# Supplementary material for: Development and Implementation of a Pediatric Pulmonary–Focused Active Learning Curriculum
Source: MedEdPORTAL. 2024 Dec 6;20:11470. doi: 10.15766/mep_2374-8265.11470 (PMC11621239; doi:10.15766/mep_2374-8265.11470)
Supplement: Supplementary file 1 — Asthma Module folderTracheostomy Module folderChronic Cough Module folderObstructive Sleep Apnea Module folderPosttest Questions.docxFeedback.docx [file mep_2374-8265.11470-s001.zip]

Archive with 340 entries (310 files):
- _Educational Summary Report_11470.pdf
- A. Asthma Module/adlcp_rootv1p2.xsd
- A. Asthma Module/ims_xml.xsd
- A. Asthma Module/imscp_rootv1p1p2.xsd
- A. Asthma Module/imsmanifest.xml
- A. Asthma Module/metadata.xml
- A. Asthma Module/scormcontent/assets/5Q6NOg3u-I-SeYUJ_209_full.png
- A. Asthma Module/scormcontent/assets/AAyUCKL6tPvB0rZJ_216_full.png
- A. Asthma Module/scormcontent/assets/aqeBm99qENEtPcxh_169_full.png
- A. Asthma Module/scormcontent/assets/B9JsJ-LXoXfaRI3G_189_full.png
- A. Asthma Module/scormcontent/assets/BLgqtqYclv4JlM5l_185_full.png
- A. Asthma Module/scormcontent/assets/C0ZL6bUVGuiFSuOo_219_full.png
- A. Asthma Module/scormcontent/assets/EVcVIJE_QHU7XRpx_180_full.png
- A. Asthma Module/scormcontent/assets/f6DJNol-G_4AX-yr_215_full.png
- A. Asthma Module/scormcontent/assets/HKp7xCpC98F5BTeY.png
- A. Asthma Module/scormcontent/assets/HqAs6EJXUt712yR2_158_full.png
- A. Asthma Module/scormcontent/assets/I_uj6qpDJb-VVySI_198_full.png
- A. Asthma Module/scormcontent/assets/IR-7kdTENIuYgMli_106_full.png
- A. Asthma Module/scormcontent/assets/iStock-1082347064.jpg
- A. Asthma Module/scormcontent/assets/iStock-852092470.jpg
- A. Asthma Module/scormcontent/assets/JoZVQSd7JxKhmaTQ_187_full.png
- A. Asthma Module/scormcontent/assets/kenshospirometry.mp4
- A. Asthma Module/scormcontent/assets/kenshospirometry.png
- A. Asthma Module/scormcontent/assets/MecG18ubSNNdz9Dn_162_full.png
- A. Asthma Module/scormcontent/assets/noun_inhaler_1239931.png
- A. Asthma Module/scormcontent/assets/noun-asthma-medications-2973696.svg
- A. Asthma Module/scormcontent/assets/NzBPF8/hotel.jpg
- A. Asthma Module/scormcontent/assets/o4AtQ8oYNqcSTWfI.png
- A. Asthma Module/scormcontent/assets/oLvBuEJWLc-Xc8kf.png
- A. Asthma Module/scormcontent/assets/oLZSAbeAuJbvwFCD_107_full.png
- A. Asthma Module/scormcontent/assets/Screen Shot 2021-09-24 at 4.15.40 PM.jpg
- A. Asthma Module/scormcontent/assets/small.png
- A. Asthma Module/scormcontent/assets/spirometry.png
- A. Asthma Module/scormcontent/assets/stock-image.jpg
- A. Asthma Module/scormcontent/assets/SY1YyjgNohUXUUWV_182_full.png
- A. Asthma Module/scormcontent/assets/TlJ1_TGtvfo5fGzX_156_full.png
- A. Asthma Module/scormcontent/assets/tz4LBTF-y1nULSlu_194_full.png
- A. Asthma Module/scormcontent/assets/wheezing1.mp3
- A. Asthma Module/scormcontent/assets/wX-eY7Gxc8Y3sbOE_171_full.png
- A. Asthma Module/scormcontent/assets/zoom_0(1).jpg
- A. Asthma Module/scormcontent/assets/zoom_0(1).mp4
- A. Asthma Module/scormcontent/assets/zoom_0(2).jpg
- A. Asthma Module/scormcontent/assets/zoom_0(2).mp4
- A. Asthma Module/scormcontent/assets/zoom_0(3).jpg
- A. Asthma Module/scormcontent/assets/zoom_0(3).mp4
- A. Asthma Module/scormcontent/index.html
- A. Asthma Module/scormcontent/lib/fonts/icomoon.ttf
- A. Asthma Module/scormcontent/lib/fonts/icomoon.woff
- A. Asthma Module/scormcontent/lib/fonts/Lato-Black.woff
- A. Asthma Module/scormcontent/lib/fonts/Lato-Bold.woff
- A. Asthma Module/scormcontent/lib/fonts/Lato-Italic.woff
- A. Asthma Module/scormcontent/lib/fonts/Lato-Light.woff
- A. Asthma Module/scormcontent/lib/fonts/Lato-Regular.woff
- A. Asthma Module/scormcontent/lib/fonts/Merriweather-Black.woff
- A. Asthma Module/scormcontent/lib/fonts/Merriweather-Bold.woff
- A. Asthma Module/scormcontent/lib/fonts/Merriweather-Italic.woff
- A. Asthma Module/scormcontent/lib/fonts/Merriweather-Light.woff
- A. Asthma Module/scormcontent/lib/fonts/Merriweather-Regular.woff
- A. Asthma Module/scormcontent/lib/icomoon.css
- A. Asthma Module/scormcontent/lib/lzwcompress.js
- A. Asthma Module/scormcontent/lib/mondrian/5397085a.js
- A. Asthma Module/scormcontent/lib/mondrian/714fc133.js
- A. Asthma Module/scormcontent/lib/mondrian/976bee94.js
- A. Asthma Module/scormcontent/lib/mondrian/b176ca34.js
- A. Asthma Module/scormcontent/lib/mondrian/c1257364.js
- A. Asthma Module/scormcontent/lib/mondrian/c16e7dd3.js
- A. Asthma Module/scormcontent/lib/mondrian/d7134136.js
- A. Asthma Module/scormcontent/lib/mondrian/eab04a62.js
- A. Asthma Module/scormcontent/lib/mondrian/entry.js
- A. Asthma Module/scormcontent/lib/player-0.0.11.min.js
- A. Asthma Module/scormcontent/lib/rise/11732e6a.css
- A. Asthma Module/scormcontent/lib/rise/2cffc9b2.js
- A. Asthma Module/scormcontent/lib/rise/33161bf0.css
- A. Asthma Module/scormcontent/lib/rise/7486e62f.js
- A. Asthma Module/scormcontent/lib/rise/92e0d0dc.js
- A. Asthma Module/scormcontent/lib/rise/bca1d3e6.js
- A. Asthma Module/scormcontent/lib/rise/fedafeb7.js
- A. Asthma Module/scormcontent/locales/und.js
- A. Asthma Module/scormdriver/AICCComm.html
- A. Asthma Module/scormdriver/auto-scripts/AutoBookmark.js
- A. Asthma Module/scormdriver/auto-scripts/AutoCompleteSCO.js
- A. Asthma Module/scormdriver/auto-scripts/CourseExit.js
- A. Asthma Module/scormdriver/blank.html
- A. Asthma Module/scormdriver/browsersniff.js
- A. Asthma Module/scormdriver/driverOptions.js
- A. Asthma Module/scormdriver/goodbye.html
- A. Asthma Module/scormdriver/indexAPI.html
- A. Asthma Module/scormdriver/preloadIntegrity.js
- A. Asthma Module/scormdriver/scormdriver.js
- A. Asthma Module/ScormEnginePackageProperties.xsd
- B. Tracheostomy Module/adlcp_rootv1p2.xsd
- B. Tracheostomy Module/ims_xml.xsd
- B. Tracheostomy Module/imscp_rootv1p1p2.xsd
- B. Tracheostomy Module/imsmanifest.xml
- B. Tracheostomy Module/metadata.xml
- B. Tracheostomy Module/scormcontent/
- B. Tracheostomy Module/scormcontent/assets/
- B. Tracheostomy Module/scormcontent/assets/77hO9jXor3JkA4FP.jpg
- B. Tracheostomy Module/scormcontent/assets/iStock-590614440.jpg
- B. Tracheostomy Module/scormcontent/assets/jfEzY7AJIivS1pZY.jpg
- B. Tracheostomy Module/scormcontent/assets/small.png
- B. Tracheostomy Module/scormcontent/assets/zoom_0(6).jpg
- B. Tracheostomy Module/scormcontent/assets/zoom_0(6).mp4
- B. Tracheostomy Module/scormcontent/index.html
- B. Tracheostomy Module/scormcontent/lib/
- B. Tracheostomy Module/scormcontent/lib/fonts/
- B. Tracheostomy Module/scormcontent/lib/fonts/icomoon.ttf
- B. Tracheostomy Module/scormcontent/lib/fonts/icomoon.woff
- B. Tracheostomy Module/scormcontent/lib/fonts/Lato-Black.woff
- B. Tracheostomy Module/scormcontent/lib/fonts/Lato-Bold.woff
- B. Tracheostomy Module/scormcontent/lib/fonts/Lato-Italic.woff
- B. Tracheostomy Module/scormcontent/lib/fonts/Lato-Light.woff
- B. Tracheostomy Module/scormcontent/lib/fonts/Lato-Regular.woff
- B. Tracheostomy Module/scormcontent/lib/fonts/Merriweather-Black.woff
- B. Tracheostomy Module/scormcontent/lib/fonts/Merriweather-Bold.woff
- B. Tracheostomy Module/scormcontent/lib/fonts/Merriweather-Italic.woff
- B. Tracheostomy Module/scormcontent/lib/fonts/Merriweather-Light.woff
- B. Tracheostomy Module/scormcontent/lib/fonts/Merriweather-Regular.woff
- B. Tracheostomy Module/scormcontent/lib/icomoon.css
- B. Tracheostomy Module/scormcontent/lib/lzwcompress.js
- B. Tracheostomy Module/scormcontent/lib/mondrian/
- B. Tracheostomy Module/scormcontent/lib/mondrian/5397085a.js
- B. Tracheostomy Module/scormcontent/lib/mondrian/714fc133.js
- B. Tracheostomy Module/scormcontent/lib/mondrian/976bee94.js
- B. Tracheostomy Module/scormcontent/lib/mondrian/b176ca34.js
- B. Tracheostomy Module/scormcontent/lib/mondrian/c1257364.js
- B. Tracheostomy Module/scormcontent/lib/mondrian/c16e7dd3.js
- B. Tracheostomy Module/scormcontent/lib/mondrian/d7134136.js
- B. Tracheostomy Module/scormcontent/lib/mondrian/eab04a62.js
- B. Tracheostomy Module/scormcontent/lib/mondrian/entry.js
- B. Tracheostomy Module/scormcontent/lib/player-0.0.11.min.js
- B. Tracheostomy Module/scormcontent/lib/rise/
- B. Tracheostomy Module/scormcontent/lib/rise/11732e6a.css
- B. Tracheostomy Module/scormcontent/lib/rise/2cffc9b2.js
- B. Tracheostomy Module/scormcontent/lib/rise/33161bf0.css
- B. Tracheostomy Module/scormcontent/lib/rise/7486e62f.js
- B. Tracheostomy Module/scormcontent/lib/rise/92e0d0dc.js
- B. Tracheostomy Module/scormcontent/lib/rise/bca1d3e6.js
- B. Tracheostomy Module/scormcontent/lib/rise/fedafeb7.js
- B. Tracheostomy Module/scormcontent/locales/
- B. Tracheostomy Module/scormcontent/locales/und.js
- B. Tracheostomy Module/scormdriver/
- B. Tracheostomy Module/scormdriver/AICCComm.html
- B. Tracheostomy Module/scormdriver/auto-scripts/
- B. Tracheostomy Module/scormdriver/auto-scripts/AutoBookmark.js
- B. Tracheostomy Module/scormdriver/auto-scripts/AutoCompleteSCO.js
- B. Tracheostomy Module/scormdriver/auto-scripts/CourseExit.js
- B. Tracheostomy Module/scormdriver/blank.html
- B. Tracheostomy Module/scormdriver/browsersniff.js
- B. Tracheostomy Module/scormdriver/driverOptions.js
- B. Tracheostomy Module/scormdriver/goodbye.html
- B. Tracheostomy Module/scormdriver/indexAPI.html
- B. Tracheostomy Module/scormdriver/preloadIntegrity.js
- B. Tracheostomy Module/scormdriver/scormdriver.js
- B. Tracheostomy Module/ScormEnginePackageProperties.xsd
- C. Chronic Cough Module/adlcp_rootv1p2.xsd
- C. Chronic Cough Module/ims_xml.xsd
- C. Chronic Cough Module/imscp_rootv1p1p2.xsd
- C. Chronic Cough Module/imsmanifest.xml
- C. Chronic Cough Module/metadata.xml
- C. Chronic Cough Module/scormcontent/
- C. Chronic Cough Module/scormcontent/assets/
- C. Chronic Cough Module/scormcontent/assets/0epwcAGL7SuVJmsj_279_full.png
- C. Chronic Cough Module/scormcontent/assets/0H7Q2MSe-sN83Aqj_202_full.png
- C. Chronic Cough Module/scormcontent/assets/C1l-cKauPYpz3QF0_310_full.png
- C. Chronic Cough Module/scormcontent/assets/c3GO3elFU8pcPIeQ_281_full.png
- C. Chronic Cough Module/scormcontent/assets/cough.mp3
- C. Chronic Cough Module/scormcontent/assets/EhvjZHWgBkRBQl8d_274_full.png
- C. Chronic Cough Module/scormcontent/assets/exGyDvMB4LznyR_u.jpg
- C. Chronic Cough Module/scormcontent/assets/fVhg1DS1VdF98vO1_303_full.png
- C. Chronic Cough Module/scormcontent/assets/FzrmB1jI3j0bo-hd_264_full.png
- C. Chronic Cough Module/scormcontent/assets/GTQji5XGdrLcuE08_203_full.png
- C. Chronic Cough Module/scormcontent/assets/habit cough.mp3
- C. Chronic Cough Module/scormcontent/assets/ij6XXpxjaSzTCHSQ_284_full.png
- C. Chronic Cough Module/scormcontent/assets/IKv_y9Muhq1-J2o3.jpg
- C. Chronic Cough Module/scormcontent/assets/joIblU8A-TZWQg_h_306_full.png
- C. Chronic Cough Module/scormcontent/assets/L8VBq_9Lo2E-33tm_258_full.png
- C. Chronic Cough Module/scormcontent/assets/M0BEohVVFpExzZ_5_267_full.png
- C. Chronic Cough Module/scormcontent/assets/Mks5Mpe4-Esp1pbQ_282_full.png
- C. Chronic Cough Module/scormcontent/assets/noun-clock-5855537.svg
- C. Chronic Cough Module/scormcontent/assets/noun-cough-4833748.svg
- C. Chronic Cough Module/scormcontent/assets/noun-notepad-2183769.svg
- C. Chronic Cough Module/scormcontent/assets/OVBnGLRXG_E3nsEO_277_full.png
- C. Chronic Cough Module/scormcontent/assets/pJpLcR/
- C. Chronic Cough Module/scormcontent/assets/pJpLcR/hotel.jpg
- C. Chronic Cough Module/scormcontent/assets/QGhqLI05iETKbVGV_261_full.png
- C. Chronic Cough Module/scormcontent/assets/Screen Shot 2021-09-29 at 10.18.15 PM.jpg
- C. Chronic Cough Module/scormcontent/assets/shutterstock_1636863793.jpg
- C. Chronic Cough Module/scormcontent/assets/shutterstock_2030708006.jpg
- C. Chronic Cough Module/scormcontent/assets/small.png
- C. Chronic Cough Module/scormcontent/assets/tKDtThg4E14KkwOX_288_full.png
- C. Chronic Cough Module/scormcontent/assets/vbOwwx9RuMfWS5e__312_full.png
- C. Chronic Cough Module/scormcontent/assets/whooping cough.mp3
- C. Chronic Cough Module/scormcontent/assets/WYyWDr/
- C. Chronic Cough Module/scormcontent/assets/WYyWDr/cough.mp3
- C. Chronic Cough Module/scormcontent/assets/zsX--yzfhae08_iA_192_full.png
- C. Chronic Cough Module/scormcontent/index.html
- C. Chronic Cough Module/scormcontent/lib/
- C. Chronic Cough Module/scormcontent/lib/fonts/
- C. Chronic Cough Module/scormcontent/lib/fonts/icomoon.ttf
- C. Chronic Cough Module/scormcontent/lib/fonts/icomoon.woff
- C. Chronic Cough Module/scormcontent/lib/fonts/Lato-Black.woff
- C. Chronic Cough Module/scormcontent/lib/fonts/Lato-Bold.woff
- C. Chronic Cough Module/scormcontent/lib/fonts/Lato-Italic.woff
- C. Chronic Cough Module/scormcontent/lib/fonts/Lato-Light.woff
- C. Chronic Cough Module/scormcontent/lib/fonts/Lato-Regular.woff
- C. Chronic Cough Module/scormcontent/lib/fonts/Merriweather-Black.woff
- C. Chronic Cough Module/scormcontent/lib/fonts/Merriweather-Bold.woff
- C. Chronic Cough Module/scormcontent/lib/fonts/Merriweather-Italic.woff
- C. Chronic Cough Module/scormcontent/lib/fonts/Merriweather-Light.woff
- C. Chronic Cough Module/scormcontent/lib/fonts/Merriweather-Regular.woff
- C. Chronic Cough Module/scormcontent/lib/icomoon.css
- C. Chronic Cough Module/scormcontent/lib/lzwcompress.js
- C. Chronic Cough Module/scormcontent/lib/mondrian/
- C. Chronic Cough Module/scormcontent/lib/mondrian/5397085a.js
- C. Chronic Cough Module/scormcontent/lib/mondrian/714fc133.js
- C. Chronic Cough Module/scormcontent/lib/mondrian/976bee94.js
- C. Chronic Cough Module/scormcontent/lib/mondrian/b176ca34.js
- C. Chronic Cough Module/scormcontent/lib/mondrian/c1257364.js
- C. Chronic Cough Module/scormcontent/lib/mondrian/c16e7dd3.js
- C. Chronic Cough Module/scormcontent/lib/mondrian/d7134136.js
- C. Chronic Cough Module/scormcontent/lib/mondrian/eab04a62.js
- C. Chronic Cough Module/scormcontent/lib/mondrian/entry.js
- C. Chronic Cough Module/scormcontent/lib/player-0.0.11.min.js
- C. Chronic Cough Module/scormcontent/lib/rise/
- C. Chronic Cough Module/scormcontent/lib/rise/11732e6a.css
- C. Chronic Cough Module/scormcontent/lib/rise/2cffc9b2.js
- C. Chronic Cough Module/scormcontent/lib/rise/33161bf0.css
- C. Chronic Cough Module/scormcontent/lib/rise/7486e62f.js
- C. Chronic Cough Module/scormcontent/lib/rise/92e0d0dc.js
- C. Chronic Cough Module/scormcontent/lib/rise/bca1d3e6.js
- C. Chronic Cough Module/scormcontent/lib/rise/fedafeb7.js
- C. Chronic Cough Module/scormcontent/locales/
- C. Chronic Cough Module/scormcontent/locales/und.js
- C. Chronic Cough Module/scormdriver/
- C. Chronic Cough Module/scormdriver/AICCComm.html
- C. Chronic Cough Module/scormdriver/auto-scripts/
- C. Chronic Cough Module/scormdriver/auto-scripts/AutoBookmark.js
- C. Chronic Cough Module/scormdriver/auto-scripts/AutoCompleteSCO.js
- C. Chronic Cough Module/scormdriver/auto-scripts/CourseExit.js
- C. Chronic Cough Module/scormdriver/blank.html
- C. Chronic Cough Module/scormdriver/browsersniff.js
- C. Chronic Cough Module/scormdriver/driverOptions.js
- C. Chronic Cough Module/scormdriver/goodbye.html
- C. Chronic Cough Module/scormdriver/indexAPI.html
- C. Chronic Cough Module/scormdriver/preloadIntegrity.js
- C. Chronic Cough Module/scormdriver/scormdriver.js
- C. Chronic Cough Module/ScormEnginePackageProperties.xsd
- D. Obstructive Sleep Apnea Module/adlcp_rootv1p2.xsd
- D. Obstructive Sleep Apnea Module/ims_xml.xsd
- D. Obstructive Sleep Apnea Module/imscp_rootv1p1p2.xsd
- D. Obstructive Sleep Apnea Module/imsmanifest.xml
- D. Obstructive Sleep Apnea Module/metadata.xml
- D. Obstructive Sleep Apnea Module/scormcontent/
- D. Obstructive Sleep Apnea Module/scormcontent/assets/
- D. Obstructive Sleep Apnea Module/scormcontent/assets/3rSqB8kPYhFQizdZ_135_full.png
- D. Obstructive Sleep Apnea Module/scormcontent/assets/5CjVzhtXlHwl3RpV_133_full.png
- D. Obstructive Sleep Apnea Module/scormcontent/assets/7nn6fW1mU-F6A6DH_047_full.png
- D. Obstructive Sleep Apnea Module/scormcontent/assets/8bICRLpdu6ZiWkMW_104_full.png
- D. Obstructive Sleep Apnea Module/scormcontent/assets/B18Cp-iPjIVnbg6c_114_full.png
- D. Obstructive Sleep Apnea Module/scormcontent/assets/B5hTdJqJm2QwwVSj_053_full.png
- D. Obstructive Sleep Apnea Module/scormcontent/assets/BIe8zpQS0oRoHOsR_008_full.png
- D. Obstructive Sleep Apnea Module/scormcontent/assets/bkiaJC/
- D. Obstructive Sleep Apnea Module/scormcontent/assets/bkiaJC/stock-image.jpg
- D. Obstructive Sleep Apnea Module/scormcontent/assets/Br0ZGMlWhFbjGUNG_049_full.png
- D. Obstructive Sleep Apnea Module/scormcontent/assets/g8vD1WvIcgHp2Dhd_142_full.png
- D. Obstructive Sleep Apnea Module/scormcontent/assets/HCAiK1JI9Gw2ABpg_007_full.png
- D. Obstructive Sleep Apnea Module/scormcontent/assets/I9Sb3LGdlAHprtGg.jpg
- D. Obstructive Sleep Apnea Module/scormcontent/assets/ky0m8zFQRyvgjHTp.jpg
- D. Obstructive Sleep Apnea Module/scormcontent/assets/medical.jpg
- D. Obstructive Sleep Apnea Module/scormcontent/assets/mMf_Eq1JCOew04pv_108_full.png
- D. Obstructive Sleep Apnea Module/scormcontent/assets/MvoqhBTCUJEqZ-l1_143_full.png
- D. Obstructive Sleep Apnea Module/scormcontent/assets/noun_genetic_3218468.png
- D. Obstructive Sleep Apnea Module/scormcontent/assets/noun-genetics-4387641.svg
- D. Obstructive Sleep Apnea Module/scormcontent/assets/nRpkmgAXTUdjoVfh_141_full.png
- D. Obstructive Sleep Apnea Module/scormcontent/assets/Screen Shot 2021-09-29 at 9.29.14 PM.png
- D. Obstructive Sleep Apnea Module/scormcontent/assets/Screen Shot 2021-11-14 at 8.05.10 PM.png
- D. Obstructive Sleep Apnea Module/scormcontent/assets/shutterstock_70179694.jpg
- D. Obstructive Sleep Apnea Module/scormcontent/assets/small.png
- D. Obstructive Sleep Apnea Module/scormcontent/assets/stock-image.jpg
- D. Obstructive Sleep Apnea Module/scormcontent/assets/TlxqERB-MSj4rUyh_056_full.png
- D. Obstructive Sleep Apnea Module/scormcontent/assets/VUYaZblyGsHD_JOO_067_full.png
- D. Obstructive Sleep Apnea Module/scormcontent/assets/XFhcEUhhhiB5M1DG_152_full.png
- D. Obstructive Sleep Apnea Module/scormcontent/assets/XqU4Z_f-IGYFSC2R_112_full.png
- D. Obstructive Sleep Apnea Module/scormcontent/assets/XU0DNhPXxsG05zRP_060_full.png
- D. Obstructive Sleep Apnea Module/scormcontent/assets/YCv8mzl9MwoPPYac.jpg
- D. Obstructive Sleep Apnea Module/scormcontent/index.html
- D. Obstructive Sleep Apnea Module/scormcontent/lib/
- D. Obstructive Sleep Apnea Module/scormcontent/lib/fonts/
- D. Obstructive Sleep Apnea Module/scormcontent/lib/fonts/icomoon.ttf
- D. Obstructive Sleep Apnea Module/scormcontent/lib/fonts/icomoon.woff
- D. Obstructive Sleep Apnea Module/scormcontent/lib/fonts/Lato-Black.woff
- D. Obstructive Sleep Apnea Module/scormcontent/lib/fonts/Lato-Bold.woff
- D. Obstructive Sleep Apnea Module/scormcontent/lib/fonts/Lato-Italic.woff
- D. Obstructive Sleep Apnea Module/scormcontent/lib/fonts/Lato-Light.woff
- D. Obstructive Sleep Apnea Module/scormcontent/lib/fonts/Lato-Regular.woff
- D. Obstructive Sleep Apnea Module/scormcontent/lib/fonts/Merriweather-Black.woff
- D. Obstructive Sleep Apnea Module/scormcontent/lib/fonts/Merriweather-Bold.woff
- D. Obstructive Sleep Apnea Module/scormcontent/lib/fonts/Merriweather-Italic.woff
- D. Obstructive Sleep Apnea Module/scormcontent/lib/fonts/Merriweather-Light.woff
[truncated: 40 more entries]
