# Supplementary material for: Development and Implementation of a Pediatric Pulmonary–Focused Active Learning Curriculum
Source: MedEdPORTAL. 2024 Dec 6;20:11470. doi: 10.15766/mep_2374-8265.11470 (PMC11621239; doi:10.15766/mep_2374-8265.11470)
Supplement: Supplementary file 1 — Asthma Module folderTracheostomy Module folderChronic Cough Module folderObstructive Sleep Apnea Module folderPosttest Questions.docxFeedback.docx [file mep_2374-8265.11470-s001.zip › A. Asthma Module/ims_xml.xsd]

<?xml version="1.0" encoding="UTF-8"?><!-- filename=ims_xml.xsd --><xsd:schema xmlns="http://www.w3.org/XML/1998/namespace"             targetNamespace="http://www.w3.org/XML/1998/namespace"             xmlns:xsd="http://www.w3.org/2001/XMLSchema"             elementFormDefault="qualified">	<!-- 2001-02-22 edited by Thomas Wason IMS Global Learning Consortium, Inc. -->	<xsd:annotation>		<xsd:documentation>In namespace-aware XML processors, the &quot;xml&quot; prefix is bound to the namespace name http://www.w3.org/XML/1998/namespace.</xsd:documentation>		<xsd:documentation>Do not reference this file in XML instances</xsd:documentation>                <xsd:documentation>Schawn Thropp: Changed the uriReference type to string type</xsd:documentation>	</xsd:annotation>	<xsd:attribute name="lang" type="xsd:language">		<xsd:annotation>			<xsd:documentation>Refers to universal  XML 1.0 lang attribute</xsd:documentation>		</xsd:annotation>	</xsd:attribute>	<xsd:attribute name="base" type="xsd:string">		<xsd:annotation>			<xsd:documentation>Refers to XML Base: http://www.w3.org/TR/xmlbase</xsd:documentation>		</xsd:annotation>	</xsd:attribute>	<xsd:attribute name="link" type="xsd:string"/></xsd:schema>
