# Supplementary material for: Development and Implementation of a Pediatric Pulmonary–Focused Active Learning Curriculum
Source: MedEdPORTAL. 2024 Dec 6;20:11470. doi: 10.15766/mep_2374-8265.11470 (PMC11621239; doi:10.15766/mep_2374-8265.11470)
Supplement: Supplementary file 1 — Asthma Module folderTracheostomy Module folderChronic Cough Module folderObstructive Sleep Apnea Module folderPosttest Questions.docxFeedback.docx [file mep_2374-8265.11470-s001.zip › A. Asthma Module/imsmanifest.xml]

<?xml version="1.0" ?>
<manifest identifier="cmoXX08XSGr1UY0DGyCa0fHZLaOs7TxHkoDaNE6Q" version="1"
  xmlns="http://www.imsproject.org/xsd/imscp_rootv1p1p2"
  xmlns:adlcp="http://www.adlnet.org/xsd/adlcp_rootv1p2"
  xmlns:xsi="http://www.w3.org/2001/XMLSchema-instance"
  xsi:schemaLocation="http://www.imsproject.org/xsd/imscp_rootv1p1p2 imscp_rootv1p1p2.xsd
                      http://www.adlnet.org/xsd/adlcp_rootv1p2 adlcp_rootv1p2.xsd">
  <metadata>
    <schema>ADL SCORM</schema>
    <schemaversion>1.2</schemaversion>
    <adlcp:location>metadata.xml</adlcp:location>
  </metadata>
  <organizations default="articulate_rise">
      <organization identifier="articulate_rise">
      <title>Nice and Wheezy*</title>
      <item identifier="i1" identifierref="r1" isvisible="true">
        <title>Nice and Wheezy*</title>
        <adlcp:datafromlms>eyJjcHYiOiJrb0RhTkU2USIsInJsZCI6ZmFsc2V9</adlcp:datafromlms>
      </item>
    </organization>
  </organizations>
  <resources>
    <resource identifier="r1" type="webcontent" adlcp:scormtype="sco" href="scormdriver/indexAPI.html">
      <!-- SCORMDRIVER STUFF -->
      <file href="scormdriver/indexAPI.html" />
      <file href="scormdriver/preloadIntegrity.js" />
      <file href="scormdriver/driverOptions.js" />
      <file href="scormdriver/AICCComm.html" />
      <file href="scormdriver/auto-scripts/AutoBookmark.js" />
      <file href="scormdriver/auto-scripts/AutoCompleteSCO.js" />
      <file href="scormdriver/auto-scripts/CourseExit.js" />
      <file href="scormdriver/blank.html" />
      <file href="scormdriver/goodbye.html" />
      <file href="scormdriver/scormdriver.js" />
      <file href="scormdriver/browsersniff.js" />

      <!-- RUNTIME COMMON STUFF -->
      <file href="scormcontent/index.html" />

      
        <file href="scormcontent/lib/fonts/icomoon.ttf"/>
        <file href="scormcontent/lib/fonts/icomoon.woff"/>

        <file href="scormcontent/lib/icomoon.css"/>
        <file href="scormcontent/lib/player-0.0.11.min.js"/>
        <file href="scormcontent/lib/lzwcompress.js"/>
      

      <!-- FRONTEND BUNDLE ASSETS -->
      <file href="scormcontent/lib/rise/2cffc9b2.js" />
<file href="scormcontent/lib/rise/11732e6a.css" />
<file href="scormcontent/lib/rise/fedafeb7.js" />
<file href="scormcontent/lib/rise/33161bf0.css" />
<file href="scormcontent/lib/rise/7486e62f.js" />
<file href="scormcontent/lib/rise/92e0d0dc.js" />
<file href="scormcontent/lib/rise/bca1d3e6.js" />
<file href="scormcontent/lib/mondrian/entry.js" />
<file href="scormcontent/lib/mondrian/976bee94.js" />
<file href="scormcontent/lib/mondrian/5397085a.js" />
<file href="scormcontent/lib/mondrian/b176ca34.js" />
<file href="scormcontent/lib/mondrian/c16e7dd3.js" />
<file href="scormcontent/lib/mondrian/d7134136.js" />
<file href="scormcontent/lib/mondrian/c1257364.js" />
<file href="scormcontent/lib/mondrian/eab04a62.js" />
<file href="scormcontent/lib/mondrian/714fc133.js" />


      <!-- RUNTIME CONTENT STUFF -->
      <file href="scormcontent/lib/fonts/Lato-Black.woff" />
<file href="scormcontent/lib/fonts/Lato-Italic.woff" />
<file href="scormcontent/lib/fonts/Lato-Bold.woff" />
<file href="scormcontent/lib/fonts/Lato-Regular.woff" />
<file href="scormcontent/lib/fonts/Lato-Light.woff" />
<file href="scormcontent/lib/fonts/Merriweather-Black.woff" />
<file href="scormcontent/lib/fonts/Merriweather-Italic.woff" />
<file href="scormcontent/lib/fonts/Merriweather-Bold.woff" />
<file href="scormcontent/lib/fonts/Merriweather-Regular.woff" />
<file href="scormcontent/lib/fonts/Merriweather-Light.woff" />
<file href="scormcontent/assets/small.png" />
<file href="scormcontent/assets/HKp7xCpC98F5BTeY.png" />
<file href="scormcontent/assets/stock-image.jpg" />
<file href="scormcontent/assets/Screen%20Shot%202021-09-24%20at%204.15.40%20PM.jpg" />
<file href="scormcontent/assets/spirometry.png" />
<file href="scormcontent/assets/kenshospirometry.mp4" />
<file href="scormcontent/assets/kenshospirometry.png" />
<file href="scormcontent/assets/NzBPF8/hotel.jpg" />
<file href="scormcontent/assets/noun-asthma-medications-2973696.svg" />
<file href="scormcontent/assets/iStock-1082347064.jpg" />
<file href="scormcontent/assets/oLvBuEJWLc-Xc8kf.png" />
<file href="scormcontent/assets/noun_inhaler_1239931.png" />
<file href="scormcontent/assets/iStock-852092470.jpg" />
<file href="scormcontent/assets/zoom_0%281%29.mp4" />
<file href="scormcontent/assets/zoom_0%281%29.jpg" />
<file href="scormcontent/assets/zoom_0%282%29.mp4" />
<file href="scormcontent/assets/zoom_0%282%29.jpg" />
<file href="scormcontent/assets/zoom_0%283%29.mp4" />
<file href="scormcontent/assets/zoom_0%283%29.jpg" />
<file href="scormcontent/assets/wheezing1.mp3" />
<file href="scormcontent/assets/o4AtQ8oYNqcSTWfI.png" />
<file href="scormcontent/assets/MecG18ubSNNdz9Dn_162_full.png" />
<file href="scormcontent/assets/aqeBm99qENEtPcxh_169_full.png" />
<file href="scormcontent/assets/EVcVIJE_QHU7XRpx_180_full.png" />
<file href="scormcontent/assets/SY1YyjgNohUXUUWV_182_full.png" />
<file href="scormcontent/assets/I_uj6qpDJb-VVySI_198_full.png" />
<file href="scormcontent/assets/f6DJNol-G_4AX-yr_215_full.png" />
<file href="scormcontent/assets/oLZSAbeAuJbvwFCD_107_full.png" />
<file href="scormcontent/assets/HqAs6EJXUt712yR2_158_full.png" />
<file href="scormcontent/assets/JoZVQSd7JxKhmaTQ_187_full.png" />
<file href="scormcontent/assets/IR-7kdTENIuYgMli_106_full.png" />
<file href="scormcontent/assets/TlJ1_TGtvfo5fGzX_156_full.png" />
<file href="scormcontent/assets/5Q6NOg3u-I-SeYUJ_209_full.png" />
<file href="scormcontent/assets/BLgqtqYclv4JlM5l_185_full.png" />
<file href="scormcontent/assets/C0ZL6bUVGuiFSuOo_219_full.png" />
<file href="scormcontent/assets/wX-eY7Gxc8Y3sbOE_171_full.png" />
<file href="scormcontent/assets/tz4LBTF-y1nULSlu_194_full.png" />
<file href="scormcontent/assets/B9JsJ-LXoXfaRI3G_189_full.png" />
<file href="scormcontent/assets/AAyUCKL6tPvB0rZJ_216_full.png" />

      <file href="scormcontent/locales/und.js" />

    </resource>
  </resources>
</manifest>
