# Supplementary material for: Development and Implementation of a Pediatric Pulmonary–Focused Active Learning Curriculum
Source: MedEdPORTAL. 2024 Dec 6;20:11470. doi: 10.15766/mep_2374-8265.11470 (PMC11621239; doi:10.15766/mep_2374-8265.11470)
Supplement: Supplementary file 1 — Asthma Module folderTracheostomy Module folderChronic Cough Module folderObstructive Sleep Apnea Module folderPosttest Questions.docxFeedback.docx [file mep_2374-8265.11470-s001.zip › A. Asthma Module/metadata.xml]

<?xml version="1.0"?>
<lom xmlns="http://www.imsglobal.org/xsd/imsmd_rootv1p2p1"
     xmlns:xsi="http://www.w3.org/2001/XMLSchema-instance"
	 xmlns:pkgprop="http://www.scorm.com/xsd/ScormEnginePackageProperties"
     xsi:schemaLocation="http://www.imsglobal.org/xsd/imsmd_rootv1p2p1 imsmd_rootv1p2p1.xsd 
	 http://www.scorm.com/xsd/ScormEnginePackageProperties ScormEnginePackageProperties.xsd">

    <general>
        <title>
            <langstring></langstring>
        </title>
        <catalogentry>
            <catalog>Catalog</catalog>
            <entry>
                <langstring>1</langstring>
            </entry>
        </catalogentry>
        <!-- If you know the locale, enter it here, if not, leave this as en-->
        <language>en</language>
        <!-- Manifest->Course.Description. If that doesn't exist, replace with Project Information-> Description. If that is empty, just leave "Description"-->
        <description>
            <langstring>Description</langstring>
        </description>
        <!-- SCORM 1.2 requires some keywords. You could just leave it as is, or substitute the title-->
        <keyword>
            <langstring>Training</langstring>
        </keyword>
    </general>
    <lifecycle>
        <version>
            <langstring>1</langstring>
        </version>
        <status>
            <source>
                <langstring xml:lang="x-none">LOMv1.0</langstring>
            </source>
            <value>
                <langstring xml:lang="x-none">Final</langstring>
            </value>
        </status>
    </lifecycle>
    <metametadata>
        <metadatascheme>ADL SCORM 1.2</metadatascheme>
    </metametadata>
    <technical>
        <format>text/html</format>
        <format>application/x-javascript</format>
        <format>application/x-shockwave-flash</format>
        <format>text/css</format>
        <location>indexAPI.html</location>
        <!-- replace with your launch page-->
        <pkgprop:ScormEnginePackageProperties xmlns="http://www.scorm.com/ScormEnginePackageProperties">
            <appearance>
                <displayStage>
                    <!-- Replace with target width and height of movie. (From Project Information -> Resolution -->
                    <desired>
                        <width>750</width>
                        <height>550</height>
                        <fullscreen>no</fullscreen>
                    </desired>
                    <required>
                        <width>0</width>
                        <height>0</height>
                        <fullscreen>no</fullscreen>
                    </required>
                </displayStage>
            </appearance>
            <behavior>
                <alwaysFlowToFirstSco>yes</alwaysFlowToFirstSco>
                <scoreOverridesStatus>no</scoreOverridesStatus>
                <validateInteractionTypes>yes</validateInteractionTypes>
            </behavior>

        </pkgprop:ScormEnginePackageProperties>
    </technical>
    <rights>
        <cost>
            <source>
                <langstring xml:lang="x-none">LOMv1.0</langstring>
            </source>
            <value>
                <langstring xml:lang="x-none">yes</langstring>
            </value>
        </cost>
        <copyrightandotherrestrictions>
            <source>
                <langstring xml:lang="x-none">LOMv1.0</langstring>
            </source>
            <value>
                <langstring xml:lang="x-none">yes</langstring>
            </value>
        </copyrightandotherrestrictions>
    </rights>
    <classification>
        <purpose>
            <source>
                <langstring xml:lang="x-none">LOMv1.0</langstring>
            </source>
            <value>
                <langstring xml:lang="x-none">Educational Objective</langstring>
            </value>
        </purpose>
        <!--same as description above-->
        <description>
            <langstring>Description</langstring>
        </description>
        <!--same as keywords above-->
        <keyword>
            <langstring>Training</langstring>
        </keyword>
    </classification>
</lom>
