# Supplementary material for: Development and Implementation of a Pediatric Pulmonary–Focused Active Learning Curriculum
Source: MedEdPORTAL. 2024 Dec 6;20:11470. doi: 10.15766/mep_2374-8265.11470 (PMC11621239; doi:10.15766/mep_2374-8265.11470)
Supplement: Supplementary file 1 — Asthma Module folderTracheostomy Module folderChronic Cough Module folderObstructive Sleep Apnea Module folderPosttest Questions.docxFeedback.docx [file mep_2374-8265.11470-s001.zip › A. Asthma Module/scormcontent/lib/mondrian/c16e7dd3.js]

"use strict";(self.webpackChunk_articulate_mondrian_bundles=self.webpackChunk_articulate_mondrian_bundles||[]).push([[179],{7179:(e,t,n)=>{n.r(t),n.d(t,{SvelteComponent:()=>o.SvelteComponentDev,SvelteComponentTyped:()=>o.SvelteComponentTyped,afterUpdate:()=>o.afterUpdate,beforeUpdate:()=>o.beforeUpdate,createEventDispatcher:()=>o.createEventDispatcher,getAllContexts:()=>o.getAllContexts,getContext:()=>o.getContext,hasContext:()=>o.hasContext,onDestroy:()=>o.onDestroy,onMount:()=>o.onMount,setContext:()=>o.setContext,tick:()=>o.tick});var o=n(7112)}}]);
