# Supplementary material for: Development and Implementation of a Pediatric Pulmonary–Focused Active Learning Curriculum
Source: MedEdPORTAL. 2024 Dec 6;20:11470. doi: 10.15766/mep_2374-8265.11470 (PMC11621239; doi:10.15766/mep_2374-8265.11470)
Supplement: Supplementary file 1 — Asthma Module folderTracheostomy Module folderChronic Cough Module folderObstructive Sleep Apnea Module folderPosttest Questions.docxFeedback.docx [file mep_2374-8265.11470-s001.zip › A. Asthma Module/scormcontent/lib/mondrian/entry.js]

var mondrian;(()=>{"use strict";var e,r,t,n,o,a,i,l,u,s,f,d,c,p,h,v,m,g,b,y,w,S,P={3213:(e,r,t)=>{var n={"./learn-react":()=>Promise.all([t.e(342),t.e(817)]).then((()=>()=>t(2817)))},o=(e,r)=>(t.R=r,r=t.o(n,e)?n[e]():Promise.resolve().then((()=>{throw new Error('Module "'+e+'" does not exist in container.')})),t.R=void 0,r),a=(e,r)=>{if(t.S){var n="default",o=t.S[n];if(o&&o!==e)throw new Error("Container initialization failed as it has already been initialized with a different share scope");return t.S[n]=e,t.I(n,r)}};t.d(r,{get:()=>o,init:()=>a})}},k={};function E(e){var r=k[e];if(void 0!==r)return r.exports;var t=k[e]={id:e,exports:{}};return P[e](t,t.exports,E),t.exports}E.m=P,E.c=k,E.n=e=>{var r=e&&e.__esModule?()=>e.default:()=>e;return E.d(r,{a:r}),r},E.d=(e,r)=>{for(var t in r)E.o(r,t)&&!E.o(e,t)&&Object.defineProperty(e,t,{enumerable:!0,get:r[t]})},E.f={},E.e=e=>Promise.all(Object.keys(E.f).reduce(((r,t)=>(E.f[t](e,r),r)),[])),E.u=e=>({112:"b176ca34",179:"c16e7dd3",342:"976bee94",356:"c1257364",396:"eab04a62",598:"714fc133",705:"d7134136",817:"5397085a"}[e]+".js"),E.g=function(){if("object"==typeof globalThis)return globalThis;try{return this||new Function("return this")()}catch(e){if("object"==typeof window)return window}}(),E.o=(e,r)=>Object.prototype.hasOwnProperty.call(e,r),e={},r="@articulate/mondrian-bundles:",E.l=(t,n,o,a)=>{if(e[t])e[t].push(n);else{var i,l;if(void 0!==o)for(var u=document.getElementsByTagName("script"),s=0;s<u.length;s++){var f=u[s];if(f.getAttribute("src")==t||f.getAttribute("data-webpack")==r+o){i=f;break}}i||(l=!0,(i=document.createElement("script")).charset="utf-8",i.timeout=120,E.nc&&i.setAttribute("nonce",E.nc),i.setAttribute("data-webpack",r+o),i.src=t),e[t]=[n];var d=(r,n)=>{i.onerror=i.onload=null,clearTimeout(c);var o=e[t];if(delete e[t],i.parentNode&&i.parentNode.removeChild(i),o&&o.forEach((e=>e(n))),r)return r(n)},c=setTimeout(d.bind(null,void 0,{type:"timeout",target:i}),12e4);i.onerror=d.bind(null,i.onerror),i.onload=d.bind(null,i.onload),l&&document.head.appendChild(i)}},E.r=e=>{"undefined"!=typeof Symbol&&Symbol.toStringTag&&Object.defineProperty(e,Symbol.toStringTag,{value:"Module"}),Object.defineProperty(e,"__esModule",{value:!0})},(()=>{E.S={};var e={},r={};E.I=(t,n)=>{n||(n=[]);var o=r[t];if(o||(o=r[t]={}),!(n.indexOf(o)>=0)){if(n.push(o),e[t])return e[t];E.o(E.S,t)||(E.S[t]={});var a=E.S[t],i="@articulate/mondrian-bundles",l=(e,r,t,n)=>{var o=a[e]=a[e]||{},l=o[r];(!l||!l.loaded&&(!n!=!l.eager?n:i>l.from))&&(o[r]={get:t,from:i,eager:!!n})},u=[];return"default"===t&&(l("svelte/internal","^4.2.0",(()=>Promise.all([E.e(112),E.e(356)]).then((()=>()=>E(7112))))),l("svelte/store","^4.2.0",(()=>Promise.all([E.e(112),E.e(396)]).then((()=>()=>E(4705))))),l("svelte","^4.2.0",(()=>Promise.all([E.e(112),E.e(598)]).then((()=>()=>E(7179)))))),e[t]=u.length?Promise.all(u).then((()=>e[t]=1)):1}}})(),(()=>{var e;E.g.importScripts&&(e=E.g.location+"");var r=E.g.document;if(!e&&r&&(r.currentScript&&(e=r.currentScript.src),!e)){var t=r.getElementsByTagName("script");if(t.length)for(var n=t.length-1;n>-1&&(!e||!/^http(s?):/.test(e));)e=t[n--].src}if(!e)throw new Error("Automatic publicPath is not supported in this browser");e=e.replace(/#.*$/,"").replace(/\?.*$/,"").replace(/\/[^\/]+$/,"/"),E.p=e})(),t=e=>{var r=e=>e.split(".").map((e=>+e==e?+e:e)),t=/^([^-+]+)?(?:-([^+]+))?(?:\+(.+))?$/.exec(e),n=t[1]?r(t[1]):[];return t[2]&&(n.length++,n.push.apply(n,r(t[2]))),t[3]&&(n.push([]),n.push.apply(n,r(t[3]))),n},n=(e,r)=>{e=t(e),r=t(r);for(var n=0;;){if(n>=e.length)return n<r.length&&"u"!=(typeof r[n])[0];var o=e[n],a=(typeof o)[0];if(n>=r.length)return"u"==a;var i=r[n],l=(typeof i)[0];if(a!=l)return"o"==a&&"n"==l||"s"==l||"u"==a;if("o"!=a&&"u"!=a&&o!=i)return o<i;n++}},o=e=>{var r=e[0],t="";if(1===e.length)return"*";if(r+.5){t+=0==r?">=":-1==r?"<":1==r?"^":2==r?"~":r>0?"=":"!=";for(var n=1,a=1;a<e.length;a++)n--,t+="u"==(typeof(l=e[a]))[0]?"-":(n>0?".":"")+(n=2,l);return t}var i=[];for(a=1;a<e.length;a++){var l=e[a];i.push(0===l?"not("+u()+")":1===l?"("+u()+" || "+u()+")":2===l?i.pop()+" "+i.pop():o(l))}return u();function u(){return i.pop().replace(/^\((.+)\)$/,"$1")}},a=(e,r)=>{if(0 in e){r=t(r);var n=e[0],o=n<0;o&&(n=-n-1);for(var i=0,l=1,u=!0;;l++,i++){var s,f,d=l<e.length?(typeof e[l])[0]:"";if(i>=r.length||"o"==(f=(typeof(s=r[i]))[0]))return!u||("u"==d?l>n&&!o:""==d!=o);if("u"==f){if(!u||"u"!=d)return!1}else if(u)if(d==f)if(l<=n){if(s!=e[l])return!1}else{if(o?s>e[l]:s<e[l])return!1;s!=e[l]&&(u=!1)}else if("s"!=d&&"n"!=d){if(o||l<=n)return!1;u=!1,l--}else{if(l<=n||f<d!=o)return!1;u=!1}else"s"!=d&&"n"!=d&&(u=!1,l--)}}var c=[],p=c.pop.bind(c);for(i=1;i<e.length;i++){var h=e[i];c.push(1==h?p()|p():2==h?p()&p():h?a(h,r):!p())}return!!p()},i=(e,r)=>{var t=E.S[e];if(!t||!E.o(t,r))throw new Error("Shared module "+r+" doesn't exist in shared scope "+e);return t},l=(e,r)=>{var t=e[r];return Object.keys(t).reduce(((e,r)=>!e||!t[e].loaded&&n(e,r)?r:e),0)},u=(e,r,t,n)=>"Unsatisfied version "+t+" from "+(t&&e[r][t].from)+" of shared singleton module "+r+" (required "+o(n)+")",s=(e,r,t,n)=>{var o=l(e,t);return a(n,o)||c(u(e,t,o,n)),p(e[t][o])},f=(e,r,t,n)=>{var o=l(e,t);if(!a(n,o))throw new Error(u(e,t,o,n));return p(e[t][o])},d=(e,r,t)=>{var o=e[r];return(r=Object.keys(o).reduce(((e,r)=>!a(t,r)||e&&!n(e,r)?e:r),0))&&o[r]},c=e=>{"undefined"!=typeof console&&console.warn&&console.warn(e)},p=e=>(e.loaded=1,e.get()),v=(h=e=>function(r,t,n,o){var a=E.I(r);return a&&a.then?a.then(e.bind(e,r,E.S[r],t,n,o)):e(r,E.S[r],t,n,o)})(((e,r,t,n)=>(i(e,t),f(r,0,t,n)))),m=h(((e,r,t,n,o)=>r&&E.o(r,t)?s(r,0,t,n):o())),g=h(((e,r,t,n,o)=>{var a=r&&E.o(r,t)&&d(r,t,n);return a?p(a):o()})),b={},y={1120:()=>g("default","svelte/store",[1,4,2,0],(()=>Promise.all([E.e(112),E.e(705)]).then((()=>()=>E(4705))))),2834:()=>v("default","react",[,[1,18],[-1,18],1,[0,16,8],2]),6218:()=>m("default","svelte/internal",[1,4,2,0],(()=>E.e(112).then((()=>()=>E(7112))))),7268:()=>m("default","svelte",[1,4,2,0],(()=>Promise.all([E.e(112),E.e(179)]).then((()=>()=>E(7179)))))},w={817:[1120,2834,6218,7268]},S={},E.f.consumes=(e,r)=>{E.o(w,e)&&w[e].forEach((e=>{if(E.o(b,e))return r.push(b[e]);if(!S[e]){var t=r=>{b[e]=0,E.m[e]=t=>{delete E.c[e],t.exports=r()}};S[e]=!0;var n=r=>{delete b[e],E.m[e]=t=>{throw delete E.c[e],r}};try{var o=y[e]();o.then?r.push(b[e]=o.then(t).catch(n)):t(o)}catch(e){n(e)}}}))},(()=>{var e={711:0};E.f.j=(r,t)=>{var n=E.o(e,r)?e[r]:void 0;if(0!==n)if(n)t.push(n[2]);else{var o=new Promise(((t,o)=>n=e[r]=[t,o]));t.push(n[2]=o);var a=E.p+E.u(r),i=new Error;E.l(a,(t=>{if(E.o(e,r)&&(0!==(n=e[r])&&(e[r]=void 0),n)){var o=t&&("load"===t.type?"missing":t.type),a=t&&t.target&&t.target.src;i.message="Loading chunk "+r+" failed.\n("+o+": "+a+")",i.name="ChunkLoadError",i.type=o,i.request=a,n[1](i)}}),"chunk-"+r,r)}};var r=(r,t)=>{var n,o,[a,i,l]=t,u=0;if(a.some((r=>0!==e[r]))){for(n in i)E.o(i,n)&&(E.m[n]=i[n]);l&&l(E)}for(r&&r(t);u<a.length;u++)o=a[u],E.o(e,o)&&e[o]&&e[o][0](),e[o]=0},t=self.webpackChunk_articulate_mondrian_bundles=self.webpackChunk_articulate_mondrian_bundles||[];t.forEach(r.bind(null,0)),t.push=r.bind(null,t.push.bind(t))})(),E.nc=void 0;var j=E(3213);mondrian=j})();
//# sourceMappingURL=entry.js.map
