# Supplementary material for: Development and Implementation of a Pediatric Pulmonary–Focused Active Learning Curriculum
Source: MedEdPORTAL. 2024 Dec 6;20:11470. doi: 10.15766/mep_2374-8265.11470 (PMC11621239; doi:10.15766/mep_2374-8265.11470)
Supplement: Supplementary file 1 — Asthma Module folderTracheostomy Module folderChronic Cough Module folderObstructive Sleep Apnea Module folderPosttest Questions.docxFeedback.docx [file mep_2374-8265.11470-s001.zip › A. Asthma Module/scormcontent/lib/rise/2cffc9b2.js]

!function(){var e,n,t,r,o,i,u,a={37861:function(e,n,t){Promise.all([t.e("vendors-node_modules_articulate_ducks_index_js-node_modules_articulate_funky_lib_assemble_js--d0a85b"),t.e("learn_main_js-node_modules_moment_locale_sync_recursive_en")]).then(t.bind(t,35979))},89542:function(e){"use strict";e.exports=__loadRemoteEntry("mondrian").then((()=>{const e=window.mondrian;return{get:n=>e.get(n),init:n=>{try{return e.init(n)}catch(e){console.log("remote container already initialized",name)}}}}))},8300:function(e){"use strict";e.exports=playerjs}},c={};function f(e){var n=c[e];if(void 0!==n)return n.exports;var t=c[e]={id:e,loaded:!1,exports:{}};return a[e].call(t.exports,t,t.exports,f),t.loaded=!0,t.exports}f.m=a,f.c=c,f.amdO={},f.n=function(e){var n=e&&e.__esModule?function(){return e.default}:function(){return e};return f.d(n,{a:n}),n},n=Object.getPrototypeOf?function(e){return Object.getPrototypeOf(e)}:function(e){return e.__proto__},f.t=function(t,r){if(1&r&&(t=this(t)),8&r)return t;if("object"==typeof t&&t){if(4&r&&t.__esModule)return t;if(16&r&&"function"==typeof t.then)return t}var o=Object.create(null);f.r(o);var i={};e=e||[null,n({}),n([]),n(n)];for(var u=2&r&&t;"object"==typeof u&&!~e.indexOf(u);u=n(u))Object.getOwnPropertyNames(u).forEach((function(e){i[e]=function(){return t[e]}}));return i.default=function(){return t},f.d(o,i),o},f.d=function(e,n){for(var t in n)f.o(n,t)&&!f.o(e,t)&&Object.defineProperty(e,t,{enumerable:!0,get:n[t]})},f.f={},f.e=function(e){return Promise.all(Object.keys(f.f).reduce((function(n,t){return f.f[t](e,n),n}),[]))},f.u=function(e){return{"vendors-node_modules_articulate_ducks_index_js-node_modules_articulate_funky_lib_assemble_js--d0a85b":"fedafeb7","learn_main_js-node_modules_moment_locale_sync_recursive_en":"7486e62f",node_modules_react_index_js:"92e0d0dc","i18n~en~default":"bca1d3e6","webpack_container_remote_mondrian_learn-react":"606a4923"}[e]+".js"},f.miniCssF=function(e){return{"vendors-node_modules_articulate_ducks_index_js-node_modules_articulate_funky_lib_assemble_js--d0a85b":"11732e6a","learn_main_js-node_modules_moment_locale_sync_recursive_en":"33161bf0"}[e]+".css"},f.g=function(){if("object"==typeof globalThis)return globalThis;try{return this||new Function("return this")()}catch(e){if("object"==typeof window)return window}}(),f.o=function(e,n){return Object.prototype.hasOwnProperty.call(e,n)},t={},f.l=function(e,n,r,o){if(t[e])t[e].push(n);else{var i,u;if(void 0!==r)for(var a=document.getElementsByTagName("script"),c=0;c<a.length;c++){var l=a[c];if(l.getAttribute("src")==e){i=l;break}}i||(u=!0,(i=document.createElement("script")).charset="utf-8",i.timeout=120,f.nc&&i.setAttribute("nonce",f.nc),i.src=e),t[e]=[n];var s=function(n,r){i.onerror=i.onload=null,clearTimeout(d);var o=t[e];if(delete t[e],i.parentNode&&i.parentNode.removeChild(i),o&&o.forEach((function(e){return e(r)})),n)return n(r)},d=setTimeout(s.bind(null,void 0,{type:"timeout",target:i}),12e4);i.onerror=s.bind(null,i.onerror),i.onload=s.bind(null,i.onload),u&&document.head.appendChild(i)}},f.r=function(e){"undefined"!=typeof Symbol&&Symbol.toStringTag&&Object.defineProperty(e,Symbol.toStringTag,{value:"Module"}),Object.defineProperty(e,"__esModule",{value:!0})},f.nmd=function(e){return e.paths=[],e.children||(e.children=[]),e},r={"webpack_container_remote_mondrian_learn-react":[65691]},o={65691:["default","./learn-react",89542]},f.f.remotes=function(e,n){f.o(r,e)&&r[e].forEach((function(e){var t=f.R;t||(t=[]);var r=o[e];if(!(t.indexOf(r)>=0)){if(t.push(r),r.p)return n.push(r.p);var i=function(n){n||(n=new Error("Container missing")),"string"==typeof n.message&&(n.message+='\nwhile loading "'+r[1]+'" from '+r[2]),a[e]=function(){throw n},r.p=0},u=function(e,t,o,u,a,c){try{var f=e(t,o);if(!f||!f.then)return a(f,u,c);var l=f.then((function(e){return a(e,u)}),i);if(!c)return l;n.push(r.p=l)}catch(e){i(e)}},c=function(e,n,o){return u(n.get,r[1],t,0,l,o)},l=function(n){r.p=1,a[e]=function(e){e.exports=n()}};u(f,r[2],0,0,(function(e,n,t){return e?u(f.I,r[0],0,e,c,t):i()}),1)}}))},function(){f.S={};var e={},n={};f.I=function(t,r){r||(r=[]);var o=n[t];if(o||(o=n[t]={}),!(r.indexOf(o)>=0)){if(r.push(o),e[t])return e[t];f.o(f.S,t)||(f.S[t]={});var i=f.S[t],u=void 0,a=[];if("default"===t)!function(e,n,t,r){var o=i[e]=i[e]||{},a=o[n];(!a||!a.loaded&&(!r!=!a.eager?r:u>a.from))&&(o[n]={get:t,from:u,eager:!!r})}("react","18.3.1",(function(){return f.e("node_modules_react_index_js").then((function(){return function(){return f(67294)}}))})),function(e){var n=function(e){var n;n="Initialization of sharing external failed: "+e,"undefined"!=typeof console&&console.warn&&console.warn(n)};try{var o=f(e);if(!o)return;var i=function(e){return e&&e.init&&e.init(f.S[t],r)};if(o.then)return a.push(o.then(i,n));var u=i(o);if(u&&u.then)a.push(u.catch(n))}catch(e){n(e)}}(89542);return a.length?e[t]=Promise.all(a).then((function(){return e[t]=1})):e[t]=1}}}(),function(){var e;f.g.importScripts&&(e=f.g.location+"");var n=f.g.document;if(!e&&n&&(n.currentScript&&(e=n.currentScript.src),!e)){var t=n.getElementsByTagName("script");t.length&&(e=t[t.length-1].src)}if(!e)throw new Error("Automatic publicPath is not supported in this browser");e=e.replace(/#.*$/,"").replace(/\?.*$/,"").replace(/\/[^\/]+$/,"/"),f.p=e}(),function(){var e=function(e){var n=function(e){return e.split(".").map((function(e){return+e==e?+e:e}))},t=/^([^-+]+)?(?:-([^+]+))?(?:\+(.+))?$/.exec(e),r=t[1]?n(t[1]):[];return t[2]&&(r.length++,r.push.apply(r,n(t[2]))),t[3]&&(r.push([]),r.push.apply(r,n(t[3]))),r},n=function(n,t){n=e(n),t=e(t);for(var r=0;;){if(r>=n.length)return r<t.length&&"u"!=(typeof t[r])[0];var o=n[r],i=(typeof o)[0];if(r>=t.length)return"u"==i;var u=t[r],a=(typeof u)[0];if(i!=a)return"o"==i&&"n"==a||"s"==a||"u"==i;if("o"!=i&&"u"!=i&&o!=u)return o<u;r++}},t=function(e){var n=e[0],r="";if(1===e.length)return"*";if(n+.5){r+=0==n?">=":-1==n?"<":1==n?"^":2==n?"~":n>0?"=":"!=";for(var o=1,i=1;i<e.length;i++)o--,r+="u"==(typeof(a=e[i]))[0]?"-":(o>0?".":"")+(o=2,a);return r}var u=[];for(i=1;i<e.length;i++){var a=e[i];u.push(0===a?"not("+c()+")":1===a?"("+c()+" || "+c()+")":2===a?u.pop()+" "+u.pop():t(a))}return c();function c(){return u.pop().replace(/^\((.+)\)$/,"$1")}},r=function(n,t){if(0 in n){t=e(t);var o=n[0],i=o<0;i&&(o=-o-1);for(var u=0,a=1,c=!0;;a++,u++){var f,l,s=a<n.length?(typeof n[a])[0]:"";if(u>=t.length||"o"==(l=(typeof(f=t[u]))[0]))return!c||("u"==s?a>o&&!i:""==s!=i);if("u"==l){if(!c||"u"!=s)return!1}else if(c)if(s==l)if(a<=o){if(f!=n[a])return!1}else{if(i?f>n[a]:f<n[a])return!1;f!=n[a]&&(c=!1)}else if("s"!=s&&"n"!=s){if(i||a<=o)return!1;c=!1,a--}else{if(a<=o||l<s!=i)return!1;c=!1}else"s"!=s&&"n"!=s&&(c=!1,a--)}}var d=[],_=d.pop.bind(d);for(u=1;u<n.length;u++){var p=n[u];d.push(1==p?_()|_():2==p?_()&_():p?r(p,t):!_())}return!!_()},o=function(e,t){var r=e[t];return Object.keys(r).reduce((function(e,t){return!e||!r[e].loaded&&n(e,t)?t:e}),0)},i=function(e,n,r,o){return"Unsatisfied version "+r+" from "+(r&&e[n][r].from)+" of shared singleton module "+n+" (required "+t(o)+")"},u=function(e,n,t,u){var c=o(e,t);return r(u,c)||"undefined"!=typeof console&&console.warn&&console.warn(i(e,t,c,u)),a(e[t][c])},a=function(e){return e.loaded=1,e.get()},c=function(e){return function(n,t,r,o){var i=f.I(n);return i&&i.then?i.then(e.bind(e,n,f.S[n],t,r,o)):e(n,f.S[n],t,r,o)}},l=c((function(e,n,t,r,o){return n&&f.o(n,t)?u(n,0,t,r):o()})),s={},d={90829:function(){return l("default","react",[1,18,3,1],(function(){return f.e("node_modules_react_index_js").then((function(){return function(){return f(67294)}}))}))}},_={"learn_main_js-node_modules_moment_locale_sync_recursive_en":[90829]};f.f.consumes=function(e,n){f.o(_,e)&&_[e].forEach((function(e){if(f.o(s,e))return n.push(s[e]);var t=function(n){s[e]=0,f.m[e]=function(t){delete f.c[e],t.exports=n()}},r=function(n){delete s[e],f.m[e]=function(t){throw delete f.c[e],n}};try{var o=d[e]();o.then?n.push(s[e]=o.then(t).catch(r)):t(o)}catch(e){r(e)}}))}}(),i=function(e){return new Promise((function(n,t){var r=f.miniCssF(e),o=f.p+r;if(function(e,n){for(var t=document.getElementsByTagName("link"),r=0;r<t.length;r++){var o=(u=t[r]).getAttribute("data-href")||u.getAttribute("href");if("stylesheet"===u.rel&&(o===e||o===n))return u}var i=document.getElementsByTagName("style");for(r=0;r<i.length;r++){var u;if((o=(u=i[r]).getAttribute("data-href"))===e||o===n)return u}}(r,o))return n();!function(e,n,t,r){var o=document.createElement("link");o.rel="stylesheet",o.type="text/css",o.onerror=o.onload=function(i){if(o.onerror=o.onload=null,"load"===i.type)t();else{var u=i&&("load"===i.type?"missing":i.type),a=i&&i.target&&i.target.href||n,c=new Error("Loading CSS chunk "+e+" failed.\n("+a+")");c.code="CSS_CHUNK_LOAD_FAILED",c.type=u,c.request=a,o.parentNode.removeChild(o),r(c)}},o.href=n,document.head.appendChild(o)}(e,o,n,t)}))},u={learn:0},f.f.miniCss=function(e,n){u[e]?n.push(u[e]):0!==u[e]&&{"vendors-node_modules_articulate_ducks_index_js-node_modules_articulate_funky_lib_assemble_js--d0a85b":1,"learn_main_js-node_modules_moment_locale_sync_recursive_en":1}[e]&&n.push(u[e]=i(e).then((function(){u[e]=0}),(function(n){throw delete u[e],n})))},function(){var e={learn:0};f.f.j=function(n,t){var r=f.o(e,n)?e[n]:void 0;if(0!==r)if(r)t.push(r[2]);else if("webpack_container_remote_mondrian_learn-react"!=n){var o=new Promise((function(t,o){r=e[n]=[t,o]}));t.push(r[2]=o);var i=f.p+f.u(n),u=new Error;f.l(i,(function(t){if(f.o(e,n)&&(0!==(r=e[n])&&(e[n]=void 0),r)){var o=t&&("load"===t.type?"missing":t.type),i=t&&t.target&&t.target.src;u.message="Loading chunk "+n+" failed.\n("+o+": "+i+")",u.name="ChunkLoadError",u.type=o,u.request=i,r[1](u)}}),"chunk-"+n,n)}else e[n]=0};var n=function(n,t){var r,o,i=t[0],u=t[1],a=t[2],c=0;if(i.some((function(n){return 0!==e[n]}))){for(r in u)f.o(u,r)&&(f.m[r]=u[r]);if(a)a(f)}for(n&&n(t);c<i.length;c++)o=i[c],f.o(e,o)&&e[o]&&e[o][0](),e[o]=0},t=self.wpRiseJsonp=self.wpRiseJsonp||[];t.forEach(n.bind(null,0)),t.push=n.bind(null,t.push.bind(t))}();f(37861)}();
