# Supplementary material for: Development and Implementation of a Pediatric Pulmonary–Focused Active Learning Curriculum
Source: MedEdPORTAL. 2024 Dec 6;20:11470. doi: 10.15766/mep_2374-8265.11470 (PMC11621239; doi:10.15766/mep_2374-8265.11470)
Supplement: Supplementary file 1 — Asthma Module folderTracheostomy Module folderChronic Cough Module folderObstructive Sleep Apnea Module folderPosttest Questions.docxFeedback.docx [file mep_2374-8265.11470-s001.zip › A. Asthma Module/scormcontent/lib/rise/33161bf0.css]

a,abbr,acronym,address,applet,article,aside,audio,big,blockquote,body,canvas,caption,center,cite,code,dd,del,details,dfn,div,dl,dt,em,embed,fieldset,figcaption,figure,footer,form,h1,h2,h3,h4,h5,h6,header,hgroup,html,iframe,img,ins,kbd,label,legend,li,mark,menu,nav,object,ol,output,p,pre,q,ruby,s,samp,section,small,span,strike,strong,sub,summary,sup,table,tbody,td,tfoot,th,thead,time,tr,tt,u,ul,var,video{border:0;font-size:100%;font:inherit;margin:0;padding:0;vertical-align:baseline}article,aside,details,figcaption,figure,footer,header,hgroup,menu,nav,section{display:block}body{line-height:1}ol,ul{list-style:none}blockquote,q{quotes:none}blockquote:after,blockquote:before,q:after,q:before{content:""}table{border-collapse:collapse;border-spacing:0}input::-ms-clear{display:none}.bigHeadMode .avatar__image,.bigHeadMode .course-collaborators-author__avatar,.bigHeadMode .item-lock__avatar,.bigHeadMode .lesson-header__author img,.bigHeadMode .overview__author-image,.bigHeadMode .select-author__image,.bigHeadMode .user-info__profile{transform:rotate(0) scale(2);transform-origin:center;transition:transform .3s ease-in-out}.bigHeadMode .avatar__image:hover,.bigHeadMode .course-collaborators-author__avatar:hover,.bigHeadMode .item-lock__avatar:hover,.bigHeadMode .lesson-header__author img:hover,.bigHeadMode .overview__author-image:hover,.bigHeadMode .select-author__image:hover,.bigHeadMode .user-info__profile:hover{transform:rotate(1turn) scale(1)}button{-webkit-appearance:none;appearance:none;background:none;border:none;border-radius:0;color:inherit;cursor:pointer;font:inherit;margin:0;padding:0}@media(forced-colors:active){svg{fill:CanvasText!important}a svg{fill:LinkText!important}button svg{fill:ButtonText!important}[role=checkbox] svg,[role=radio] svg{fill:FieldText!important}}.osano-cm-widget,div.osano-cm-info__info-views.osano-cm-info-views.osano-cm-info-views--position_0>div>ul>li:nth-child(5){display:none}.osano-cm-disclosure__toggle,.osano-cm-disclosure__toggle:hover{color:#282828;text-decoration:underline}.osano-cm-description p{-moz-osx-font-smoothing:initial;-webkit-font-smoothing:initial;font-family:Graphik,Helvetica Neue,Helvetica,Arial,Lucida Grande,sans-serif;font-size:16px;letter-spacing:normal;line-height:24px}.osano-cm-drawer-toggle .osano-cm-label{font-size:16px;margin:0 auto 0 0}.i-alert{fill:#de1d1d}.i-allCourses,.i-alt{fill:#000}.i-blockTemplateCheckMark .outer{fill:#fff}.i-blockTemplateCheckMark .inner{fill:#e0e0e0}.i-blockTemplateCheckMark .check{fill:#fff}.i-captions{height:1.6rem;width:2.1rem}.i-checkedbox{fill:#28cea9}.i-checkMarkFilled{fill:#000}.i-chevronLeft{fill:#444b4e}.i-dashMark{fill:#666}.i-destinationArrow{fill:#adaeaf}.i-dotsVertical{fill:#313537}.i-download,.i-downloadCircle{fill:#87898b}.i-ellipsis--vert{fill:#e8e8e8}.i-emptyFolder{fill:#adaeaf}.i-errorAlert>circle{fill:#d0021b}.i-errorAlert>path{fill:#fff}.i-errorAlert__path,.i-errorAlert__rect{fill:#d0021b}.i-errorAlert__circle{stroke:#d0021b}.i-exMark{fill:#444b4e}.i-filledChevronRight{height:1rem;width:1rem}.i-folder{fill:#000}.i-folder--empty{fill:#adaeaf}.i-globe{fill:#4a4a4a}.i-heartFilled{fill:#666}.i-heartOutline{stroke:#666}.i-labelSet,.i-move{fill:#4a4a4a}.i-newFolder{fill:#000}.i-pickOne{fill:#c9c9ca}.i-remove{fill:#444}.i-sharedCourses{fill:#000}.i-sortable{fill:#eaeaeb}.i-square-outline .overlay{stroke:#000}.i-stack .overlay,.i-trashFolder{fill:#000}.i-uploadXml{fill:#4a4a4a}.i-viewInReview{fill:#444}.i-xMarkFilled{fill:#000}*{box-sizing:border-box}body,html{background:#f5f5f5}html{-webkit-text-size-adjust:none;text-size-adjust:none;-webkit-font-smoothing:antialiased;-moz-osx-font-smoothing:grayscale;font-size:62.5%;max-width:100vw}body,html{height:100%;overflow:hidden}body{color:#000;font-family:lato,sans-serif;font-size:1.6em;line-height:1.5;margin:0}@keyframes slide-in{to{transform:translateX(0)}}@keyframes fade-out{0%{opacity:1}to{opacity:0;visibility:hidden}}#app,#innerApp,.transition-group{height:100%;overflow:hidden}a[data-external]{cursor:pointer;text-decoration:underline}@-moz-document url-prefix(""){a,div,span{outline-color:#000}}:-webkit-full-screen-ancestor:not(iframe){animation-name:none!important}.target-container{background:transparent;display:none;height:100%;position:absolute;width:100%;z-index:9999}body.target-mode .target-container{display:block}.target-container .target-highlight{background:rgba(11,131,222,.5);display:none;position:fixed}.target-container .target-highlight.active{display:block}@keyframes shine{to{background-position-x:-200%}}.animation-loading{animation-duration:.7s;animation-iteration-count:infinite;animation-name:spin;animation-timing-function:cubic-bezier(.5,.35,.5,.65)}.certificateDownload,.certificateDownload__btn,.certificateDownload__downloading,.certificateDownload__error{align-items:center;display:flex}.certificateDownload{color:#fff;font-size:1.2rem;font-weight:800;letter-spacing:.02rem;line-height:1.2rem}.certificateDownload.certificateDownloadContained{border:.1rem solid #adaeaf;border-radius:8rem;color:#000;font-weight:700;justify-content:center;letter-spacing:.1rem;line-height:1.4;padding:1rem 3rem 1rem 2.5rem;position:relative;text-transform:uppercase;width:100%}.certificateDownload__btn{cursor:pointer;text-transform:inherit}.certificateDownloadContained .certificateDownload__btn:after{content:"";inset:0;position:absolute}.certificateDownload__btn:focus,.certificateDownload__btn:hover{opacity:.5}.certificateDownloadContained .certificateDownload__btn:focus,.certificateDownloadContained .certificateDownload__btn:hover{opacity:1}.certificateDownload__downloadingImg,.certificateDownload__error,.certificateDownload__errorImg{margin-right:.5rem}.certificateDownload__okImg{margin-right:.7rem}.user-avatar{background-color:#fff;border-radius:50%;flex-shrink:0;height:40px;width:40px}.cover__completed-info-avatar{display:inline-block;position:relative}.cover__completed-info-trophy{background:#fff;border-radius:50%;bottom:70%;box-shadow:0 .3rem 1.3rem 0 rgba(0,0,0,.2);height:2.4rem;left:65%;position:absolute;width:2.4rem}.classic .lesson-progress{align-items:center;display:flex;justify-content:center;position:absolute}.classic .lesson-progress--compact{height:2.6rem;right:.7rem;top:.7rem;width:2.6rem}.classic .lesson-progress--cover{height:2.8rem;right:2.5rem;top:1.3rem;width:2.8rem}.classic .lesson-progress--sidebar{height:3rem;right:1.3rem;top:1.1rem;width:3rem}.classic .lesson-progress--overlay{height:3rem;right:-.5rem;top:0;width:3rem}.classic .lesson-progress--inactive{pointer-events:none}.classic .lesson-progress__graphic{align-items:center;display:flex;height:100%;justify-content:center;padding:.5rem;width:100%}.classic .lesson-progress__action{cursor:pointer}.classic .lesson-progress__tooltip{bottom:100%;left:50%;max-width:95%;max-width:none;opacity:0;pointer-events:none;position:absolute;transform:translate(-50%,1rem);transition-duration:.2s;transition-property:opacity,transform;transition-timing-function:ease-in-out;white-space:nowrap;width:-webkit-max-content;width:max-content}.classic .lesson-progress__tooltip--visible{opacity:1;pointer-events:all;transform:translate(-50%,-.4rem)}.classic .lesson-progress__tooltip__inner{background-color:#000;border:.1rem solid transparent;border-radius:.6rem;box-shadow:0 -.2rem .4rem rgba(0,0,0,.2);color:#fff;font-size:1.2rem;line-height:1.5rem;padding:1.2rem;position:relative;text-align:center}.classic .lesson-progress__tooltip__inner:after{background:#000;border-color:transparent;border-style:none solid solid none;border-width:.1rem;bottom:-.6rem;content:"";height:1rem;left:calc(50% + .5rem);margin-left:-1rem;pointer-events:none;position:absolute;transform:rotate(45deg);width:1rem}.classic .lesson-progress__tooltip__inner--dark{background-color:#f8f8f8;color:#000}.classic .lesson-progress__tooltip__inner--dark:after{background:#f8f8f8}.classic .progress-circle{height:100%;overflow:visible;width:100%}.classic .progress-circle__track{stroke:rgba(0,0,0,.15);stroke:var(--color-progress-circle-track,rgba(0,0,0,.15))}@media(forced-colors:active){.classic .progress-circle__track{stroke-width:3;stroke:CanvasText}}.classic .progress-circle__runner{stroke:var(--color-theme);stroke:var(--color-progress-circle-runner,var(--color-theme));transition:stroke-dashoffset .4s ease-out,fill .3s ease .3s,stroke .3s ease .3s}.classic .progress-circle__runner--done,.classic .progress-circle__runner--unstarted{transition:none}.classic .progress-circle__runner--done{fill:var(--color-theme);fill:var(--color-progress-circle-runner,var(--color-theme))}.classic .progress-circle__runner--done.progress-circle__runner--failed{stroke:#000;stroke:var(--color-progress-circle-runner-stroke-fail,#000);fill:#000;fill:var(--color-progress-circle-runner-bg-fail,#000);stroke-width:.2rem;stroke-width:var(--stroke-width-progress-circle-runner-fail,.2rem)}@media(forced-colors:active){.classic .progress-circle__runner--done{fill:Canvas}.classic .progress-circle__runner{stroke:MarkText}}.classic .progress-circle__fail,.classic .progress-circle__pass{opacity:0;transition:opacity .3s .3s;visibility:hidden}.classic .progress-circle__fail--done,.classic .progress-circle__pass--done{transition:none}.classic .progress-circle__fail--visible,.classic .progress-circle__pass--visible{opacity:1;visibility:visible}@media(forced-colors:active){.classic .progress-circle__fail,.classic .progress-circle__pass{fill:CanvasText}}.classic .progress-circle__fail{fill:#fff;fill:var(--color-progress-circle-fail,#fff)}.classic .progress-circle__pass{fill:#fff;fill:var(--color-progress-circle-pass,#fff)}@media(forced-colors:active){.classic .progress-circle__pass{fill:CanvasText!important}.classic .lesson-progress__action .progress-circle__track{stroke:ButtonText}.classic .lesson-progress__action .progress-circle__fail,.classic .lesson-progress__action .progress-circle__pass{fill:ButtonText}}.classic .nav-compact{--color-nav-compact-header-bg:inherit;--color-nav-compact-contrast:#000;--color-nav-compact-header-control-hover-bg:inherit;--color-nav-compact-progress-runner:var(--color-theme);--color-progress-circle-pass:var(--color-theme-contrast);bottom:2rem;left:4rem;position:fixed;transition-duration:.3s;transition-property:visibility,opacity,bottom;transition-timing-function:ease;z-index:300}.classic .nav-compact--light{--color-nav-compact-bg:#fff;--color-nav-compact-contrast:#000;--color-nav-compact-header-control-hover-bg:rgba(0,0,0,.15);--color-nav-compact-outline-item-border:#e4e4e4;--color-nav-compact-outline-item-link-hover-bg:#eee;--color-nav-compact-outline-item-link-hover:#000;--color-nav-compact-outline-scrollbar-thumb-bg:#c2c2c2;--color-nav-compact-outline-scrollbar-thumb-border:#fff;--color-nav-compact-outline-section-text:#000;--color-nav-compact-outline-section-toggle-icon:#000;--color-nav-compact-progress-track:rgba(0,0,0,.05);--color-progress-circle-fail:#fff;--color-progress-circle-runner-fail:#000;--color-progress-circle-track:rgba(0,0,0,.15)}.classic .nav-compact--dark,.classic .nav-compact--image-dark-overlay{--color-nav-compact-contrast:#fff;--color-nav-compact-header-control-hover-bg:hsla(0,0%,100%,.25)}.classic .nav-compact--dark{--color-nav-compact-bg:#202121;--color-nav-compact-outline-item-border:#373737;--color-nav-compact-outline-item-link-hover-bg:#353535;--color-nav-compact-outline-item-link-hover:#fff;--color-nav-compact-outline-scrollbar-thumb-bg:#757575;--color-nav-compact-outline-scrollbar-thumb-border:#202121;--color-nav-compact-outline-section-text:#fff;--color-nav-compact-outline-section-toggle-icon:#fff;--color-nav-compact-progress-track:hsla(0,0%,100%,.2);--color-progress-circle-fail:#000;--color-progress-circle-runner-fail:#fff;--color-progress-circle-track:hsla(0,0%,100%,.15)}.classic .nav-compact--image-dark-overlay{--color-nav-compact-header-bg:#fff;--color-nav-compact-progress-runner:#fff;--color-nav-compact-progress-track:hsla(0,0%,100%,.3)}.classic .nav-compact--image-light-overlay{--color-nav-compact-header-bg:#fff;--color-nav-compact-contrast:#000;--color-nav-compact-progress-runner:#202121;--color-nav-compact-progress-track:rgba(0,0,0,.25)}.classic .nav-compact--accent{--color-nav-compact-contrast:var(--color-theme-contrast);--color-nav-compact-header-bg:var(--color-theme);--color-nav-compact-header-control-hover-bg:rgba(var(--color-theme-contrast-rgb),0.25);--color-nav-compact-progress-runner:var(--color-nav-compact-contrast);--color-nav-compact-progress-track:rgba(var(--color-theme-contrast-rgb),0.2)}.classic .nav-compact--navNextIsVisible{bottom:8.4rem}.classic .nav-compact__wrap{background-color:var(--color-nav-compact-bg);border-radius:7px;box-shadow:0 4px 40px rgba(0,0,0,.15);outline:1px solid transparent;transition:transform .3s ease;width:24rem}.classic .nav-compact--dark .nav-compact__wrap--collapsed{border-radius:.8rem}.classic .nav-compact--dark .nav-compact__wrap{border-top-left-radius:.8rem;border-top-right-radius:.8rem}.classic .nav-compact__header,.classic .nav-compact__header-image{background-color:var(--color-nav-compact-header-bg);border-radius:7px 7px 0 0;transition:border-radius .4s}.classic .nav-compact__header--collapsed,.classic .nav-compact__header-image--collapsed{border-radius:7px}.classic .nav-compact__header,.classic .nav-compact__header-inner{position:relative}.classic .nav-compact__header,.classic .nav-compact__header--collapsed{padding:1.5rem}.classic .nav-compact__header-image{background-position:50% 50%;background-repeat:no-repeat;background-size:cover;inset:0;position:absolute}.classic .nav-compact__header-controls{align-items:center;color:#000;color:var(--color-nav-compact-contrast,#000);display:flex;position:absolute;right:0;top:-.4rem}.classic .nav-compact__header-control{align-items:center;border-radius:3px;cursor:pointer;display:flex;height:1.8rem;justify-content:center;margin-left:1rem;width:1.8rem}.classic .nav-compact__header-control:hover{background-color:var(--color-nav-compact-header-control-hover-bg)}.classic .nav-compact__header-search-icon{height:1.2rem;width:1.2rem}.classic .nav-compact__header-toggle-icon{height:.6rem;width:1rem}.classic .nav-compact__header-counter{color:#000;color:var(--color-nav-compact-contrast,#000);font-family:var(--font-family-ui);font-size:1.1rem;font-style:italic;line-height:1.4rem;margin-bottom:.5rem}.classic .nav-compact__header-title{display:flex}.classic .nav-compact__header-title-link{color:#000;color:var(--color-nav-compact-contrast,#000);font-size:1.3rem;font-weight:700;line-height:1.6rem;overflow:hidden;text-decoration:none;text-overflow:ellipsis;white-space:nowrap}.classic .nav-compact__header-title-link:focus{outline-offset:2px;outline-width:2px}.classic .nav-compact__header-progress{font-family:var(--font-family-ui);margin-top:1rem}.classic .nav-compact__header-progress-text{color:#000;color:var(--color-nav-compact-contrast,#000);font-size:.9rem;font-weight:700;letter-spacing:.06rem;line-height:1.1rem;margin-bottom:.6rem}.classic .nav-compact__header-progress-text--collapsed{height:0;margin-bottom:0;transition:height .3s,margin-bottom .3s;visibility:hidden}.classic .nav-compact__header-progress-runner,.classic .nav-compact__header-progress-track{border-radius:.2rem;height:.4rem}.classic .nav-compact__header-progress-track{background-color:var(--color-nav-compact-progress-track)}@media(forced-colors:active){.classic .nav-compact__header-progress-track{background-color:Canvas;border:.1rem solid transparent}}.classic .nav-compact__header-progress-runner{background-color:var(--color-nav-compact-progress-runner);transition:width .6s}@media(forced-colors:active){.classic .nav-compact__header-progress-runner{background-color:CanvasText!important;height:100%}}@media(forced-colors:active)and (color-index:70){.classic .nav-compact__header-image+.nav-compact__header-inner .nav-compact__header-progress-track{border:.1rem solid Canvas}}@media(forced-colors:active)and (color:70318723){.classic .nav-compact__header-image+.nav-compact__header-inner .nav-compact__header-progress-track{border:.1rem solid Canvas}}@media(forced-colors:active)and (prefers-color-scheme:light){.classic .nav-compact__header-image+.nav-compact__header-inner .nav-compact__header-progress-track{border:.1rem solid Canvas}}.classic .nav-compact__outline{border-radius:0 0 7px 7px;max-height:35rem;overflow-x:hidden;overflow-y:auto;overflow:hidden auto;transition:max-height .3s}.classic .nav-compact__outline-section-list .nav-compact__outline-list-item:last-of-type,.classic .nav-compact__outline-section:last-of-type .nav-compact__outline-section-empty,.classic .nav-compact__outline-section:last-of-type .nav-compact__outline-section-toggle--collapsed{margin-bottom:.8rem}.classic .nav-compact__outline--collapsed{max-height:0;overflow:hidden;visibility:hidden}.classic .nav-compact__outline:hover{border-radius:0 0 .7rem .7rem}.classic .nav-compact__outline::-webkit-scrollbar{-webkit-appearance:none;appearance:none}.classic .nav-compact__outline::-webkit-scrollbar:vertical{width:.8rem}.classic .nav-compact__outline::-webkit-scrollbar-thumb{background-color:var(--color-nav-compact-outline-scrollbar-thumb-bg);border:.2rem solid var(--color-nav-compact-outline-scrollbar-thumb-border);border-radius:.8rem}.classic .nav-compact__outline-list{border-radius:0 0 7px 7px}.classic .nav-compact__outline-list-item{position:relative}.classic .nav-compact__outline-item--active,.classic .nav-compact__outline-section-item--active{font-weight:700}.classic .nav-compact__outline-item--active:after,.classic .nav-compact__outline-section-item--active:after{border-left:.5rem solid var(--color-theme);bottom:0;content:"";left:0;pointer-events:none;position:absolute;top:0}.classic .nav-compact__outline-item--restricted,.classic .nav-compact__outline-section-item--restricted{cursor:not-allowed}.classic .nav-compact__outline-item-tooltip,.classic .nav-compact__outline-section-item-tooltip{bottom:100%;left:50%;max-width:95%;opacity:0;pointer-events:none;position:absolute;transform:translate(-50%,1rem);transition-duration:.2s;transition-property:opacity,transform;transition-timing-function:ease-in-out;width:-webkit-max-content;width:max-content}.classic .nav-compact__outline-item-tooltip--visible,.classic .nav-compact__outline-section-item-tooltip--visible{opacity:1;pointer-events:all;transform:translate(-50%,-.4rem)}.classic .nav-compact__outline-item-tooltip__inner,.classic .nav-compact__outline-section-item-tooltip__inner{background-color:#000;border:.1rem solid transparent;border-radius:.6rem;box-shadow:0 -.2rem .4rem rgba(0,0,0,.2);color:#fff;font-size:1.2rem;line-height:1.5rem;padding:1.2rem;position:relative;text-align:center}.classic .nav-compact__outline-item-tooltip__inner:after,.classic .nav-compact__outline-section-item-tooltip__inner:after{background:#000;border-color:transparent;border-style:none solid solid none;border-width:.1rem;bottom:-.6rem;content:"";height:1rem;left:calc(50% + .5rem);margin-left:-1rem;pointer-events:none;position:absolute;transform:rotate(45deg);width:1rem}.classic .nav-compact__outline-item-tooltip__inner--dark,.classic .nav-compact__outline-section-item-tooltip__inner--dark{background-color:#f8f8f8;color:#000}.classic .nav-compact__outline-item-tooltip__inner--dark:after,.classic .nav-compact__outline-section-item-tooltip__inner--dark:after{background:#f8f8f8}.classic .nav-compact__outline-item__link,.classic .nav-compact__outline-section-item__link{color:var(--color-nav-compact-outline-section-text);display:block;font-size:1.3rem;height:100%;line-height:1.6rem;padding:1.2rem 3.1rem 1.2rem 1.5rem;text-decoration:none;width:100%}.classic .nav-compact__outline-item__link:focus,.classic .nav-compact__outline-section-item__link:focus{outline-offset:-2px;outline-width:2px}.classic .nav-compact__outline-item__link.nav-compact__outline-item__link--active,.classic .nav-compact__outline-item__link.nav-compact__outline-section-item__link--active,.classic .nav-compact__outline-item__link:not(.nav-compact__outline-item__link--restricted):focus,.classic .nav-compact__outline-item__link:not(.nav-compact__outline-item__link--restricted):hover,.classic .nav-compact__outline-item__link:not(.nav-compact__outline-section-item__link--restricted):focus,.classic .nav-compact__outline-item__link:not(.nav-compact__outline-section-item__link--restricted):hover,.classic .nav-compact__outline-section-item__link.nav-compact__outline-item__link--active,.classic .nav-compact__outline-section-item__link.nav-compact__outline-section-item__link--active,.classic .nav-compact__outline-section-item__link:not(.nav-compact__outline-item__link--restricted):focus,.classic .nav-compact__outline-section-item__link:not(.nav-compact__outline-item__link--restricted):hover,.classic .nav-compact__outline-section-item__link:not(.nav-compact__outline-section-item__link--restricted):focus,.classic .nav-compact__outline-section-item__link:not(.nav-compact__outline-section-item__link--restricted):hover{background-color:var(--color-nav-compact-outline-item-link-hover-bg);color:var(--color-nav-compact-outline-item-link-hover)}.classic .nav-compact__outline-item__link-icon,.classic .nav-compact__outline-section-item__link-icon{forced-color-adjust:auto}.classic .nav-compact__outline-section-empty,.classic .nav-compact__outline-section-toggle{align-items:center;color:var(--color-nav-compact-outline-section-toggle-icon);display:flex;font-size:1rem;font-weight:700;letter-spacing:.06rem;line-height:1.2rem;text-align:left;text-transform:uppercase;width:100%}.classic .nav-compact__outline-section-toggle{cursor:pointer;padding:1.2rem 1.5rem}.classic .nav-compact__outline-section-toggle:focus{outline-offset:-2px;outline-width:2px}.classic .nav-compact__outline-section-empty{padding:1.2rem 1.5rem 1.2rem 3rem}.classic .nav-compact__outline-section-toggle-icon{color:var(--color-nav-compact-outline-section-toggle-icon);flex-shrink:0;margin-right:.6rem;order:-1;transition:transform .3s;width:.9rem}.classic .nav-compact__outline-section-toggle-icon--collapsed{transform:rotate(-90deg)}@media(forced-colors:active){.classic .nav-compact__outline-section-toggle-icon{color:ButtonText}}.classic .nav-compact__outline-section-list{transition:max-height .3s,opacity .5s}.classic .nav-compact__outline-section-list--collapsed{max-height:0!important;opacity:0;overflow:hidden}.classic .nav-compact .progress-circle__fail{fill:var(--color-progress-circle-fail)}.classic .nav-compact .progress-circle__pass{fill:#000;fill:var(--color-progress-circle-pass,#000)}.classic .nav-compact .progress-circle__runner--failed{fill:var(--color-progress-circle-runner-fail);stroke:var(--color-progress-circle-runner-fail)}@keyframes classic-nav-compact-enter{0%{opacity:0;transform:translateY(25px)}to{opacity:1;transform:none}}@keyframes classic-nav-compact-exit{0%{opacity:1;transform:none}to{opacity:0;transform:translateY(25px)}}.classic .lesson--entering .nav-compact__wrap{animation:classic-nav-compact-enter .4s}.classic .lesson--exiting .nav-compact__wrap{animation:classic-nav-compact-exit .4s;opacity:0}.classic .nav-overlay{--color-nav-overlay-bg:var(--color-theme);--color-nav-overlay-contrast:#000;--color-nav-overlay-header-control-btn-hover:rgba(0,0,0,.25);--color-nav-overlay-outline-item-bg-active-before:hsla(0,0%,77%,.4);--color-nav-overlay-outline-item-bg-hover:hsla(0,0%,77%,.2);--color-nav-overlay-outline-section-divider:#e6e6e7;--color-nav-overlay-progress-runner:var(--color-theme);--color-nav-overlay-progress-track:rgba(49,53,55,.2);--color-nav-overlay-search-container-border-bottom:rgba(32,33,33,.5);--color-nav-overlay-search-input-placeholder:rgba(32,33,33,.5);--color-progress-circle-background:var(--color-theme);--color-progress-circle-pass:var(--color-theme-contrast);--color-progress-circle-runner-bg-fail:#000;--color-progress-circle-runner-stroke-fail:#000;--stroke-width-progress-circle-runner-fail:0.1rem;background-color:var(--color-nav-overlay-bg)}.classic .nav-overlay--dark,.classic .nav-overlay--image-dark-overlay{--color-nav-overlay-contrast:#fff;--color-nav-overlay-progress-track:hsla(0,0%,100%,.2);--color-nav-overlay-search-container-border-bottom:hsla(0,0%,100%,.5)}.classic .nav-overlay--accent{--color-nav-overlay-contrast:var(--color-theme-contrast);--color-nav-overlay-outline-item-bg-active-before:rgba(var(--color-theme-contrast-rgb),0.5);--color-nav-overlay-outline-item-bg-hover:rgba(var(--color-theme-contrast-rgb),0.2);--color-nav-overlay-outline-section-divider:rgba(var(--color-theme-contrast-rgb),0.4);--color-nav-overlay-progress-track:rgba(var(--color-theme-contrast-rgb),0.2);--color-progress-circle-pass:var(--color-theme);--color-progress-circle-runner-stroke-fail:var(--color-nav-overlay-contrast);--color-progress-circle-runner:var(--color-nav-overlay-contrast);--color-progress-circle-track:rgba(var(--color-theme-contrast-rgb),0.2);--color-nav-overlay-progress-runner:var(--color-nav-overlay-contrast);--color-nav-overlay-header-control-btn-hover:rgba(var(--color-theme-contrast-rgb),0.25);--color-nav-overlay-search-container-border-bottom:rgba(var(--color-theme-contrast-rgb),0.5);--color-nav-overlay-search-input-placeholder:rgba(var(--color-theme-contrast-rgb),0.5);--color-progress-circle-fail:var(--color-nav-overlay-contrast);--color-progress-circle-runner-bg-fail:var(--color-theme-contrast-complementary)}.classic .nav-overlay--accent-tint{--color-nav-overlay-bg:var(--color-theme-tint);--color-nav-overlay-contrast:#000;--color-nav-overlay-outline-section-divider:rgba(49,53,55,.4)}.classic .nav-overlay--dark{--color-nav-overlay-bg:#202121;--color-nav-overlay-contrast:#fff;--color-nav-overlay-header-control-btn-hover:hsla(0,0%,100%,.25);--color-nav-overlay-search-input-placeholder:hsla(0,0%,100%,.5);--color-progress-circle-fail:#000;--color-progress-circle-runner-bg-fail:#fff;--color-progress-circle-runner-stroke-fail:#fff;--color-progress-circle-track:hsla(0,0%,100%,.15)}.classic .nav-overlay--gray{--color-nav-overlay-bg:#fafafa}.classic .nav-overlay--image-dark-overlay{--color-nav-overlay-bg:#fff;--color-nav-overlay-contrast:#fff;--color-nav-overlay-header-control-btn-hover:hsla(0,0%,100%,.25);--color-nav-overlay-progress-runner:#fff;--color-nav-overlay-search-input-placeholder:hsla(0,0%,100%,.5);--color-progress-circle-background:#fff;--color-progress-circle-runner-stroke-fail:#fff;--color-progress-circle-track:hsla(0,0%,100%,.5);--color-progress-circle-runner:#fff;--color-progress-circle-pass:#000;--stroke-width-progress-circle-runner-fail:0.1rem}.classic .nav-overlay--image-light-overlay{--color-nav-overlay-bg:#fff;--color-nav-overlay-contrast:#000;--color-nav-overlay-outline-item-bg-hover:rgba(0,0,0,.2);--color-nav-overlay-outline-section-divider:rgba(49,53,55,.4);--color-nav-overlay-progress-runner:#000;--color-nav-overlay-progress-track:rgba(49,53,55,.2);--color-nav-overlay-search-container-border-bottom:rgba(32,33,33,.5);--color-progress-circle-background:#000;--color-progress-circle-fail:#000;--color-progress-circle-runner-bg-fail:#fff;--color-progress-circle-runner:#000;--color-progress-circle-pass:#fff}.classic .nav-overlay--light{--color-nav-overlay-bg:#fff}.classic .nav-overlay__body{height:100%;margin:0 auto;overflow-y:auto;width:100%}.classic .nav-overlay__content{display:flex;flex-direction:column;inset:0;position:absolute}.classic .nav-overlay__content--graphic{background-position:50% 50%;background-repeat:no-repeat;background-size:cover}.classic .nav-overlay__header-container{flex:1 0;padding-bottom:3.2rem;width:100%}@media(max-width:29.9375em){.classic .nav-overlay__header-container{padding-bottom:4.8rem}}.classic .nav-overlay__header-controls{color:#000;color:var(--color-nav-overlay-contrast,#000)}@media(max-width:29.9375em){.classic .nav-overlay__header-controls{padding:1.6rem 1.6rem 1.2rem}}.classic .nav-overlay__header-control-btn{padding:.5rem .5rem 0}.classic .nav-overlay__header-control-btn:hover{background-color:var(--color-nav-overlay-header-control-btn-hover);border-radius:.3rem}.classic .nav-overlay__header-close-icon,.classic .nav-overlay__header-search-icon{height:2.1rem;width:2.1rem}@media(max-width:61.9375em){.classic .nav-overlay__header-close-icon,.classic .nav-overlay__header-search-icon{height:1.7rem;width:1.7rem}}.classic .nav-overlay__header-title-progress-container{margin:0 auto;max-width:64rem;padding:0 3.2rem;width:100%}@media(min-width:48em){.classic .nav-overlay__header-title-progress-container{padding:0;width:auto}}@media(min-width:62em){.classic .nav-overlay__header-title-progress-container{max-width:83.8rem}}.classic .nav-overlay__header-title{color:#000;color:var(--color-nav-overlay-contrast,#000);font-size:4.8rem;font-weight:700;line-height:6rem;max-width:70rem;padding-bottom:2.4rem}@media(max-width:47.9375em){.classic .nav-overlay__header-title{font-size:3.6rem;line-height:4.8rem}}@media(max-width:29.9375em){.classic .nav-overlay__header-title{font-size:2.4rem;line-height:3.2rem;padding-bottom:1.6rem}}.classic .nav-overlay__header-title-link{color:#000;color:var(--color-nav-overlay-contrast,#000);cursor:pointer;text-decoration:none}.classic .nav-overlay__header-progress-text{color:#000;color:var(--color-nav-overlay-contrast,#000);font-size:1.2rem;font-weight:900;letter-spacing:.1rem;line-height:1.4rem;margin-top:1.2rem}.classic .nav-overlay__header-progress-runner,.classic .nav-overlay__header-progress-track{border-radius:10rem;height:.5rem;transition:background-color .3s}.classic .nav-overlay__header-progress-track{background-color:var(--color-nav-overlay-progress-track)}@media(forced-colors:active){.classic .nav-overlay__header-progress-track{background-color:Canvas;border:.1rem solid transparent}}.classic .nav-overlay__header-progress-runner{background-color:var(--color-nav-overlay-progress-runner);transition:width .6s}@media(forced-colors:active){.classic .nav-overlay__header-progress-runner{background-color:CanvasText!important;height:100%}.classic .nav-overlay--image-dark-overlay .nav-overlay__header-progress-track{border:.1rem solid Canvas}}.classic .nav-overlay__outline{margin:4rem auto 0;max-width:64rem;padding:0 3.2rem;width:100%}@media(min-width:48em){.classic .nav-overlay__outline{padding:0;width:auto}}@media(min-width:62em){.classic .nav-overlay__outline{max-width:83.8rem}}.classic .nav-overlay__outline-list-item{align-items:baseline;display:flex;justify-content:space-between;margin-bottom:3.2rem;position:relative}.classic .nav-overlay__outline-section-list{margin-top:3.2rem;padding-bottom:4.8rem}@media(max-width:29.9375em){.classic .nav-overlay__outline-section-list{padding-bottom:3.6rem}}.classic .nav-overlay__outline-section-list .nav-overlay__outline-list-item:last-of-type{margin-bottom:0}.classic .nav-overlay__outline-section-text{color:#000;color:var(--color-nav-overlay-contrast,#000);font-size:1.4rem;font-weight:700;letter-spacing:.65px;line-height:1.68rem;text-transform:uppercase}.classic .nav-overlay__outline-section-divider{border-bottom:.1rem solid var(--color-nav-overlay-outline-section-divider);margin-top:.9rem}.classic .nav-overlay__outline-item{width:100%}.classic .nav-overlay__outline-item--section__link,.classic .nav-overlay__outline-item__link{align-items:baseline;color:#000;color:var(--color-nav-overlay-contrast,#000);display:flex;font-size:2rem;font-weight:700;line-height:3.2rem;position:relative;text-decoration:none}@media(max-width:29.9375em){.classic .nav-overlay__outline-item--section__link,.classic .nav-overlay__outline-item__link{font-size:1.6rem;line-height:2.4rem}}.classic .nav-overlay__outline-item--section__link:not(.classic .nav-overlay__outline-item__link--restricted):not(.classic .nav-overlay__outline-item--section__link--restricted):active,.classic .nav-overlay__outline-item--section__link:not(.classic .nav-overlay__outline-item__link--restricted):not(.classic .nav-overlay__outline-item--section__link--restricted):hover,.classic .nav-overlay__outline-item__link:not(.classic .nav-overlay__outline-item__link--restricted):not(.classic .nav-overlay__outline-item--section__link--restricted):active,.classic .nav-overlay__outline-item__link:not(.classic .nav-overlay__outline-item__link--restricted):not(.classic .nav-overlay__outline-item--section__link--restricted):hover{color:#000;color:var(--color-nav-overlay-contrast,#000)}.classic .nav-overlay__outline-item--section__link:not(.classic .nav-overlay__outline-item__link--restricted):not(.classic .nav-overlay__outline-item--section__link--restricted):active:before,.classic .nav-overlay__outline-item--section__link:not(.classic .nav-overlay__outline-item__link--restricted):not(.classic .nav-overlay__outline-item--section__link--restricted):hover:before,.classic .nav-overlay__outline-item__link:not(.classic .nav-overlay__outline-item__link--restricted):not(.classic .nav-overlay__outline-item--section__link--restricted):active:before,.classic .nav-overlay__outline-item__link:not(.classic .nav-overlay__outline-item__link--restricted):not(.classic .nav-overlay__outline-item--section__link--restricted):hover:before{background-color:var(--color-nav-overlay-outline-item-bg-hover);border-radius:.8rem;content:"";inset:-.8rem -1.2rem;position:absolute}.classic .nav-overlay__outline-item--section__link:not(.classic .nav-overlay__outline-item__link--restricted):not(.classic .nav-overlay__outline-item--section__link--restricted):active .nav-overlay__outline-item-link-icon,.classic .nav-overlay__outline-item--section__link:not(.classic .nav-overlay__outline-item__link--restricted):not(.classic .nav-overlay__outline-item--section__link--restricted):hover .nav-overlay__outline-item-link-icon,.classic .nav-overlay__outline-item__link:not(.classic .nav-overlay__outline-item__link--restricted):not(.classic .nav-overlay__outline-item--section__link--restricted):active .nav-overlay__outline-item-link-icon,.classic .nav-overlay__outline-item__link:not(.classic .nav-overlay__outline-item__link--restricted):not(.classic .nav-overlay__outline-item--section__link--restricted):hover .nav-overlay__outline-item-link-icon{color:#000;color:var(--color-nav-overlay-contrast,#000)}.classic .nav-overlay__outline-item--section__link:not(.classic .nav-overlay__outline-item__link--restricted):not(.classic .nav-overlay__outline-item--section__link--restricted):active:before,.classic .nav-overlay__outline-item__link:not(.classic .nav-overlay__outline-item__link--restricted):not(.classic .nav-overlay__outline-item--section__link--restricted):active:before{background-color:var(--color-nav-overlay-outline-item-bg-active-before)}.classic .nav-overlay__outline-item--section__link--restricted,.classic .nav-overlay__outline-item__link--restricted{cursor:not-allowed}.classic .nav-overlay__outline-item--section-link-icon,.classic .nav-overlay__outline-item-link-icon{color:currentColor;forced-color-adjust:auto;min-width:1.8rem;pointer-events:none;z-index:1}.classic .nav-overlay__outline-item--section-link-icon--quiz,.classic .nav-overlay__outline-item-link-icon--quiz{align-self:center;height:1.8rem;margin-top:.3rem}.classic .nav-overlay__outline-lesson-title{margin:0 5rem 0 1.9rem;z-index:1}.classic .nav-overlay__outline-item-tooltip{bottom:100%;left:50%;max-width:95%;opacity:0;pointer-events:none;position:absolute;transform:translate(-50%,1rem);transition-duration:.2s;transition-property:opacity,transform;transition-timing-function:ease-in-out;width:-webkit-max-content;width:max-content}.classic .nav-overlay__outline-item-tooltip--visible{opacity:1;pointer-events:all;transform:translate(-50%,-.4rem)}.classic .nav-overlay__outline-item-tooltip__inner{background-color:#000;border:.1rem solid transparent;border-radius:.6rem;box-shadow:0 -.2rem .4rem rgba(0,0,0,.2);color:#fff;font-size:1.2rem;line-height:1.5rem;padding:1.2rem;position:relative;text-align:center}.classic .nav-overlay__outline-item-tooltip__inner:after{background:#000;border-color:transparent;border-style:none solid solid none;border-width:.1rem;bottom:-.6rem;content:"";height:1rem;left:calc(50% + .5rem);margin-left:-1rem;pointer-events:none;position:absolute;transform:rotate(45deg);width:1rem}.classic .nav-overlay__outline-item-tooltip__inner--dark{background-color:#f8f8f8;color:#000}.classic .nav-overlay__outline-item-tooltip__inner--dark:after{background:#f8f8f8}.classic .nav-overlay__search{align-items:center;display:flex;height:100%;justify-content:center;position:relative;width:100%}.classic .nav-overlay__search-header{color:#000;color:var(--color-nav-overlay-contrast,#000);display:flex;justify-content:flex-end}.classic .nav-overlay__search-close-btn{padding:.5rem .5rem 0}.classic .nav-overlay__search-close-btn:hover{background-color:var(--color-nav-overlay-header-control-btn-hover);border-radius:.3rem}.classic .nav-overlay__search-close-icon{height:1.7rem;width:1.7rem}.classic .nav-overlay__search-container{align-items:center;border-bottom:.2rem solid var(--color-nav-overlay-search-container-border-bottom);color:#000;color:var(--color-nav-overlay-contrast,#000);display:flex;padding-bottom:1.9rem;position:relative;width:100%}.classic .nav-overlay__search-body{margin:0 1.6rem;width:85rem}@media(min-width:30em){.classic .nav-overlay__search-body{margin:0 4rem}}@media(min-width:62em){.classic .nav-overlay__search-body{margin:0 5.6rem}}.classic .nav-overlay__search-header{left:0;padding:2rem 1.6rem;position:absolute;top:0;width:100%}@media(min-width:48em){.classic .nav-overlay__search-header{padding:3.2rem 2.8rem}}.classic .nav-overlay__search-icon{flex-shrink:0;height:2.8rem;width:2.8rem}.classic .nav-overlay__search-input{background:transparent;border:none;color:#000;color:var(--color-nav-overlay-contrast,#000);font-size:3.2rem;line-height:4rem;margin:0 1.6rem;outline:none;position:relative;width:100%}.classic .nav-overlay__search-input:-ms-input-placeholder{text-transform:capitalize}.classic .nav-overlay__search-input::placeholder{text-transform:capitalize}.classic .nav-overlay__search-input:-ms-input-placeholder{color:var(--color-nav-overlay-search-input-placeholder);opacity:1}.classic .nav-overlay__search-input::placeholder{color:var(--color-nav-overlay-search-input-placeholder);opacity:1}@media(min-width:48em){.classic .nav-overlay__search-input{margin:0 2.5rem}}.classic .nav-overlay__search-input-wrap{position:relative;width:100%}.classic .nav-overlay__search-clear-btn{padding:.5rem .5rem 0}.classic .nav-overlay__search-clear-btn:hover{background-color:var(--color-nav-overlay-header-control-btn-hover);border-radius:.3rem}.classic .nav-overlay__search-clear-icon{height:2.4rem;width:2.4rem}.classic .nav-overlay__search-actions{display:flex;justify-content:center}.classic .nav-overlay__search-submit-btn{background:#fff;border:.2rem solid #000;border-radius:10rem;color:#4a4a4a;cursor:pointer;font-size:1.2rem;font-weight:900;letter-spacing:.1rem;margin:3.5rem 0;min-width:9.8rem;padding:1.1rem 2.8rem;text-transform:uppercase;width:100%}@media(min-width:30em){.classic .nav-overlay__search-submit-btn{width:auto}}@media(min-width:48em){.classic .nav-overlay__search-submit-btn{visibility:hidden}}.classic .lesson-progress{min-width:2rem}.classic .nav-sidebar{--color-nav-sidebar-contrast:var(--color-theme-contrast,#000);--color-nav-sidebar-search-btn-hover:rgba(0,0,0,.25);--color-progress-circle-pass:var(--color-theme-contrast)}.classic .nav-sidebar--light{--border-nav-sidebar-outline-section-toggle:1px solid #e6e6e7;--color-nav-sidebar-bg:#fafafa;--color-nav-sidebar-outline-item-link-hover-bg:#f3f3f3;--color-nav-sidebar-outline-item-link-hover:#000;--color-nav-sidebar-outline-item-link-icon:#717376;--color-nav-sidebar-outline-item-link:#000;--color-nav-sidebar-outline-section-text:#000;--color-nav-sidebar-outline-section-toggle-icon:#000;--color-nav-sidebar-search-result-hover-bg:#f3f3f3;--color-nav-sidebar-search-results-text:#000;--color-progress-circle-fail:#fff;--color-progress-circle-runner-fail:#000;--color-progress-circle-runner:var(--color-theme);--color-progress-circle-track:rgba(0,0,0,.15)}.classic .nav-sidebar--dark{--border-nav-sidebar-outline-section-toggle:none;--color-nav-sidebar-bg:#202121;--color-nav-sidebar-contrast:#fff;--color-nav-sidebar-outline-item-link-hover-bg:hsla(0,0%,100%,.1);--color-nav-sidebar-outline-item-link-hover:#fff;--color-nav-sidebar-outline-item-link-icon:#bcbcbc;--color-nav-sidebar-outline-item-link:#bcbcbc;--color-nav-sidebar-outline-section-text:#fff;--color-nav-sidebar-outline-section-toggle-icon:#fff;--color-nav-sidebar-search-result-hover-bg:hsla(0,0%,100%,.1);--color-nav-sidebar-search-results-text:#fff;--color-progress-circle-fail:#000;--color-progress-circle-runner-fail:#fff;--color-progress-circle-runner:var(--color-theme);--color-progress-circle-track:hsla(0,0%,100%,.15)}.classic .nav-sidebar--image-dark-overlay{--color-nav-sidebar-contrast:#fff;--color-nav-sidebar-progress-track:hsla(0,0%,100%,.5);--color-nav-sidebar-search-btn-hover:hsla(0,0%,100%,.25)}.classic .nav-sidebar--image-light-overlay{--color-nav-sidebar-contrast:#000;--color-nav-sidebar-progress-track:rgba(0,0,0,.3)}.classic .nav-sidebar--accent{--color-nav-sidebar-contrast:var(--color-theme-contrast);--color-nav-sidebar-progress-track:rgba(var(--color-theme-contrast-rgb),0.3);--color-nav-sidebar-search-btn-hover:rgba(var(--color-theme-contrast-rgb),0.25)}.classic .nav-sidebar--legacy-pre-themes{--color-nav-sidebar-contrast:#fff;--color-nav-sidebar-progress-track:hsla(0,0%,100%,.5);--color-progress-circle-pass:#fff}.classic .nav-sidebar__content{background-color:var(--color-nav-sidebar-bg);width:28rem}.classic .nav-sidebar__outline{font-family:var(--font-family-ui);padding:2.8rem 0}.classic .nav-sidebar__outline--hidden{padding:0}.classic .nav-sidebar__outline-list-item{position:relative}.classic .nav-sidebar__outline-item--active:after,.classic .nav-sidebar__outline-section-item--active:after{border-left:.5rem solid var(--color-theme);bottom:0;content:"";left:0;pointer-events:none;position:absolute;top:0}.classic .nav-sidebar__outline-item-tooltip,.classic .nav-sidebar__outline-section-item-tooltip{bottom:100%;left:50%;max-width:95%;opacity:0;pointer-events:none;position:absolute;transform:translate(-50%,1rem);transition-duration:.2s;transition-property:opacity,transform;transition-timing-function:ease-in-out;width:-webkit-max-content;width:max-content}.classic .nav-sidebar__outline-item-tooltip--visible,.classic .nav-sidebar__outline-section-item-tooltip--visible{opacity:1;pointer-events:all;transform:translate(-50%,-.4rem)}.classic .nav-sidebar__outline-item-tooltip__inner,.classic .nav-sidebar__outline-section-item-tooltip__inner{background-color:#000;border:.1rem solid transparent;border-radius:.6rem;box-shadow:0 -.2rem .4rem rgba(0,0,0,.2);color:#fff;font-size:1.2rem;line-height:1.5rem;padding:1.2rem;position:relative;text-align:center}.classic .nav-sidebar__outline-item-tooltip__inner:after,.classic .nav-sidebar__outline-section-item-tooltip__inner:after{background:#000;border-color:transparent;border-style:none solid solid none;border-width:.1rem;bottom:-.6rem;content:"";height:1rem;left:calc(50% + .5rem);margin-left:-1rem;pointer-events:none;position:absolute;transform:rotate(45deg);width:1rem}.classic .nav-sidebar__outline-item-tooltip__inner--dark,.classic .nav-sidebar__outline-section-item-tooltip__inner--dark{background-color:#f8f8f8;color:#000}.classic .nav-sidebar__outline-item-tooltip__inner--dark:after,.classic .nav-sidebar__outline-section-item-tooltip__inner--dark:after{background:#f8f8f8}.classic .nav-sidebar__outline-item__link,.classic .nav-sidebar__outline-section-item__link{color:var(--color-nav-sidebar-outline-item-link);display:block;font-size:1.3rem;font-weight:700;height:100%;line-height:1.6rem;padding:1.8rem 4.1rem 1.8rem 4.3rem;position:relative;text-decoration:none;width:100%}.classic .nav-sidebar__outline-item__link:focus,.classic .nav-sidebar__outline-section-item__link:focus{outline-offset:-2px;outline-width:2px}.classic .nav-sidebar__outline-item__link--restricted,.classic .nav-sidebar__outline-section-item__link--restricted{cursor:not-allowed}.classic .nav-sidebar__outline-item__link.nav-sidebar__outline-item__link--active,.classic .nav-sidebar__outline-item__link.nav-sidebar__outline-section-item__link--active,.classic .nav-sidebar__outline-item__link:not(.nav-sidebar__outline-item__link--restricted):focus,.classic .nav-sidebar__outline-item__link:not(.nav-sidebar__outline-item__link--restricted):hover,.classic .nav-sidebar__outline-item__link:not(.nav-sidebar__outline-section-item__link--restricted):focus,.classic .nav-sidebar__outline-item__link:not(.nav-sidebar__outline-section-item__link--restricted):hover,.classic .nav-sidebar__outline-section-item__link.nav-sidebar__outline-item__link--active,.classic .nav-sidebar__outline-section-item__link.nav-sidebar__outline-section-item__link--active,.classic .nav-sidebar__outline-section-item__link:not(.nav-sidebar__outline-item__link--restricted):focus,.classic .nav-sidebar__outline-section-item__link:not(.nav-sidebar__outline-item__link--restricted):hover,.classic .nav-sidebar__outline-section-item__link:not(.nav-sidebar__outline-section-item__link--restricted):focus,.classic .nav-sidebar__outline-section-item__link:not(.nav-sidebar__outline-section-item__link--restricted):hover{background-color:var(--color-nav-sidebar-outline-item-link-hover-bg);color:var(--color-nav-sidebar-outline-item-link-hover)}.classic .nav-sidebar__outline-item-link-icon,.classic .nav-sidebar__outline-section-item-link-icon{color:var(--color-nav-sidebar-outline-item-link-icon);forced-color-adjust:auto;height:1.6rem;left:2rem;margin-right:.7rem;position:absolute;top:2.7rem;transform:translateY(-50%);width:1.6rem}.classic .nav-sidebar__outline-section:not(:first-of-type){margin-top:.8rem}.classic .nav-sidebar__outline-section-text,.classic .nav-sidebar__outline-section-toggle{align-items:flex-start;color:var(--color-nav-sidebar-outline-section-text);display:flex;font-size:1rem;font-weight:700;letter-spacing:.06rem;line-height:1.2rem;text-align:left;text-transform:uppercase;width:100%}.classic .nav-sidebar__outline-section-toggle{cursor:pointer;margin:0 0 .9rem;padding:1.2rem 2.8rem 1.2rem 2rem;position:relative}.classic .nav-sidebar__outline-section-toggle:focus{outline-offset:-2px;outline-width:2px}.classic .nav-sidebar__outline-section-toggle:after{border-bottom:var(--border-nav-sidebar-outline-section-toggle);bottom:0;content:"";left:2rem;position:absolute;right:2.8rem}.classic .nav-sidebar__outline-section-text{padding:1.2rem 2.8rem 1.2rem 3.5rem}.classic .nav-sidebar__outline-section-toggle-icon{color:var(--color-nav-sidebar-outline-section-text);flex-shrink:0;margin-right:.6rem;margin-top:.4rem;order:-1;transition:transform .3s;width:.9rem}.classic .nav-sidebar__outline-section-toggle-icon--collapsed{transform:rotate(-90deg)}@media(forced-colors:active){.classic .nav-sidebar__outline-section-toggle-icon{color:ButtonText}}.classic .nav-sidebar__outline-section-list{transition:max-height .3s,opacity .5s}.classic .nav-sidebar__outline-section-list--collapsed{max-height:0!important;opacity:0;overflow:hidden}@media(forced-colors:active){.classic .nav-sidebar--image-dark-overlay .nav-sidebar-header__progress-track{border:.1rem solid Canvas}}.classic .nav-sidebar .progress-circle__fail{fill:var(--color-progress-circle-fail)}.classic .nav-sidebar .progress-circle__pass{fill:#000;fill:var(--color-progress-circle-pass,#000)}.classic .nav-sidebar .progress-circle--sidebar .progress-circle__runner--done.progress-circle__runner--done.progress-circle__runner--failed{stroke:var(--color-progress-circle-runner-fail);fill:var(--color-progress-circle-runner-fail)}.classic .nav-sidebar-header--searching{height:7.5rem!important}.classic .nav-sidebar-header__inner{padding:2rem}.classic .nav-sidebar-header__inner--compact{padding:1rem 2rem}.classic .nav-sidebar-header__progress{font-family:var(--font-family-ui)}.classic .nav-sidebar-header__search-btn{color:#000;color:var(--color-nav-sidebar-contrast,#000);height:2.6rem;right:1.5rem;top:1.3rem;width:2.6rem}.classic .nav-sidebar-header__search-btn:hover{background-color:var(--color-nav-sidebar-search-btn-hover);border-radius:.3rem}.classic .nav-sidebar-header__search-btn--hidden{transform:translateY(-1.5rem)}.classic .nav-sidebar-header__search-icon{height:1.6rem;width:1.6rem}@media(forced-colors:active){.classic .nav-sidebar-header__search-icon{color:ButtonText}}.classic .nav-sidebar-header__search-area{left:1.9rem;right:1.9rem;top:1.9rem}.classic .nav-sidebar-header__search-area--hidden{transform:translateY(calc(-100% - 2rem))}.classic .nav-sidebar-header__graphic{inset:0;position:absolute}.classic .nav-sidebar-header__graphic--image{background-position:50%;background-repeat:no-repeat;background-size:cover}.classic .nav-sidebar-header__content{margin:3rem 0 .5rem}.classic .nav-sidebar-header__content--hidden{left:2rem;right:2rem}.classic .nav-sidebar-header__content--compact{margin:.7rem 0 1rem}.classic .nav-sidebar-header__title{color:#000;color:var(--color-nav-sidebar-contrast,#000);display:inline-block;font-family:var(--font-family-head);font-size:2.8rem;font-weight:900;line-height:3.3rem;text-decoration:none}.classic .nav-sidebar-header__title--compact{font-size:2rem;line-height:2.4rem;margin-right:2.4rem}.classic .nav-sidebar-header__progress-runner,.classic .nav-sidebar-header__progress-track{height:.2rem}.classic .nav-sidebar-header__progress-track{background-color:var(--color-nav-sidebar-progress-track);margin-top:4rem}.classic .nav-sidebar-header__progress-track--compact{margin-top:2rem}@media(forced-colors:active){.classic .nav-sidebar-header__progress-track{background-color:Canvas;border:.1rem solid transparent;height:.4rem}}.classic .nav-sidebar-header__progress-runner{background-color:#000;background-color:var(--color-nav-sidebar-contrast,#000);transition:width .6s}@media(forced-colors:active){.classic .nav-sidebar-header__progress-runner{background-color:CanvasText!important;height:100%}}.classic .nav-sidebar-header__progress-text{color:#000;color:var(--color-nav-sidebar-contrast,#000);font-size:1.1rem;font-weight:700;letter-spacing:.01rem;line-height:1.3rem;margin-top:.5rem;text-transform:uppercase}.classic .nav-sidebar-search{border:.1rem solid transparent;border-radius:10rem;font-family:var(--font-family-ui)}.classic .nav-sidebar-search__icon{color:#444;height:1.6rem;left:1.2rem;position:absolute;top:50%;transform:translateY(-50%);width:1.6rem}.classic .nav-sidebar-search__input{background-color:#fff;border-radius:10rem;font-family:inherit;font-size:1.5rem;line-height:1.8rem;padding:.8rem 3.8rem .9rem 3.6rem}.classic .nav-sidebar-search__input:-ms-input-placeholder{color:#000;opacity:1}.classic .nav-sidebar-search__input::placeholder{color:#000;opacity:1}.classic .nav-sidebar-search__close{color:#76767c;height:2rem;position:absolute;right:.7rem;top:50%;transform:translateY(-50%);width:2rem}.classic .nav-sidebar-search__close:focus,.classic .nav-sidebar-search__close:hover{color:#000}.classic .nav-sidebar-search__close-icon{height:1rem;width:1rem}.classic .nav-sidebar-header-ghost--searching{height:7.5rem!important}.classic .nav-sidebar-results{padding:2rem 0}.classic .nav-sidebar-results__message{color:#707070;font-size:1.5rem;line-height:1.8rem;margin:0 2.4rem}.classic .nav-sidebar-results__term{font-style:italic}.classic .nav-sidebar-result{margin-bottom:1rem}.classic .nav-sidebar-result__inner--active:after{border-left:.5rem solid;bottom:0;content:"";left:0;pointer-events:none;position:absolute;top:0}.classic .nav-sidebar-result__link{color:var(--color-nav-sidebar-search-results-text);display:block;font-size:1.2rem;letter-spacing:.05rem;line-height:1.4rem;padding:1.8rem 4.3rem;position:relative;text-decoration:none}.classic .nav-sidebar-result__link--active,.classic .nav-sidebar-result__link:focus,.classic .nav-sidebar-result__link:hover{background-color:var(--color-nav-sidebar-search-result-hover-bg)}.classic .nav-sidebar-result__icon{height:1.6rem;left:2rem;position:absolute;top:1.8rem}.classic .nav-sidebar-result__title{display:block;font-weight:700}.classic .nav-sidebar-result__count{display:block;font-style:italic;margin-top:.6rem}@keyframes classic-nav-sidebar-enter{0%{opacity:0}40%{opacity:0}to{opacity:1}}@keyframes classic-nav-sidebar-text-enter{0%{transform:translateY(25px)}40%{transform:translateY(25px)}to{transform:translateY(0)}}@keyframes classic-nav-sidebar-exit{0%{opacity:1}33%{opacity:0}to{opacity:0}}@keyframes classic-nav-sidebar-text-exit{0%{opacity:1;transform:translateY(0)}33%{opacity:0;transform:translateY(25px)}to{opacity:0;transform:translateY(25px)}}.classic .lesson--entering .nav-sidebar__content{animation:classic-nav-sidebar-enter .4s}.classic .lesson--entering .nav-sidebar__body>*{animation:classic-nav-sidebar-text-enter .4s}.classic .lesson--exiting .nav-sidebar__content{animation:classic-nav-sidebar-exit .6s;animation-fill-mode:forwards}.classic .lesson--exiting .nav-sidebar__body>*{animation:classic-nav-sidebar-text-exit .6s;animation-fill-mode:forwards}@keyframes classic-lesson-content-enter{0%{opacity:0}10%{opacity:0}to{opacity:1}}@keyframes classic-lesson-content-exit{0%{opacity:1}10%{opacity:1}60%{opacity:0}to{opacity:0}}.classic .lesson{inset:0;opacity:1;position:absolute;z-index:2}.classic .lesson--entering .lesson__content{animation:classic-lesson-content-enter .5s}.classic .lesson--exiting .lesson__content{animation:classic-lesson-content-exit .63s;animation-fill-mode:forwards}.classic .page__menu{padding:2rem}.classic .page__header{background-color:var(--color-background)}@media(max-width:67.5em)and (min-width:60em){.classic .lesson--open .lesson-header__main:first-child,.classic .lesson--open-mobile .lesson-header__main:first-child{margin-left:0}}.classic .lesson-header-wrap{--color-background:#fff;--color-header-bar:var(--color-theme);--color-header-text:#000;transition:max-height .3s ease-in-out,opacity .3s ease-in-out}.classic .lesson-header-wrap .lesson-header{padding-bottom:7.2rem}@media(max-width:89.9375em){.classic .lesson-header-wrap .lesson-header{padding-bottom:6.7rem}}@media(max-width:47.9375em){.classic .lesson-header-wrap .lesson-header{padding-bottom:5.7rem}}.classic .lesson-header-wrap .lesson-header__top-wrap{margin:0;padding-bottom:0}.classic .lesson-header-wrap .lesson-header__top-wrap:after{background-color:var(--color-header-bar);transition:none}.classic .lesson-header-wrap .lesson-header__author{display:flex}.classic .lesson-header-wrap .lesson-header__author--partner-content{display:none}.classic .lesson-header-wrap .lesson-header__author-name{color:var(--color-header-text);font-size:1.4rem;font-weight:400}.classic .lesson-header-wrap .lesson-header__author-img{border:none}.classic .lesson-header-wrap .lesson-header .lesson-header__partner-content{padding-bottom:2.4rem}.classic .lesson-header-wrap .lesson-header .lesson-header__partner-content__author{color:var(--color-header-text);font-size:1.4rem;font-weight:400;margin-bottom:4rem}.classic .lesson-header-wrap .lesson-header__title{color:var(--color-header-text);font-family:var(--font-family-head);font-size:4rem;line-height:4.8rem;margin-bottom:2.4rem}@media(max-width:47.9375em){.classic .lesson-header-wrap .lesson-header__title{font-size:3.6rem;line-height:4.32rem}}.classic .lesson-header-wrap .lesson-header__description{color:var(--color-header-text)}.classic .lesson-header-wrap .lesson-header__counter{color:var(--color-header-text);font-family:var(--font-family-body);letter-spacing:.05rem;margin-bottom:1.6rem}.classic .lesson-header-wrap .lesson-header__count{color:var(--color-header-text)}.classic .lesson-header-wrap--collapsed{max-height:0;opacity:0;overflow:hidden}.classic .lesson-header-wrap--accent{--color-background:var(--color-theme);--color-header-bar:var(--color-theme-contrast);--color-header-text:var(--color-theme-contrast)}.classic .lesson-header-wrap--custom{--color-header-text:var(--lesson-header-contrast-color);--color-header-bar:var(--lesson-header-contrast-color)}.classic .lesson-header-wrap--gray{--color-background:#fafafa}.classic .lesson-header-wrap--dark{--color-background:#303030}.classic .lesson-header-wrap--black{--color-background:#000}.classic .lesson-header-wrap--black,.classic .lesson-header-wrap--dark{--color-header-text:#fff}.classic .lesson-header-wrap--image{--color-header-text:#fff;--color-header-bar:#fff}.classic .lesson-header-wrap--image-light{--color-header-text:#000;--color-header-bar:#000}.classic .lesson-header-wrap--image .page__header{background-position:50%;background-repeat:no-repeat;background-size:cover}.classic .lesson-header-wrap--tint{--color-background:var(--color-theme-transparent);--color-header-bar:var(--color-theme)}.classic .lesson-header-wrap--mobile .page__header{min-height:12.4rem;padding-top:2rem}.classic .lesson-header-wrap--mobile .lesson-header{padding-bottom:2.8rem}.classic .lesson-header-wrap--mobile .lesson-header__content{display:flex;flex-direction:column}.classic .lesson-header-wrap--mobile .lesson-header__top-wrap{margin:0}.classic .lesson-header-wrap--mobile .lesson-header__top-wrap:after{height:.4rem;width:4rem}.classic .lesson-header-wrap--mobile .lesson-header__counter{font-size:1.2rem;font-weight:400;height:1.4rem;order:0;text-align:right}.classic .lesson-header-wrap--mobile .lesson-header__author{font-size:1.4rem;line-height:2rem;margin:0;padding-bottom:.4rem}.classic .lesson-header-wrap--mobile .lesson-header__author-img{height:2.2rem;width:2.2rem}.classic .lesson-header-wrap--mobile .lesson-header .lesson-header__partner-content{padding-bottom:0}.classic .lesson-header-wrap--mobile .lesson-header .lesson-header__partner-content-author{font-size:1.4rem;line-height:2rem;margin-bottom:.4rem}.classic .lesson-header-wrap--mobile .lesson-header .lesson-header__partner-content-author-img{height:2.2rem;width:2.2rem}.classic .lesson-header-wrap--mobile .lesson-header__partner-content--mobile{margin-bottom:.4rem}.classic .lesson-header-wrap--mobile .lesson-header__partner-content--mobile .lesson-header__partner-content-author{height:3rem;margin:0 .8rem 0 0;padding:0;position:relative;width:3rem}.classic .lesson-header-wrap--mobile .lesson-header__partner-content--mobile .lesson-header__partner-content-author--single{height:2.2rem;margin:0 .8rem 1rem 0;width:2.2rem}.classic .lesson-header-wrap--mobile .lesson-header__partner-content--mobile .lesson-header__partner-content-author-img{height:2.2rem;margin-right:0;position:absolute;width:2.2rem}.classic .lesson-header-wrap--mobile .lesson-header__partner-content--mobile .lesson-header__partner-content-author-img--single{left:0!important}.classic .lesson-header-wrap--mobile .lesson-header__partner-content--mobile .lesson-header__partner-content-author-img:first-of-type{top:1rem;z-index:1}.classic .lesson-header-wrap--mobile .lesson-header__partner-content--mobile .lesson-header__partner-content-author-img:last-of-type{left:1rem}.classic .lesson-header-wrap--mobile .lesson-header__partner-content--mobile .lesson-header__author-name{align-items:center;display:flex;line-height:2rem;margin-top:1rem}.classic .lesson-header-wrap--mobile .lesson-header__title{font-size:2.4rem;font-weight:700;line-height:3.2rem;margin-bottom:1.6rem}.classic .lesson-header-wrap--small{min-height:12.8rem}.classic .lesson-header-wrap--small .page__header{padding-top:2.8rem}.classic .lesson-header-wrap--small .lesson-header{padding-bottom:2.8rem}.classic .lesson-header-wrap--small .lesson-header__content{display:flex;flex-direction:column}.classic .lesson-header-wrap--small .lesson-header__info-row{align-items:center;display:flex;flex-direction:row;justify-content:flex-start;margin-bottom:.4rem}.classic .lesson-header-wrap--small .lesson-header__info-row--divider{color:var(--color-header-text);font-size:1.6rem;font-weight:300;padding:0 1.2rem}@media(max-width:52.4375em){.classic .lesson-header-wrap--small .lesson-header__info-row,.classic .lesson-header-wrap--small .lesson-header__title-wrapper--no-info{padding-top:2.8rem}}.classic .lesson-header-wrap--small .lesson-header__top-wrap{margin:0}.classic .lesson-header-wrap--small .lesson-header__top-wrap:after{height:.4rem;width:4rem}.classic .lesson-header-wrap--small .lesson-header__counter{font-size:1.2rem;font-weight:400;line-height:1.4rem;margin:0;opacity:.6;order:0}.classic .lesson-header-wrap--small .lesson-header__author{font-size:1.4rem;font-weight:400;line-height:2rem;margin:0}.classic .lesson-header-wrap--small .lesson-header__author-img{height:2.2rem;width:2.2rem}.classic .lesson-header-wrap--small .lesson-header__title{font-size:2.4rem;font-weight:700;line-height:3.2rem;margin-bottom:1.6rem}.classic .lesson-header-wrap--small .lesson-header .lesson-header__partner-content{padding-bottom:0}.classic .lesson-header-wrap--small .lesson-header .lesson-header__partner-content-author{font-size:1.4rem;line-height:2rem;margin-bottom:0;padding-right:1.2rem}.classic .lesson-header-wrap--small .lesson-header .lesson-header__partner-content-author:last-of-type{padding-right:0}.classic .lesson-header-wrap--small .lesson-header .lesson-header__partner-content-author-img{height:2rem;width:2rem}.classic .lesson-header-wrap--large .page__header{padding-top:10.4rem}@media(max-width:89.9375em){.classic .lesson-header-wrap--large .page__header{padding-top:6.2rem}}.classic .lesson-header-wrap--large .lesson-header{padding-bottom:11.2rem}@media(max-width:89.9375em){.classic .lesson-header-wrap--large .lesson-header{padding-bottom:7rem}}@media(max-width:47.9375em){.classic .lesson-header-wrap--large .lesson-header{padding-bottom:5.7rem}}.classic .lesson-header-wrap--large .lesson-header__top-wrap{margin:0}.classic .lesson-header-wrap--large .lesson-header__author{margin-bottom:3.7rem}.classic .lesson-header-wrap--large .lesson-header__title{font-size:7.2rem;line-height:8.64rem;margin-bottom:2rem}@media(max-width:89.9375em){.classic .lesson-header-wrap--large .lesson-header__title{font-size:5.6rem;line-height:6.72rem}}@media(max-width:47.9375em){.classic .lesson-header-wrap--large .lesson-header__title{font-size:4.4rem;line-height:5.28rem}}.classic .cover__header-content-action-link{background:var(--color-cover-cta-bg);border:.2rem solid transparent;border-radius:10rem;color:var(--color-cover-cta-text);cursor:pointer;display:inline-block;font-size:1.2rem;font-weight:900;letter-spacing:.1rem;margin-bottom:1.7rem;min-width:9.8rem;outline-offset:.2rem;padding:1.1rem 2.8rem;text-align:center;text-decoration:none;text-transform:uppercase;transition:transform .15s ease-in-out;white-space:nowrap;width:100%}@media(resolution:1dppx){.classic .cover__header-content-action-link{transform:scale(.999)}}.classic .cover__header-content-action-link:hover{transform:scale(1.05)}.classic .cover__header-content-action-link:active{transform:scale(.95);transition-duration:.1s}@media(min-width:30em){.classic .cover__header-content-action-link{width:auto}}.classic .overview__start-again{background-color:transparent;border-color:var(--color-cover-cta-bg);color:#fff;color:var(--color-cover-cta-bg,#fff)}.classic .cover{--color-background:var(--color-theme);--color-cover-contrast:var(--color-theme-contrast);--color-cover-contrast-complementary:var(--color-theme-contrast-complementary);--color-progress-circle-pass:var(--color-theme-contrast);--color-cover-cta-bg:var(--color-cover-contrast);--color-cover-cta-text:var(--color-cover-contrast-complementary);--color-cover-progress-outer-bg:rgba(var(--color-theme-contrast-rgb),0.3);background-color:#fff}.classic .cover--layout-centered-overlay,.classic .cover--layout-left-overlay{--color-background:transparent;--color-cover-contrast:#fff;--color-cover-contrast-complementary:#000;--color-cover-progress-outer-bg:hsla(0,0%,100%,.3)}.classic .cover--layout-centered-overlay .cover__header-content--overlay-light,.classic .cover--layout-left-overlay .cover__header-content--overlay-light{--color-cover-contrast:#000;--color-cover-contrast-complementary:#fff;--color-cover-cta-bg:#000;--color-cover-cta-text:#fff;--color-cover-progress-outer-bg:rgba(0,0,0,.2)}.classic .cover--layout-centered-overlay .cover__header-content--overlay-light .cover__header-content-action-link,.classic .cover--layout-left-overlay .cover__header-content--overlay-light .cover__header-content-action-link{--color-cover-cta-bg:#000;--color-cover-cta-text:#fff}.classic .cover-container{inset:0;position:absolute}.classic .cover__header{min-height:15.2rem}@media(min-width:30em){.classic .cover__header{min-height:47.4rem}}@media(min-width:48em){.classic .cover__header{min-height:44.6rem}}.classic .cover__header-graphic{width:50%}.classic .cover__header-content,.classic .cover__header-graphic{background-position:50% 50%;background-repeat:no-repeat;background-size:cover}.classic .cover__header-content{align-items:center;background-color:var(--color-background);display:flex;min-height:15.2rem;padding:4.8rem 1.5rem 3.2rem}@media(min-width:30em){.classic .cover__header-content{align-items:center;display:flex;min-height:44.6rem;padding:8.8rem 2.2rem}}@media(min-width:48em){.classic .cover__header-content{min-height:55rem;padding:12.4rem 5rem}}@media(min-width:90em){.classic .cover__header-content{display:block}}.classic .cover__header-content-info{margin:0 auto;padding:0;width:100%}@media(min-width:30em){.classic .cover__header-content-info{width:52.8rem}}@media(min-width:48em){.classic .cover__header-content-info{width:60rem}}@media(min-width:90em){.classic .cover__header-content-info{width:70rem}}.classic .cover__header-content-info--rbc,.classic .cover__header-content-info--rise-com{max-width:60rem;width:52.8rem}@media(min-width:48em){.classic .cover__header-content-info--rbc,.classic .cover__header-content-info--rise-com{width:101.6rem}}@media(min-width:75em){.classic .cover__header-content-info--rbc,.classic .cover__header-content-info--rise-com{max-width:86.36rem}}@media(min-width:90em){.classic .cover__header-content-info--rbc,.classic .cover__header-content-info--rise-com{max-width:none}}.classic .cover__header-content-authors{display:flex}.classic .cover__header-content-authors-avatar{background-size:cover;border-radius:50%;flex-shrink:0;height:3.8rem;margin:0 1rem 0 0;width:3.8rem}.classic .cover__header-content-authors-name{color:#fff;color:var(--color-cover-contrast,#fff);font-size:1.6rem;font-weight:700;line-height:3.8rem;margin:0}.classic .cover__header-content-title{word-wrap:break-word;color:#fff;color:var(--color-cover-contrast,#fff);font-family:var(--font-family-head);font-size:3.2rem;font-weight:900;letter-spacing:-.015rem;line-height:3.8rem;margin:2rem 0 4.8rem;max-width:70.4rem}@media(min-width:30em){.classic .cover__header-content-title{font-size:4.5rem;line-height:5.2rem;margin:2rem 0 3rem;max-width:70.4rem}}@media(min-width:90em){.classic .cover__header-content-title{font-size:6rem;letter-spacing:-.02rem;line-height:7rem;max-width:140rem}}.classic .cover__progress{color:#fff;color:var(--color-cover-contrast,#fff);margin-bottom:3rem;width:100%}.classic .cover__progress-text{font-size:1.2rem;font-weight:900;letter-spacing:.028rem;line-height:1.6rem}.classic .cover__progress-outer{background:var(--color-cover-progress-outer-bg);border-radius:10rem;height:.5rem;margin-bottom:1.6rem;margin-top:.8rem;width:100%}.classic .cover__progress-inner{background:currentColor;border-radius:10rem;height:100%}.classic .cover__progress-next-lesson{margin-bottom:3rem}.classic .cover__progress-next-lesson-text{display:inline;font-size:1.2rem;font-weight:900;letter-spacing:.028rem;line-height:1.6rem;margin-left:.8rem;text-transform:capitalize}.classic .cover__header-content-action-wrapper{display:flex;flex-wrap:wrap;width:100%}@media(min-width:30em){.classic .cover__header-content-action-wrapper{width:auto}}.classic .cover__header-content-action-link{margin-right:0}@media(min-width:30em){.classic .cover__header-content-action-link{margin-right:1.7rem;width:auto}}.classic .cover__header-content-action-link:last-child{margin-right:0}.classic .cover__header-content-action-link--disabled{display:none}.classic .cover__details-content-section--type-partner-content{display:none;width:24rem}@media(min-width:75em){.classic .cover__details-content-section--type-partner-content{display:block}}.classic .cover__course-length-section+.cover__details-content-section--type-partner-content .cover__details-content-heading{clip:rect(0,0,0,0)!important;border:none!important;clip-path:inset(50%)!important;height:1px!important;margin:0!important;overflow:hidden!important;padding:0!important;position:absolute!important;white-space:nowrap!important;width:1px!important}.classic .cover__course-length-section{border-bottom:none;line-height:1.6rem;margin-bottom:1.6rem;padding:0}@media(min-width:75em){.classic .cover__course-length-section{border-bottom:1px solid #e9e9e9;margin:0 0 2rem;padding:0 0 2rem}}.classic .cover__course-length-title{clip:rect(0,0,0,0)!important;border:none!important;clip-path:inset(50%)!important;height:1px!important;margin:0!important;overflow:hidden!important;padding:0!important;position:absolute!important;white-space:nowrap!important;width:1px!important}.classic .cover__details{display:block;padding:0}@media(min-width:30em){.classic .cover__details{padding:0 5rem}}.classic .cover__details-content{flex-grow:2;margin:0 auto;max-width:52.8rem;width:100%}@media(min-width:48em){.classic .cover__details-content{max-width:60rem}}@media(min-width:90em){.classic .cover__details-content{max-width:70rem}}@media(max-width:550px){.classic .cover__details-content{padding:0 2.2rem}}.classic .cover__details-content-heading .overview__description-published{color:#666;display:none;font-size:1.2rem;font-weight:400;letter-spacing:.028rem;line-height:1.6rem}@media(min-width:48em){.classic .cover__details-content-heading .overview__description-published{display:block}}.classic .cover__details-content-heading-row{align-items:center;display:flex;justify-content:space-between}.classic .cover__details-content-wrap{margin:4rem auto;max-width:86.36rem}@media(min-width:30em){.classic .cover__details-content-wrap{margin:5rem auto}}@media(min-width:90em){.classic .cover__details-content-wrap{max-width:101.6rem}}.classic .cover__details-content-aside{flex:0 0 auto;margin-left:0;width:100%}.classic .cover__details-content-aside .cover__course-length-section{display:none}@media(min-width:75em){.classic .cover__details-content-aside{margin-left:12.8rem;width:28.8rem}.classic .cover__details-content-aside .cover__course-length-section{display:block}}.classic .cover__details-content-aside--logo{margin-top:0}@media(min-width:62em){.classic .cover__details-content-aside--logo{margin-top:10.5rem}}.classic .cover__details-content-wrap--columns{display:flex}.classic .cover__details-content-description{color:#000;font-family:var(--font-family-body);font-size:1.6rem;line-height:3.3rem;margin-bottom:5rem}@media(min-width:90em){.classic .cover__details-content-description{margin-bottom:6rem}}.classic .cover__details-content-heading{border-bottom:1px solid #e9e9e9;font-size:1.3rem;font-weight:700;margin-bottom:3rem;padding-bottom:2rem}.classic .cover__details-logo{margin-bottom:3rem;max-width:52.8rem;width:100%}@media(min-width:30em){.classic .cover__details-logo{width:auto}}@media(min-width:48em){.classic .cover__details-logo{max-width:60rem}}@media(min-width:90em){.classic .cover__details-logo{max-width:none}}.classic .overview-list-item-tooltip{bottom:100%;left:50%;max-width:95%;opacity:0;pointer-events:none;position:absolute;transform:translate(-50%,1rem);transition-duration:.2s;transition-property:opacity,transform;transition-timing-function:ease-in-out;width:-webkit-max-content;width:max-content}.classic .overview-list-item-tooltip--visible{opacity:1;pointer-events:all;transform:translate(-50%,-.4rem)}.classic .overview-list-item-tooltip__inner{background-color:#000;border:.1rem solid transparent;border-radius:.6rem;box-shadow:0 -.2rem .4rem rgba(0,0,0,.2);color:#fff;font-size:1.2rem;line-height:1.5rem;padding:1.2rem;position:relative;text-align:center}.classic .overview-list-item-tooltip__inner:after{background:#000;border-color:transparent;border-style:none solid solid none;border-width:.1rem;bottom:-.6rem;content:"";height:1rem;left:calc(50% + .5rem);margin-left:-1rem;pointer-events:none;position:absolute;transform:rotate(45deg);width:1rem}.classic .overview-list-item-tooltip__inner--dark{background-color:#f8f8f8;color:#000}.classic .overview-list-item-tooltip__inner--dark:after{background:#f8f8f8}.classic .cover--layout-centered .cover__header-content,.classic .cover--layout-centered-overlay .cover__header-content{min-height:16.4rem}@media(min-width:30em){.classic .cover--layout-centered .cover__header-content,.classic .cover--layout-centered-overlay .cover__header-content{min-height:47.4rem}}@media(min-width:48em){.classic .cover--layout-centered .cover__header-content,.classic .cover--layout-centered-overlay .cover__header-content{min-height:55rem}}.classic .cover--layout-centered .cover__header-content-info,.classic .cover--layout-centered-overlay .cover__header-content-info{align-items:center;display:flex;flex-direction:column;margin:0 auto;max-width:52.8rem}@media(min-width:62em){.classic .cover--layout-centered .cover__header-content-info,.classic .cover--layout-centered-overlay .cover__header-content-info{max-width:91.2rem}}@media(min-width:90em){.classic .cover--layout-centered .cover__header-content-info,.classic .cover--layout-centered-overlay .cover__header-content-info{max-width:77.6rem}}.classic .cover--layout-centered .cover__header-content-title,.classic .cover--layout-centered-overlay .cover__header-content-title{font-size:3.2rem;letter-spacing:-.02rem;line-height:3.8rem;text-align:center}@media(min-width:30em){.classic .cover--layout-centered .cover__header-content-title,.classic .cover--layout-centered-overlay .cover__header-content-title{font-size:4.5rem;line-height:5.2rem}}@media(min-width:62em){.classic .cover--layout-centered .cover__header-content-title,.classic .cover--layout-centered-overlay .cover__header-content-title{font-size:6rem;line-height:7rem}}@media(min-width:90em){.classic .cover--layout-centered .cover__header-content-title,.classic .cover--layout-centered-overlay .cover__header-content-title{font-size:8rem;line-height:9rem}}.classic .cover--layout-centered .cover__progress,.classic .cover--layout-centered-overlay .cover__progress{max-width:50rem}@media(min-width:48em){.classic .cover--layout-centered .cover__progress,.classic .cover--layout-centered-overlay .cover__progress{max-width:65rem}}.classic .cover--layout-centered .cover__progress .cover__progress-next-lesson,.classic .cover--layout-centered-overlay .cover__progress .cover__progress-next-lesson{text-align:center}.classic .cover--layout-centered .cover__header-content-action-wrapper,.classic .cover--layout-centered-overlay .cover__header-content-action-wrapper{justify-content:center}.classic .cover--layout-centered .cover__details-content,.classic .cover--layout-centered-overlay .cover__details-content{margin-top:0;padding:0 2.2rem}@media(min-width:30em){.classic .cover--layout-centered .cover__details-content,.classic .cover--layout-centered-overlay .cover__details-content{margin-top:0}}.classic .cover--layout-centered .cover__details-content-columns,.classic .cover--layout-centered-overlay .cover__details-content-columns{margin:0 auto}.classic .cover--layout-split-left-image .cover__header,.classic .cover--layout-split-right-image .cover__header,.classic .cover--layout-two-thirds-left-image .cover__header,.classic .cover--layout-two-thirds-right-image .cover__header{display:flex}.classic .cover--layout-two-thirds-left-image .cover__header-content{align-items:center;display:flex}.classic .cover--layout-two-thirds-left-image .cover__header-content-info{margin:auto}.classic .cover--layout-two-thirds-right-image .cover__header-content-info{margin:0}.classic .cover--layout-two-thirds-left-image .cover__header-content,.classic .cover--layout-two-thirds-right-image .cover__header-content{padding:10.3rem 10.8rem 10.7rem 4.8rem;width:66.6666666667%}@media(min-width:90em){.classic .cover--layout-two-thirds-left-image .cover__header-content,.classic .cover--layout-two-thirds-right-image .cover__header-content{padding:12.6rem 12.8rem}}.classic .cover--layout-two-thirds-left-image .cover__header-content .cover__progress,.classic .cover--layout-two-thirds-right-image .cover__header-content .cover__progress{max-width:50rem}.classic .cover--layout-two-thirds-left-image .cover__header-content-info,.classic .cover--layout-two-thirds-right-image .cover__header-content-info{max-width:70.4rem;width:100%}@media(min-width:90em){.classic .cover--layout-two-thirds-left-image .cover__header-content-info,.classic .cover--layout-two-thirds-right-image .cover__header-content-info{max-width:102.4rem}}.classic .cover--layout-two-thirds-left-image .cover__header-content-title,.classic .cover--layout-two-thirds-right-image .cover__header-content-title{font-size:4rem;letter-spacing:-.15rem;line-height:4.8rem}@media(min-width:62em){.classic .cover--layout-two-thirds-left-image .cover__header-content-title,.classic .cover--layout-two-thirds-right-image .cover__header-content-title{font-size:4.5rem;line-height:5.2rem}}@media(min-width:90em){.classic .cover--layout-two-thirds-left-image .cover__header-content-title,.classic .cover--layout-two-thirds-right-image .cover__header-content-title{font-size:6rem;line-height:7rem}}.classic .cover--layout-two-thirds-left-image .cover__header-graphic,.classic .cover--layout-two-thirds-right-image .cover__header-graphic{width:33.3333333333%}.classic .cover--layout-split-left-image .cover__header-content,.classic .cover--layout-split-right-image .cover__header-content{display:flex;flex-direction:column;justify-content:center;padding:11.4rem 5.6rem 11.9rem;width:50%}@media(min-width:90em){.classic .cover--layout-split-left-image .cover__header-content,.classic .cover--layout-split-right-image .cover__header-content{align-items:unset;padding:14.2rem 12.8rem}}.classic .cover--layout-split-left-image .cover__header-content-info,.classic .cover--layout-split-right-image .cover__header-content-info{margin:0;max-width:38.4rem;width:100%}@media(min-width:90em){.classic .cover--layout-split-left-image .cover__header-content-info,.classic .cover--layout-split-right-image .cover__header-content-info{max-width:59.6rem}}.classic .cover--layout-split-left-image .cover__header-content-info .partner-content-course-author__author-container,.classic .cover--layout-split-right-image .cover__header-content-info .partner-content-course-author__author-container{flex-wrap:wrap}.classic .cover--layout-split-left-image .cover__header-content-info .partner-content-course-author__author-container .partner-content-course-author__author,.classic .cover--layout-split-right-image .cover__header-content-info .partner-content-course-author__author-container .partner-content-course-author__author{white-space:wrap}.classic .cover--layout-split-left-image .cover__header-content-info .partner-content-course-author__author-container .partner-content-course-author__author:last-child,.classic .cover--layout-split-right-image .cover__header-content-info .partner-content-course-author__author-container .partner-content-course-author__author:last-child{margin-right:unset;padding-right:unset}.classic .cover--layout-split-left-image .cover__header-content-title,.classic .cover--layout-split-right-image .cover__header-content-title{font-size:3.2rem;line-height:4rem}@media(min-width:90em){.classic .cover--layout-split-left-image .cover__header-content-title,.classic .cover--layout-split-right-image .cover__header-content-title{font-size:6rem;line-height:7rem}}.classic .cover--layout-split-left-image .cover__details-content,.classic .cover--layout-split-right-image .cover__details-content{margin:5.4rem auto}.classic .cover--layout-split-left-image .cover__details-content-columns,.classic .cover--layout-split-left-image .cover__details-content-wrap,.classic .cover--layout-split-right-image .cover__details-content-columns,.classic .cover--layout-split-right-image .cover__details-content-wrap{margin-top:0}.classic .cover--layout-split-left-image .cover__details-content-aside,.classic .cover--layout-split-right-image .cover__details-content-aside{margin-bottom:5rem;margin-top:5rem}@media(min-width:90em){.classic .cover--layout-split-left-image .cover__details-content-aside,.classic .cover--layout-split-right-image .cover__details-content-aside{margin-bottom:0}}.classic .cover--layout-split-left-image .cover__details-content-aside-logo,.classic .cover--layout-split-right-image .cover__details-content-aside-logo{margin-top:0}@media(min-width:90em){.classic .cover--layout-split-left-image .cover__details-content-aside-logo,.classic .cover--layout-split-right-image .cover__details-content-aside-logo{margin-top:15.5rem}}.classic .cover--layout-centered .cover__details-content,.classic .cover--layout-centered-overlay .cover__details-content,.classic .cover--layout-two-thirds-left-image .cover__details-content,.classic .cover--layout-two-thirds-right-image .cover__details-content{margin:0 auto}.classic .partner-content-course-author__author{align-items:center}@media(min-width:30em){.classic .partner-content-course-author__author{align-items:unset}}.classic .cover__details--rise-com .cover__details-content-heading{display:flex;justify-content:space-between}.classic .cover__details--rise-com .cover__details-content-columns{display:flex;flex-direction:column}@media(min-width:48em){.classic .cover__details--rise-com .cover__details-content-columns{flex-direction:row}}.classic .cover__details--rise-com .cover__course-length-list{display:flex;flex-direction:row}.classic .cover__details--rise-com .cover__course-length-list .cover__num-lessons-units,.classic .cover__details--rise-com .cover__course-length-list .cover__num-lessons-value,.classic .cover__details--rise-com .cover__course-length-list .cover__time-to-complete-units,.classic .cover__details--rise-com .cover__course-length-list .cover__time-to-complete-value{font-size:1.3rem;font-weight:400;letter-spacing:.028rem;line-height:1.6rem}.classic .cover__details--rise-com .cover__course-length-list .cover__num-lessons-value,.classic .cover__details--rise-com .cover__course-length-list .cover__time-to-complete-value{font-weight:700}.classic .cover__details--rise-com .cover__course-length-list .cover__time-to-complete{padding-left:2.6rem}.classic .cover__details--rise-com .cover__course-length-list .cover__course-length-list{border-bottom:1px solid #e9e9e9;margin:5rem auto 1.6rem;padding-bottom:2rem}.classic .cover__details--rise-com .cover__author-with-title{align-items:center;display:none;flex-direction:row;margin-bottom:3.8rem}@media(min-width:75em){.classic .cover__details--rise-com .cover__author-with-title{display:flex}}.classic .cover__details--rise-com .cover__author-with-title .cover__author-name{color:#000;font-size:1.6rem;font-weight:700;line-height:2.04rem;opacity:.8}.classic .cover__details--rise-com .cover__author-with-title .cover__author-title{color:#6a737c;font-size:1.2rem;font-weight:400;letter-spacing:.026rem;line-height:1.44rem}.classic .cover__details--rise-com .cover__author-with-title .cover__header-content-authors-avatar{height:6rem;width:6rem}.classic .cover__details--rise-com .cover__requirements-section{margin:5rem 0 2rem}.classic .cover__details--rise-com .cover__categories-section{margin:5rem 0}.classic .cover__details--rise-com .cover__categories-title,.classic .cover__details--rise-com .cover__requirements-title{border-bottom:1px solid #e6e6e6;color:#000;font-size:1.4rem;font-weight:700;letter-spacing:.03rem;line-height:1.6rem;margin-bottom:2rem;padding-bottom:2rem;white-space:nowrap}@media(min-width:62em){.classic .cover__details--rise-com .cover__categories-title,.classic .cover__details--rise-com .cover__requirements-title{font-size:1.4rem}}.classic .cover__details--rise-com .cover__lesson-requirement,.classic .cover__details--rise-com .cover__quiz-requirement{align-items:flex-start;color:#6a737c;display:flex;font-size:1.2rem;line-height:1.4rem;margin:1.2rem 0}.classic .cover__details--rise-com .cover__lesson-requirement-icon,.classic .cover__details--rise-com .cover__quiz-requirement-icon{fill:#c9c9ca;flex:0 0 auto;margin-right:.8rem}.classic .cover__details--rise-com .cover__lesson-requirement-icon--complete,.classic .cover__details--rise-com .cover__lesson-requirement-icon--type-failed,.classic .cover__details--rise-com .cover__lesson-requirement-icon--type-passed,.classic .cover__details--rise-com .cover__quiz-requirement-icon--complete,.classic .cover__details--rise-com .cover__quiz-requirement-icon--type-failed,.classic .cover__details--rise-com .cover__quiz-requirement-icon--type-passed{height:1.8rem}.classic .cover__details--rise-com .cover__lesson-requirement-text,.classic .cover__details--rise-com .cover__quiz-requirement-text{margin-top:.2rem}.classic .cover__details--rise-com .cover__quiz-requirement-seperator{padding:0 .2rem}.classic .cover__details--rise-com .cover__quiz-requirement-no-attempts{color:#ed5736;font-size:1.1rem;font-weight:500;line-height:1.6rem}.classic .cover__details--rise-com .cover__categories-list{display:flex;flex-wrap:wrap;font-size:1.4rem;line-height:1.7rem}.classic .cover__details--rise-com .cover__categories-item{align-items:center;background:#eee;border-radius:5000rem;display:flex;flex:0 1 auto;margin:0 .8rem 1.6rem 0;max-width:100%;padding:.6rem 1.6rem}.classic .cover__details--rise-com .cover__categories-icon{flex:0 0 auto;margin:0 .5em 0 0}.classic .cover__details--rise-com .cover__categories-icon path{fill:#767d81}.classic .cover__details--rise-com .cover__categories-item-wrap{overflow-x:hidden;text-overflow:ellipsis;white-space:nowrap}.classic .cover__details--rise-com .cover__due-date{border:1px solid var(--color-theme);border-radius:.4rem;font-size:1rem;font-weight:700;letter-spacing:.036rem;line-height:1.2rem;margin-top:1rem;padding:.6rem 0;text-align:center;text-transform:uppercase;width:100%}.classic .cover__details--rise-com .cover__due-date--urgent{background-color:currentColor;color:#fff}.classic .cover__details--rise-com .cover__completed-info{align-items:center;display:flex;flex-direction:row;margin:3rem 0 2rem}.classic .cover__details--rise-com .cover__completed-info .cover__completed-info-avatar{margin-right:2rem}.classic .cover__details--rise-com .cover__completed-info .certificateDownload__btn,.classic .cover__details--rise-com .cover__completed-info .cover__completed-info-label{color:#000;font-size:1.2rem;font-weight:600;letter-spacing:.02rem;line-height:1.2rem}.classic .cover__details--rise-com .cover__completed-info .certificateDownload :before{content:"|";margin-right:.8rem}.classic .cover__details--rise-com .cover__completed-info .certificateDownload__btn{text-decoration:underline}.classic .cover__details--rise-com .cover__details-content-published-at{color:#666;font-size:1.3rem;font-weight:400;letter-spacing:.028rem;line-height:1.6rem;margin-bottom:1.6rem}.classic .cover__details--rise-com .cover__details-content-section--type-outline{margin-top:5rem}@media(min-width:62em){.classic .cover__details--rise-com .cover__details-content-section--type-outline{margin-top:0}}.classic .cover__details--rise-com .overview-list__section-title{border-bottom-width:0}@keyframes classic-cover-header-enter{0%{opacity:0;transform:translateY(-90px)}20%{opacity:0;transform:translateY(-90px)}to{opacity:1;transform:translateY(0)}}@keyframes classic-cover-header-exit{0%{opacity:1}to{opacity:0;transform:translateY(-90px)}}@keyframes classic-cover-details-enter{0%{opacity:0;transform:translateY(-90px)}20%{opacity:0}to{opacity:1;transform:translateY(0)}}@keyframes classic-cover-details-exit{0%{opacity:1}80%{opacity:0}to{transform:translateY(-90px)}}.classic .cover-container--entering .cover__details{animation:classic-cover-details-enter .5s}.classic .cover-container--exiting .cover__details{animation:classic-cover-details-exit .5s;animation-fill-mode:forwards}.classic .cover-container--entering .cover__header{animation:classic-cover-header-enter 425ms}.classic .cover-container--exiting .cover__header{animation:classic-cover-header-exit .45s;animation-fill-mode:forwards}.classic .lesson-nav{--color-background:var(--color-theme);--button-border-color:var(--color-theme);--button-background-hover-color:#e3e3e3;--button-background-selected-color:#c4c4c4;--button-background-tint-overlay-color:hsla(0,0%,100%,.9);--color-button-contrast:var(--color-theme-contrast)}.classic .lesson-nav--restricted{cursor:not-allowed}.classic .lesson-nav--full{align-items:center;background-color:var(--color-background);display:flex;justify-content:center;pointer-events:none;position:relative;width:100%}.classic .lesson-nav--full .lesson-nav-link{display:block;flex:1 1 auto;pointer-events:auto;transition:color .3s;width:100%;z-index:1}.classic .lesson-nav--full .lesson-nav-link__link{align-items:center;color:#fff;color:var(--color-button-contrast,#fff);display:flex;flex-direction:column;justify-content:center;line-height:1.8rem;padding:1.4rem .5rem;text-decoration:none}.classic .lesson-nav--full .lesson-nav-link__link:focus{outline-offset:-4px;outline-width:2px}.classic .lesson-nav--full .lesson-nav-link__link:before{content:"";inset:0;position:absolute;z-index:0}.classic .lesson-nav--full .lesson-nav-link__link:hover{color:var(--button-text-hover-color);text-decoration:underline}.classic .lesson-nav--full .lesson-nav-link__link:hover:before{background-color:var(--button-background-hover-color)}.classic .lesson-nav--full .lesson-nav-link__link:active{text-decoration:none}.classic .lesson-nav--full .lesson-nav-link__link:active:before{background-color:var(--button-background-selected-color)}.classic .lesson-nav--full .lesson-nav__link-text{font-size:1.5rem;font-weight:700;letter-spacing:-.04rem;overflow:hidden;position:relative;text-align:center;text-overflow:ellipsis;white-space:nowrap;width:100%;z-index:1}.classic .lesson-nav--full svg{display:relative;z-index:1}.classic .lesson-nav--full .lesson-nav__link-icon{height:1.5rem;position:relative;width:1.6rem}.classic .lesson-nav--floating{display:flex;flex-direction:row-reverse;height:10px;padding:0}.classic .lesson-nav--floating .lesson-nav-link{opacity:0;position:fixed;right:2vw;transition-duration:.5s;transition-property:opacity,transform;transition-timing-function:ease-in;z-index:300}.classic .lesson-nav--floating .lesson-nav-link__link{align-items:center;background-color:var(--color-background);border-radius:2.5rem;color:#fff;color:var(--color-button-contrast,#fff);display:flex;padding:.9rem 7.5rem;position:relative;text-align:center;text-decoration:none}.classic .lesson-nav--floating .lesson-nav-link__link svg{z-index:2}@media(forced-colors:active){.classic .lesson-nav--floating .lesson-nav-link__link{border:1px solid}}.classic .lesson-nav--floating .lesson-nav-link__link:before{border-radius:2.5rem;content:"";inset:0;position:absolute;z-index:1}.classic .lesson-nav--floating .lesson-nav-link__link:hover{background-color:var(--button-background-hover-color)}.classic .lesson-nav--floating .lesson-nav-link__link:active{background-color:var(--button-background-selected-color)}.classic .lesson-nav--floating .lesson-nav__link-text{font-size:1.5rem;font-weight:700;margin-right:1rem;order:-1;z-index:2}.classic .lesson-nav--floating-full{align-items:center;background-color:var(--color-background);height:8.2rem;justify-content:center;overflow:hidden;pointer-events:none;position:relative;text-transform:capitalize}.classic .lesson-nav--floating-full .lesson-nav-link{border:.2rem solid var(--button-border-color);border-radius:10rem;height:5rem;margin:0 1.6rem;pointer-events:auto;transition:color .3s;width:100%;z-index:1}.classic .lesson-nav--floating-full .lesson-nav-link__link{align-items:center;border-radius:10rem;color:#fff;color:var(--color-button-contrast,#fff);display:flex;height:4.6rem;justify-content:center;position:relative;text-decoration:none;width:100%}.classic .lesson-nav--floating-full .lesson-nav-link__link:focus{outline-offset:-4px;outline-width:2px}.classic .lesson-nav--floating-full .lesson-nav-link__link:before{content:"";inset:0;position:absolute}.classic .lesson-nav--floating-full .lesson-nav-link__link:hover{background-color:var(--button-background-hover-color)}.classic .lesson-nav--floating-full .lesson-nav-link__link:active{background-color:var(--button-background-selected-color)}.classic .lesson-nav--floating-full .lesson-nav__link-icon{flex:0 0 auto;height:1.5rem;width:1.5rem}.classic .lesson-nav--floating-full .lesson-nav__link-text{font-size:1.5rem;font-weight:700;line-height:1.2rem;margin-left:0;margin-right:1rem;overflow:hidden;text-overflow:ellipsis;white-space:nowrap}.classic .lesson-nav--previous{display:none}.classic .lesson-nav--previous.lesson-nav--floating .lesson-nav-link{top:2vh}.classic .lesson-nav--next.lesson-nav--floating .lesson-nav-link{bottom:2vh}.classic .lesson-nav--floating[data-visible=true] .lesson-nav-link{opacity:1;transform:none}.classic .lesson-nav--floating.lesson-nav--previous[data-hidden=true] .lesson-nav-link{transform:translateY(-200%)}.classic .lesson-nav--floating.lesson-nav--next[data-hidden=true] .lesson-nav-link{transform:translateY(200%)}.classic .lesson-nav--light.lesson-nav--full{--color-background:#f0f0f0;--button-text-hover-color:#000;--color-button-contrast:#000}.classic .lesson-nav--dark.lesson-nav--full{--color-background:#303030;--button-text-hover-color:#fff;--button-background-hover-color:transparent;--button-background-selected-color:#000;--color-button-contrast:#fff}.classic .lesson-nav--accent.lesson-nav--full{--button-background-hover-color:rgba(0,0,0,.2);--button-background-selected-color:rgba(0,0,0,.4);--button-text-hover-color:var(--color-button-contrast)}.classic .lesson-nav--tint.lesson-nav--full{--button-text-hover-color:var(--color-theme);--button-background-hover-color:hsla(0,0%,100%,.8);--button-background-selected-color:hsla(0,0%,100%,.6);--color-button-contrast:var(--color-theme)}.classic .lesson-nav--tint.lesson-nav--full .lesson-nav-link__link:before{background-color:var(--button-background-tint-overlay-color)}.classic .lesson-nav--tint.lesson-nav--full .lesson-nav-link__link:hover:before{background-color:var(--button-background-hover-color)}.classic .lesson-nav--tint.lesson-nav--full .lesson-nav-link__link:active:before{background-color:var(--button-background-selected-color)}.classic .lesson-nav--tint.lesson-nav--full .lesson-nav__link-icon,.classic .lesson-nav--tint.lesson-nav--full .lesson-nav__link-text{filter:brightness(.85)}.classic .lesson-nav--light.lesson-nav--floating{--color-background:#fff;--button-background-hover-color:#f0f0f0;--button-background-selected-color:#e3e3e3;--color-button-contrast:#000}.classic .lesson-nav--light.lesson-nav--floating .lesson-nav-link__link,.classic .lesson-nav--light.lesson-nav--floating .nav-next__link{background-color:var(--color-background);box-shadow:0 .4rem 2rem rgba(0,0,0,.1);color:var(--color-button-contrast)}.classic .lesson-nav--light.lesson-nav--floating .lesson-nav-link__link:hover,.classic .lesson-nav--light.lesson-nav--floating .nav-next__link:hover{background-color:var(--button-background-hover-color)}.classic .lesson-nav--light.lesson-nav--floating .lesson-nav-link__link:active,.classic .lesson-nav--light.lesson-nav--floating .nav-next__link:active{background-color:var(--button-background-selected-color)}.classic .lesson-nav--dark.lesson-nav--floating{--color-background:#303030;--button-background-hover-color:#454545;--button-background-selected-color:#707070;--color-button-contrast:#fff}.classic .lesson-nav--tint.lesson-nav--floating{--button-text-hover-color:var(--color-theme);--button-background-hover-color:hsla(0,0%,100%,.8);--button-background-selected-color:hsla(0,0%,100%,.6);--color-button-contrast:var(--color-theme)}.classic .lesson-nav--tint.lesson-nav--floating .lesson-nav-link__link{border:2px solid;box-sizing:border-box}.classic .lesson-nav--tint.lesson-nav--floating .lesson-nav-link__link:before{background-color:var(--button-background-tint-overlay-color)}.classic .lesson-nav--tint.lesson-nav--floating .lesson-nav-link__link:hover{background-color:var(--color-theme)}.classic .lesson-nav--tint.lesson-nav--floating .lesson-nav-link__link:hover:before{background-color:var(--button-background-hover-color)}.classic .lesson-nav--tint.lesson-nav--floating .lesson-nav-link__link:active:before{background-color:var(--button-background-selected-color)}.classic .lesson-nav--tint.lesson-nav--floating .lesson-nav__link-icon,.classic .lesson-nav--tint.lesson-nav--floating .lesson-nav__link-text{filter:brightness(.85)}.classic .lesson-nav--accent.lesson-nav--floating{--button-background-hover-color:rgba(0,0,0,.2);--button-background-selected-color:rgba(0,0,0,.5)}.classic .lesson-nav--accent.lesson-nav--floating .lesson-nav-link__link{background-color:var(--color-theme)}.classic .lesson-nav--accent.lesson-nav--floating .lesson-nav-link__link:hover:before{background-color:var(--button-background-hover-color)}.classic .lesson-nav--accent.lesson-nav--floating .lesson-nav-link__link:active:before{background-color:var(--button-background-selected-color)}.classic .lesson-nav--light.lesson-nav--floating-full{--color-background:#fff;--button-border-color:#303030;--button-background-hover-color:#f0f0f0;--button-background-selected-color:#c5c5c5;--color-button-contrast:#000}.classic .lesson-nav--dark.lesson-nav--floating-full{--color-background:#303030;--button-border-color:#fff;--button-background-hover-color:#454545;--button-background-selected-color:#707070;--color-button-contrast:#fff}.classic .lesson-nav--accent.lesson-nav--floating-full{--button-background-hover-color:rgba(0,0,0,.2);--button-background-selected-color:rgba(0,0,0,.4);--button-border-color:var(--color-button-contrast)}.classic .lesson-nav--accent.lesson-nav--floating-full .lesson-nav-link{border:.2rem solid var(--button-border-color)}.classic .lesson-nav--accent.lesson-nav--floating-full .lesson-nav-link__link:hover:before{background-color:var(--button-background-hover-color);border-radius:10rem}.classic .lesson-nav--accent.lesson-nav--floating-full .lesson-nav-link__link:active:before{background-color:var(--button-background-selected-color);border-radius:10rem}.classic .lesson-nav--tint.lesson-nav--floating-full{--button-border-color:var(--color-theme);--button-background-hover-color:hsla(0,0%,100%,.7);--button-background-selected-color:hsla(0,0%,100%,.6);--color-button-contrast:var(--color-theme)}.classic .lesson-nav--tint.lesson-nav--floating-full:before{background-color:hsla(0,0%,100%,.9);content:"";inset:0;position:absolute}.classic .lesson-nav--tint.lesson-nav--floating-full .lesson-nav-link__link:before{border-radius:10rem}.classic .lesson-nav--tint.lesson-nav--floating-full .lesson-nav-link__link:hover{background-color:var(--color-theme)}.classic .lesson-nav--tint.lesson-nav--floating-full .lesson-nav-link__link:hover:before{background-color:var(--button-background-hover-color);border-radius:10rem}.classic .lesson-nav--tint.lesson-nav--floating-full .lesson-nav-link__link:active:before{background-color:var(--button-background-selected-color);border-radius:10rem}.classic .lesson-nav--accent.lesson-nav--floating-full .lesson-nav__link-icon,.classic .lesson-nav--accent.lesson-nav--floating-full .lesson-nav__link-text,.classic .lesson-nav--tint.lesson-nav--floating-full .lesson-nav__link-icon,.classic .lesson-nav--tint.lesson-nav--floating-full .lesson-nav__link-text{filter:brightness(1)}.classic .lesson-nav-link-tooltip{bottom:100%;left:50%;max-width:95%;opacity:0;pointer-events:none;position:absolute;transform:translate(-50%,1rem);transition-duration:.2s;transition-property:opacity,transform;transition-timing-function:ease-in-out;width:-webkit-max-content;width:max-content}.classic .lesson-nav-link-tooltip--visible{opacity:1;pointer-events:all;transform:translate(-50%,-.4rem)}.classic .lesson-nav-link-tooltip__inner{background-color:#000;border:.1rem solid transparent;border-radius:.6rem;box-shadow:0 -.2rem .4rem rgba(0,0,0,.2);color:#fff;font-size:1.2rem;line-height:1.5rem;padding:1.2rem;position:relative;text-align:center}.classic .lesson-nav-link-tooltip__inner:after{background:#000;border-color:transparent;border-style:none solid solid none;border-width:.1rem;bottom:-.6rem;content:"";height:1rem;left:calc(50% + .5rem);margin-left:-1rem;pointer-events:none;position:absolute;transform:rotate(45deg);width:1rem}.classic .lesson-nav-link-tooltip__inner--dark{background-color:#f8f8f8;color:#000}.classic .lesson-nav-link-tooltip__inner--dark:after{background:#f8f8f8}.classic{--color-one-page-cover-contrast:var(--color-theme-contrast);--color-one-page-cover-contrast-complementary:var(--color-theme-contrast-complementary)}.classic .one-page-cover__wrapper--image,.classic .one-page-cover__wrapper--white{--color-background:#fff}.classic .one-page-cover__wrapper--overlay-light,.classic .one-page-cover__wrapper--white{--color-one-page-cover-contrast:#000;--color-one-page-cover-contrast-complementary:#fff}.classic .one-page-cover__wrapper--overlay-dark{--color-one-page-cover-contrast:#fff;--color-one-page-cover-contrast-complementary:#000}.classic .one-page-cover-info__title{margin-bottom:1.6rem}.classic .one-page-cover-info .one-page-title{word-wrap:break-word;color:#fff;color:var(--color-one-page-cover-contrast,#fff);font-family:var(--font-family-head);font-size:3.2rem;font-weight:900;letter-spacing:-.015rem;line-height:3.8rem}@media(min-width:30em){.classic .one-page-cover-info .one-page-title{font-size:4.5rem;line-height:5.2rem}}@media(min-width:90em){.classic .one-page-cover-info .one-page-title{font-size:6rem;letter-spacing:-.02rem;line-height:7rem}}.classic .one-page-authors__avatar,.classic .one-page-authors__avatar-fallback{height:3.8rem;width:3.8rem}.classic .one-page-authors__name{color:#fff;color:var(--color-one-page-cover-contrast,#fff);font-size:1.6rem;font-weight:700}.classic{--color-background:var(--color-theme);--color-one-page-lesson-header-contrast:var(--color-theme-contrast);--color-one-page-lesson-header-contrast-complementary:var(--color-theme-contrast-complementary)}.classic .one-page-lesson-header{background-color:var(--color-background);clip-path:url(#cover-page-clip-path);height:34rem}.classic .one-page-lesson-header--image{--color-background:#fff;--color-one-page-lesson-header-contrast:#fff}.classic .one-page-lesson-header--image.one-page-lesson-header--overlay-light{--color-one-page-lesson-header-contrast:#000}.classic .one-page-lesson-header--white{--color-background:#fff;--color-one-page-lesson-header-contrast:#000;border-bottom:none}.classic .one-page-lesson-header-info__title{margin-bottom:1.6rem;max-width:70.4rem}@media(min-width:90em){.classic .one-page-lesson-header-info__title{max-width:140rem}}.classic .one-page-lesson-header-info .one-page-authors__avatar{border-color:#fff;border-color:var(--color-one-page-lesson-header-contrast,#fff)}.classic .one-page-lesson-header-info .one-page-authors__name{color:#fff;color:var(--color-one-page-lesson-header-contrast,#fff);font-weight:700}.classic .one-page-lesson-header-info .one-page-title{word-wrap:break-word;color:#fff;color:var(--color-one-page-lesson-header-contrast,#fff);font-family:var(--font-family-head);font-size:3.2rem;font-weight:900;letter-spacing:-.015rem}@media(min-width:30em){.classic .one-page-lesson-header-info .one-page-title{font-size:4.5rem;line-height:5.2rem}}@media(min-width:90em){.classic .one-page-lesson-header-info .one-page-title{letter-spacing:-.02rem;line-height:7rem}}.fr-box h2,.fr-box h3,.fr-box h4,.fr-box h5,.fr-view h2,.fr-view h3,.fr-view h4,.fr-view h5{font-family:var(--font-family-head)!important;font-weight:700;line-height:1.25;padding:.8rem 0}.fr-box h2 p,.fr-box h3 p,.fr-box h4 p,.fr-box h5 p,.fr-view h2 p,.fr-view h3 p,.fr-view h4 p,.fr-view h5 p{font-family:var(--font-family-head)!important;font-weight:700;line-height:1.25}.fr-box h2,.fr-view h2{font-size:2.8rem}@media(min-width:45em){.fr-box h2,.fr-view h2{font-size:3.2rem}}@media print{.fr-box h2,.fr-view h2{font-size:2.2rem}}.fr-box h3,.fr-view h3{font-size:2.2rem}@media(min-width:45em){.fr-box h3,.fr-view h3{font-size:2.4rem}}@media print{.fr-box h3,.fr-view h3{font-size:1.8rem}}.fr-box h4,.fr-view h4{font-size:1.8rem}@media(min-width:45em){.fr-box h4,.fr-view h4{font-size:2rem}}@media print{.fr-box h4,.fr-view h4{font-size:1.6rem}}.fr-box h5,.fr-view h5{font-size:1.6rem}@media(min-width:45em){.fr-box h5,.fr-view h5{font-size:1.8rem}}@media print{.fr-box h5,.fr-view h5{font-size:1.4rem}}.fr-toolbar{z-index:10000!important}.fr-tooltip{z-index:10003!important}.fr-modal,.fr-popup{z-index:10002!important}.fr-popup .fr-buttons.fr-colors-buttons{padding:0}.fr-popup .fr-colors-tabs{margin-bottom:0;margin-left:0;margin-right:0}.fr-popup .fr-colors-tabs .fr-colors-tab:after{display:none;visibility:hidden}.fr-popup .fr-colors-tabs .fr-colors-tab:focus,.fr-popup .fr-colors-tabs .fr-colors-tab:hover{color:#000}.fr-popup .fr-colors-tabs .fr-colors-tab{background-color:#f0f0f0;color:#000}.fr-popup .fr-colors-tabs .fr-colors-tab.fr-selected-tab{background-color:#fff;color:#000}.fr-popup .fr-colors-tabs .fr-colors-tab.fr-selected-tab:after{color:#000}.fr-popup .fr-separator+.fr-colors-tabs{margin-left:0;margin-right:0}.fr-popup .fr-buttons .fr-command[data-cmd=colorsButton],.fr-popup .fr-buttons .fr-command[data-cmd=themesButton]{align-content:center;border-bottom:2px solid transparent;display:grid;float:right;justify-content:center;margin:0;place-content:center}.fr-popup .fr-buttons .fr-command[data-cmd=colorsButton] svg,.fr-popup .fr-buttons .fr-command[data-cmd=themesButton] svg{margin:0}.fr-popup .fr-buttons .fr-command[data-cmd=colorsButton].fr-selected-nav,.fr-popup .fr-buttons .fr-command[data-cmd=colorsButton]:hover,.fr-popup .fr-buttons .fr-command[data-cmd=themesButton].fr-selected-nav,.fr-popup .fr-buttons .fr-command[data-cmd=themesButton]:hover{background-color:unset;border-bottom:2px solid #000}.fr-popup .fr-buttons .fr-command[data-cmd=themesButton] svg{height:22px;position:relative;top:2px}.fr-popup .fr-color-set{align-content:start;grid-template-columns:repeat(7,auto);justify-content:stretch;min-height:127.5px;min-width:224px;place-content:start stretch}.fr-popup .fr-color-set.fr-selected-set{display:grid}.fr-popup .fr-color-set>span{align-content:center;aspect-ratio:1;display:grid;height:100%;justify-content:center;place-content:center;width:100%}.fr-popup .fr-color-set>span>svg{bottom:.5rem;height:2.4rem;left:.5rem;line-height:1;width:2.4rem}.fr-box sub,.fr-view sub{font-size:smaller;vertical-align:sub}.fr-box sup,.fr-view sup{font-size:smaller;vertical-align:super}.fr-box ul,.fr-view ul{list-style-type:disc}.fr-box ol,.fr-box ul,.fr-view ol,.fr-view ul{list-style-position:outside;margin:0 0 3.2rem 3.2rem}.fr-box ol,.fr-view ol{list-style-type:decimal}.fr-box ol ul,.fr-box ul ul,.fr-view ol ul,.fr-view ul ul{list-style-position:outside;list-style-type:circle}.fr-box ol ol,.fr-box ul ol,.fr-view ol ol,.fr-view ul ol{list-style-position:outside;list-style-type:lower-latin}.fr-box ol li,.fr-box ul li,.fr-view ol li,.fr-view ul li{margin-top:1.4rem}.fr-box em,.fr-view em{font-style:italic}.fr-box strong,.fr-view strong{font-weight:700}.fr-box table td,.fr-box table th,.fr-view table td,.fr-view table th{border-color:#eaeaeb;border-color:var(--table-border-color,#eaeaeb);font-size:1.4rem;vertical-align:middle}.fr-box table th,.fr-view table th{font-weight:700;padding:1.7rem 1.5rem 1.5rem}.fr-box table td,.fr-view table td{padding:1.7rem 1.5rem}.fr-box table.fr-alternate-rows[\:has\(\%3Etbody\%3Etr\:first-child\%3Eth\)] tr:nth-child(2n),.fr-view table.fr-alternate-rows[\:has\(\%3Etbody\%3Etr\:first-child\%3Eth\)] tr:nth-child(2n){background:transparent}.fr-box table.fr-alternate-rows:has(>tbody>tr:first-child>th) tr:nth-child(2n),.fr-view table.fr-alternate-rows:has(>tbody>tr:first-child>th) tr:nth-child(2n){background:transparent}.fr-box table.fr-alternate-rows[\:has\(\%3Etbody\%3Etr\:first-child\%3Eth\)] tr:nth-child(odd),.fr-view table.fr-alternate-rows[\:has\(\%3Etbody\%3Etr\:first-child\%3Eth\)] tr:nth-child(odd){background:#f5f5f5}.fr-box table.fr-alternate-rows:has(>tbody>tr:first-child>th) tr:nth-child(odd),.fr-view table.fr-alternate-rows:has(>tbody>tr:first-child>th) tr:nth-child(odd){background:#f5f5f5}.fr-box--placeholder,.fr-view--placeholder{color:#aaa}.fr-box.fr-inline .fr-counter{background:transparent;border:none;bottom:auto!important;color:#adaeaf;display:none;font-family:lato,sans-serif;font-size:1.1rem;font-weight:400;letter-spacing:.04rem;padding:0;top:100%}.fr-floating-btn>svg{fill:#313537!important}.fr-floating-btn svg{fill:#000;color:#000}.fr-floating-btn>i{color:#313537!important;font-family:FontAwesome!important}.fr-qi-helper,.fr-quick-insert{font-size:1.4rem}.rise-table-wrap{overflow-x:auto}.locale-switcher{border-radius:10000000px;border-style:none;cursor:pointer;font-family:inherit;font-weight:700;margin:0 1.7rem 1.7rem 0;min-width:10rem;text-align:center}.partner-content-course-author__author-container{display:flex}.partner-content-course-author__author-container-padding-top{display:flex;padding-top:2rem}.partner-content-course-author__author{color:var(--color-cover-contrast);display:flex;font-size:1.6rem;font-weight:600;line-height:3.8rem;margin:0 0 3rem;order:-1;padding-right:3rem;white-space:nowrap}@media(max-width:25.8125em){.partner-content-course-author__author{line-height:normal}}.partner-content-course-author__author--light-overlay{color:#000}.partner-content-course-author__author-image{background-size:cover;border-radius:50%;flex:0 0 auto;height:3.8rem;margin:0 1rem 0 0;width:3.8rem}.partner-content-course-author__author-image--dark-border{border-color:#000}.partner-content-course-author__gray-text{color:#707070;font-size:1.3rem}.lesson-header{padding-bottom:2.25rem;position:relative;z-index:3}@media(min-width:48em){.lesson-header{padding-bottom:4.5rem}}.lesson-header__break{position:relative}.lesson-header__divider{border-bottom:1px solid #eaeaea;position:absolute}.lesson-header__top-wrap{display:flex;flex-direction:column;margin:4.5rem 0 3rem;padding-bottom:1.5rem;position:relative}@media print{.lesson-header__top-wrap{margin-top:0}}.lesson-header__top-wrap:after{background:#50abf1;bottom:0;content:"";height:.3rem;left:0;position:absolute;transition:background .3s;width:16rem}@media print{.lesson-header__top-wrap:after{height:.2rem}}@media(min-width:48em){.lesson-header__top-wrap{margin:0 0 4rem;padding-bottom:3rem}.lesson-header__top-wrap:after{height:.5rem}}.lesson-header__partner-content{display:flex}.lesson-header__partner-content-author{color:#707070;display:flex;font-size:1.3rem;font-weight:700;line-height:3.8rem;margin:0 0 2rem;padding-right:3rem}.lesson-header__partner-content-author-img{background-size:cover;border:none;border-radius:50%;height:3.8rem;margin:0 1rem 0 0;width:3.8rem}.lesson-header__author{color:#707070;font-size:1.3rem;font-weight:700;line-height:3.8rem;margin:0 0 2rem}.lesson-header__author-img{border:none;border-radius:50%;height:3.8rem;margin-right:.5rem;vertical-align:middle;width:3.8rem}@media print{.lesson-header__author-img{height:3rem;width:3rem}}@media(min-width:48em){.lesson-header__author{margin:0 0 2rem}}.lesson-header__title{color:#2d363a;font-family:merriweather,serif;font-size:3.5rem;font-weight:700;line-height:1.2;margin-bottom:2rem;position:relative}@media(min-width:48em){.lesson-header__title{font-size:4.2rem;line-height:1}}@media print{.lesson-header__title{font-size:2.8rem}}.lesson-header__audio{background:#fff;margin-top:-2rem;max-width:40rem;position:relative}@media(min-width:48em){.lesson-header__audio{margin-top:-4rem}}.lesson-header__description{font-family:merriweather,serif;font-size:1.7rem;font-weight:400;line-height:1.9411764706;margin-bottom:3rem}.lesson-header__description a{color:#50abf1}@media(min-width:48em){.lesson-header__description{display:block}}@media print{.lesson-header__description{font-size:1.3rem}}.lesson-header__counter{font-family:merriweather,serif;font-size:1rem;font-style:italic;font-weight:400;line-height:1.75;margin-bottom:1.2rem}@media(min-width:48em){.lesson-header__counter{font-size:1.2rem}}.lesson-header__estimate{color:rgba(0,0,0,.4)}.lesson-header__grouped-row{align-items:baseline;display:flex}@media(min-width:52.5em){.lesson-header__row{*zoom:1;margin-left:-1.5rem;margin-right:-1.5rem}.lesson-header__row:after,.lesson-header__row:before{content:" ";display:table}.lesson-header__row:after{clear:both}.lesson-header__main{box-sizing:border-box;display:block;float:left;min-height:1px;padding-left:1.5rem;padding-right:1.5rem;width:83.3333333333%}.lesson-header__main:first-child{margin-left:8.3333333333%}.lesson--open .lesson-header__main{box-sizing:border-box;display:block;float:left;min-height:1px;padding-left:1.5rem;padding-right:1.5rem;width:83.3333333333%}.lesson--open .lesson-header__main:first-child{margin-left:8.3333333333%}}@media(min-width:60em){.lesson--open .lesson-header__main{width:100%}.lesson--open .lesson-header__main:first-child{margin-left:0}}@media(min-width:67.5em){.lesson--open .lesson-header__main{width:83.3333333333%}.lesson--open .lesson-header__main:first-child{margin-left:8.3333333333%}}.page__header{background:#fff;padding-top:5rem;position:relative;z-index:2}.page__header:after{background-color:#eaeaea;bottom:0;content:"";height:.1rem;left:0;position:absolute;width:100%}.page__header-container{box-sizing:content-box;margin-left:auto;margin-right:auto;max-width:92rem;padding-left:1.9999998rem;padding-right:1.9999998rem}@media(min-width:33.75em){.page__header-container{padding-left:3rem;padding-right:3rem}}@media(min-width:60em){.page__header-container{padding-left:6rem;padding-right:6rem}}@media(min-width:33.75em){.page__header{padding-top:5rem}}.theme .progress-wrap{z-index:299}.progress{background:transparent;left:0;margin-left:0;position:absolute;right:0;transition-duration:.3s;transition-property:padding,height}.progress-wrap{height:2px;position:relative;z-index:302}@media(max-width:47.9375em){.progress-wrap--fixed{left:0;position:fixed;right:0;top:0;transform:translateZ(0)}}.lesson--preview .progress-wrap--fixed{margin-top:0}.lesson--open .progress{left:28rem;margin-left:-28rem}.progress__container{min-height:2px;overflow:hidden;padding:.3rem 0;position:relative;width:100%}.progress__indicator{background:#50abf1;height:2px;left:-100%;position:absolute;top:0;transition-duration:.3s;transition-property:transform;width:100%}.progress--timeline{background:#fff;border-bottom:.1rem solid #eaeaea;padding:2rem 2rem 3.5rem}.lesson-progress-wrapper--visible .progress--timeline{padding:2rem}.progress--timeline .progress__container{position:relative}.progress--timeline .progress__container:after{background:#eaeaeb;content:"";height:.1rem;left:0;position:absolute;right:0;top:.4rem}.progress--timeline .progress__indicator{position:relative;z-index:1}.progress--timeline .progress__marker{background:#eaeaeb;border:.4rem solid #fff;border-radius:50%;box-sizing:content-box;height:.4rem;margin-left:-.6rem;position:absolute;top:-.2rem;transition:background .3s;width:.4rem;z-index:2}.progress--timeline .progress__marker--active{background:#50abf1}.progress--timeline.progress--sticky{padding:2rem}.progress--video .progress__indicator{transition-duration:.25s;transition-timing-function:linear}.lesson-progress-wrapper{left:0;opacity:0;pointer-events:none;position:absolute;right:0;top:0}.lesson-progress-wrapper--visible{opacity:1}.imaginative .lesson-progress{align-items:center;display:flex;justify-content:center}.imaginative .lesson-progress--compact{height:1.9rem;position:absolute;right:.7rem;top:calc(50% - 1rem);width:1.9rem}.imaginative .lesson-progress--cover{height:2.9rem;left:0;position:absolute;top:calc(50% - 1.5rem);width:2.9rem}.imaginative .lesson-progress--overlay{height:1rem;left:calc(50% - .5rem);top:-2.6rem;width:1rem}@media(max-width:47.9375em){.imaginative .lesson-progress--overlay{height:.9rem;width:.9rem}}.imaginative .lesson-progress--overlay .progress-circle{stroke-width:.2rem}.imaginative .lesson-progress--sidebar{height:2.9rem;position:absolute;right:1.8rem;top:calc(50% - 1.5rem);width:2.9rem}.imaginative .lesson-progress--inactive{pointer-events:none}.imaginative .lesson-progress__graphic{align-items:center;display:flex;justify-content:center}.imaginative .lesson-progress__graphic--compact{padding:.6rem}.imaginative .lesson-progress__graphic--cover,.imaginative .lesson-progress__graphic--sidebar{padding:1.1rem}.imaginative .lesson-progress__action{align-items:center;cursor:pointer;display:flex;height:100%;justify-content:center;width:100%}.imaginative .lesson-progress__tooltip{--color-nav-tooltip-background:#000;--color-nav-tooltip-text:#fff;bottom:calc(100% - .5rem);left:50%;max-width:95%;max-width:none;opacity:0;pointer-events:none;position:absolute;transform:translate(-50%,1rem);transition-duration:.2s;transition-property:opacity,transform;transition-timing-function:ease-in-out;white-space:nowrap;width:-webkit-max-content;width:max-content}.imaginative .lesson-progress__tooltip--visible{opacity:1;pointer-events:all;transform:translate(-50%,-.4rem)}.imaginative .lesson-progress__tooltip__inner{background-color:var(--color-nav-tooltip-background);border:.1rem solid transparent;box-shadow:0 -.2rem .4rem rgba(0,0,0,.2);color:var(--color-nav-tooltip-text);font-family:var(--font-family-ui);font-size:1.2rem;line-height:1.5rem;padding:1.2rem;position:relative;text-align:center}.imaginative .lesson-progress__tooltip__inner:after{background-color:var(--color-nav-tooltip-background);border-color:transparent;border-style:none solid solid none;border-width:.1rem;bottom:-.6rem;content:"";height:1rem;left:calc(50% + .5rem);margin-left:-1rem;pointer-events:none;position:absolute;transform:rotate(45deg);width:1rem}.imaginative .lesson-progress__tooltip__inner--dark{--color-nav-tooltip-background:#f7f7f7;--color-nav-tooltip-text:#000}.imaginative .lesson-progress__tooltip--compact{bottom:calc(100% - 2.2rem)}.imaginative .lesson-progress__tooltip--cover,.imaginative .lesson-progress__tooltip--sidebar{bottom:calc(100% - 2.7rem)}.imaginative .lesson-progress__tooltip--overlay{bottom:calc(100% - 1.5rem)}.imaginative svg.progress-circle{stroke:var(--color-theme);stroke:var(--color-progress-circle-stroke,var(--color-theme));fill:var(--color-progress-circle-empty-fill);height:100%;width:100%}@media(forced-colors:active){.imaginative svg.progress-circle{stroke:CanvasText!important;fill:Canvas!important}}.imaginative svg.progress-circle--failed,.imaginative svg.progress-circle--passed{fill:var(--color-theme);fill:var(--color-progress-circle-fill,var(--color-theme))}@media(forced-colors:active){.imaginative svg.progress-circle--failed,.imaginative svg.progress-circle--passed{fill:CanvasText!important}.imaginative .lesson-progress__action svg.progress-circle{stroke:ButtonText!important}.imaginative .lesson-progress__action svg.progress-circle--failed,.imaginative .lesson-progress__action svg.progress-circle--passed{fill:ButtonText!important}}.imaginative .lesson-nav{--color-background:var(--color-theme);--color-button-contrast:var(--color-theme-contrast);text-transform:uppercase}.imaginative .lesson-nav--restricted{cursor:not-allowed}.imaginative .lesson-nav--full{display:flex;justify-content:center;overflow:hidden;pointer-events:none;position:relative;width:100%}.imaginative .lesson-nav--full .lesson-nav-link{display:flex;height:6.4rem;width:100%;z-index:1}.imaginative .lesson-nav--full .lesson-nav-link__link{letter-spacing:.1rem;padding:1.4rem;pointer-events:auto;text-decoration:none;transition:color .3s;z-index:1}.imaginative .lesson-nav--full .lesson-nav-link__link:focus{outline-offset:-4px;outline-width:2px}.imaginative .lesson-nav--full .lesson-nav-link__link:before{content:"";inset:0;position:absolute;z-index:-1}.imaginative .lesson-nav--full .lesson-nav__link-text{color:#fff;color:var(--color-button-contrast,#fff);flex:0 1 auto;font-family:var(--font-family-ui);font-size:1.2rem;font-weight:700;line-height:1.2rem;margin-left:1rem;overflow:hidden;text-overflow:ellipsis;white-space:nowrap}.imaginative .lesson-nav--full .lesson-nav__link-icon{flex:0 0 auto}.imaginative .lesson-nav--floating{--color-background:#fff;background-color:var(--color-background);display:flex;flex-direction:row-reverse;height:10px;padding:0}.imaginative .lesson-nav--floating .lesson-nav-link{opacity:0;position:fixed;right:2vw;transition-duration:.5s;transition-property:opacity,transform;transition-timing-function:ease-in;z-index:200}.imaginative .lesson-nav--floating .lesson-nav-link__link{align-items:flex-end;color:inherit;display:flex;justify-content:center;letter-spacing:.1rem;min-width:26.6rem;padding:1.4rem 1.6rem;position:relative;text-align:center;text-decoration:none}.imaginative .lesson-nav--floating .lesson-nav-link__link svg{z-index:2}@media(forced-colors:active){.imaginative .lesson-nav--floating .lesson-nav-link__link{border:1px solid}}.imaginative .lesson-nav--floating .lesson-nav-link__link:before{content:"";inset:0;position:absolute;z-index:1}.imaginative .lesson-nav--floating .lesson-nav__link-text{font-family:var(--font-family-body);font-size:1.2rem;font-weight:700;line-height:1.2rem;margin-right:1rem;order:-1;text-transform:uppercase;z-index:2}.imaginative .lesson-nav--floating-full{display:flex;justify-content:center;overflow:hidden;pointer-events:none;position:relative;width:100%}.imaginative .lesson-nav--floating-full .lesson-nav-link{display:flex;height:8.2rem;padding:1.6rem;width:100%;z-index:1}.imaginative .lesson-nav--floating-full .lesson-nav-link__link{border-color:var(--color-lesson-nav-link-border);border-style:solid;border-width:2px;letter-spacing:.1rem;padding:2rem;pointer-events:auto;text-decoration:none;transition:color .3s;z-index:1}.imaginative .lesson-nav--floating-full .lesson-nav-link__link:before{content:"";inset:0;margin:2rem;position:absolute;z-index:-1}.imaginative .lesson-nav--floating-full .lesson-nav__link-text{flex:0 1 auto;font-family:var(--font-family-ui);font-size:1.2rem;font-weight:700;line-height:1.2rem;margin-left:1rem;overflow:hidden;text-overflow:ellipsis;white-space:nowrap}.imaginative .lesson-nav--floating-full .lesson-nav__link-icon{flex:0 0 auto}.imaginative .lesson-nav--previous{display:none}.imaginative .lesson-nav--previous.lesson-nav--floating .lesson-nav-link{top:2vh}.imaginative .lesson-nav--next.lesson-nav--floating .lesson-nav-link{bottom:2vh}.imaginative .lesson-nav--tint.lesson-nav--floating-full{--color-background:var(--color-theme)}.imaginative .lesson-nav--tint.lesson-nav--floating-full:before{background-color:hsla(0,0%,100%,.85);content:"";inset:0;position:absolute;z-index:0}.imaginative .lesson-nav--tint.lesson-nav--floating-full .lesson-nav-link__link{color:var(--color-theme)}.imaginative .lesson-nav--tint.lesson-nav--floating-full .lesson-nav-link__link:before{background-color:var(--color-theme);margin:1.8rem;opacity:.15}.imaginative .lesson-nav--tint.lesson-nav--floating-full .lesson-nav-link__link:hover:before{opacity:.3}.imaginative .lesson-nav--tint.lesson-nav--floating-full .lesson-nav-link__link:active:before{opacity:.4}.imaginative .lesson-nav--tint.lesson-nav--floating-full .lesson-nav__link-icon,.imaginative .lesson-nav--tint.lesson-nav--floating-full .lesson-nav__link-text{color:var(--color-theme);filter:brightness(.8)}.imaginative .lesson-nav--floating[data-visible=true] .lesson-nav-link{opacity:1;transform:none}.imaginative .lesson-nav--floating.lesson-nav--previous[data-hidden=true] .lesson-nav-link{transform:translateY(-200%)}.imaginative .lesson-nav--floating.lesson-nav--next[data-hidden=true] .lesson-nav-link{transform:translateY(200%)}.imaginative .lesson-nav--light{--color-background:#fff;--color-lesson-nav-border:#303030;--color-button-contrast:#303030}.imaginative .lesson-nav--floating-full.lesson-nav--light,.imaginative .lesson-nav--full.lesson-nav--light{--color-background:#f0f0f0;--color-lesson-nav-overlay-hover:#e3e3e3;--color-lesson-nav-overlay-active:#c4c4c4}.imaginative .lesson-nav--floating-full.lesson-nav--light,.imaginative .lesson-nav--floating.lesson-nav--light{--color-background:#fff;--color-lesson-nav-overlay-hover:#f0f0f0;--color-lesson-nav-overlay-active:#e3e3e3}.imaginative .lesson-nav--dark{--color-background:#303030;--color-lesson-nav-border:#303030;--color-lesson-nav-link-border:#fff;--color-lesson-nav-overlay-hover:#454545;--color-lesson-nav-overlay-active:#000;--color-button-contrast:#fff}.imaginative .lesson-nav--floating-full.lesson-nav--dark{--color-lesson-nav-overlay-active:#707070}.imaginative .lesson-nav--tint{--color-background:var(--color-theme);--color-lesson-nav-border:var(--color-theme);--color-lesson-nav-link-border:var(--color-theme);--color-lesson-nav-overlay:hsla(0,0%,100%,.9);--color-lesson-nav-overlay-hover:hsla(0,0%,100%,.8);--color-lesson-nav-overlay-active:hsla(0,0%,100%,.6);--color-button-contrast:var(--color-theme)}.imaginative .lesson-nav--tint.lesson-nav--floating-full{--color-lesson-nav-overlay:hsla(0,0%,100%,.8);--color-lesson-nav-overlay-hover:hsla(0,0%,100%,.7);--color-lesson-nav-overlay-active:hsla(0,0%,100%,.6)}.imaginative .lesson-nav--tint.lesson-nav--floating .lesson-nav__link-icon,.imaginative .lesson-nav--tint.lesson-nav--floating .lesson-nav__link-text,.imaginative .lesson-nav--tint.lesson-nav--floating-full .lesson-nav__link-icon,.imaginative .lesson-nav--tint.lesson-nav--floating-full .lesson-nav__link-text{filter:brightness(.8)}.imaginative .lesson-nav--accent{--color-background:var(--color-theme);--color-lesson-nav-border:var(--color-theme);--color-lesson-nav-link-border:#fff;--color-lesson-nav-overlay-hover:rgba(0,0,0,.2);--color-lesson-nav-overlay-active:rgba(0,0,0,.4)}.imaginative .lesson-nav--accent.lesson-nav--floating-full{--color-lesson-nav-link-border:var(--color-button-contrast)}.imaginative .lesson-nav--full{background-color:var(--color-background)}.imaginative .lesson-nav--full .lesson-nav-link__link{background-color:var(--color-lesson-nav-overlay);color:#fff;color:var(--color-button-contrast,#fff)}.imaginative .lesson-nav--full .lesson-nav-link__link:hover{background-color:var(--color-lesson-nav-overlay-hover)}.imaginative .lesson-nav--full .lesson-nav-link__link:active{background-color:var(--color-lesson-nav-overlay-active)}.imaginative .lesson-nav--floating .lesson-nav-link__link{background-color:var(--color-background);border:1px solid var(--color-lesson-nav-border);color:#fff;color:var(--color-button-contrast,#fff)}.imaginative .lesson-nav--floating .lesson-nav-link__link:before{background-color:var(--color-lesson-nav-overlay)}.imaginative .lesson-nav--floating .lesson-nav-link__link:hover:before{background-color:var(--color-lesson-nav-overlay-hover)}.imaginative .lesson-nav--floating .lesson-nav-link__link:active:before{background-color:var(--color-lesson-nav-overlay-active)}.imaginative .lesson-nav--floating-full{background-color:var(--color-background)}.imaginative .lesson-nav--floating-full .lesson-nav-link__link{background-color:var(--color-lesson-nav-overlay);color:#fff;color:var(--color-button-contrast,#fff)}.imaginative .lesson-nav--floating-full .lesson-nav-link__link:hover{background-color:var(--color-lesson-nav-overlay-hover)}.imaginative .lesson-nav--floating-full .lesson-nav-link__link:active{background-color:var(--color-lesson-nav-overlay-active)}.imaginative .lesson-nav__link-icon{stroke:currentColor;height:1.3rem;transition:stroke .3s;width:1.3rem}.imaginative .lesson-nav--next .lesson-nav__link-icon{transform:rotate(180deg)}.imaginative .lesson-nav-link__link{align-items:center;color:inherit;display:flex;justify-content:center;text-decoration:none;width:100%}.imaginative .lesson-nav-link-tooltip{--color-nav-tooltip-background:#000;--color-nav-tooltip-text:#fff;bottom:calc(100% - .5rem);left:50%;max-width:95%;opacity:0;pointer-events:none;position:absolute;transform:translate(-50%,1rem);transition-duration:.2s;transition-property:opacity,transform;transition-timing-function:ease-in-out;width:-webkit-max-content;width:max-content}.imaginative .lesson-nav-link-tooltip--visible{opacity:1;pointer-events:all;transform:translate(-50%,-.4rem)}.imaginative .lesson-nav-link-tooltip__inner{background-color:var(--color-nav-tooltip-background);border:.1rem solid transparent;box-shadow:0 -.2rem .4rem rgba(0,0,0,.2);color:var(--color-nav-tooltip-text);font-family:var(--font-family-ui);font-size:1.2rem;line-height:1.5rem;padding:1.2rem;position:relative;text-align:center}.imaginative .lesson-nav-link-tooltip__inner:after{background-color:var(--color-nav-tooltip-background);border-color:transparent;border-style:none solid solid none;border-width:.1rem;bottom:-.6rem;content:"";height:1rem;left:calc(50% + .5rem);margin-left:-1rem;pointer-events:none;position:absolute;transform:rotate(45deg);width:1rem}.imaginative .lesson-nav-link-tooltip__inner--dark{--color-nav-tooltip-background:#f7f7f7;--color-nav-tooltip-text:#000}.page-transition-back-enter .lesson-nav--floating .lesson-nav-link,.page-transition-back-leave .lesson-nav--floating .lesson-nav-link,.page-transition-enter .lesson-nav--floating .lesson-nav-link,.page-transition-leave .lesson-nav--floating .lesson-nav-link{display:none}.imaginative .cover--layout-centered .cover__header-content-info,.imaginative .cover--layout-centered-accent-tint .cover__header-content-info,.imaginative .cover--layout-centered-image .cover__header-content-info,.imaginative .cover--layout-centered-overlay .cover__header-content-info,.imaginative .cover__details,.imaginative .cover__dot-com-body{box-sizing:content-box;margin:0 auto;max-width:107rem;padding:0 1.6rem}@media(min-width:30em){.imaginative .cover--layout-centered .cover__header-content-info,.imaginative .cover--layout-centered-accent-tint .cover__header-content-info,.imaginative .cover--layout-centered-image .cover__header-content-info,.imaginative .cover--layout-centered-overlay .cover__header-content-info,.imaginative .cover__details,.imaginative .cover__dot-com-body{padding-left:6.5rem;padding-right:6.5rem}}.imaginative .cover--layout-centered-overlay .cover__header-content,.imaginative .cover__header-graphic{background-position:50%;background-size:cover}.imaginative .cover__header-content-action-link{background:var(--color-cover-cta-bg);border:.1rem solid transparent;color:var(--color-cover-cta-text);cursor:pointer;font-family:var(--font-family-ui);font-size:1.2rem;font-weight:700;letter-spacing:.01rem;line-height:1.2rem;margin-bottom:1.6rem;outline-offset:.2rem;padding:1.2rem 2.4rem;position:relative;text-decoration:none;text-transform:uppercase;transition:transform .15s ease-in-out;z-index:3}.imaginative .cover__header-content-action-link:hover{transform:scale(1.05)}.imaginative .cover__header-content-action-link:active{transform:scale(.95);transition-duration:.1s}@media(resolution:1dppx){.imaginative .cover__header-content-action-link{transform:scale(.999)}}.imaginative .cover__header-content-action-link.overview__start-again{background-color:transparent;border:.1rem solid #000;border:.1rem solid var(--color-cover-contrast,#000);color:#000;color:var(--color-cover-contrast,#000)}.imaginative .cover{--color-background:var(--color-theme-tint);--color-cover-contrast:#000;--color-cover-contrast-complementary:var(--color-theme-contrast-complementary);--color-cover-cta-bg:var(--color-theme);--color-cover-cta-text:var(--color-cover-contrast);--color-star-icon:var(--color-theme);--color-cover-progress-outer-bg:rgba(var(--color-theme-contrast-rgb),0.3);--color-cover-progress-inner-bg:var(--color-theme);background:#fff;padding:0 0 2rem}@media(min-width:30em){.imaginative .cover{padding-bottom:10rem}}.imaginative .cover--layout-centered-accent-tint,.imaginative .cover--layout-centered-image,.imaginative .cover--layout-split-left-image,.imaginative .cover--layout-split-right-image,.imaginative .cover--layout-two-thirds-left-image,.imaginative .cover--layout-two-thirds-right-image{--color-cover-cta-text:var(--color-theme-contrast)}.imaginative .cover--layout-centered{--color-cover-contrast:var(--color-theme-contrast);--color-background:var(--color-theme);--color-cover-cta-bg:var(--color-cover-contrast);--color-cover-cta-text:var(--color-cover-contrast-complementary);--color-star-icon:var(--color-cover-contrast);--color-cover-progress-inner-bg:var(--color-cover-contrast)}.imaginative .cover--layout-centered-overlay{--color-background:transparent;--color-cover-contrast:#fff;--color-cover-cta-bg:#fff;--color-cover-cta-text:#000;--color-star-icon:#fff;--color-cover-progress-inner-bg:var(--color-cover-contrast)}.imaginative .cover--layout-centered-overlay .cover__header-content--overlay-light{--color-cover-contrast:#000;--color-cover-cta-bg:#000;--color-cover-cta-text:#fff;--color-star-icon:#000;--color-cover-progress-inner-bg:var(--color-cover-contrast)}.imaginative .cover--layout-centered .cover__header-content-info,.imaginative .cover--layout-centered-accent-tint .cover__header-content-info,.imaginative .cover--layout-centered-image .cover__header-content-info,.imaginative .cover--layout-centered-overlay .cover__header-content-info{text-align:center}.imaginative .cover--layout-two-thirds-left-image .cover__header-content,.imaginative .cover--layout-two-thirds-right-image .cover__header-content{min-height:38.3rem}@media(min-width:48em){.imaginative .cover--layout-two-thirds-left-image .cover__header-content,.imaginative .cover--layout-two-thirds-right-image .cover__header-content{min-height:53.7rem}}@media(min-width:62em){.imaginative .cover--layout-two-thirds-left-image .cover__header-content,.imaginative .cover--layout-two-thirds-right-image .cover__header-content{min-height:83.2rem}}.imaginative .cover--layout-two-thirds-left-image .cover__dot-com,.imaginative .cover--layout-two-thirds-right-image .cover__dot-com{grid-column:1/4}.imaginative .cover--layout-two-thirds-left-image .cover__header-content-title,.imaginative .cover--layout-two-thirds-right-image .cover__header-content-title{font-size:2.8rem;line-height:3.6rem;margin-top:2.4rem}@media(min-width:30em){.imaginative .cover--layout-two-thirds-left-image .cover__header-content-title,.imaginative .cover--layout-two-thirds-right-image .cover__header-content-title{font-size:4rem;line-height:4.8rem}}@media(min-width:48em){.imaginative .cover--layout-two-thirds-left-image .cover__header-content-title,.imaginative .cover--layout-two-thirds-right-image .cover__header-content-title{font-size:5.6rem;line-height:6.4rem;margin-bottom:3.2rem;margin-top:1.6rem}}@media(min-width:62em){.imaginative .cover--layout-two-thirds-left-image .cover__header-content-title,.imaginative .cover--layout-two-thirds-right-image .cover__header-content-title{font-size:7.2rem;line-height:7.8rem}}.imaginative .cover--layout-two-thirds-left-image .cover__header-content{grid-column:1/3}.imaginative .cover--layout-two-thirds-right-image .cover__header-content{grid-column:2/4}.imaginative .cover--layout-split-left-image .cover__header,.imaginative .cover--layout-split-right-image .cover__header,.imaginative .cover--layout-two-thirds-left-image .cover__header,.imaginative .cover--layout-two-thirds-right-image .cover__header{display:grid}.imaginative .cover--layout-centered-image .cover__header-graphic,.imaginative .cover--layout-split-left-image .cover__header-graphic,.imaginative .cover--layout-split-right-image .cover__header-graphic,.imaginative .cover--layout-two-thirds-left-image .cover__header-graphic,.imaginative .cover--layout-two-thirds-right-image .cover__header-graphic{background-color:#fff}.imaginative .cover--layout-split-left-image .cover__header,.imaginative .cover--layout-split-right-image .cover__header{grid-template-columns:repeat(2,1fr)}.imaginative .cover--layout-two-thirds-left-image .cover__header,.imaginative .cover--layout-two-thirds-right-image .cover__header{grid-template-columns:repeat(3,1fr)}.imaginative .cover--layout-split-left-image .cover__header-content-authors,.imaginative .cover--layout-split-right-image .cover__header-content-authors,.imaginative .cover--layout-two-thirds-left-image .cover__header-content-authors,.imaginative .cover--layout-two-thirds-right-image .cover__header-content-authors{justify-content:normal}.imaginative .cover--layout-split-left-image .cover__header-content-info,.imaginative .cover--layout-split-right-image .cover__header-content-info,.imaginative .cover--layout-two-thirds-left-image .cover__header-content-info,.imaginative .cover--layout-two-thirds-right-image .cover__header-content-info{padding:0 1.6rem}@media(min-width:30em){.imaginative .cover--layout-split-left-image .cover__header-content-info,.imaginative .cover--layout-split-right-image .cover__header-content-info,.imaginative .cover--layout-two-thirds-left-image .cover__header-content-info,.imaginative .cover--layout-two-thirds-right-image .cover__header-content-info{padding-left:7.2rem;padding-right:7.2rem}}.imaginative .cover--layout-centered-image .cover__header-content{min-height:auto;padding-bottom:.1px}.imaginative .cover--layout-centered-image .cover__header-content-title{font-size:2.8rem;line-height:3.6rem;margin:1.2rem 0 2.3rem}@media(min-width:30em){.imaginative .cover--layout-centered-image .cover__header-content-title{font-size:4rem;line-height:4.8rem}}@media(min-width:48em){.imaginative .cover--layout-centered-image .cover__header-content-title{font-size:5.6rem;font-weight:400;line-height:6.4rem}}@media(min-width:62em){.imaginative .cover--layout-centered-image .cover__header-content-title{font-size:7.2rem;line-height:7.8rem;margin:1.5rem 0 3.5rem}}.imaginative .cover--layout-centered-image .cover__header-graphic-wrap{position:relative}.imaginative .cover--layout-centered-image .cover__header-graphic-wrap:after{background:#000;content:"";height:20rem;inset:50% 0 0;margin-top:0;position:absolute;z-index:3}@media(min-width:30em){.imaginative .cover--layout-centered-image .cover__header-graphic-wrap:after{height:30rem;margin-top:4.8rem}}@media(min-width:48em){.imaginative .cover--layout-centered-image .cover__header-graphic-wrap:after{height:65%}}.imaginative .cover--layout-centered-image .cover__header--meta .cover__header-graphic-wrap:after{bottom:0;height:auto}.imaginative .cover--layout-centered-image .cover__header-graphic{align-self:center;display:block;height:53rem;margin:7rem auto 9rem;max-height:50vw;max-width:107rem;position:relative;width:calc(100vw - 3.2rem);z-index:4}.imaginative .cover--layout-centered-image .cover__header-graphic--dot-com{margin:7rem auto 0}@media(min-width:30em){.imaginative .cover--layout-centered-image .cover__header-graphic{margin:5.6rem auto 0;width:calc(100vw - 13rem)}}@media(min-width:62em){.imaginative .cover--layout-centered-image .cover__header-graphic{margin:7rem auto 0}}.imaginative .cover--layout-centered-image .cover__details-content-wrap{padding-top:5.2rem}@media(min-width:30em){.imaginative .cover--layout-centered-image .cover__details-content-wrap{padding-top:20rem}}@media(min-width:48em){.imaginative .cover--layout-centered-image .cover__details-content-wrap{padding-top:8rem}}@media(min-width:62em){.imaginative .cover--layout-centered-image .cover__details-content-wrap{padding-top:13.7rem}}.imaginative .cover--layout-centered-image .cover__details--rise-com .cover__details-content-wrap{padding-top:2.2rem}@media(min-width:48em){.imaginative .cover--layout-centered-image .cover__details--rise-com .cover__details-content-wrap{padding-top:10.4rem}}@media(min-width:62em){.imaginative .cover--layout-centered-image .cover__details--rise-com .cover__details-logo--no-description-or-outline{margin-top:0}.imaginative .cover--layout-centered-image .cover__details--rise-com .cover__details-logo--no-description-or-outline>.cover__details-logo-image--small{height:auto;width:7.2rem}.imaginative .cover--layout-centered-image .cover__details--rise-com .cover__details-logo--no-description-or-outline>.cover__details-logo-image--medium{height:auto;width:9rem}.imaginative .cover--layout-centered-image .cover__details--rise-com .cover__details-logo--no-description-or-outline>.cover__details-logo-image--large{height:auto;width:10.8rem}}.imaginative .cover--layout-split-left-image .cover__progress,.imaginative .cover--layout-split-right-image .cover__progress,.imaginative .cover--layout-two-thirds-left-image .cover__progress,.imaginative .cover--layout-two-thirds-right-image .cover__progress{margin-left:0;margin-right:0;width:41rem}.imaginative .cover--layout-split-left-image .cover__progress-text,.imaginative .cover--layout-split-right-image .cover__progress-text,.imaginative .cover--layout-two-thirds-left-image .cover__progress-text,.imaginative .cover--layout-two-thirds-right-image .cover__progress-text{text-align:left}.imaginative .cover--layout-split-left-image .cover__progress-next-lesson,.imaginative .cover--layout-split-right-image .cover__progress-next-lesson,.imaginative .cover--layout-two-thirds-left-image .cover__progress-next-lesson,.imaginative .cover--layout-two-thirds-right-image .cover__progress-next-lesson{justify-content:flex-start}.imaginative .cover__header{margin:0 0 3.2rem;position:relative}.imaginative .cover__header:after,.imaginative .cover__header:before{content:"";inset:0;position:absolute}.imaginative .cover__header:before{background:#fff;z-index:1}.imaginative .cover__header:after{background:var(--color-background);z-index:2}@media(min-width:48em){.imaginative .cover__header{margin-bottom:9.6rem}.imaginative .cover--layout-centered-image .cover__header--meta{margin-bottom:0}}.imaginative .cover__header-content{flex:1 1 auto;padding:4rem 0 8rem;position:relative;z-index:3}@media(min-width:30em){.imaginative .cover__header-content{min-height:57.3rem}}@media(min-width:62em){.imaginative .cover__header-content{min-height:83.2rem}}.imaginative .cover__header-content-action-wrapper{display:inline-flex;flex-wrap:wrap}.imaginative .cover__header-content-title{color:#000;color:var(--color-cover-contrast,#000);font-family:var(--font-family-head);font-size:2.8rem;letter-spacing:-.02rem;line-height:3.6rem;margin:1.5rem 0 3.5rem}@media(min-width:30em){.imaginative .cover__header-content-title{font-size:4rem;line-height:4.8rem}}@media(min-width:48em){.imaginative .cover__header-content-title{font-size:7.2rem;line-height:7.8rem}}.imaginative .cover__header-content-action-link{margin-right:1.6rem}.imaginative .cover__header-content-action-link--disabled{display:none}.imaginative .cover__header-content-action-link:last-child{margin-right:0}.imaginative .cover__header-content-authors{align-items:center;display:flex;justify-content:center;margin-top:4.3rem}@media(min-width:62em){.imaginative .cover__header-content-authors{margin-top:6rem}}.imaginative .cover__header-content-authors-avatar{background-size:cover;border-radius:50%;flex-shrink:0;height:3.2rem;margin:0 1rem 0 0;width:3.2rem}@media(min-width:62em){.imaginative .cover__header-content-authors-avatar{height:4rem;width:4rem}}.imaginative .cover__header-content-authors-name{color:#000;color:var(--color-cover-contrast,#000);font-family:var(--font-family-ui);font-size:1.4rem;letter-spacing:.05rem}@media(min-width:62em){.imaginative .cover__header-content-authors-name{font-size:1.6rem}}.imaginative .cover__header-graphic{flex:0 0 auto;position:relative;z-index:3}.imaginative .cover__details--rise-com .cover__details-content-wrap{padding-top:0}.imaginative .cover__details--rise-com .cover__details-row-logo--has-partner-content{padding-top:1rem}.imaginative .cover__details--rise-com .cover__details-logo{margin-top:-2rem;padding-bottom:2.2rem;padding-top:0}@media(min-width:48em){.imaginative .cover__details--rise-com .cover__details-logo{margin-top:0}}.imaginative .cover__details--rise-com .cover__details-logo--has-partner-content{padding-bottom:2.2rem;padding-top:2.2rem}@media(min-width:48em){.imaginative .cover__details--rise-com .cover__details-logo--has-partner-content{padding-top:0}}.imaginative .cover__details--rise-com .cover__details-content-section--type-description{margin-top:-1rem}.imaginative .cover__details--rise-com .cover__details-content-heading.cover__details-content-heading--type-description-no-outline{margin:0}.imaginative .cover__details--rise-com .cover__details-content-aside{padding-top:4.5rem}.imaginative .cover__details--rise-com-authoring .cover__details-content-wrap{padding-top:0}@media(min-width:62em){.imaginative .cover__details--rise-com-authoring .cover__details-content-wrap{padding-top:1rem}}.imaginative .cover__details--rise-com-authoring .cover__details-content-aside{padding-top:0}.imaginative .cover__details--rise-com-authoring .cover__details-logo{margin-top:0}@media(min-width:62em){.imaginative .cover__details-content{display:flex;justify-content:center}}.imaginative .cover__details-content--no-description-or-outline{width:35rem}@media(min-width:30em){.imaginative .cover__details-content--no-description-or-outline{margin:0 auto;width:45rem}}@media(min-width:48em){.imaginative .cover__details-content--no-description-or-outline{width:70.4rem}}@media(min-width:62em){.imaginative .cover__details-content--no-description-or-outline{align-content:baseline;flex-direction:row;max-width:80rem}}@media(min-width:90em){.imaginative .cover__details-content--no-description-or-outline{align-items:normal}}@media(min-width:48em){.imaginative .cover__details-content-wrap--columns{display:flex}}.imaginative .cover__details-content-section--type-partner-content{width:24rem}.imaginative .cover__details-content-aside{display:none}@media(min-width:90em){.imaginative .cover__details-content-aside{display:block;margin-left:12.8rem;margin-top:-1rem}}.imaginative .cover__details-content-section{flex-basis:auto;margin:0 0 5.6rem}.imaginative .cover__details-content-section--type-description-no-outline{flex:2 2 100%;max-width:35rem;padding:0 1rem;width:70.4rem}@media(min-width:30em){.imaginative .cover__details-content-section--type-description-no-outline{max-width:45rem}}@media(min-width:48em){.imaginative .cover__details-content-section--type-description-no-outline{max-width:70.4rem;padding:0}}@media(min-width:62em){.imaginative .cover__details-content-section--type-description-no-outline{margin-left:3rem}}.imaginative .cover__details-content-section--type-description-has-partner-content{flex:2 2 100%;margin-top:0;max-width:35rem;padding:0 1rem;width:70.4rem}@media(min-width:30em){.imaginative .cover__details-content-section--type-description-has-partner-content{max-width:45rem;padding:0 0 6.4rem}}@media(min-width:48em){.imaginative .cover__details-content-section--type-description-has-partner-content{max-width:none;width:70.4rem}}@media(min-width:30em){.imaginative .cover__details-content-section--type-description-has-partner-content{margin-top:auto}}@media(min-width:48em){.imaginative .cover__details-content-section--type-description-has-partner-content{max-width:51.8rem}}.imaginative .cover__details-content-section--type-outline-has-partner-content{flex:2 2 100%;margin-top:-2rem;max-width:35rem;padding:0 1rem 1.4rem;width:70.4rem}@media(min-width:30em){.imaginative .cover__details-content-section--type-outline-has-partner-content{max-width:45rem;padding:0;width:70.4rem}}@media(min-width:48em){.imaginative .cover__details-content-section--type-outline-has-partner-content{max-width:none}}@media(min-width:62em){.imaginative .cover__details-content-section--type-outline-has-partner-content{margin-left:10.2rem}}@media(min-width:48em){.imaginative .cover__details-content-section--type-outline-has-partner-content{margin-left:0;max-width:51.8rem}.imaginative .cover__details-content-section--type-outline-has-pc-and-logo{max-width:51.8rem}}.imaginative .cover__details-content-section--type-outline-no-logo{flex:2 2 100%;margin-top:-2rem;max-width:35rem;padding:0 1rem 1.4rem;width:70.4rem}@media(min-width:30em){.imaginative .cover__details-content-section--type-outline-no-logo{max-width:45rem;padding:0;width:70.4rem}}@media(min-width:48em){.imaginative .cover__details-content-section--type-outline-no-logo{max-width:none}}@media(min-width:62em){.imaginative .cover__details-content-section--type-outline-no-logo{margin-left:10.2rem;margin-left:0}}.imaginative .cover__details-content-section--type-outline-no-description{flex:2 2 100%;margin-top:-2rem;max-width:35rem;padding:0 1rem;width:70.4rem}@media(min-width:30em){.imaginative .cover__details-content-section--type-outline-no-description{max-width:45rem;padding:0;width:70.4rem}}@media(min-width:48em){.imaginative .cover__details-content-section--type-outline-no-description{max-width:none}}@media(min-width:62em){.imaginative .cover__details-content-section--type-outline-no-description{margin-left:10.2rem}}@media(min-width:30em){.imaginative .cover__details-content-section--type-outline-no-description{padding:0 1rem}}@media(min-width:48em){.imaginative .cover__details-content-section--type-outline-no-description{padding:0}}@media(min-width:62em){.imaginative .cover__details-content-section--type-outline-no-description{margin-left:3rem}}.imaginative .cover__details-content-description-container{display:flex}.imaginative .cover__details-content-description-container--published .cover__details-content-heading{margin-bottom:1.2rem}.imaginative .cover__details-content-description{font-family:var(--font-family-body);font-size:1.6rem;line-height:3rem}.imaginative .cover__details-content-published-at{color:#949494;display:block;font-family:var(--font-family-ui);font-size:1rem;font-weight:600;letter-spacing:.15rem;line-height:1.2rem;margin-bottom:1.6rem;text-transform:uppercase}.imaginative .cover__details-logo{margin-right:3rem;max-width:35rem;padding-bottom:3.2rem;padding-top:3.2rem}@media(min-width:62em){.imaginative .cover__details-logo{align-items:flex-end;display:flex;flex-direction:column;justify-content:flex-start;padding-top:1rem}}@media(min-width:30em){.imaginative .cover__details-logo{max-width:45rem}}@media(min-width:48em){.imaginative .cover__details-logo{max-width:none}}.imaginative .cover__details-logo--centered{display:flex;justify-content:center;margin:0 auto;width:auto}.imaginative .cover__details-logo--no-description-or-outline{display:flex;padding:0 1rem 4.4rem}@media(min-width:48em){.imaginative .cover__details-logo--no-description-or-outline{padding:0 0 4.4rem}}@media(min-width:62em){.imaginative .cover__details-logo--no-description-or-outline{align-self:flex-start;flex-basis:0}.imaginative .cover__details-logo--no-description-or-outline>.cover__details-logo-image--small{height:auto;width:7.2rem}.imaginative .cover__details-logo--no-description-or-outline>.cover__details-logo-image--medium{height:auto;width:9rem}.imaginative .cover__details-logo--no-description-or-outline>.cover__details-logo-image--large{height:auto;width:10.8rem}}@media(min-width:48em){.imaginative .cover__details-logo--has-partner-content{max-width:51.8rem}}@media(min-width:62em){.imaginative .cover__details-logo--has-partner-content{max-width:none}}@media(min-width:48em){.imaginative .cover__details-logo--has-partner-content.cover__details-logo--no-description-or-outline{max-width:none}}@media(min-width:62em){.imaginative .cover__details-logo-image--small{height:auto;width:7.2rem}.imaginative .cover__details-logo-image--medium{height:auto;width:9rem}.imaginative .cover__details-logo-image--large{height:auto;width:10.8rem}}.imaginative .cover__header-star{stroke:var(--color-star-icon);margin:3.5rem 0 0}.imaginative .cover__header-star:first-child{margin-top:4.5rem}.imaginative .cover__progress+.cover__header-star{margin-top:0}.imaginative .overview-list{font-family:var(--font-family-body)}.imaginative .overview-list section:first-child .overview-list__section-title{margin-top:0;padding-top:2.4rem}.imaginative .overview-list section:first-child :first-child .overview-list__li:first-child .overview-list-item{padding-top:0}.imaginative .overview-list__section-title{border-bottom:none;font-family:var(--font-family-ui);margin-bottom:.5rem;margin-top:2.2rem}.imaginative .overview-list-item__title{color:unset;font-family:var(--font-family-ui);font-size:1.4rem;font-weight:500;line-height:1.7rem;padding:0 0 0 1.3rem}.imaginative .overview-list-item__link{--color-progress-circle-empty-fill:#f5f5f5;--color-progress-circle-fill:var(--color-theme);--color-progress-circle-stroke:var(--color-theme);margin:0 -1rem;padding:2rem 1rem 2rem 2.3rem;position:relative}.imaginative .overview-list-item__link,.imaginative .overview-list-item__link:active,.imaginative .overview-list-item__link:link,.imaginative .overview-list-item__link:visited{color:#000}.imaginative .overview-list-item__link:active,.imaginative .overview-list-item__link:hover{background:transparent;color:var(--color-theme)}.imaginative .overview-list-item__link:before{border-left:.1rem solid var(--color-theme);bottom:0;content:"";left:calc(1.3rem + 1px);opacity:.1;position:absolute;top:0;width:.1rem}.imaginative .overview-list-item__link--restricted{color:#949494}.imaginative .overview-list__li:first-child .overview-list-item__link:before{top:50%}.imaginative .overview-list__li--last .overview-list-item__link:before,.imaginative .overview-list__li:last-child .overview-list-item__link:before{bottom:50%}.imaginative .overview-list-item--complete .overview-list-item__link,.imaginative .overview-list-item--complete .overview-list-item__link:active,.imaginative .overview-list-item--complete .overview-list-item__link:link,.imaginative .overview-list-item--complete .overview-list-item__link:visited{color:#000}.imaginative .overview-list-item-tooltip{--color-nav-tooltip-background:#000;--color-nav-tooltip-text:#fff;bottom:calc(100% - .5rem);left:50%;max-width:95%;opacity:0;pointer-events:none;position:absolute;transform:translate(-50%,1rem);transition-duration:.2s;transition-property:opacity,transform;transition-timing-function:ease-in-out;width:-webkit-max-content;width:max-content}.imaginative .overview-list-item-tooltip--visible{opacity:1;pointer-events:all;transform:translate(-50%,-.4rem)}.imaginative .overview-list-item-tooltip__inner{background-color:var(--color-nav-tooltip-background);border:.1rem solid transparent;box-shadow:0 -.2rem .4rem rgba(0,0,0,.2);color:var(--color-nav-tooltip-text);font-family:var(--font-family-ui);font-size:1.2rem;line-height:1.5rem;padding:1.2rem;position:relative;text-align:center}.imaginative .overview-list-item-tooltip__inner:after{background-color:var(--color-nav-tooltip-background);border-color:transparent;border-style:none solid solid none;border-width:.1rem;bottom:-.6rem;content:"";height:1rem;left:calc(50% + .5rem);margin-left:-1rem;pointer-events:none;position:absolute;transform:rotate(45deg);width:1rem}.imaginative .overview-list-item-tooltip__inner--dark{--color-nav-tooltip-background:#f7f7f7;--color-nav-tooltip-text:#000}.imaginative .partner-content-course-author__author{align-items:center;font-family:var(--font-family-ui);font-weight:400}@media(min-width:30em){.imaginative .partner-content-course-author__author{align-items:unset}}.imaginative .cover--layout-split-left-image .cover__header-content,.imaginative .cover--layout-split-right-image .cover__header-content,.imaginative .cover--layout-two-thirds-left-image .cover__header-content,.imaginative .cover--layout-two-thirds-right-image .cover__header-content{align-items:center;display:flex}.imaginative .cover--layout-split-left-image .cover__header-content-title,.imaginative .cover--layout-split-right-image .cover__header-content-title,.imaginative .cover--layout-two-thirds-left-image .cover__header-content-title,.imaginative .cover--layout-two-thirds-right-image .cover__header-content-title{max-width:90.4rem}@media(min-width:48em){.imaginative .cover--layout-split-left-image .cover__header-content-title,.imaginative .cover--layout-split-right-image .cover__header-content-title,.imaginative .cover--layout-two-thirds-left-image .cover__header-content-title,.imaginative .cover--layout-two-thirds-right-image .cover__header-content-title{margin-bottom:3.2rem}}.imaginative .cover--layout-split-left-image .cover__progress,.imaginative .cover--layout-split-right-image .cover__progress,.imaginative .cover--layout-two-thirds-left-image .cover__progress,.imaginative .cover--layout-two-thirds-right-image .cover__progress{text-align:left}@media(min-width:30em){.imaginative .cover--layout-split-left-image .cover__progress,.imaginative .cover--layout-split-right-image .cover__progress,.imaginative .cover--layout-two-thirds-left-image .cover__progress,.imaginative .cover--layout-two-thirds-right-image .cover__progress{margin-bottom:2.6rem}}@media(min-width:62em){.imaginative .cover--layout-split-left-image .cover__progress,.imaginative .cover--layout-split-right-image .cover__progress,.imaginative .cover--layout-two-thirds-left-image .cover__progress,.imaginative .cover--layout-two-thirds-right-image .cover__progress{margin-bottom:3.4rem}}.imaginative .cover--layout-split-left-image .cover__progress-outer,.imaginative .cover--layout-split-right-image .cover__progress-outer,.imaginative .cover--layout-two-thirds-left-image .cover__progress-outer,.imaginative .cover--layout-two-thirds-right-image .cover__progress-outer{margin-left:0}.imaginative .cover--layout-split-left-image .cover__header-content{justify-content:center}@media(min-width:48em){.imaginative .cover--layout-two-thirds-left-image .cover__header-content-info{padding-left:4.8rem}}@media(min-width:90em){.imaginative .cover--layout-two-thirds-left-image .cover__header-content-info{padding-left:7.2rem}}.imaginative .cover--layout-split-left-image .cover__header-star,.imaginative .cover--layout-split-right-image .cover__header-star{margin-top:0}.imaginative .cover--layout-split-left-image .cover__header-content,.imaginative .cover--layout-split-right-image .cover__header-content{min-height:50.5rem;padding:0}@media(min-width:62em){.imaginative .cover--layout-split-left-image .cover__header-content,.imaginative .cover--layout-split-right-image .cover__header-content{min-height:83.2rem}}.imaginative .cover--layout-split-left-image .cover__header-content-title,.imaginative .cover--layout-split-right-image .cover__header-content-title{font-size:4rem;line-height:4.8rem;margin-top:1.6rem}@media(min-width:62em){.imaginative .cover--layout-split-left-image .cover__header-content-title,.imaginative .cover--layout-split-right-image .cover__header-content-title{font-size:7.2rem;line-height:7.8rem;margin:1.5rem 0 3.2rem}}.imaginative .cover--layout-split-left-image .cover__dot-com,.imaginative .cover--layout-split-right-image .cover__dot-com{grid-column:1/3}.imaginative .cover--layout-centered .cover__header-content,.imaginative .cover--layout-centered-accent-tint .cover__header-content,.imaginative .cover--layout-centered-overlay .cover__header-content{align-items:stretch;display:flex;min-height:38.3rem;padding:4rem 0 2rem}@media(min-width:48em){.imaginative .cover--layout-centered .cover__header-content,.imaginative .cover--layout-centered-accent-tint .cover__header-content,.imaginative .cover--layout-centered-overlay .cover__header-content{min-height:42.3rem}}@media(min-width:62em){.imaginative .cover--layout-centered .cover__header-content,.imaginative .cover--layout-centered-accent-tint .cover__header-content,.imaginative .cover--layout-centered-overlay .cover__header-content{min-height:57.3rem}}.imaginative .cover--layout-centered .cover__header-info,.imaginative .cover--layout-centered-accent-tint .cover__header-info,.imaginative .cover--layout-centered-overlay .cover__header-info{display:flex;flex-direction:column;justify-content:center}.imaginative .cover--layout-centered .cover__header-star,.imaginative .cover--layout-centered-accent-tint .cover__header-star,.imaginative .cover--layout-centered-overlay .cover__header-star{margin-top:6rem}.imaginative .cover--layout-centered .cover__progress+.cover__header-star,.imaginative .cover--layout-centered-accent-tint .cover__progress+.cover__header-star,.imaginative .cover--layout-centered-overlay .cover__progress+.cover__header-star{margin-top:0}.imaginative .cover--layout-centered .cover__header-content-title,.imaginative .cover--layout-centered-accent-tint .cover__header-content-title,.imaginative .cover--layout-centered-overlay .cover__header-content-title{font-size:2.8rem;line-height:3.6rem;margin:2.4rem 0 3.2rem}@media(min-width:30em){.imaginative .cover--layout-centered .cover__header-content-title,.imaginative .cover--layout-centered-accent-tint .cover__header-content-title,.imaginative .cover--layout-centered-overlay .cover__header-content-title{font-size:4rem;line-height:4.8rem;margin-top:2.4rem}}@media(min-width:48em){.imaginative .cover--layout-centered .cover__header-content-title,.imaginative .cover--layout-centered-accent-tint .cover__header-content-title,.imaginative .cover--layout-centered-overlay .cover__header-content-title{font-size:5.6rem;font-weight:400;line-height:6.4rem;margin:1.5rem 0 3.2rem}}@media(min-width:62em){.imaginative .cover--layout-centered .cover__header-content-title,.imaginative .cover--layout-centered-accent-tint .cover__header-content-title,.imaginative .cover--layout-centered-overlay .cover__header-content-title{font-size:7.2rem;line-height:7.8rem;margin:1.5rem 0 3.5rem}}.imaginative .cover__dot-com{background:#000;padding:.1px 0;position:relative;z-index:3}.imaginative .cover__dot-com-body{color:#f5f5f5;font-family:var(--font-family-ui);font-size:1.2rem;font-weight:400;line-height:2rem;margin-bottom:5.6rem;margin-top:3.2rem}@media(min-width:48em){.imaginative .cover__dot-com-body{margin-bottom:7.2rem;margin-top:4.7rem}}@media(min-width:62em){.imaginative .cover__dot-com-body{font-size:1.4rem;line-height:2.4rem;margin-bottom:7.2rem;margin-top:6.4rem}}.imaginative .cover__dot-com-meta{align-items:center;display:flex;flex-direction:column}.imaginative .cover__dot-com-meta>:only-child{text-align:center}@media(min-width:48em){.imaginative .cover__dot-com-meta{align-items:normal;flex-direction:row;justify-content:center}}.imaginative .cover__categories-title,.imaginative .cover__course-length-title,.imaginative .cover__requirements-title{font-size:1rem;font-weight:700;letter-spacing:.15rem;line-height:1.2rem;margin:1.6rem 0;text-transform:uppercase;white-space:nowrap}@media(min-width:62em){.imaginative .cover__categories-title,.imaginative .cover__course-length-title,.imaginative .cover__requirements-title{margin:3.2rem 0}}.imaginative .cover__categories-section,.imaginative .cover__course-length-section,.imaginative .cover__requirements-section{text-align:center}@media(min-width:48em){.imaginative .cover__categories-section,.imaginative .cover__course-length-section,.imaginative .cover__requirements-section{margin:0 2rem;text-align:left}.imaginative .cover__categories-section:first-child,.imaginative .cover__course-length-section:first-child,.imaginative .cover__requirements-section:first-child{margin-left:0}.imaginative .cover__categories-section:last-child,.imaginative .cover__course-length-section:last-child,.imaginative .cover__requirements-section:last-child{margin-right:0}}@media(min-width:62em){.imaginative .cover__categories-section,.imaginative .cover__course-length-section,.imaginative .cover__requirements-section{margin:0 3.3rem}}@media(min-width:48em){.imaginative .cover__course-length-section{width:-webkit-min-content;width:min-content}.imaginative .cover__requirements-section{max-width:45%}.imaginative .cover__categories-section{max-width:25%}}.imaginative .cover__lesson-requirement,.imaginative .cover__quiz-requirement{margin-left:calc(1.4rem + .75em);text-indent:calc(-1.4rem - .75em)}@media(min-width:48em){.imaginative .cover__lesson-requirement,.imaginative .cover__quiz-requirement{justify-content:flex-start}}.imaginative .cover__lesson-requirement-icon,.imaginative .cover__quiz-requirement-icon{height:1.4rem;margin:0 .75em .3rem 0;vertical-align:middle;width:1.4rem}.imaginative .cover__quiz-requirement-no-attempts{color:#ed5736;font-size:1.1rem;font-weight:500;line-height:1.6rem;margin-left:calc(1.4rem + .75em)}.imaginative .cover__categories-item{word-wrap:anywhere;display:inline-block}.imaginative .cover__categories-item:after{content:", ";white-space:pre}.imaginative .cover__categories-item:last-child:after{content:""}.imaginative .cover__completed-info-label,.imaginative .cover__due-date{border:.1rem solid #8f8f8f;font-size:1rem;font-weight:700;letter-spacing:.15rem;line-height:1.2rem;padding:.8rem 3.6rem;text-transform:uppercase;width:-webkit-fit-content;width:-moz-fit-content;width:fit-content}.imaginative .cover__due-date{margin:4.8rem auto}.imaginative .cover__due-date--urgent{background:#fff;border-color:transparent;color:#000}.imaginative .cover__completed-info{border-top:.1rem solid #707070;margin:4.3rem auto 0;max-width:70rem;padding:4.5rem 0 0;text-align:center}.imaginative .cover__completed-info-label{margin:1.6rem auto}.imaginative .cover__completed-info .certificateDownload{font-size:1.2rem;font-weight:500;line-height:1.8rem;margin:0 auto;width:-webkit-fit-content;width:-moz-fit-content;width:fit-content}.imaginative .cover__completed-info .certificateDownload__btn{text-decoration:underline}.imaginative .cover__completed-info .certificateDownload__btn:hover{color:#999;opacity:1}.imaginative .cover__progress{font-family:var(--font-family-ui);font-weight:600;margin:0 auto 2.6rem;text-align:center;text-transform:uppercase}@media(min-width:62em){.imaginative .cover__progress{margin:0 auto 3.4rem}}.imaginative .cover__progress-text{color:var(--color-cover-contrast);font-size:.8rem;letter-spacing:.05rem;line-height:1rem}.imaginative .cover__progress-next-lesson{color:var(--color-cover-contrast);font-size:1rem;letter-spacing:.15rem;line-height:1.2rem}.imaginative .cover__progress-next-lesson-icon{stroke:currentColor;height:1.3rem;margin:0 .8rem .2rem 0;vertical-align:middle;width:1.6rem}.imaginative .cover__progress-outer{background:var(--color-cover-progress-outer-bg);height:.2rem;margin:1.2rem auto 1.4rem;max-width:calc(100vw - 2.4rem);position:relative;width:38rem}.imaginative .cover__progress-inner{background:var(--color-cover-progress-inner-bg);bottom:0;left:0;position:absolute;top:0}@keyframes imaginative-cover-header-enter{0%{opacity:0;transform:translateY(-90px)}20%{opacity:0;transform:translateY(-90px)}to{opacity:1;transform:translateY(0)}}@keyframes imaginative-cover-header-exit{0%{opacity:1}to{opacity:0;transform:translateY(-90px)}}@keyframes imaginative-cover-details-enter{0%{opacity:0;transform:translateY(-90px)}20%{opacity:0}to{opacity:1;transform:translateY(0)}}@keyframes imaginative-cover-details-exit{0%{opacity:1}80%{opacity:0}to{transform:translateY(-90px)}}.imaginative .cover-container{inset:0;position:absolute}.imaginative .cover-container--entering .cover__details{animation:imaginative-cover-details-enter .5s}.imaginative .cover-container--exiting .cover__details{animation:imaginative-cover-details-exit .5s;animation-fill-mode:forwards}.imaginative .cover-container--entering .cover__header{animation:imaginative-cover-header-enter .6s}.imaginative .cover-container--exiting .cover__header{animation:imaginative-cover-header-exit .61s;animation-fill-mode:forwards}.imaginative .nav-compact{--color-header-strip:inherit;--color-nav-compact-bullet-rail-opacity:0.1;--color-nav-compact-bullet-rail:var(--color-theme);--color-nav-compact-contrast:#000;--color-nav-compact-icon:#000;--color-nav-compact-progress-runner:var(--color-theme);--color-nav-compact-text:#000;--color-progress-circle-empty-fill:var(--color-nav-compact-background);--color-progress-circle-fill:var(--color-theme);--color-progress-circle-stroke:var(--color-theme);--title-margin-top-image:0;bottom:2rem;left:4rem;position:fixed;transition-duration:.3s;transition-property:opacity,visibility,bottom;transition-timing-function:ease;z-index:7}.imaginative .nav-compact--light{--color-nav-compact-active:#eee;--color-nav-compact-background:#fff;--color-nav-compact-hover:#eee;--color-nav-compact-outline-scrollbar-thumb-bg:#c2c2c2;--color-nav-compact-outline-scrollbar-thumb-border:#f5f5f5;--color-nav-compact-outline-section-toggle-icon:#000;--color-nav-compact-progress-track:#eee;--color-nav-compact-selected:#f7f7f7}.imaginative .nav-compact--dark{--color-nav-compact-active:#282828;--color-nav-compact-background:#000;--color-nav-compact-contrast:#fff;--color-nav-compact-hover:#282828;--color-nav-compact-outline-scrollbar-thumb-bg:#757575;--color-nav-compact-outline-scrollbar-thumb-border:#1a1a1a;--color-nav-compact-outline-section-toggle-icon:#fff;--color-nav-compact-progress-track:hsla(0,0%,100%,.2);--color-nav-compact-selected:#282828;--color-nav-compact-text:#fff}.imaginative .nav-compact--accent{--color-header-strip:var(--color-theme);--color-nav-compact-contrast:var(--color-theme-contrast)}.imaginative .nav-compact--accent .nav-compact__wrap--collapsed{--color-nav-compact-background:var(--color-theme);--color-nav-compact-progress-runner:var(--color-nav-compact-contrast);--color-nav-compact-progress-track:rgba(var(--color-theme-contrast-rgb),0.2);--color-nav-compact-text:var(--color-nav-compact-contrast)}.imaginative .nav-compact--image-dark-overlay{--color-nav-compact-contrast:#fff;--title-margin-top-image:6rem}.imaginative .nav-compact--image-dark-overlay .nav-compact__wrap--collapsed{--color-nav-compact-progress-runner:#fff;--color-nav-compact-progress-track:hsla(0,0%,100%,.2);--color-nav-compact-text:#fff;--title-margin-top-image:0}.imaginative .nav-compact--image-light-overlay{--color-nav-compact-contrast:#000;--title-margin-top-image:6rem}.imaginative .nav-compact--image-light-overlay .nav-compact__wrap--collapsed{--color-nav-compact-progress-runner:#000;--color-nav-compact-progress-track:rgba(0,0,0,.2);--color-nav-compact-text:#000;--title-margin-top-image:0}.imaginative .nav-compact--navNextIsVisible{bottom:8.4rem}.imaginative .nav-compact__wrap{background-color:var(--color-nav-compact-background);bottom:2rem;box-shadow:0 .4rem 4rem rgba(0,0,0,.1);font-family:var(--font-family-body);outline:1px solid transparent;transition:transform .3s ease;width:24rem}.imaginative .nav-compact__header,.imaginative .nav-compact__header-inner{position:relative}.imaginative .nav-compact__header-image{background-color:#fff;background-position:50% 50%;background-repeat:no-repeat;background-size:cover;height:8rem;left:0;position:absolute;right:0;top:0;transition:height .3s}.imaginative .nav-compact__header-image--collapsed{height:100%}.imaginative .nav-compact__header-inner{margin:0;padding:0;width:100%}.imaginative .nav-compact__header-strip{background-color:var(--color-header-strip);margin-bottom:1.6rem;padding:1.5rem 1.6rem .1rem}.imaginative .nav-compact__header-controls{color:#000;color:var(--color-nav-compact-contrast,#000);display:flex;padding:1.2rem 1.6rem;position:absolute;right:0;top:-.1px}.imaginative .nav-compact__header-control{align-items:center;cursor:pointer;display:flex;height:2rem;justify-content:center;margin-left:.4rem;width:2rem}.imaginative .nav-compact__header-control-icon{overflow:hidden}.imaginative .nav-compact__header-search-icon{stroke:currentColor;height:1.5rem;width:1.5rem}@media(forced-colors:active){.imaginative .nav-compact__header-search-icon{stroke:ButtonText;fill:none!important}}.imaginative .nav-compact__header-search-icon:focus,.imaginative .nav-compact__header-search-icon:hover{height:3rem;width:3rem}.imaginative .nav-compact__header-toggle{overflow:hidden}.imaginative .nav-compact__header-toggle-icon{stroke:currentColor;height:.9rem;width:1.5rem}.imaginative .nav-compact__header-toggle-icon:focus,.imaginative .nav-compact__header-toggle-icon:hover{height:1.8rem;width:3rem}.imaginative .nav-compact__header--collapsed .nav-compact__header-toggle-icon{transform:rotate(180deg)}.imaginative .nav-compact__header-counter{color:#000;color:var(--color-nav-compact-contrast,#000);font-family:var(--font-family-ui);font-size:1.1rem;font-weight:600;letter-spacing:.15rem;line-height:1.3rem;margin-bottom:1.2rem;margin-right:calc(2rem + 1em);text-transform:uppercase}.imaginative .nav-compact__header-title{display:flex;font-family:var(--font-family-head);font-size:2.2rem;font-weight:600;line-height:2.6rem;margin-top:var(--title-margin-top-image);padding:0 1.6rem;transition:margin-top .3s}.imaginative .nav-compact__header-title :focus{outline-offset:5px}.imaginative .nav-compact__header-title-link{text-decoration:none}.imaginative .nav-compact__header-title-link,.imaginative .nav-compact__header-title-link:active,.imaginative .nav-compact__header-title-link:link,.imaginative .nav-compact__header-title-link:visited{color:var(--color-nav-compact-text)}.imaginative .nav-compact__header-title-link:focus,.imaginative .nav-compact__header-title-link:hover{text-decoration:underline}.imaginative .nav-compact__header-progress{display:flex;flex-direction:column-reverse;margin-top:1.2rem;padding:0 1.6rem 1.6rem}.imaginative .nav-compact__header-progress-text{color:var(--color-nav-compact-text);font-family:var(--font-family-ui);font-size:1.1rem;font-weight:600;letter-spacing:.15rem;line-height:1.3rem;margin:1.2rem 0}.imaginative .nav-compact__header-progress-text--collapsed{display:none}.imaginative .nav-compact__header-progress-runner,.imaginative .nav-compact__header-progress-track{height:.2rem;transition:background-color .3s}.imaginative .nav-compact__header-progress-track{background-color:var(--color-nav-compact-progress-track)}@media(forced-colors:active){.imaginative .nav-compact__header-progress-track{border:.1rem solid transparent;height:.4rem}}.imaginative .nav-compact__header-progress-runner{background-color:var(--color-nav-compact-progress-runner);transition:width .6s}@media(forced-colors:active){.imaginative .nav-compact__header-progress-runner{background-color:CanvasText!important;height:100%}.imaginative .nav-compact__header-image+.nav-compact__header-inner .nav-compact__header-progress-track--collapsed{background-color:Canvas;border-color:Canvas}}.imaginative .nav-compact__outline{max-height:35rem;overflow-x:hidden;overflow-y:auto;overflow:hidden auto;transition:max-height .3s}.imaginative .nav-compact__outline-section:last-of-type .nav-compact__outline-section-empty,.imaginative .nav-compact__outline-section:last-of-type .nav-compact__outline-section-list--collapsed{margin-bottom:0;padding-bottom:.8rem}.imaginative .nav-compact__outline--collapsed{max-height:0;overflow:hidden;visibility:hidden}.imaginative .nav-compact__outline::-webkit-scrollbar{-webkit-appearance:none;appearance:none}.imaginative .nav-compact__outline::-webkit-scrollbar:vertical{width:.8rem}.imaginative .nav-compact__outline::-webkit-scrollbar-thumb{background-color:var(--color-nav-compact-outline-scrollbar-thumb-bg);border:.2rem solid var(--color-nav-compact-outline-scrollbar-thumb-border);border-radius:.8rem}.imaginative .nav-compact__outline-list-item{position:relative}.imaginative .nav-compact__outline-item :focus,.imaginative .nav-compact__outline-section-item :focus{outline-offset:-2px;outline-width:2px}.imaginative .nav-compact__outline-item--active:before,.imaginative .nav-compact__outline-section-item--active:before{border-left:.4rem solid var(--color-theme);content:"";height:100%;left:0;pointer-events:none;position:absolute}.imaginative .nav-compact__outline-item--restricted,.imaginative .nav-compact__outline-section-item--restricted{cursor:not-allowed}.imaginative .nav-compact__outline-item-tooltip,.imaginative .nav-compact__outline-section-item-tooltip{--color-nav-tooltip-background:#000;--color-nav-tooltip-text:#fff;bottom:calc(100% - .5rem);left:50%;max-width:95%;opacity:0;pointer-events:none;position:absolute;transform:translate(-50%,1rem);transition-duration:.2s;transition-property:opacity,transform;transition-timing-function:ease-in-out;width:-webkit-max-content;width:max-content}.imaginative .nav-compact__outline-item-tooltip--visible,.imaginative .nav-compact__outline-section-item-tooltip--visible{opacity:1;pointer-events:all;transform:translate(-50%,-.4rem)}.imaginative .nav-compact__outline-item-tooltip__inner,.imaginative .nav-compact__outline-section-item-tooltip__inner{background-color:var(--color-nav-tooltip-background);border:.1rem solid transparent;box-shadow:0 -.2rem .4rem rgba(0,0,0,.2);color:var(--color-nav-tooltip-text);font-family:var(--font-family-ui);font-size:1.2rem;line-height:1.5rem;padding:1.2rem;position:relative;text-align:center}.imaginative .nav-compact__outline-item-tooltip__inner:after,.imaginative .nav-compact__outline-section-item-tooltip__inner:after{background-color:var(--color-nav-tooltip-background);border-color:transparent;border-style:none solid solid none;border-width:.1rem;bottom:-.6rem;content:"";height:1rem;left:calc(50% + .5rem);margin-left:-1rem;pointer-events:none;position:absolute;transform:rotate(45deg);width:1rem}.imaginative .nav-compact__outline-item-tooltip__inner--dark,.imaginative .nav-compact__outline-section-item-tooltip__inner--dark{--color-nav-tooltip-background:#f7f7f7;--color-nav-tooltip-text:#000}.imaginative .nav-compact__outline-item__link,.imaginative .nav-compact__outline-section-item__link{align-items:center;color:var(--color-nav-compact-text);display:flex;font-family:var(--font-family-ui);font-size:1.2rem;justify-content:space-between;line-height:1.6rem;min-height:5.6rem;padding:1.2rem 3rem 1.2rem 1.6rem;text-decoration:none;width:100%}.imaginative .nav-compact__outline-item__link--active,.imaginative .nav-compact__outline-section-item__link--active{--color-progress-circle-empty-fill:var(--color-nav-compact-selected);background-color:var(--color-nav-compact-selected)}.imaginative .nav-compact__outline-item__link:hover,.imaginative .nav-compact__outline-section-item__link:hover{--color-progress-circle-empty-fill:var(--color-nav-compact-hover);background-color:var(--color-nav-compact-hover)}.imaginative .nav-compact__outline-item__link:before,.imaginative .nav-compact__outline-section-item__link:before{border-left:.1rem solid var(--color-nav-compact-bullet-rail);bottom:0;content:"";opacity:var(--color-nav-compact-bullet-rail-opacity);position:absolute;right:calc(1.4rem + 1px);top:0;width:.1rem}.imaginative .nav-compact--dark .nav-compact__outline-item__link:before,.imaginative .nav-compact--dark .nav-compact__outline-section-item__link:before{opacity:.5}.imaginative .nav-compact__outline-list-item:first-child .nav-compact__outline-item__link:before,.imaginative .nav-compact__outline-list-item:first-child .nav-compact__outline-section-item__link:before{top:50%}.imaginative .nav-compact__outline-item--last .nav-compact__outline-item__link:before,.imaginative .nav-compact__outline-list-item:last-child .nav-compact__outline-item__link:before,.imaginative .nav-compact__outline-list-item:last-child .nav-compact__outline-section-item__link:before,.imaginative .nav-compact__outline-section-item--last .nav-compact__outline-section-item__link:before{bottom:50%}.imaginative .nav-compact__outline-section-empty,.imaginative .nav-compact__outline-section-toggle{align-items:flex-start;color:var(--color-nav-compact-outline-section-toggle-icon);display:flex;font-family:var(--font-family-ui);font-size:1rem;font-weight:700;letter-spacing:.15rem;line-height:1.8rem;overflow:hidden;padding:.4rem 1.9rem .4rem 1.6rem;text-align:left;text-transform:uppercase;width:100%}.imaginative .nav-compact__outline-section-empty{padding-right:3.5rem}.imaginative .nav-compact__outline-section-list{margin-bottom:2.4rem;transition:max-height .3s,opacity .5s}.imaginative .nav-compact__outline-section-list--collapsed{margin-bottom:1.5rem;max-height:0!important;opacity:0;overflow:hidden}.imaginative .nav-compact__outline-section-toggle{cursor:pointer;padding:.8rem 1.9rem 1.6rem 1.6rem}.imaginative .nav-compact__outline-section-toggle--collapsed{padding:0 1.9rem 0 1.6rem}.imaginative .nav-compact__outline-section-toggle-icon{stroke:var(--color-nav-compact-icon);flex:0 0 auto;height:1.8rem;margin:0 0 0 .75em;width:1rem}@media(forced-colors:active){.imaginative .nav-compact__outline-section-toggle-icon{stroke:ButtonText}}.imaginative .nav-compact__outline-section-toggle-icon--collapsed{transform:rotate(-90deg)}@keyframes imaginative-nav-compact-enter{0%{opacity:0;transform:translateY(25px)}to{opacity:1;transform:none}}@keyframes imaginative-nav-compact-exit{0%{opacity:1;transform:none}to{opacity:0;transform:translateY(25px)}}.imaginative .lesson--entering .nav-compact{animation:imaginative-nav-compact-enter .4s}.imaginative .lesson--exiting .nav-compact{animation:imaginative-nav-compact-exit .4s;opacity:0}.imaginative .nav-overlay{--color-nav-overlay-content-background:#fff;--color-nav-overlay-contrast:#000;--color-nav-overlay-header-control-btn-hover:rgba(0,0,0,.25);--color-nav-overlay-icon:var(--color-theme);--color-nav-overlay-progress-runner:var(--color-theme);--color-nav-overlay-progress-text:var(--color-theme);--color-nav-overlay-progress-track:rgba(0,0,0,.1);--color-nav-overlay-search-close-icon:#282828;--color-nav-overlay-search-icon:var(--color-theme);--color-nav-overlay-search-input:#282828;--color-nav-overlay-search-placeholder:rgba(40,40,40,.5);--color-nav-overlay-search-submit:var(--color-theme);--color-nav-overlay-text-active-link:rgba(0,0,0,.5);--color-progress-circle-empty-fill:none;--color-progress-circle-fill:var(--color-theme);--color-progress-circle-stroke:var(--color-theme)}.imaginative .nav-overlay--accent{--color-nav-overlay-contrast:var(--color-theme-contrast);--color-nav-overlay-content-background:var(--color-theme);--color-nav-overlay-header-control-btn-hover:rgba(var(--color-theme-contrast-rgb),0.25);--color-nav-overlay-icon:var(--color-nav-overlay-contrast);--color-nav-overlay-progress-runner:var(--color-nav-overlay-contrast);--color-nav-overlay-progress-text:var(--color-nav-overlay-contrast);--color-nav-overlay-progress-track:rgba(var(--color-theme-contrast-rgb),0.1);--color-nav-overlay-search-close-icon:var(--color-nav-overlay-contrast);--color-nav-overlay-search-icon:var(--color-nav-overlay-contrast);--color-nav-overlay-search-input:var(--color-nav-overlay-contrast);--color-nav-overlay-search-placeholder:rgba(var(--color-theme-contrast-rgb),0.6);--color-nav-overlay-search-submit:var(--color-nav-overlay-contrast);--color-nav-overlay-text-active-link:rgba(var(--color-theme-contrast-rgb),0.5);--color-progress-circle-fill:var(--color-nav-overlay-contrast);--color-progress-circle-stroke:var(--color-nav-overlay-contrast)}.imaginative .nav-overlay--accent-tint,.imaginative .nav-overlay--gray,.imaginative .nav-overlay--image-light-overlay,.imaginative .nav-overlay--light{--color-nav-overlay-contrast:#000}.imaginative .nav-overlay--accent-tint{--color-nav-overlay-content-background:var(--color-theme-tint)}.imaginative .nav-overlay--dark,.imaginative .nav-overlay--image-dark-overlay{--color-nav-overlay-contrast:#fff;--color-nav-overlay-header-control-btn-hover:hsla(0,0%,100%,.25);--color-nav-overlay-progress-track:hsla(0,0%,100%,.2);--color-nav-overlay-search-close-icon:#fff;--color-nav-overlay-search-input:#fff;--color-nav-overlay-search-placeholder:hsla(0,0%,100%,.6);--color-nav-overlay-search-submit:#fff;--color-nav-overlay-text-active-link:hsla(0,0%,100%,.5)}.imaginative .nav-overlay--dark{--color-nav-overlay-content-background:#000;--color-nav-overlay-icon:#fff;--color-nav-overlay-progress-runner:var(--color-theme);--color-nav-overlay-progress-text:#fff}.imaginative .nav-overlay--gray{--color-nav-overlay-content-background:#fafafa}.imaginative .nav-overlay--image-dark-overlay{--color-nav-overlay-content-background:#fff;--color-nav-overlay-icon:#fff;--color-nav-overlay-progress-runner:#fff;--color-nav-overlay-progress-text:#fff;--color-nav-overlay-progress-track:hsla(0,0%,100%,.1);--color-progress-circle-fill:#fff;--color-progress-circle-stroke:#fff;--color-nav-overlay-search-icon:#fff}.imaginative .nav-overlay--image-light-overlay{--color-nav-overlay-content-background:#fff;--color-nav-overlay-icon:#000;--color-nav-overlay-progress-runner:#000;--color-nav-overlay-progress-text:#000;--color-nav-overlay-progress-track:rgba(0,0,0,.1);--color-progress-circle-fill:#000;--color-progress-circle-stroke:#000;--color-nav-overlay-search-icon:#000}.imaginative .nav-overlay__content{background-color:var(--color-nav-overlay-content-background);display:flex;flex-direction:column;inset:0;position:absolute}.imaginative .nav-overlay__content--graphic{background-position:50% 50%;background-repeat:no-repeat;background-size:cover}.imaginative .nav-overlay__header-container{flex:1 0;margin-bottom:7rem;width:100%}@media(max-width:47.9375em){.imaginative .nav-overlay__header-container{margin-bottom:5.6rem}}.imaginative .nav-overlay__header-controls{padding-bottom:1rem}.imaginative .nav-overlay__header-control-btn{padding:.5rem .5rem 0}.imaginative .nav-overlay__header-control-btn:hover{background-color:var(--color-nav-overlay-header-control-btn-hover);border-radius:.3rem}.imaginative .nav-overlay__header-search-icon{stroke:var(--color-nav-overlay-icon);height:1.7rem;width:1.7rem}.imaginative .nav-overlay__header-close-icon{color:var(--color-nav-overlay-icon);height:1.7rem;width:1.7rem}.imaginative .nav-overlay__header-title-progress-container{margin:-1rem auto 0;max-width:51rem;text-align:center}.imaginative .nav-overlay__header-title{color:#000;color:var(--color-nav-overlay-contrast,#000);display:flex;font-family:var(--font-family-head);font-size:2.4rem;font-weight:400;justify-content:center;letter-spacing:-.2px;line-height:2.9rem;padding-bottom:1.1rem}.imaginative .nav-overlay__header-title-link{color:#000;color:var(--color-nav-overlay-contrast,#000);cursor:pointer;text-decoration:none}.imaginative .nav-overlay__header-progress{margin:0 auto;width:38rem}@media(max-width:29.9375em){.imaginative .nav-overlay__header-progress{width:28.8rem}}.imaginative .nav-overlay__header-progress-text{color:var(--color-nav-overlay-progress-text);font-family:var(--font-family-ui);font-size:1rem;font-weight:600;letter-spacing:.05rem;line-height:1.2rem;margin-top:1.2rem}.imaginative .nav-overlay__header-progress-runner,.imaginative .nav-overlay__header-progress-track{height:.2rem;transition:background-color .3s}.imaginative .nav-overlay__header-progress-track{background-color:var(--color-nav-overlay-progress-track)}@media(forced-colors:active){.imaginative .nav-overlay__header-progress-track{background-color:Canvas;border:.1rem solid transparent;height:.4rem}}.imaginative .nav-overlay__header-progress-runner{background-color:var(--color-nav-overlay-progress-runner);transition:width .6s}@media(forced-colors:active){.imaginative .nav-overlay__header-progress-runner{background-color:CanvasText!important;height:100%}.imaginative .nav-overlay--image-dark-overlay .nav-overlay__header-progress-track{border:.1rem solid Canvas}}.imaginative .nav-overlay__body{height:100%;margin:0 auto;overflow-y:auto;width:100%}@media(max-width:29.9375em){.imaginative .nav-overlay__body{padding:0 3.2rem}}.imaginative .nav-overlay__outline{font-family:var(--font-family-ui);margin:0 auto;max-width:51rem}.imaginative .nav-overlay__outline-list{margin-top:2.7rem}@media(max-width:29.9375em){.imaginative .nav-overlay__outline-list{margin-top:0}}.imaginative .nav-overlay__outline-section-list{margin-top:5.2rem}@media(min-width:48em){.imaginative .nav-overlay__outline-section-list{margin-top:6.2rem}}@media(max-width:47.9375em){.imaginative .nav-overlay__outline-section-list{margin-top:5rem}}@media(max-width:29.9375em){.imaginative .nav-overlay__outline-section-list{margin-top:4.2rem}}.imaginative .nav-overlay__outline-list-item{display:flex;justify-content:center;padding-bottom:7rem;position:relative}@media(max-width:47.9375em){.imaginative .nav-overlay__outline-list-item{padding-bottom:5.6rem}}.imaginative .nav-overlay__outline-section-text{color:#000;color:var(--color-nav-overlay-contrast,#000);font-size:1.2rem;font-weight:600;letter-spacing:1.5px;line-height:1.46rem;text-transform:uppercase;vertical-align:top}.imaginative .nav-overlay__outline-item{text-align:center}.imaginative .nav-overlay__outline-item--section__link,.imaginative .nav-overlay__outline-item__link{color:#000;color:var(--color-nav-overlay-contrast,#000);display:flex;font-size:3rem;font-weight:400;letter-spacing:-.2px;line-height:4rem;position:relative;text-decoration:none}@media(max-width:47.9375em){.imaginative .nav-overlay__outline-item--section__link,.imaginative .nav-overlay__outline-item__link{font-size:2rem;line-height:2.8rem}}.imaginative .nav-overlay__outline-item--section__link:hover,.imaginative .nav-overlay__outline-item__link:hover{text-decoration:underline;text-decoration-thickness:.1rem;text-underline-offset:1rem}.imaginative .nav-overlay__outline-item--section__link--restricted,.imaginative .nav-overlay__outline-item__link--restricted{cursor:not-allowed}.imaginative .nav-overlay__outline-item--section__link--restricted:hover,.imaginative .nav-overlay__outline-item__link--restricted:hover{opacity:.5}.imaginative .nav-overlay__outline-item--section__link:active,.imaginative .nav-overlay__outline-item__link:active{color:var(--color-nav-overlay-text-active-link)}.imaginative .nav-overlay__outline-item-tooltip{--color-nav-tooltip-background:#000;--color-nav-tooltip-text:#fff;bottom:calc(100% - .5rem);left:50%;max-width:95%;opacity:0;pointer-events:none;position:absolute;transform:translate(-50%,1rem);transition-duration:.2s;transition-property:opacity,transform;transition-timing-function:ease-in-out;width:-webkit-max-content;width:max-content}.imaginative .nav-overlay__outline-item-tooltip--visible{opacity:1;pointer-events:all;transform:translate(-50%,-.4rem)}.imaginative .nav-overlay__outline-item-tooltip__inner{background-color:var(--color-nav-tooltip-background);border:.1rem solid transparent;box-shadow:0 -.2rem .4rem rgba(0,0,0,.2);color:var(--color-nav-tooltip-text);font-family:var(--font-family-ui);font-size:1.2rem;line-height:1.5rem;padding:1.2rem;position:relative;text-align:center}.imaginative .nav-overlay__outline-item-tooltip__inner:after{background-color:var(--color-nav-tooltip-background);border-color:transparent;border-style:none solid solid none;border-width:.1rem;bottom:-.6rem;content:"";height:1rem;left:calc(50% + .5rem);margin-left:-1rem;pointer-events:none;position:absolute;transform:rotate(45deg);width:1rem}.imaginative .nav-overlay__outline-item-tooltip__inner--dark{--color-nav-tooltip-background:#f7f7f7;--color-nav-tooltip-text:#000}.imaginative .nav-overlay__search{align-items:center;display:flex;height:100%;justify-content:center;position:relative;width:100%}.imaginative .nav-overlay__search-header{display:flex;justify-content:flex-end}.imaginative .nav-overlay__search-close-btn{padding:.5rem .5rem 0}.imaginative .nav-overlay__search-close-btn:hover{background-color:var(--color-nav-overlay-header-control-btn-hover);border-radius:.3rem}.imaginative .nav-overlay__search-close-icon{color:var(--color-nav-overlay-search-close-icon);height:1.7rem;width:1.7rem}.imaginative .nav-overlay__search-container{align-items:center;border-bottom:.1rem solid var(--color-nav-overlay-search-input);display:flex;padding-bottom:1.3rem;position:relative;width:100%}@media(min-width:48em){.imaginative .nav-overlay__search-container{padding-bottom:1.5rem}}@media(min-width:62em){.imaginative .nav-overlay__search-container{padding-bottom:2.5rem}}.imaginative .nav-overlay__search-body{margin:0 1.6rem;width:110rem}@media(min-width:30em){.imaginative .nav-overlay__search-body{margin:0 4rem}}@media(min-width:62em){.imaginative .nav-overlay__search-body{margin:0 5.6rem}}.imaginative .nav-overlay__search-header{left:0;padding:2rem 1.6rem;position:absolute;top:0;width:100%}@media(min-width:48em){.imaginative .nav-overlay__search-header{padding:3.2rem 2.8rem}}.imaginative .nav-overlay__search-icon{stroke:var(--color-nav-overlay-search-icon);flex-shrink:0;height:3.3rem;width:3.3rem}@media(min-width:48em){.imaginative .nav-overlay__search-icon{height:5.7rem;width:5.7rem}}@media(min-width:62em){.imaginative .nav-overlay__search-icon{height:7.8rem;width:7.8rem}}.imaginative .nav-overlay__search-input{background:transparent;border:none;color:var(--color-nav-overlay-search-input);font-size:3.2rem;font-weight:300;margin:0 1.6rem;outline:none;padding:0;position:relative;width:100%}.imaginative .nav-overlay__search-input:-ms-input-placeholder{color:var(--color-nav-overlay-search-placeholder);text-transform:capitalize}.imaginative .nav-overlay__search-input::placeholder{color:var(--color-nav-overlay-search-placeholder);text-transform:capitalize}@media(min-width:48em){.imaginative .nav-overlay__search-input{font-size:5.6rem;line-height:normal;margin:0 2.5rem}}@media(min-width:62em){.imaginative .nav-overlay__search-input{font-size:7.2rem;line-height:9rem;margin-left:0 4rem}}.imaginative .nav-overlay__search-input-wrap{position:relative;width:100%}.imaginative .nav-overlay__search-clear-btn{padding:.5rem .5rem 0}.imaginative .nav-overlay__search-clear-btn:hover{background-color:var(--color-nav-overlay-header-control-btn-hover);border-radius:.3rem}.imaginative .nav-overlay__search-actions{display:flex;justify-content:center}.imaginative .nav-overlay__search-submit-btn{border:1px solid var(--color-nav-overlay-search-submit);color:var(--color-nav-overlay-search-submit);cursor:pointer;font-family:var(--font-family-ui);font-size:1rem;font-weight:700;letter-spacing:.1rem;line-height:1.2rem;margin:3.5rem 0;padding:1.3rem;text-transform:uppercase;width:100%}@media(min-width:30em){.imaginative .nav-overlay__search-submit-btn{width:auto}}@media(min-width:48em){.imaginative .nav-overlay__search-submit-btn{visibility:hidden}}.imaginative .nav-overlay__search-clear-icon{color:var(--color-nav-overlay-search-input);height:1.6rem;width:1.6rem}@media(min-width:48em){.imaginative .nav-overlay__search-clear-icon{height:2.4rem;width:2.4rem}}@media(min-width:62em){.imaginative .nav-overlay__search-clear-icon{height:4rem;width:4rem}}.imaginative .nav-sidebar{--color-nav-sidebar-contrast:var(--color-theme-contrast);--color-nav-sidebar-bullet-rail:var(--color-theme);--color-nav-sidebar-bullet:var(--color-theme);--color-nav-sidebar-header-background:var(--color-sidebar-background);--color-nav-sidebar-header-background-calc:var(--color-theme);--color-nav-sidebar-search-active:var(--color-nav-sidebar-active);--color-nav-sidebar-search-background:var(--color-theme);--color-nav-sidebar-search-btn-hover:rgba(var(--color-theme-contrast-rgb),0.25);--color-nav-sidebar-search-contrast:var(--color-theme-contrast);--color-nav-sidebar-title:#fff;--color-progress-circle-empty-fill:var(--color-nav-sidebar-background);--color-progress-circle-fill:var(--color-theme);--color-progress-circle-stroke:var(--color-theme);--padding-bottom-nav-sidebar-header-inner:0;--width-imaginative-nav-sidebar:30rem}.imaginative .nav-sidebar--light{--color-nav-sidebar-active:#fff;--color-nav-sidebar-background:#f7f7f7;--color-nav-sidebar-bullet-rail-opacity:0.1;--color-nav-sidebar-hover-text:#000;--color-nav-sidebar-hover:#eee;--color-nav-sidebar-outline-text:#000;--color-nav-sidebar-progress-runner:var(--color-theme);--color-nav-sidebar-progress-text:#000;--color-nav-sidebar-progress-track:#e1e1e1;--color-nav-sidebar-search-hover:var(--color-nav-sidebar-hover);--color-nav-sidebar-title:#000;--color-nav-sidebar-header-compact-background:linear-gradient(0deg,hsla(0,0%,97%,0),#f7f7f7 6.3rem)}.imaginative .nav-sidebar--dark{--color-nav-sidebar-active:#282828;--color-nav-sidebar-background:#000;--color-nav-sidebar-bullet-rail-opacity:0.5;--color-nav-sidebar-hover-text:#fff;--color-nav-sidebar-hover:#282828;--color-nav-sidebar-outline-text:#fff;--color-nav-sidebar-progress-runner:#fff;--color-nav-sidebar-progress-text:#fff;--color-nav-sidebar-progress-track:hsla(0,0%,100%,.2);--color-nav-sidebar-search-hover:var(--color-nav-sidebar-hover);--color-nav-sidebar-title:#fff;--color-nav-sidebar-header-compact-background:linear-gradient(0deg,transparent,#000 6.3rem)}.imaginative .nav-sidebar--dark.nav-sidebar--image{--padding-nav-sidebar-header-inner:0}.imaginative .nav-sidebar--image-dark-overlay{--color-nav-sidebar-contrast:#fff;--color-nav-sidebar-search-btn-hover:hsla(0,0%,100%,.25)}.imaginative .nav-sidebar--image-light-overlay{--color-nav-sidebar-contrast:#000;--color-nav-sidebar-search-btn-hover:rgba(0,0,0,.25)}.imaginative .nav-sidebar--image-dark-overlay,.imaginative .nav-sidebar--image-light-overlay{--color-nav-sidebar-progress-runner:#fff;--color-nav-sidebar-progress-text:#fff;--color-nav-sidebar-progress-track:hsla(0,0%,100%,.2);--color-nav-sidebar-title:#fff;--padding-bottom-nav-sidebar-header-inner:0.8rem;--pattern-nav-sidebar-header:none;--color-nav-sidebar-header-background:linear-gradient(to bottom,var(--color-nav-sidebar-background) 11.1rem,#000 11.1rem)}.imaginative .nav-sidebar--image-dark-overlay .nav-sidebar-header--compact,.imaginative .nav-sidebar--image-light-overlay .nav-sidebar-header--compact{--padding-bottom-nav-sidebar-header-inner:0.8rem}.imaginative .nav-sidebar--light-contrast{--pattern-nav-sidebar-header:url("data:image/svg+xml;charset=utf-8,%3Csvg width='52' height='52' fill='none' xmlns='http://www.w3.org/2000/svg'%3E%3Cpath fill-rule='evenodd' clip-rule='evenodd' d='M52 33.5v-5.65a26.368 26.368 0 0 0-4.503-10.35h.003V7A4.5 4.5 0 0 1 52 2.5v-1A5.5 5.5 0 0 0 46.5 7v9.206a26.646 26.646 0 0 0-6-5.39V7c0-2.634.886-5.061 2.375-7h-1.233A12.442 12.442 0 0 0 39.5 7v3.192a26.353 26.353 0 0 0-6-2.616V7c0-2.477.487-4.84 1.37-7h-1.076A19.454 19.454 0 0 0 32.5 7v.303a26.523 26.523 0 0 0-5.995-.798c.043-2.252.377-4.432.968-6.505h-1.039A26.329 26.329 0 0 0 26 1.85 26.329 26.329 0 0 0 25.566 0h-1.039c.59 2.073.925 4.253.968 6.505a26.523 26.523 0 0 0-5.995.798V7c0-2.467-.458-4.827-1.294-7H17.13a18.447 18.447 0 0 1 1.37 7v.576a26.353 26.353 0 0 0-6 2.616V7c0-2.594-.79-5.003-2.142-7H9.125A11.45 11.45 0 0 1 11.5 7v3.815a26.645 26.645 0 0 0-6 5.39V7A5.5 5.5 0 0 0 0 1.5v1A4.5 4.5 0 0 1 4.5 7v10.5h.003A26.367 26.367 0 0 0 0 27.85v5.65c11.656 0 21.485 7.82 24.527 18.5h1.039a26.393 26.393 0 0 0-4.07-8.5h.004V33a4.5 4.5 0 1 1 9 0v10.5h.003a26.393 26.393 0 0 0-4.069 8.5h1.039C30.515 41.32 40.344 33.5 52 33.5ZM20.5 33v9.206a26.646 26.646 0 0 0-6-5.39V33c0-6.351 5.149-11.5 11.5-11.5S37.5 26.649 37.5 33v3.815a26.646 26.646 0 0 0-6 5.39V33a5.5 5.5 0 1 0-11 0Zm-7 0v3.192a26.349 26.349 0 0 0-6-2.616V33c0-10.217 8.283-18.5 18.5-18.5S44.5 22.783 44.5 33v.576a26.348 26.348 0 0 0-6 2.616V33c0-6.904-5.596-12.5-12.5-12.5S13.5 26.096 13.5 33Zm-7 0v.303a26.525 26.525 0 0 0-5.995-.798C.769 18.65 12.082 7.5 26 7.5c13.918 0 25.231 11.15 25.495 25.005a26.525 26.525 0 0 0-5.995.798V33c0-10.77-8.73-19.5-19.5-19.5S6.5 22.23 6.5 33Z' fill='%23fff' fill-opacity='16%25'/%3E%3Cpath d='M34.87 52h-1.076C36.607 44.689 43.698 39.5 52 39.5v1c-7.74 0-14.37 4.753-17.13 11.5ZM42.875 52h-1.233A12.487 12.487 0 0 1 52 46.5v1a11.481 11.481 0 0 0-9.125 4.5ZM18.206 52C15.393 44.689 8.302 39.5 0 39.5v1c7.74 0 14.37 4.753 17.13 11.5h1.076ZM10.358 52A12.487 12.487 0 0 0 0 46.5v1c3.717 0 7.023 1.764 9.125 4.5h1.233Z' fill='%23fff' fill-opacity='16%25'/%3E%3C/svg%3E")}.imaginative .nav-sidebar--dark-contrast{--pattern-nav-sidebar-header:url("data:image/svg+xml;charset=utf-8,%3Csvg width='52' height='52' fill='none' xmlns='http://www.w3.org/2000/svg'%3E%3Cpath fill-rule='evenodd' clip-rule='evenodd' d='M52 33.5v-5.65a26.368 26.368 0 0 0-4.503-10.35h.003V7A4.5 4.5 0 0 1 52 2.5v-1A5.5 5.5 0 0 0 46.5 7v9.206a26.646 26.646 0 0 0-6-5.39V7c0-2.634.886-5.061 2.375-7h-1.233A12.442 12.442 0 0 0 39.5 7v3.192a26.353 26.353 0 0 0-6-2.616V7c0-2.477.487-4.84 1.37-7h-1.076A19.454 19.454 0 0 0 32.5 7v.303a26.523 26.523 0 0 0-5.995-.798c.043-2.252.377-4.432.968-6.505h-1.039A26.329 26.329 0 0 0 26 1.85 26.329 26.329 0 0 0 25.566 0h-1.039c.59 2.073.925 4.253.968 6.505a26.523 26.523 0 0 0-5.995.798V7c0-2.467-.458-4.827-1.294-7H17.13a18.447 18.447 0 0 1 1.37 7v.576a26.353 26.353 0 0 0-6 2.616V7c0-2.594-.79-5.003-2.142-7H9.125A11.45 11.45 0 0 1 11.5 7v3.815a26.645 26.645 0 0 0-6 5.39V7A5.5 5.5 0 0 0 0 1.5v1A4.5 4.5 0 0 1 4.5 7v10.5h.003A26.367 26.367 0 0 0 0 27.85v5.65c11.656 0 21.485 7.82 24.527 18.5h1.039a26.393 26.393 0 0 0-4.07-8.5h.004V33a4.5 4.5 0 1 1 9 0v10.5h.003a26.393 26.393 0 0 0-4.069 8.5h1.039C30.515 41.32 40.344 33.5 52 33.5ZM20.5 33v9.206a26.646 26.646 0 0 0-6-5.39V33c0-6.351 5.149-11.5 11.5-11.5S37.5 26.649 37.5 33v3.815a26.646 26.646 0 0 0-6 5.39V33a5.5 5.5 0 1 0-11 0Zm-7 0v3.192a26.349 26.349 0 0 0-6-2.616V33c0-10.217 8.283-18.5 18.5-18.5S44.5 22.783 44.5 33v.576a26.348 26.348 0 0 0-6 2.616V33c0-6.904-5.596-12.5-12.5-12.5S13.5 26.096 13.5 33Zm-7 0v.303a26.525 26.525 0 0 0-5.995-.798C.769 18.65 12.082 7.5 26 7.5c13.918 0 25.231 11.15 25.495 25.005a26.525 26.525 0 0 0-5.995.798V33c0-10.77-8.73-19.5-19.5-19.5S6.5 22.23 6.5 33Z' fill='%23000' fill-opacity='8%25'/%3E%3Cpath d='M34.87 52h-1.076C36.607 44.689 43.698 39.5 52 39.5v1c-7.74 0-14.37 4.753-17.13 11.5ZM42.875 52h-1.233A12.487 12.487 0 0 1 52 46.5v1a11.481 11.481 0 0 0-9.125 4.5ZM18.206 52C15.393 44.689 8.302 39.5 0 39.5v1c7.74 0 14.37 4.753 17.13 11.5h1.076ZM10.358 52A12.487 12.487 0 0 0 0 46.5v1c3.717 0 7.023 1.764 9.125 4.5h1.233Z' fill='%23000' fill-opacity='8%25'/%3E%3C/svg%3E")}.imaginative .nav-sidebar__content{background:var(--color-nav-sidebar-background);font-family:var(--font-family-body);width:var(--width-imaginative-nav-sidebar)}.imaginative .nav-sidebar__body{margin:3.5rem 0}.imaginative .nav-sidebar__outline-section-list{overflow-y:hidden;transition:max-height .3s,opacity .5s;width:100%}.imaginative .nav-sidebar__outline-section-list--collapsed{max-height:0!important}@media(prefers-reduced-motion){.imaginative .nav-sidebar__outline-section-list{transition-property:opacity}}.imaginative .nav-sidebar__outline-section-text,.imaginative .nav-sidebar__outline-section-toggle{align-items:flex-start;color:var(--color-nav-sidebar-outline-text);display:inline-flex;font-family:var(--font-family-ui);font-size:1rem;font-weight:700;letter-spacing:.15rem;margin:1.1rem 3.2rem;text-align:left;text-transform:uppercase}.imaginative .nav-sidebar__outline-section-toggle{cursor:pointer}.imaginative .nav-sidebar__outline-section-toggle-icon{stroke:var(--color-nav-sidebar-outline-text);flex:0 0 auto;height:1.5rem;margin:0 0 0 .5em;width:1rem}.imaginative .nav-sidebar__outline-section-toggle-icon--collapsed{transform:rotate(-90deg)}.imaginative .nav-sidebar__outline-list-item{position:relative}.imaginative .nav-sidebar__outline-list-item :focus{outline-offset:-2px;outline-width:2px}.imaginative .nav-sidebar__outline-item--active:after,.imaginative .nav-sidebar__outline-section-item--active:after{border-left:.4rem solid var(--color-theme);bottom:0;content:"";left:0;pointer-events:none;position:absolute;top:0}.imaginative .nav-sidebar__outline-section-toggle{outline-offset:.5rem}.imaginative .nav-sidebar__outline-item__link,.imaginative .nav-sidebar__outline-section-item__link{display:block;font-family:var(--font-family-ui);font-size:1.2rem;font-weight:500;line-height:1.6rem;padding:2rem 5.2rem 2rem 2.8rem}.imaginative .nav-sidebar__outline-item__link--active,.imaginative .nav-sidebar__outline-section-item__link--active{--color-progress-circle-empty-fill:var(--color-nav-sidebar-active);background:var(--color-nav-sidebar-active)}.imaginative .nav-sidebar__outline-item__link--restricted,.imaginative .nav-sidebar__outline-section-item__link--restricted{cursor:not-allowed}.imaginative .nav-sidebar__outline-item__link--complete:after,.imaginative .nav-sidebar__outline-section-item__link--complete:after{background:var(--color-nav-sidebar-bullet)}.imaginative .nav-sidebar__outline-item__link,.imaginative .nav-sidebar__outline-item__link:active,.imaginative .nav-sidebar__outline-item__link:link,.imaginative .nav-sidebar__outline-item__link:visited,.imaginative .nav-sidebar__outline-section-item__link,.imaginative .nav-sidebar__outline-section-item__link:active,.imaginative .nav-sidebar__outline-section-item__link:link,.imaginative .nav-sidebar__outline-section-item__link:visited{color:var(--color-nav-sidebar-outline-text);text-decoration:none}.imaginative .nav-sidebar__outline-item__link:hover,.imaginative .nav-sidebar__outline-section-item__link:hover{--color-progress-circle-empty-fill:var(--color-nav-sidebar-hover);background:var(--color-nav-sidebar-hover);color:var(--color-nav-sidebar-hover-text)}.imaginative .nav-sidebar__outline-item__link:before,.imaginative .nav-sidebar__outline-section-item__link:before{border-left:.1rem solid var(--color-nav-sidebar-bullet-rail);bottom:0;content:"";opacity:var(--color-nav-sidebar-bullet-rail-opacity);position:absolute;right:calc(3rem + 1px);top:0;width:.1rem}.imaginative .nav-sidebar-header{transition:none}.imaginative .nav-sidebar-header__graphic{clip-path:inset(2.4rem 2.4rem 0 2.4rem);height:15.6rem}.imaginative .nav-sidebar-header__graphic:after{background-image:var(--pattern-nav-sidebar-header);background-position:bottom;background-repeat:repeat;content:"";inset:0;pointer-events:none;position:absolute}.imaginative .nav-sidebar-header--compact{--padding-bottom-nav-sidebar-header-inner:6.3rem;transition:height .3s,transform .3s ease .1s}.imaginative .nav-sidebar-header--compact .nav-sidebar-header__inner{background:var(--color-nav-sidebar-header-compact-background)}.imaginative .nav-sidebar-header--compact .nav-sidebar-header__graphic{clip-path:inset(0 2.4rem);height:8rem}.imaginative .nav-sidebar-header--compact .nav-sidebar-header__search-btn{top:1.7rem}.imaginative .nav-sidebar-header--compact .nav-sidebar-header__title{font-size:2.2rem;line-height:2.6rem}.imaginative .nav-sidebar-header--image:after{background:none}.imaginative .nav-sidebar-header__inner{background:var(--color-nav-sidebar-header-background);padding-bottom:var(--padding-bottom-nav-sidebar-header-inner)}.imaginative .nav-sidebar-header--searching{height:6.8rem!important}.imaginative .nav-sidebar-header--searching .nav-sidebar-header__graphic{clip-path:inset(0)}.imaginative .nav-sidebar-header__search-btn{color:#fff;color:var(--color-nav-sidebar-contrast,#fff);right:3.9rem;top:4.1rem;transition:none}.imaginative .nav-sidebar-header__search-icon{stroke:currentColor;width:1.5rem}@media(forced-colors:active){.imaginative .nav-sidebar-header__search-icon{stroke:ButtonText;fill:none!important}}.imaginative .nav-sidebar-header__search-area{background:var(--color-nav-sidebar-search-background);padding:1.6rem;position:static;transition:none;width:100%}.imaginative .nav-sidebar-header__search-area--hidden{display:none;transition:none}.imaginative .nav-sidebar-header__content{padding:.1px 3.2rem;position:static}.imaginative .nav-sidebar-header__title{display:block;font-family:var(--font-family-head);font-size:2.8rem;font-weight:600;line-height:3.2rem;margin:2.4rem 0;outline-offset:1rem}.imaginative .nav-sidebar-header__title,.imaginative .nav-sidebar-header__title:active,.imaginative .nav-sidebar-header__title:link,.imaginative .nav-sidebar-header__title:visited{color:var(--color-nav-sidebar-title);text-decoration:none}.imaginative .nav-sidebar-header__title:link:active,.imaginative .nav-sidebar-header__title:link:focus,.imaginative .nav-sidebar-header__title:link:hover,.imaginative .nav-sidebar-header__title:link:visited{text-decoration:underline;text-decoration-thickness:.1rem}.imaginative .nav-sidebar-header__progress-track{background:var(--color-nav-sidebar-progress-track);height:.2rem;position:relative}@media(forced-colors:active){.imaginative .nav-sidebar-header__progress-track{border:.1rem solid transparent;height:.4rem}}.imaginative .nav-sidebar-header__progress-runner{background:var(--color-nav-sidebar-progress-runner);bottom:0;left:0;position:absolute;top:0;transition:width .6s}@media(forced-colors:active){.imaginative .nav-sidebar-header__progress-runner{background-color:CanvasText!important;height:100%}}.imaginative .nav-sidebar-header__progress-text{color:var(--color-nav-sidebar-progress-text);font-family:var(--font-family-ui);font-size:1.1rem;font-weight:600;letter-spacing:.15rem;line-height:1.3rem;margin:1.6rem 0;text-transform:uppercase}.imaginative .nav-sidebar-search{align-items:center;border:.1rem solid transparent;color:#fff;color:var(--color-nav-sidebar-search-contrast,#fff);display:flex;padding:.7rem}.imaginative .nav-sidebar-search__close svg{width:1.2rem}.imaginative .nav-sidebar-search__input{-webkit-appearance:none;appearance:none;background:transparent;border:none;color:inherit;font-family:var(--font-family-ui);font-size:1.6rem;font-weight:500;line-height:0;margin:0 1.5rem;padding:0}.imaginative .nav-sidebar-search__input:-ms-input-placeholder{color:inherit;opacity:.4}.imaginative .nav-sidebar-search__input::placeholder{color:inherit;opacity:.4}@media(forced-colors:active){.imaginative .nav-sidebar-search__input:-ms-input-placeholder{opacity:1}.imaginative .nav-sidebar-search__input::placeholder{opacity:1}}.imaginative .nav-sidebar-search__input:focus{outline:none}.imaginative .nav-sidebar-search__close,.imaginative .nav-sidebar-search__icon,.imaginative .nav-sidebar-search__search-btn{outline-offset:1rem}.imaginative .nav-sidebar-search__icon{stroke:currentColor;width:1.8rem}@media(forced-colors:active){.imaginative .nav-sidebar-search__icon{stroke:ButtonText;fill:none!important}}.imaginative .nav-sidebar-results{font-family:var(--font-family-ui)}.imaginative .nav-sidebar-results__message{color:#b2b2b2;font-size:1.4rem;font-weight:500;line-height:1.7rem;margin:2.4rem}.imaginative .nav-sidebar-result__title{display:block;font-size:1.4rem;font-weight:500;line-height:1.7rem;margin:.8rem 0}.imaginative .nav-sidebar-result__count{display:block;font-size:1.1rem;font-weight:500;letter-spacing:.05rem;line-height:1.3rem;opacity:.7}.imaginative .nav-sidebar-result__inner--active .nav-sidebar-result__link,.imaginative .nav-sidebar-result__inner--active .nav-sidebar-result__link:focus,.imaginative .nav-sidebar-result__inner--active .nav-sidebar-result__link:hover{background:var(--color-nav-sidebar-search-active)}.imaginative .nav-sidebar-result__link{display:block;padding:2.4rem 2.4rem 2.4rem 2.2rem}.imaginative .nav-sidebar-result__link,.imaginative .nav-sidebar-result__link:active,.imaginative .nav-sidebar-result__link:link,.imaginative .nav-sidebar-result__link:visited{color:var(--color-nav-sidebar-outline-text);text-decoration:none}.imaginative .nav-sidebar-result__link:focus,.imaginative .nav-sidebar-result__link:hover{background:var(--color-nav-sidebar-search-hover)}.imaginative .nav-sidebar-header--searching .nav-sidebar-header__graphic{display:none}.imaginative .nav-sidebar-header--searching+.nav-sidebar__body{margin:0}.imaginative .nav-sidebar-header--searching+.nav-sidebar__body .nav-sidebar__outline-list{transition:none}.imaginative .nav-sidebar__content--light.nav-sidebar__content--image .nav-sidebar__body{margin-top:1.1rem}.imaginative .nav-sidebar__outline-list-item:first-child .nav-sidebar__outline-item__link:before,.imaginative .nav-sidebar__outline-list-item:first-child .nav-sidebar__outline-section-item__link:before{top:50%}.imaginative .nav-sidebar__outline-list-item--last .nav-sidebar__outline-item__link:before,.imaginative .nav-sidebar__outline-list-item--last .nav-sidebar__outline-section-item__link:before,.imaginative .nav-sidebar__outline-list-item:last-child .nav-sidebar__outline-item__link:before,.imaginative .nav-sidebar__outline-list-item:last-child .nav-sidebar__outline-section-item__link:before{bottom:50%}.imaginative .nav-sidebar__outline-item-tooltip,.imaginative .nav-sidebar__outline-section-item-tooltip{--color-nav-tooltip-background:#000;--color-nav-tooltip-text:#fff;bottom:calc(100% - .5rem);left:50%;max-width:95%;opacity:0;pointer-events:none;position:absolute;transform:translate(-50%,1rem);transition-duration:.2s;transition-property:opacity,transform;transition-timing-function:ease-in-out;width:-webkit-max-content;width:max-content}.imaginative .nav-sidebar__outline-item-tooltip--visible,.imaginative .nav-sidebar__outline-section-item-tooltip--visible{opacity:1;pointer-events:all;transform:translate(-50%,-.4rem)}.imaginative .nav-sidebar__outline-item-tooltip__inner,.imaginative .nav-sidebar__outline-section-item-tooltip__inner{background-color:var(--color-nav-tooltip-background);border:.1rem solid transparent;box-shadow:0 -.2rem .4rem rgba(0,0,0,.2);color:var(--color-nav-tooltip-text);font-family:var(--font-family-ui);font-size:1.2rem;line-height:1.5rem;padding:1.2rem;position:relative;text-align:center}.imaginative .nav-sidebar__outline-item-tooltip__inner:after,.imaginative .nav-sidebar__outline-section-item-tooltip__inner:after{background-color:var(--color-nav-tooltip-background);border-color:transparent;border-style:none solid solid none;border-width:.1rem;bottom:-.6rem;content:"";height:1rem;left:calc(50% + .5rem);margin-left:-1rem;pointer-events:none;position:absolute;transform:rotate(45deg);width:1rem}.imaginative .nav-sidebar__outline-item-tooltip__inner--dark,.imaginative .nav-sidebar__outline-section-item-tooltip__inner--dark{--color-nav-tooltip-background:#f7f7f7;--color-nav-tooltip-text:#000}@keyframes imaginative-nav-sidebar-enter{0%{opacity:0}40%{opacity:0}to{opacity:1}}@keyframes imaginative-nav-sidebar-text-enter{0%{transform:translateY(25px)}40%{transform:translateY(25px)}to{transform:translateY(0)}}@keyframes imaginative-nav-sidebar-exit{0%{opacity:1}33%{opacity:0}to{opacity:0}}@keyframes imaginative-nav-sidebar-text-exit{0%{opacity:1;transform:translateY(0)}33%{opacity:0;transform:translateY(25px)}to{opacity:0;transform:translateY(25px)}}.imaginative .lesson--entering .nav-sidebar__content{animation:imaginative-nav-sidebar-enter .4s}.imaginative .lesson--entering .nav-sidebar__body>*{animation:imaginative-nav-sidebar-text-enter .4s}.imaginative .lesson--exiting .nav-sidebar__content{animation:imaginative-nav-sidebar-exit .6s;animation-fill-mode:forwards}.imaginative .lesson--exiting .nav-sidebar__body>*{animation:imaginative-nav-sidebar-text-exit .6s;animation-fill-mode:forwards}.imaginative{--color-background:#fff;--color-header-text:#000;--color-counter-text:#000}.imaginative .page__header:after{display:none}.imaginative .page__header{background-color:var(--color-background)}.imaginative .page__menu{padding:2.4rem}@media(max-width:67.5em)and (min-width:60em){.imaginative .lesson--open .lesson-header__main:first-child,.imaginative .lesson--open-mobile .lesson-header__main:first-child{margin-left:0}}.imaginative .lesson-header__top-wrap{margin-bottom:1rem;margin-top:0;padding-bottom:0}.imaginative .lesson-header__top-wrap:after{display:none}.imaginative .lesson-header__title{color:var(--color-header-text);font-family:var(--font-family-head);font-size:2.8rem;font-weight:400;line-height:3.6rem;margin:0 0 .8rem}@media(min-width:30em){.imaginative .lesson-header__title{font-size:4.4rem;line-height:5.4rem;margin:0 0 1.6rem}}@media(min-width:48em){.imaginative .lesson-header__title{font-size:5.6rem;line-height:6.2rem;margin:0 0 2.4rem}}.imaginative .lesson-header__author{font-family:var(--font-family-body);font-size:1.2rem;font-style:normal;font-weight:700;line-height:1.3rem;margin:0 0 .8rem}.imaginative .lesson-header__author-name{color:var(--color-header-text)}@media(min-width:48em){.imaginative .lesson-header__author{margin-bottom:1.6rem}}.imaginative .lesson-header__author-img{border:none;height:3rem;margin-right:1.1rem;width:3rem}.imaginative .lesson-header__partner-content .lesson-header__author-name{font-size:1.1rem;font-weight:600}.imaginative .lesson-header__partner-content-author{align-items:center;display:flex;margin-bottom:1rem;padding-right:2.4rem}.imaginative .lesson-header__partner-content-author-img{height:3rem;margin-right:1.2rem;width:3rem}.imaginative .lesson-header__counter{color:var(--color-counter-text);font-family:var(--font-family-body);font-size:1rem;font-style:normal;font-weight:700;letter-spacing:.05rem;line-height:1.2rem;order:0}.imaginative .lesson-header__description{color:var(--color-header-text)}.imaginative .lesson-header__author-count-wrap{align-items:baseline;display:flex;flex-direction:row-reverse;justify-content:flex-end}.imaginative .lesson-header__author-name{font-family:var(--font-family-ui);font-size:1.1rem;font-weight:600}.imaginative .lesson-header-wrap{transition:max-height .3s ease-in-out,opacity .3s ease-in-out}.imaginative .lesson-header-wrap--collapsed{max-height:0;opacity:0;overflow:hidden}.imaginative .lesson-header-wrap .page__header{min-height:19.9rem;padding-top:5.7rem}@media(min-width:30em){.imaginative .lesson-header-wrap .page__header{min-height:22.4rem;padding-top:4.8rem}}@media(min-width:48em){.imaginative .lesson-header-wrap .page__header{min-height:28rem;padding-top:5.6rem}}@media(min-width:62em){.imaginative .lesson-header-wrap .page__header{padding-top:7.2rem}}.imaginative .lesson-header-wrap--mobile .page__header{min-height:12.4rem;padding-top:2rem}.imaginative .lesson-header-wrap--mobile .lesson-header{padding-bottom:2.8rem}.imaginative .lesson-header-wrap--mobile .lesson-header__content{display:flex;flex-direction:column}.imaginative .lesson-header-wrap--mobile .lesson-header__top-wrap{margin:0;padding:0}.imaginative .lesson-header-wrap--mobile .lesson-header__counter{font-size:1rem;font-weight:700;height:1.4rem;letter-spacing:.05rem;line-height:1.4rem;margin-bottom:1.6rem;text-align:right}.imaginative .lesson-header-wrap--mobile .lesson-header__author{align-items:center;display:flex;font-size:1.1rem;font-weight:600;line-height:1.4rem;margin:0;padding-bottom:.4rem}.imaginative .lesson-header-wrap--mobile .lesson-header__author-img{height:2rem;width:2rem}.imaginative .lesson-header-wrap--mobile .lesson-header__author-name{font-size:1.1rem;font-weight:600}.imaginative .lesson-header-wrap--mobile .lesson-header__partner-content-author{font-size:1.4rem;line-height:2rem;margin-bottom:.4rem}.imaginative .lesson-header-wrap--mobile .lesson-header__partner-content-author-img{height:2rem;width:2rem}.imaginative .lesson-header-wrap--mobile .lesson-header__partner-content--mobile{margin-bottom:.4rem}.imaginative .lesson-header-wrap--mobile .lesson-header__partner-content--mobile .lesson-header__partner-content-author{height:3rem;margin:0 .8rem 0 0;padding:0;position:relative;width:3rem}.imaginative .lesson-header-wrap--mobile .lesson-header__partner-content--mobile .lesson-header__partner-content-author--single{align-items:center;width:2.2rem}.imaginative .lesson-header-wrap--mobile .lesson-header__partner-content--mobile .lesson-header__partner-content-author-img{height:2.2rem;margin-right:0;position:absolute;width:2.2rem}.imaginative .lesson-header-wrap--mobile .lesson-header__partner-content--mobile .lesson-header__partner-content-author-img:first-of-type{top:1rem;z-index:1}.imaginative .lesson-header-wrap--mobile .lesson-header__partner-content--mobile .lesson-header__partner-content-author-img:last-of-type{left:1rem}.imaginative .lesson-header-wrap--mobile .lesson-header__partner-content--mobile .lesson-header__partner-content-author-img--single:first-of-type{left:0;position:relative;top:0}.imaginative .lesson-header-wrap--mobile .lesson-header__partner-content--mobile .lesson-header__author-name{align-items:center;display:flex;line-height:2rem}.imaginative .lesson-header-wrap--mobile .lesson-header__title{font-family:var(--font-family-head);font-size:2.8rem;font-weight:400;line-height:3.6rem;margin-bottom:0}.imaginative .lesson-header-wrap--small .page__header{min-height:auto;padding:2.8rem 0}@media(max-width:52.4375em){.imaginative .lesson-header-wrap--small .page__header{padding-top:4.8rem}}.imaginative .lesson-header-wrap--small .lesson-header{padding:0}.imaginative .lesson-header-wrap--small .lesson-header__top-wrap{margin:0}.imaginative .lesson-header-wrap--small .lesson-header__content{display:flex;flex-direction:column}.imaginative .lesson-header-wrap--small .lesson-header__info-row{align-items:center;display:flex;flex-direction:row;height:2rem;justify-content:flex-start;margin-bottom:.4rem}.imaginative .lesson-header-wrap--small .lesson-header__info-row--divider{color:var(--color-header-text);font-size:1.6rem;line-height:1.6rem;padding:0 1.2rem}.imaginative .lesson-header-wrap--small .lesson-header__counter{font-size:1rem;font-weight:700;letter-spacing:.05rem;line-height:1.4rem;margin:0;order:0}.imaginative .lesson-header-wrap--small .lesson-header__author{align-items:center;display:flex;font-family:var(--font-family-head);font-size:1.1rem;font-weight:600;line-height:1.4rem;margin:0}.imaginative .lesson-header-wrap--small .lesson-header__author-img{height:2rem;margin-right:.8rem;width:2rem}.imaginative .lesson-header-wrap--small .lesson-header__partner-content-author{align-items:center;display:flex;margin-bottom:0;padding-right:1.2rem}.imaginative .lesson-header-wrap--small .lesson-header__partner-content-author:last-child{padding-right:0}.imaginative .lesson-header-wrap--small .lesson-header__partner-content-author-img{height:2rem;width:2rem}.imaginative .lesson-header-wrap--small .lesson-header__author-name{margin:0}.imaginative .lesson-header-wrap--small .lesson-header__title{font-family:var(--font-family-body);font-size:2.8rem;font-weight:400;line-height:3.6rem;margin:0}@media(min-width:62em){.imaginative .lesson-header-wrap--large .page__header{min-height:29.6rem;padding-top:7.2rem}.imaginative .lesson-header-wrap--large .lesson-header{padding-bottom:6rem}.imaginative .lesson-header-wrap--large .lesson-header__title{font-size:7.2rem;line-height:7.8rem}}.imaginative .lesson-header-wrap--dark,.imaginative .lesson-header-wrap--image{--color-background:#303030}.imaginative .lesson-header-wrap--black{--color-background:#000}.imaginative .lesson-header-wrap--black,.imaginative .lesson-header-wrap--dark,.imaginative .lesson-header-wrap--image{--color-header-text:#fff;--color-counter-text:#fff}.imaginative .lesson-header-wrap--light{--color-background:#fff}.imaginative .lesson-header-wrap--gray{--color-background:#fafafa}.imaginative .lesson-header-wrap--gray,.imaginative .lesson-header-wrap--light{--color-counter-text:var(--color-theme)}.imaginative .lesson-header-wrap--accent{--color-background:var(--color-theme);--color-header-text:var(--color-theme-contrast);--color-counter-text:var(--color-theme-contrast)}.imaginative .lesson-header-wrap--tint{--color-background:var(--color-theme-transparent);--color-header-text:#000}.imaginative .lesson-header-wrap--image .page__header{background-position:50%;background-repeat:no-repeat;background-size:cover}.imaginative .lesson-header-wrap--image-light{--color-header-text:#000;--color-counter-text:#000}.imaginative .lesson-header-wrap--custom{--color-header-text:var(--lesson-header-contrast-color);--color-counter-text:var(--lesson-header-contrast-color)}@keyframes imaginative-lesson-content-enter{0%{opacity:0}10%{opacity:0}to{opacity:1}}@keyframes imaginative-lesson-content-exit{0%{opacity:1}10%{opacity:1}60%{opacity:0}to{opacity:0}}.imaginative .lesson{inset:0;opacity:1;position:absolute;z-index:2}.imaginative .lesson--entering .lesson__content{animation:imaginative-lesson-content-enter .5s}.imaginative .lesson--exiting .lesson__content{animation:imaginative-lesson-content-exit .6s;animation-fill-mode:forwards}.imaginative{--color-one-page-cover-contrast:var(--color-theme-contrast);--color-one-page-cover-contrast-complementary:var(--color-theme-contrast-complementary)}.imaginative .one-page-cover__wrapper{background-color:var(--color-background)}.imaginative .one-page-cover__wrapper--image,.imaginative .one-page-cover__wrapper--white{--color-background:#fff}.imaginative .one-page-cover__wrapper--overlay-light,.imaginative .one-page-cover__wrapper--white{--color-one-page-cover-contrast:#000;--color-one-page-cover-contrast-complementary:#fff}.imaginative .one-page-cover__wrapper--overlay-dark{--color-one-page-cover-contrast:#fff;--color-one-page-cover-contrast-complementary:#000}.imaginative .one-page-cover-info__title{margin-bottom:1.6rem}.imaginative .one-page-cover-info .one-page-title{color:#fff;color:var(--color-one-page-cover-contrast,#fff);font-family:var(--font-family-head);font-size:2.8rem;letter-spacing:-.02rem;line-height:3.6rem;text-align:center}@media(min-width:30em){.imaginative .one-page-cover-info .one-page-title{font-size:4rem;line-height:4.8rem}}@media(min-width:48em){.imaginative .one-page-cover-info .one-page-title{font-size:7.2rem;line-height:7.8rem}}.imaginative .one-page-authors{justify-content:center}@media(min-width:62em){.imaginative .one-page-authors__avatar,.imaginative .one-page-authors__avatar-fallback{height:4rem;width:4rem}}.imaginative .one-page-authors__name{color:#fff;color:var(--color-one-page-cover-contrast,#fff);font-weight:400;letter-spacing:.05rem}@media(min-width:62em){.imaginative .one-page-authors__name{font-size:1.6rem}}.imaginative{--color-background:var(--color-theme);--color-one-page-lesson-header-contrast:var(--color-theme-contrast);--color-one-page-lesson-header-contrast-complementary:var(--color-theme-contrast-complementary)}.imaginative .one-page-lesson-header{background-color:var(--color-background);clip-path:url(#cover-page-clip-path);height:34rem;text-align:center}.imaginative .one-page-lesson-header--image{--color-background:#fff;--color-one-page-lesson-header-contrast:#fff}.imaginative .one-page-lesson-header--image.one-page-lesson-header--overlay-light{--color-one-page-lesson-header-contrast:#000}.imaginative .one-page-lesson-header--white{--color-background:#fff;--color-one-page-lesson-header-contrast:#000;border-bottom:none}.imaginative .one-page-lesson-header-info__title{margin-bottom:1.6rem}.imaginative .one-page-lesson-header-info .one-page-title{color:#fff;color:var(--color-one-page-lesson-header-contrast,#fff);font-family:var(--font-family-head);font-size:3.2rem}.imaginative .one-page-lesson-header-info .one-page-title--text-dark{color:#282828}@media(min-width:30em){.imaginative .one-page-lesson-header-info .one-page-title{font-size:4.5rem}}.imaginative .one-page-lesson-header-info .one-page-authors__avatar{border-color:#fff;border-color:var(--color-one-page-lesson-header-contrast,#fff)}.imaginative .one-page-lesson-header-info .one-page-authors__name{color:#fff;color:var(--color-one-page-lesson-header-contrast,#fff);font-size:1.6rem;font-weight:400;letter-spacing:.06rem}.partner-content-book-info{letter-spacing:0}.partner-content-book-info__flex-block{display:flex;margin-left:.25rem}@media(max-width:25.8125em){.partner-content-book-info__flex-block{justify-content:center;margin-bottom:3rem}}.partner-content-book-info__flex-course{display:flex;margin-bottom:3rem;margin-left:.25rem}@media(max-width:25.8125em){.partner-content-book-info__flex-course{justify-content:center}}.partner-content-book-info__image-container-course{margin-right:1rem;margin-top:-.2rem;width:7.3rem}.partner-content-book-info__image-container-block{margin-right:1.5rem;margin-top:-.2rem;width:7.3rem}@media(max-width:25.8125em){.partner-content-book-info__image-container-block{margin-bottom:3rem}}.partner-content-book-info__small-text{color:#7f7f7f;font-size:1.3rem;font-weight:700}@media(max-width:33.6875em){.partner-content-book-info__small-text{font-size:1.1rem}}@media(max-width:25.8125em){.partner-content-book-info__small-text{font-size:1.3rem}}.partner-content-book-info__black-text{color:#000;font-size:1.3rem;font-weight:700;line-height:2.1rem;margin-bottom:.75rem}@media(max-width:33.6875em){.partner-content-book-info__black-text{font-size:1.1rem}}@media(max-width:25.8125em){.partner-content-book-info__black-text{font-size:1.3rem}}.partner-content-book-info__button{border:.1rem solid #444;border-radius:.6rem;color:#444;cursor:pointer;font-size:1.2rem;font-weight:700;padding:.3rem .8rem;text-decoration:none}@media(max-width:33.6875em){.partner-content-book-info__button{font-size:1rem}}@media(max-width:25.8125em){.partner-content-book-info__button{font-size:1.2rem}}.partner-content-book-info__book-image-course{background-color:#e5e5e5;border:.1rem solid #e5e5e5;border-radius:.4rem;height:8.3rem;object-fit:cover;width:5.8rem}.partner-content-book-info__book-image-block{background-color:#e5e5e5;border:.1rem solid #e5e5e5;border-radius:.4rem;height:10.5rem;object-fit:cover;width:7rem}@media(max-width:33.6875em){.partner-content-book-info__book-image-block{height:8.5rem;width:5rem}}.partner-content-book-info__text-container{max-width:16rem}@media(max-width:25.8125em){.partner-content-book-info__text-container{max-width:14rem}}.partner-content-book-info__dark-theme{color:#fff}.partner-content-book-info__dark-theme-button{border:.1rem solid #fff;color:#fff}.partner-content-book-info__dark-theme-book-image{background-color:#e5e5e5;border-radius:.4rem;height:10.5rem;object-fit:cover;width:7rem}@media(max-width:33.6875em){.partner-content-book-info__dark-theme-book-image{height:8.5rem;width:5rem}}.partner-content-partner-info{letter-spacing:0}.partner-content-partner-info__flex{display:flex}@media(max-width:25.8125em){.partner-content-partner-info__flex{justify-content:center;margin-bottom:3rem}}.partner-content-partner-info__logo-container{margin-right:1rem}.partner-content-partner-info__block-logo-container{margin-right:2rem;margin-top:-.7rem}@media(max-width:33.6875em){.partner-content-partner-info__block-logo-container{margin-left:-1rem;margin-right:1rem}}@media(max-width:25.8125em){.partner-content-partner-info__block-logo-container{margin-left:-3rem;margin-right:1rem}}.partner-content-partner-info__small-text{color:#7f7f7f;font-size:1.3rem;font-weight:700}@media(max-width:33.6875em){.partner-content-partner-info__small-text{font-size:1.1rem}}@media(max-width:25.8125em){.partner-content-partner-info__small-text{font-size:1.3rem}}.partner-content-partner-info__black-text{color:#000;font-size:1.3rem;font-weight:700;line-height:2.1rem;margin-bottom:.75rem}@media(max-width:33.6875em){.partner-content-partner-info__black-text{font-size:1.1rem}}@media(max-width:25.8125em){.partner-content-partner-info__black-text{font-size:1.3rem}}.partner-content-partner-info__button{border:.1rem solid #444;border-radius:.6rem;color:#444;cursor:pointer;font-size:1.2rem;font-weight:700;padding:.3rem .8rem;text-decoration:none}@media(max-width:33.6875em){.partner-content-partner-info__button{font-size:1rem}}@media(max-width:25.8125em){.partner-content-partner-info__button{font-size:1.2rem}}.partner-content-partner-info__nbic-logo{height:6.2rem;object-fit:fill;width:7.3rem}.partner-content-partner-info__nbic-logo-light-bulb{height:8rem;object-fit:cover;width:13.8rem}@media(max-width:33.6875em){.partner-content-partner-info__nbic-logo-light-bulb{height:6rem;width:11.8rem}}@media(max-width:25.8125em){.partner-content-partner-info__nbic-logo-light-bulb{height:4.5rem;width:9rem}}.partner-content-partner-info__dark-theme{color:#fff}.partner-content-partner-info__dark-theme-button{border:.1rem solid #fff;color:#fff}.partner-content-author-card{letter-spacing:0;padding-bottom:2.5rem}.partner-content-author-card__flex{display:flex;padding-bottom:3rem}.partner-content-author-card__image-container{margin-right:1rem;width:7.3rem}.partner-content-author-card__author-container{align-items:center}.partner-content-author-card__author-name-text{color:#000;font-size:1.7rem;font-weight:700}.partner-content-author-card__author-image{background-color:#e5e5e5;border-radius:50%;height:6.1rem;object-fit:cover;width:6.1rem}.partner-content-author-card__author-image--dark-border{border-color:#000}.lesson-progress{align-items:center;display:flex;height:3rem;justify-content:center;position:absolute;width:3rem}.lesson-progress--legacy-cover{right:2.5rem;top:1.3rem}.overview--modern .lesson-progress--legacy-cover{right:.2rem}.lesson-progress--legacy-sidebar{right:1.3rem;top:1.1rem}.lesson-progress--inactive{pointer-events:none}.lesson-progress__graphic--legacy-cover,.lesson-progress__graphic--legacy-sidebar{align-items:center;display:flex;height:100%;justify-content:center;padding:.5rem;width:100%}.lesson-progress__action{cursor:pointer;height:100%;width:100%}.lesson-progress__action--disabled{cursor:not-allowed}.lesson-progress__tooltip--legacy{bottom:calc(100% - 1rem);left:50%;margin-bottom:1rem;max-width:none;opacity:0;pointer-events:none;position:absolute;transform:translate(-50%,1rem);transition-duration:.2s;transition-property:opacity,transform;transition-timing-function:ease-in-out;white-space:nowrap}.lesson-progress__tooltip--legacy--visible{opacity:1;pointer-events:all;transform:translate(-50%,-.4rem)}.lesson-progress__tooltip--legacy__inner{background-color:#000;border:.1rem solid transparent;border-radius:.6rem;box-shadow:0 -.2rem .4rem rgba(0,0,0,.2);color:#fff;font-size:1.2rem;line-height:1.5rem;padding:1.2rem;position:relative;text-align:center}.lesson-progress__tooltip--legacy__inner:after{background:#000;border-color:transparent;border-style:none solid solid none;border-width:.1rem;bottom:-.6rem;content:"";height:1rem;left:calc(50% + .5rem);margin-left:-1rem;pointer-events:none;position:absolute;transform:rotate(45deg);width:1rem}.lesson-progress__tooltip--legacy__inner--dark{background-color:#f8f8f8;color:#000}.lesson-progress__tooltip--legacy__inner--dark:after{border-bottom-color:#f8f8f8;border-right-color:#f8f8f8}.organic .lesson-progress{align-items:center;display:flex;justify-content:center;position:absolute}.organic .lesson-progress--compact{height:2.5rem;right:1.1rem;top:2.1rem;width:2.5rem}.organic .lesson-progress--cover{height:2.8rem;right:2.5rem;top:1rem;width:2.8rem}.organic .lesson-progress--sidebar{height:2.5rem;right:1.3rem;top:1rem;width:2.5rem}.organic .lesson-progress--overlay{height:4.2rem;right:2.3rem;top:2.2rem;width:4.2rem}@media(max-width:29.9375em){.organic .lesson-progress--overlay{height:2.4rem;right:.1rem;top:.7rem;width:2.4rem}}.organic .lesson-progress--inactive{pointer-events:none}.organic .lesson-progress__graphic{align-items:center;display:flex;height:100%;justify-content:center;padding:.5rem;width:100%}.organic .lesson-progress__action{cursor:pointer}.organic .lesson-progress__tooltip{bottom:100%;left:50%;max-width:95%;max-width:none;opacity:0;pointer-events:none;position:absolute;transform:translate(-50%,1rem);transition-duration:.2s;transition-property:opacity,transform;transition-timing-function:ease-in-out;white-space:nowrap;width:-webkit-max-content;width:max-content}.organic .lesson-progress__tooltip--visible{opacity:1;pointer-events:all;transform:translate(-50%,-.4rem)}.organic .lesson-progress__tooltip__inner{background-color:#000;border:.1rem solid transparent;border-radius:200px;box-shadow:0 -.2rem .4rem rgba(0,0,0,.2);color:#fff;font-family:var(--font-family-ui);font-size:1.2rem;line-height:1.5rem;padding:1.2rem 2.1rem;position:relative;text-align:center}.organic .lesson-progress__tooltip__inner:after{background:#000;border-color:transparent;border-style:none solid solid none;border-width:.1rem;bottom:-.6rem;content:"";height:1rem;left:calc(50% + .5rem);margin-left:-1rem;pointer-events:none;position:absolute;transform:rotate(45deg);width:1rem}.organic .lesson-progress__tooltip__inner--dark{background-color:#f8f8f8;color:#000}.organic .lesson-progress__tooltip__inner--dark:after{background:#f8f8f8}.organic .progress-circle{height:100%;overflow:visible;width:100%}.organic .progress-circle__track{stroke:rgba(0,0,0,.15);stroke:var(--color-progress-circle-track,rgba(0,0,0,.15))}@media(forced-colors:active){.organic .progress-circle__track{stroke:CanvasText;stroke-width:4}}.organic .progress-circle__runner{stroke:var(--color-theme);stroke:var(--color-progress-circle-runner,var(--color-theme));transition:stroke-dashoffset .4s ease-out,fill .3s ease .3s,stroke .3s ease .3s}.organic .progress-circle__runner--done,.organic .progress-circle__runner--unstarted{transition:none}.organic .progress-circle__runner--done{fill:var(--color-theme);fill:var(--color-progress-circle-runner,var(--color-theme))}.organic .progress-circle__runner--done.progress-circle__runner--failed{fill:#000;fill:var(--color-progress-circle-runner-bg-fail,#000);stroke:#000;stroke:var(--color-progress-circle-runner-stroke-fail,#000);stroke-width:.2rem;stroke-width:var(--stroke-width-progress-circle-runner-fail,.2rem)}@media(forced-colors:active){.organic .progress-circle__runner--done{fill:Canvas;stroke:Canvas}.organic .progress-circle__runner{stroke:MarkText}}.organic .progress-circle__fail,.organic .progress-circle__pass{opacity:0;transition:opacity .3s .3s;visibility:hidden}.organic .progress-circle__fail--done,.organic .progress-circle__pass--done{transition:none}.organic .progress-circle__fail--visible,.organic .progress-circle__pass--visible{opacity:1;visibility:visible}@media(forced-colors:active){.organic .progress-circle__fail,.organic .progress-circle__pass{fill:CanvasText}}.organic .progress-circle__pass{fill:#fff;fill:var(--color-progress-circle-pass,#fff)}@media(forced-colors:active){.organic .progress-circle__pass{fill:CanvasText!important}}.organic .progress-circle__fail{fill:#fff;fill:var(--color-progress-circle-fail,#fff)}@media(forced-colors:active){.organic .lesson-progress__action .progress-circle__track{stroke:LinkText}.organic .lesson-progress__action .progress-circle__fail,.organic .lesson-progress__action .progress-circle__pass{fill:LinkText}}.organic .nav-compact{--color-nav-compact-bg-dark:#1a1a1a;--color-nav-compact-bg-light:#fff;--color-nav-compact-contrast:#000;--color-nav-compact-header-bg:inherit;--color-progress-circle-pass:var(--color-theme-contrast);--color-nav-compact-progress-runner:var(--color-theme);--color-nav-compact-progress-track:#eee;bottom:2rem;left:4rem;position:fixed;transition-duration:.3s;transition-property:opacity,visibility,bottom;transition-timing-function:ease;z-index:7}.organic .nav-compact--light{--color-nav-compact-bg:#fff;--color-nav-compact-header-control-hover-bg:rgba(0,0,0,.25);--color-nav-compact-outline-item-active-bg:#f5f5f5;--color-nav-compact-outline-item-link-hover-bg:#e5e5e5;--color-nav-compact-outline-scrollbar-thumb-bg:#c2c2c2;--color-nav-compact-outline-scrollbar-thumb-border:#f5f5f5;--color-nav-compact-outline-section-text:#000;--color-nav-compact-outline-section-toggle-icon:#000;--color-progress-circle-fail:#fff;--color-progress-circle-runner-fail:#000}.organic .nav-compact--dark,.organic .nav-compact--image-dark-overlay{--color-nav-compact-contrast:#fff;--color-nav-compact-header-control-hover-bg:hsla(0,0%,100%,.25)}.organic .nav-compact--dark{--color-nav-compact-bg:var(--color-nav-compact-bg-dark);--color-nav-compact-outline-item-active-bg:#000;--color-nav-compact-outline-item-link-hover-bg:#313537;--color-nav-compact-outline-scrollbar-thumb-bg:#757575;--color-nav-compact-outline-scrollbar-thumb-border:#1a1a1a;--color-nav-compact-outline-section-text:#fff;--color-nav-compact-outline-section-toggle-icon:#fff;--color-nav-compact-progress-track:hsla(0,0%,100%,.2);--color-progress-circle-fail:#000;--color-progress-circle-runner-fail:var(--color-nav-compact-bg-light)}.organic .nav-compact--image-dark-overlay{--color-nav-compact-header-bg:#fff;--color-nav-compact-progress-runner:var(--color-nav-compact-bg-light);--color-nav-compact-progress-track:hsla(0,0%,100%,.3)}.organic .nav-compact--image-light-overlay{--color-nav-compact-header-bg:#fff;--color-nav-compact-contrast:#000;--color-nav-compact-progress-runner:#1a1a1a;--color-nav-compact-progress-track:rgba(0,0,0,.3)}.organic .nav-compact--accent{--color-nav-compact-contrast:var(--color-theme-contrast);--color-nav-compact-header-bg:var(--color-theme);--color-nav-compact-header-control-hover-bg:rgba(var(--color-theme-contrast-rgb),0.25);--color-nav-compact-progress-runner:var(--color-nav-compact-contrast);--color-nav-compact-progress-track:rgba(var(--color-theme-contrast-rgb),0.3)}.organic .nav-compact .progress-circle__fail{fill:var(--color-progress-circle-fail)}.organic .nav-compact .progress-circle__pass{fill:#000;fill:var(--color-progress-circle-pass,#000)}.organic .nav-compact .progress-circle__runner--failed{fill:var(--color-progress-circle-runner-fail);stroke:var(--color-progress-circle-runner-fail)}.organic .nav-compact--navNextIsVisible{bottom:8.4rem}.organic .nav-compact__wrap{background-color:var(--color-nav-compact-bg);border-radius:1.2rem;filter:drop-shadow(0 4px 40px rgba(0,0,0,.15));font-family:var(--font-family-body);outline:1px solid transparent;transition:transform .3s ease;width:24rem}.organic .nav-compact--dark .nav-compact__wrap{border-top-left-radius:1.3rem;border-top-right-radius:1.3rem}.organic .nav-compact--dark .nav-compact__wrap--collapsed{border-radius:1.3rem}.organic .nav-compact__header,.organic .nav-compact__header-image{background-color:var(--color-nav-compact-header-bg);border-radius:12px 12px 0 0;transition:border-radius .4s}.organic .nav-compact__header--collapsed,.organic .nav-compact__header-image--collapsed{border-radius:12px}.organic .nav-compact__header,.organic .nav-compact__header-inner{position:relative}.organic .nav-compact__header{padding:1.2rem 1.5rem}.organic .nav-compact__header--collapsed{padding:1.5rem}.organic .nav-compact__header-image{background-position:50% 50%;background-repeat:no-repeat;background-size:cover;inset:0;position:absolute}.organic .nav-compact__header-controls{color:#000;color:var(--color-nav-compact-contrast,#000);display:flex;position:absolute;right:0;top:-.4rem}.organic .nav-compact__header-control{align-items:center;border-radius:3px;cursor:pointer;display:flex;height:2rem;justify-content:center;margin-left:.4rem;width:2rem}.organic .nav-compact__header-control:hover{background-color:var(--color-nav-compact-header-control-hover-bg);color:currentColor}.organic .nav-compact__header-search-icon{height:1.3rem;width:1.2rem}.organic .nav-compact__header-toggle-icon{height:.7rem;width:1.2rem}.organic .nav-compact__header-counter{color:#000;color:var(--color-nav-compact-contrast,#000);font-family:var(--font-family-ui);font-size:1.2rem;font-weight:700;line-height:1.5rem;margin-bottom:1.2rem}.organic .nav-compact__header-title{display:flex}.organic .nav-compact__header-title-link{color:#000;color:var(--color-nav-compact-contrast,#000);font-size:1.4rem;font-weight:600;line-height:1.8rem;text-decoration:none}.organic .nav-compact__header-title-link--collapsed{line-height:1.9rem;overflow:hidden;text-overflow:ellipsis;white-space:nowrap}.organic .nav-compact__header-progress{margin-top:1.2rem}.organic .nav-compact__header-progress-text{color:#000;color:var(--color-nav-compact-contrast,#000);font-family:var(--font-family-ui);font-size:1rem;font-weight:700;letter-spacing:.15rem;line-height:1.3rem;margin-bottom:.6rem}.organic .nav-compact__header-progress-text--collapsed{height:0;margin-bottom:0;visibility:hidden}.organic .nav-compact__header-progress-runner,.organic .nav-compact__header-progress-track{border-radius:1rem;height:.4rem}.organic .nav-compact__header-progress-track{background-color:var(--color-nav-compact-progress-track)}@media(forced-colors:active){.organic .nav-compact__header-progress-track{border:.1rem solid transparent}}.organic .nav-compact__header-progress-runner{background-color:var(--color-nav-compact-progress-runner);transition:width .6s}@media(forced-colors:active){.organic .nav-compact__header-progress-runner{background-color:CanvasText!important;height:100%}.organic .nav-compact__header-image+.nav-compact__header-inner .nav-compact__header-progress-track{background-color:Canvas;border-color:Canvas}}.organic .nav-compact__outline{border-radius:0 0 12px 12px;max-height:35rem;overflow-x:hidden;overflow-y:auto;overflow:hidden auto;transition:max-height .3s}.organic .nav-compact__outline-section-list .nav-compact__outline-list-item:last-of-type,.organic .nav-compact__outline-section:last-of-type .nav-compact__outline-section-empty,.organic .nav-compact__outline-section:last-of-type .nav-compact__outline-section-toggle--collapsed{margin-bottom:.8rem}.organic .nav-compact__outline--collapsed{max-height:0;overflow:hidden;visibility:hidden}.organic .nav-compact__outline::-webkit-scrollbar{-webkit-appearance:none;appearance:none}.organic .nav-compact__outline::-webkit-scrollbar:vertical{width:.8rem}.organic .nav-compact__outline::-webkit-scrollbar-thumb{background-color:var(--color-nav-compact-outline-scrollbar-thumb-bg);border:.2rem solid var(--color-nav-compact-outline-scrollbar-thumb-border);border-radius:.8rem}.organic .nav-compact__outline-list-item{position:relative}.organic .nav-compact__outline-item,.organic .nav-compact__outline-section-empty,.organic .nav-compact__outline-section-item,.organic .nav-compact__outline-section-toggle{border-top:1px solid var(--color-nav-compact-outline-item-border)}.organic .nav-compact__outline-item :focus,.organic .nav-compact__outline-section-empty :focus,.organic .nav-compact__outline-section-item :focus,.organic .nav-compact__outline-section-toggle :focus{outline-offset:-2px;outline-width:2px}.organic .nav-compact__outline-item--active:after,.organic .nav-compact__outline-section-item--active:after{border-left:.4rem solid var(--color-theme);bottom:0;content:"";left:0;pointer-events:none;position:absolute;top:0}.organic .nav-compact__outline-item--restricted,.organic .nav-compact__outline-section-item--restricted{cursor:not-allowed}.organic .nav-compact__outline-item-tooltip,.organic .nav-compact__outline-section-item-tooltip{bottom:100%;left:50%;max-width:95%;opacity:0;pointer-events:none;position:absolute;transform:translate(-50%,1rem);transition-duration:.2s;transition-property:opacity,transform;transition-timing-function:ease-in-out;width:-webkit-max-content;width:max-content}.organic .nav-compact__outline-item-tooltip--visible,.organic .nav-compact__outline-section-item-tooltip--visible{opacity:1;pointer-events:all;transform:translate(-50%,-.4rem)}.organic .nav-compact__outline-item-tooltip__inner,.organic .nav-compact__outline-section-item-tooltip__inner{background-color:#000;border:.1rem solid transparent;border-radius:200px;box-shadow:0 -.2rem .4rem rgba(0,0,0,.2);color:#fff;font-family:var(--font-family-ui);font-size:1.2rem;line-height:1.5rem;padding:1.2rem 2.1rem;position:relative;text-align:center}.organic .nav-compact__outline-item-tooltip__inner:after,.organic .nav-compact__outline-section-item-tooltip__inner:after{background:#000;border-color:transparent;border-style:none solid solid none;border-width:.1rem;bottom:-.6rem;content:"";height:1rem;left:calc(50% + .5rem);margin-left:-1rem;pointer-events:none;position:absolute;transform:rotate(45deg);width:1rem}.organic .nav-compact__outline-item-tooltip__inner--dark,.organic .nav-compact__outline-section-item-tooltip__inner--dark{background-color:#f8f8f8;color:#000}.organic .nav-compact__outline-item-tooltip__inner--dark:after,.organic .nav-compact__outline-section-item-tooltip__inner--dark:after{background:#f8f8f8}.organic .nav-compact__outline-item__link,.organic .nav-compact__outline-section-item__link{align-items:center;color:var(--color-nav-compact-outline-section-text);display:flex;font-family:var(--font-family-ui);font-size:1.4rem;font-weight:500;justify-content:space-between;line-height:2.2rem;min-height:6.6rem;padding:1.5rem 3.6rem 1.5rem 1.2rem;text-decoration:none;width:100%}.organic .nav-compact__outline-item__link--active,.organic .nav-compact__outline-section-item__link--active{background-color:var(--color-nav-compact-outline-item-active-bg)}.organic .nav-compact__outline-item__link:not(.nav-compact__outline-item__link--restricted):focus,.organic .nav-compact__outline-item__link:not(.nav-compact__outline-item__link--restricted):hover,.organic .nav-compact__outline-item__link:not(.nav-compact__outline-section-item__link--restricted):focus,.organic .nav-compact__outline-item__link:not(.nav-compact__outline-section-item__link--restricted):hover,.organic .nav-compact__outline-section-item__link:not(.nav-compact__outline-item__link--restricted):focus,.organic .nav-compact__outline-section-item__link:not(.nav-compact__outline-item__link--restricted):hover,.organic .nav-compact__outline-section-item__link:not(.nav-compact__outline-section-item__link--restricted):focus,.organic .nav-compact__outline-section-item__link:not(.nav-compact__outline-section-item__link--restricted):hover{background-color:var(--color-nav-compact-outline-item-link-hover-bg)}.organic .nav-compact__outline-section-empty,.organic .nav-compact__outline-section-toggle{align-items:center;color:var(--color-nav-compact-outline-section-toggle-icon);display:flex;font-family:var(--font-family-ui);font-size:1rem;font-weight:700;justify-content:space-between;line-height:1.8rem;padding:.4rem 1.9rem .4rem 1.6rem;text-align:left;text-transform:uppercase;width:100%}.organic .nav-compact__outline-section-empty{padding-right:3.7rem}.organic .nav-compact__outline-section-toggle{cursor:pointer}.organic .nav-compact__outline-section-toggle-icon{flex:0 0 auto;margin:0 0 0 .75rem;transition:transform .3s;width:.9rem}.organic .nav-compact__outline-section-toggle-icon--collapsed{transform:rotate(-90deg)}@media(forced-colors:active){.organic .nav-compact__outline-section-toggle-icon{color:ButtonText}}.organic .nav-compact__outline-section-list{transition:max-height .3s,opacity .5s}.organic .nav-compact__outline-section-list--collapsed{max-height:0!important;opacity:0;overflow:hidden}@keyframes organic-nav-compact-enter{0%{opacity:0;transform:translateY(25px)}to{opacity:1;transform:none}}@keyframes organic-nav-compact-exit{0%{opacity:1;transform:none}to{opacity:0;transform:translateY(25px)}}.organic .lesson--entering .nav-compact{animation:organic-nav-compact-enter .4s}.organic .lesson--exiting .nav-compact{animation:organic-nav-compact-exit .4s;opacity:0}.organic .nav-overlay{--color-nav-overlay-contrast:#000;--color-nav-overlay-header-control-btn-hover:rgba(0,0,0,.25);--color-nav-overlay-header-progress-runner:var(--color-theme);--color-nav-overlay-outline-item-bg-hover:rgba(0,0,0,.04);--color-nav-overlay-outline-item-icon:#525252;--color-nav-overlay-outline-section-divider:rgba(85,88,90,.15);--color-nav-overlay-progress-track:rgba(0,0,0,.1);--color-nav-overlay-search-container-border-bottom:#000;--color-nav-overlay-search-input-placeholder:rgba(32,33,33,.5);--color-progress-circle-fail:#fff;--color-progress-circle-pass:var(--color-theme-contrast);--color-progress-circle-runner-bg-fail:#000;--color-progress-circle-runner-stroke-fail:#000;--color-progress-circle-runner:var(--color-theme);--color-progress-circle-track:rgba(0,0,0,.15);--color-progress-circle-background:var(--color-theme);--stroke-width-progress-circle-runner-fail:0.1rem;background-color:var(--color-nav-overlay-bg)}.organic .nav-overlay--accent{--color-nav-overlay-bg:var(--color-theme);--color-nav-overlay-contrast:var(--color-theme-contrast);--color-nav-overlay-header-control-btn-hover:rgba(var(--color-theme-contrast-rgb),0.1);--color-nav-overlay-outline-item-bg-hover:rgba(var(--color-theme-contrast-rgb),0.1);--color-nav-overlay-outline-item-icon:var(--color-nav-overlay-contrast);--color-nav-overlay-header-progress-runner:var(--color-nav-overlay-contrast);--color-nav-overlay-outline-section-divider:var(--color-nav-overlay-contrast);--color-nav-overlay-progress-track:rgba(var(--color-theme-contrast-rgb),0.3);--color-nav-overlay-search-container-border-bottom:var(--color-nav-overlay-contrast);--color-nav-overlay-search-input-placeholder:rgba(var(--color-theme-contrast-rgb),0.5);--color-progress-circle-background:var(--color-nav-overlay-contrast);--color-progress-circle-fail:var(--color-nav-overlay-contrast);--color-progress-circle-pass:var(--color-theme);--color-progress-circle-runner:var(--color-nav-overlay-contrast);--color-progress-circle-runner-bg-fail:var(--color-theme-contrast-complementary);--color-progress-circle-runner-stroke-fail:var(--color-nav-overlay-contrast);--color-progress-circle-track:rgba(var(--color-theme-contrast-rgb),0.15)}.organic .nav-overlay--accent-tint{--color-nav-overlay-bg:var(--color-theme-tint)}.organic .nav-overlay--dark,.organic .nav-overlay--image-dark-overlay{--color-nav-overlay-contrast:#fff;--color-nav-overlay-header-control-btn-hover:hsla(0,0%,100%,.25);--color-nav-overlay-outline-item-bg-hover:hsla(0,0%,98%,.06);--color-nav-overlay-outline-section-divider:#3d3d3d;--color-nav-overlay-progress-track:hsla(0,0%,100%,.3);--color-nav-overlay-search-container-border-bottom:#fff;--color-nav-overlay-search-input-placeholder:hsla(0,0%,100%,.5);--color-progress-circle-runner-stroke-fail:#fff;--stroke-width-progress-circle-runner-fail:0.1rem}.organic .nav-overlay--dark{--color-nav-overlay-bg:#1a1a1a;--color-nav-overlay-outline-item-icon:#acacac;--color-progress-circle-runner-stroke-fail:#fff;--color-progress-circle-track:hsla(0,0%,100%,.15)}.organic .nav-overlay--gray{--color-nav-overlay-bg:#fafafa}.organic .nav-overlay--image-dark-overlay{--color-nav-overlay-bg:#fff;--color-nav-overlay-header-progress-runner:#fff;--color-nav-overlay-outline-item-icon:#fff;--color-nav-overlay-outline-section-divider:hsla(0,0%,100%,.3);--color-progress-circle-background:#fff;--color-progress-circle-pass:#000;--color-progress-circle-runner:#fff;--color-progress-circle-track:hsla(0,0%,88%,.5)}.organic .nav-overlay--image-light-overlay{--color-nav-overlay-bg:#fff;--color-nav-overlay-contrast:#000;--color-nav-overlay-header-progress-runner:#000;--color-progress-circle-background:#000;--color-progress-circle-fail:#000;--color-progress-circle-runner-bg-fail:#fff;--color-progress-circle-runner:#000;--color-progress-circle-pass:#fff}.organic .nav-overlay--light{--color-nav-overlay-bg:#fff}.organic .nav-overlay__body{height:100%;margin:0 auto;overflow-y:auto;width:100%}.organic .nav-overlay__content{display:flex;flex-direction:column;inset:0;position:absolute}.organic .nav-overlay__content--graphic{background-position:50% 50%;background-repeat:no-repeat;background-size:cover}.organic .nav-overlay__header-container{flex:1 0;padding-bottom:6rem;width:100%}@media(max-width:61.9375em){.organic .nav-overlay__header-container{padding-bottom:4rem}}.organic .nav-overlay__header-controls{color:#000;color:var(--color-nav-overlay-contrast,#000)}@media(max-width:29.9375em){.organic .nav-overlay__header-controls{padding:2.4rem 1.6rem}}.organic .nav-overlay__header-control-btn{padding:.5rem .5rem 0}.organic .nav-overlay__header-control-btn:hover{background-color:var(--color-nav-overlay-header-control-btn-hover);border-radius:.3rem}.organic .nav-overlay__header-search-icon{height:2.2rem;width:2.2rem}@media(max-width:29.9375em){.organic .nav-overlay__header-search-icon{height:1.6rem;width:1.6rem}}.organic .nav-overlay__header-close-icon{height:2.2rem;width:2.2rem}@media(max-width:29.9375em){.organic .nav-overlay__header-close-icon{height:1.6rem;width:1.6rem}}.organic .nav-overlay__header-title-progress-container{margin:-6.2rem auto 0;max-width:70rem}@media(min-width:75em){.organic .nav-overlay__header-title-progress-container{max-width:85rem}}@media(max-width:61.9375em){.organic .nav-overlay__header-title-progress-container{margin:-1rem 6rem 0;max-width:87.2rem}}@media(max-width:47.9375em){.organic .nav-overlay__header-title-progress-container{margin:-1rem 8.1rem 0;max-width:60.8rem}}@media(max-width:29.9375em){.organic .nav-overlay__header-title-progress-container{margin:0 1.6rem}}.organic .nav-overlay__header-title{color:#000;color:var(--color-nav-overlay-contrast,#000);font-size:2.4rem;font-weight:700;line-height:3.2rem;padding-bottom:1.2rem}@media(max-width:61.9375em){.organic .nav-overlay__header-title{max-width:85rem}}@media(max-width:29.9375em){.organic .nav-overlay__header-title{font-size:1.6rem;font-weight:600;line-height:2rem}}.organic .nav-overlay__header-title-link{color:#000;color:var(--color-nav-overlay-contrast,#000);cursor:pointer;font-family:var(--font-family-head);text-decoration:none}.organic .nav-overlay__header-progress-text{color:#000;color:var(--color-nav-overlay-contrast,#000);font-size:1.2rem;font-weight:600;letter-spacing:1.5px;line-height:1.3rem;margin-top:1.2rem}@media(max-width:29.9375em){.organic .nav-overlay__header-progress-text{font-size:1rem}}.organic .nav-overlay__header-progress-runner,.organic .nav-overlay__header-progress-track{height:.2rem;transition:background-color .3s}.organic .nav-overlay__header-progress-track{background-color:var(--color-nav-overlay-progress-track)}@media(forced-colors:active){.organic .nav-overlay__header-progress-track{background-color:Canvas;border:.1rem solid transparent;height:.4rem}}.organic .nav-overlay__header-progress-runner{background-color:var(--color-nav-overlay-header-progress-runner);transition:width .6s}@media(forced-colors:active){.organic .nav-overlay__header-progress-runner{background-color:CanvasText!important;height:100%}.organic .nav-overlay--image-dark-overlay .nav-overlay__header-progress-track{border:.1rem solid Canvas}}.organic .nav-overlay__outline{margin:1rem auto 0;max-width:70rem}@media(min-width:75em){.organic .nav-overlay__outline{max-width:85rem}}@media(max-width:61.9375em){.organic .nav-overlay__outline{margin:0 6rem;max-width:87.2rem}}@media(max-width:47.9375em){.organic .nav-overlay__outline{margin:0 8.1rem;max-width:60.8rem}}@media(max-width:29.9375em){.organic .nav-overlay__outline{margin:0 1.6rem 2rem}}.organic .nav-overlay__outline-list-item{align-items:baseline;border-bottom:.1rem solid var(--color-nav-overlay-outline-section-divider);display:flex;justify-content:space-between;position:relative}.organic .nav-overlay__outline-list-item--first{border-top:.1rem solid var(--color-nav-overlay-outline-section-divider);margin-top:2.5rem}.organic .nav-overlay__outline-list-item--last{margin-bottom:3rem}.organic .nav-overlay__outline-section-list{padding-bottom:4.8rem}@media(max-width:61.9375em){.organic .nav-overlay__outline-section-list{padding-bottom:1rem}}.organic .nav-overlay__outline-section-text{color:#000;color:var(--color-nav-overlay-contrast,#000);font-size:1.5rem;font-weight:700;line-height:2.2rem;text-transform:uppercase}@media(max-width:29.9375em){.organic .nav-overlay__outline-section-text{font-size:1rem;line-height:1.8rem}}.organic .nav-overlay__outline-section-divider{border-bottom:.1rem solid var(--color-nav-overlay-outline-section-divider);margin-top:2rem}.organic .nav-overlay__outline-item{padding-top:2.1rem;width:100%}@media(max-width:29.9375em){.organic .nav-overlay__outline-item{padding-top:.9rem}}.organic .nav-overlay__outline-item--section{padding-top:0}.organic .nav-overlay__outline-item__link:not(.organic .nav-overlay__outline-item__link--restricted):active:before,.organic .nav-overlay__outline-item__link:not(.organic .nav-overlay__outline-item__link--restricted):hover:before{background-color:var(--color-nav-overlay-outline-item-bg-hover);content:"";inset:0;position:absolute}@media(max-width:29.9375em){.organic .nav-overlay__outline-item__link:not(.organic .nav-overlay__outline-item__link--restricted):active:before,.organic .nav-overlay__outline-item__link:not(.organic .nav-overlay__outline-item__link--restricted):hover:before{background-color:var(--color-nav-overlay-outline-item-bg-hover);content:"";inset:-.2rem;position:absolute}}.organic .nav-overlay__outline-item--section__link,.organic .nav-overlay__outline-item__link{align-items:baseline;color:#000;color:var(--color-nav-overlay-contrast,#000);display:flex;font-size:3.6rem;font-weight:600;letter-spacing:-.2px;line-height:4rem;margin-bottom:2.7rem;padding-left:2.3rem;padding-right:7.5rem;text-decoration:none}@media(max-width:61.9375em){.organic .nav-overlay__outline-item--section__link,.organic .nav-overlay__outline-item__link{line-height:4.6rem;padding-left:3rem}}@media(max-width:47.9375em){.organic .nav-overlay__outline-item--section__link,.organic .nav-overlay__outline-item__link{font-size:2.8rem}}@media(max-width:29.9375em){.organic .nav-overlay__outline-item--section__link,.organic .nav-overlay__outline-item__link{font-size:1.6rem;font-weight:500;line-height:2.2rem;margin-bottom:1.8rem;padding-left:0}}.organic .nav-overlay__outline-item--section__link--restricted,.organic .nav-overlay__outline-item__link--restricted{cursor:not-allowed}.organic .nav-overlay__outline-item--section__link--restricted:hover,.organic .nav-overlay__outline-item__link--restricted:hover{color:#707070}.organic .nav-overlay__outline-item--section-link-icon,.organic .nav-overlay__outline-item-link-icon{color:var(--color-nav-overlay-outline-item-icon);forced-color-adjust:auto;height:auto;min-width:2.5rem;pointer-events:none;z-index:1}@media(max-width:61.9375em){.organic .nav-overlay__outline-item--section-link-icon,.organic .nav-overlay__outline-item-link-icon{min-width:2.2rem}}@media(max-width:47.9375em){.organic .nav-overlay__outline-item--section-link-icon,.organic .nav-overlay__outline-item-link-icon{min-width:2rem}}@media(max-width:29.9375em){.organic .nav-overlay__outline-item--section-link-icon,.organic .nav-overlay__outline-item-link-icon{padding-right:.3rem}}.organic .nav-overlay__outline-item--section-link-icon--quiz,.organic .nav-overlay__outline-item-link-icon--quiz{align-self:center;margin-top:.4rem}.organic .nav-overlay__outline-item--section__link:not(.organic .nav-overlay__outline-item--section__link--restricted):active:before,.organic .nav-overlay__outline-item--section__link:not(.organic .nav-overlay__outline-item--section__link--restricted):hover:before{background-color:var(--color-nav-overlay-outline-item-bg-hover);content:"";inset:0;position:absolute}@media(max-width:29.9375em){.organic .nav-overlay__outline-item--section__link:not(.organic .nav-overlay__outline-item--section__link--restricted):active:before,.organic .nav-overlay__outline-item--section__link:not(.organic .nav-overlay__outline-item--section__link--restricted):hover:before{background-color:var(--color-nav-overlay-outline-item-bg-hover);content:"";inset:-.2rem;position:absolute}}.organic .nav-overlay__outline-lesson-title{display:block;margin-left:3.2rem;width:100%;z-index:1}@media(max-width:29.9375em){.organic .nav-overlay__outline-lesson-title{margin-left:1.6rem;padding-right:4rem}}.organic .nav-overlay__outline-item-tooltip{bottom:100%;left:50%;max-width:95%;opacity:0;pointer-events:none;position:absolute;transform:translate(-50%,1rem);transition-duration:.2s;transition-property:opacity,transform;transition-timing-function:ease-in-out;width:-webkit-max-content;width:max-content}.organic .nav-overlay__outline-item-tooltip--visible{opacity:1;pointer-events:all;transform:translate(-50%,-.4rem)}.organic .nav-overlay__outline-item-tooltip__inner{background-color:#000;border:.1rem solid transparent;border-radius:200px;box-shadow:0 -.2rem .4rem rgba(0,0,0,.2);color:#fff;font-family:var(--font-family-ui);font-size:1.2rem;line-height:1.5rem;padding:1.2rem 2.1rem;position:relative;text-align:center}.organic .nav-overlay__outline-item-tooltip__inner:after{background:#000;border-color:transparent;border-style:none solid solid none;border-width:.1rem;bottom:-.6rem;content:"";height:1rem;left:calc(50% + .5rem);margin-left:-1rem;pointer-events:none;position:absolute;transform:rotate(45deg);width:1rem}.organic .nav-overlay__outline-item-tooltip__inner--dark{background-color:#f8f8f8;color:#000}.organic .nav-overlay__outline-item-tooltip__inner--dark:after{background:#f8f8f8}.organic .nav-overlay__search{display:flex;height:100%;justify-content:center;position:relative;width:100%}.organic .nav-overlay__search-header{display:flex;justify-content:flex-end}.organic .nav-overlay__search-close-btn{padding:.5rem .5rem 0}.organic .nav-overlay__search-close-btn:hover{background-color:var(--color-nav-overlay-header-control-btn-hover);border-radius:.3rem}.organic .nav-overlay__search-close-icon{height:2.2rem;width:2.2rem}.organic .nav-overlay__search-container{border-bottom:.4rem solid var(--color-nav-overlay-search-container-border-bottom);color:#000;color:var(--color-nav-overlay-contrast,#000);display:flex;margin-top:18rem;padding-bottom:1.3rem;position:relative;width:100%}@media(min-width:48em){.organic .nav-overlay__search-container{margin-top:31.3rem;padding-bottom:1.5rem}}@media(min-width:75em){.organic .nav-overlay__search-container{padding-bottom:2.5rem}}.organic .nav-overlay__search-body{margin:0 1.6rem;width:101.8rem}@media(min-width:30em){.organic .nav-overlay__search-body{margin:0 4rem}}@media(min-width:75em){.organic .nav-overlay__search-body{margin:0 5.6rem}}.organic .nav-overlay__search-header{color:#000;color:var(--color-nav-overlay-contrast,#000);left:0;padding:2rem 1.6rem;position:absolute;top:0;width:100%}@media(min-width:48em){.organic .nav-overlay__search-header{padding:3.2rem 2.8rem}}.organic .nav-overlay__search-icon{flex-shrink:0;height:3.3rem;width:3.3rem}@media(min-width:48em){.organic .nav-overlay__search-icon{height:5.7rem;width:5.7rem}}@media(min-width:75em){.organic .nav-overlay__search-icon{height:7.8rem;width:7.8rem}}.organic .nav-overlay__search-input{background:transparent;border:none;color:#000;color:var(--color-nav-overlay-contrast,#000);font-size:3.2rem;margin:0 1.6rem;outline:none;position:relative;width:100%}.organic .nav-overlay__search-input:-ms-input-placeholder{color:var(--color-nav-overlay-search-input-placeholder);font-weight:700;text-transform:capitalize}.organic .nav-overlay__search-input::placeholder{color:var(--color-nav-overlay-search-input-placeholder);font-weight:700;text-transform:capitalize}@media(min-width:48em){.organic .nav-overlay__search-input{font-size:5.6rem;line-height:normal;margin:0 2.5rem}}@media(min-width:75em){.organic .nav-overlay__search-input{font-size:7.2rem;line-height:9rem;margin:0 4rem}}.organic .nav-overlay__search-input-wrap{position:relative;width:100%}.organic .nav-overlay__search-clear-btn{padding:.5rem .5rem 0}.organic .nav-overlay__search-clear-btn:hover{background-color:var(--color-nav-overlay-header-control-btn-hover);border-radius:.3rem}.organic .nav-overlay__search-actions{display:flex;justify-content:center}.organic .nav-overlay__search-submit-btn{background:#fff;border:.2rem solid #000;border-radius:3rem;color:#000;cursor:pointer;font-family:var(--font-family-ui);font-size:1.4rem;font-weight:700;line-height:2.1rem;margin:3.5rem 0;min-width:18rem;padding:1.73rem 3.3rem;text-transform:uppercase;width:100%}@media(min-width:30em){.organic .nav-overlay__search-submit-btn{width:auto}}@media(min-width:48em){.organic .nav-overlay__search-submit-btn{visibility:hidden}}.organic .nav-overlay__search-clear-icon{height:2rem;width:2rem}@media(min-width:48em){.organic .nav-overlay__search-clear-icon{height:4rem;width:4rem}}@media(min-width:75em){.organic .nav-overlay__search-clear-icon{height:6rem;width:6rem}}.organic .nav-sidebar{--color-nav-sidebar-contrast:#000;--color-nav-sidebar-search-btn-hover:rgba(0,0,0,.25);--color-progress-circle-pass:var(--color-theme-contrast)}.organic .nav-sidebar--light{--color-nav-content-background:#f5f5f5;--color-nav-sidebar-header-content:#000;--color-nav-sidebar-outline-item-border:#e4e4e4;--color-nav-sidebar-outline-item-link-active:#fff;--color-nav-sidebar-outline-item-link-hover:#e6e6e6;--color-nav-sidebar-outline-item-link-icon:#525252;--color-nav-sidebar-outline-item-link:#000;--color-nav-sidebar-outline-section-text:#000;--color-nav-sidebar-outline-section-toggle-icon:#000;--color-nav-sidebar-search-result-link-hover-bg:#f5f5f5;--color-nav-sidebar-search-result-link:#000;--color-nav-sidebar-search-results-message:#000;--color-progress-circle-fail:#fff;--color-progress-circle-runner-fail:#000;--color-progress-circle-track:rgba(0,0,0,.15)}.organic .nav-sidebar--dark{--color-nav-content-background:#1a1a1a;--color-nav-sidebar-contrast:#fff;--color-nav-sidebar-header-content:#fff;--color-nav-sidebar-outline-item-border:#373737;--color-nav-sidebar-outline-item-link-active:#000;--color-nav-sidebar-outline-item-link-hover:#313537;--color-nav-sidebar-outline-item-link-icon:#acacac;--color-nav-sidebar-outline-item-link:#fff;--color-nav-sidebar-outline-section-text:#fff;--color-nav-sidebar-outline-section-toggle-icon-hover:#fff;--color-nav-sidebar-outline-section-toggle-icon:#767676;--color-nav-sidebar-search-result-link-hover-bg:#000;--color-nav-sidebar-search-result-link:#fff;--color-nav-sidebar-search-results-message:#fff;--color-progress-circle-fail:#000;--color-progress-circle-runner-fail:#fff;--color-progress-circle-track:hsla(0,0%,100%,.15)}.organic .nav-sidebar--image-dark-overlay{--color-nav-sidebar-contrast:#fff;--color-nav-sidebar-progress-track:hsla(0,0%,100%,.5);--color-nav-sidebar-search-btn-hover:hsla(0,0%,100%,.25)}.organic .nav-sidebar--image-light-overlay{--color-nav-sidebar-contrast:#000;--color-nav-sidebar-progress-track:rgba(0,0,0,.3)}.organic .nav-sidebar--accent{--color-nav-sidebar-contrast:var(--color-theme-contrast);--color-nav-sidebar-progress-track:rgba(var(--color-theme-contrast-rgb),0.3)}.organic .nav-sidebar--searching{--color-nav-content-background:#fff}.organic .nav-sidebar--searching.nav-sidebar--dark{--color-nav-content-background:#1a1a1a}.organic .nav-sidebar__content{background-color:var(--color-nav-content-background);font-family:var(--font-family-body);width:28rem}.organic .nav-sidebar__outline-list{border-bottom:1px solid var(--color-nav-sidebar-outline-item-border)}.organic .nav-sidebar__outline-list-item{position:relative}.organic .nav-sidebar__outline-item,.organic .nav-sidebar__outline-section-item,.organic .nav-sidebar__outline-section-text,.organic .nav-sidebar__outline-section-toggle{border-top:1px solid var(--color-nav-sidebar-outline-item-border)}.organic .nav-sidebar__outline-item :focus,.organic .nav-sidebar__outline-section-item :focus{outline-offset:-4px;outline-width:2px}.organic .nav-sidebar__outline-item--active:after,.organic .nav-sidebar__outline-section-item--active:after{border-left:.5rem solid var(--color-theme);bottom:0;content:"";left:0;pointer-events:none;position:absolute;top:0}.organic .nav-sidebar__outline-item--restricted,.organic .nav-sidebar__outline-section-item--restricted{cursor:not-allowed}.organic .nav-sidebar__outline-item-tooltip,.organic .nav-sidebar__outline-section-item-tooltip{bottom:100%;left:50%;max-width:95%;opacity:0;pointer-events:none;position:absolute;transform:translate(-50%,1rem);transition-duration:.2s;transition-property:opacity,transform;transition-timing-function:ease-in-out;width:-webkit-max-content;width:max-content}.organic .nav-sidebar__outline-item-tooltip--visible,.organic .nav-sidebar__outline-section-item-tooltip--visible{opacity:1;pointer-events:all;transform:translate(-50%,-.4rem)}.organic .nav-sidebar__outline-item-tooltip__inner,.organic .nav-sidebar__outline-section-item-tooltip__inner{background-color:#000;border:.1rem solid transparent;border-radius:200px;box-shadow:0 -.2rem .4rem rgba(0,0,0,.2);color:#fff;font-family:var(--font-family-ui);font-size:1.2rem;line-height:1.5rem;padding:1.2rem 2.1rem;position:relative;text-align:center}.organic .nav-sidebar__outline-item-tooltip__inner:after,.organic .nav-sidebar__outline-section-item-tooltip__inner:after{background:#000;border-color:transparent;border-style:none solid solid none;border-width:.1rem;bottom:-.6rem;content:"";height:1rem;left:calc(50% + .5rem);margin-left:-1rem;pointer-events:none;position:absolute;transform:rotate(45deg);width:1rem}.organic .nav-sidebar__outline-item-tooltip__inner--dark,.organic .nav-sidebar__outline-section-item-tooltip__inner--dark{background-color:#f8f8f8;color:#000}.organic .nav-sidebar__outline-item-tooltip__inner--dark:after,.organic .nav-sidebar__outline-section-item-tooltip__inner--dark:after{background:#f8f8f8}.organic .nav-sidebar__outline-item__link,.organic .nav-sidebar__outline-section-item__link{align-items:center;color:var(--color-nav-sidebar-outline-item-link);display:flex;font-family:var(--font-family-ui);font-size:1.6rem;font-weight:500;line-height:2.2rem;min-height:10.5rem;padding:3.6rem 1.8rem 2.4rem;text-decoration:none;width:100%}.organic .nav-sidebar__outline-item__link--active,.organic .nav-sidebar__outline-section-item__link--active{background-color:var(--color-nav-sidebar-outline-item-link-active)}.organic .nav-sidebar__outline-item__link:not(.nav-sidebar__outline-item__link--restricted):not(.nav-sidebar__outline-item__link--active):hover,.organic .nav-sidebar__outline-item__link:not(.nav-sidebar__outline-section-item__link--restricted):not(.nav-sidebar__outline-item__link--active):hover,.organic .nav-sidebar__outline-section-item__link:not(.nav-sidebar__outline-item__link--restricted):not(.nav-sidebar__outline-item__link--active):hover,.organic .nav-sidebar__outline-section-item__link:not(.nav-sidebar__outline-section-item__link--restricted):not(.nav-sidebar__outline-item__link--active):hover{background-color:var(--color-nav-sidebar-outline-item-link-hover)}.organic .nav-sidebar__outline-item-link-icon,.organic .nav-sidebar__outline-section-item-link-icon{color:var(--color-nav-sidebar-outline-item-link-icon);forced-color-adjust:auto;height:1.2rem;left:1.8rem;position:absolute;top:1.6rem;width:1.2rem}.organic .nav-sidebar__outline-section-text,.organic .nav-sidebar__outline-section-toggle{align-items:center;color:var(--color-nav-sidebar-outline-section-text);display:flex;font-family:var(--font-family-ui);font-size:1rem;font-weight:700;justify-content:space-between;line-height:1.8rem;padding:.4rem 2.1rem .4rem 2rem;text-align:left;text-transform:uppercase;width:100%}.organic .nav-sidebar__outline-section-text{padding-right:3.8rem}.organic .nav-sidebar__outline-section-toggle{cursor:pointer}.organic .nav-sidebar__outline-section-toggle:focus{outline-offset:-.1rem}.organic .nav-sidebar__outline-section-toggle:focus .nav-sidebar__outline-section-toggle-icon,.organic .nav-sidebar__outline-section-toggle:hover .nav-sidebar__outline-section-toggle-icon{color:var(--color-nav-sidebar-outline-section-toggle-icon-hover)}.organic .nav-sidebar__outline-section-toggle-icon{color:var(--color-nav-sidebar-outline-section-toggle-icon);flex:0 0 auto;margin:0 0 0 .75rem;transition:transform .3s;width:.9rem}.organic .nav-sidebar__outline-section-toggle-icon--collapsed{transform:rotate(-90deg)}@media(forced-colors:active){.organic .nav-sidebar__outline-section-toggle-icon{color:ButtonText}}.organic .nav-sidebar__outline-section-list{transition:max-height .3s,opacity .5s}.organic .nav-sidebar__outline-section-list--collapsed{max-height:0!important;opacity:0;overflow:hidden}@media(forced-colors:active){.organic .nav-sidebar--image-dark-overlay .nav-sidebar-header__progress-track{border:.1rem solid Canvas}}.organic .nav-sidebar .progress-circle__fail{fill:var(--color-progress-circle-fail)}.organic .nav-sidebar .progress-circle__pass{fill:#000;fill:var(--color-progress-circle-pass,#000)}.organic .nav-sidebar .progress-circle--sidebar .progress-circle__runner--done.progress-circle__runner--failed{stroke:var(--color-progress-circle-runner-fail);fill:var(--color-progress-circle-runner-fail)}.organic .nav-sidebar-header--searching{height:10.5rem!important}.organic .nav-sidebar-header__inner{display:flex;min-height:20rem;padding:2.4rem 2.4rem 2.8rem 2rem}.organic .nav-sidebar-header__inner--compact{min-height:15rem;padding:1.6rem 2rem 2.4rem}.organic .nav-sidebar-header__search-btn{color:#000;color:var(--color-nav-sidebar-contrast,#000);height:2.6rem;right:1.5rem;top:.8rem;width:2.6rem}.organic .nav-sidebar-header__search-btn:hover{background-color:var(--color-nav-sidebar-search-btn-hover);border-radius:.3rem}.organic .nav-sidebar-header__search-btn--hidden{transform:translateY(-1.5rem)}.organic .nav-sidebar-header__search-icon{height:1.6rem;width:1.6rem}@media(forced-colors:active){.organic .nav-sidebar-header__search-icon{color:ButtonText}}.organic .nav-sidebar-header__search-area{left:1.4rem;right:1.4rem;top:2.6rem}.organic .nav-sidebar-header__search-area--hidden{transform:translateY(calc(-100% - 2.7rem))}.organic .nav-sidebar-header__graphic{inset:0;position:absolute}.organic .nav-sidebar-header__content{color:#fff;display:flex;flex-direction:column;justify-content:flex-end;width:100%}.organic .nav-sidebar-header__content--hidden{left:2rem;right:2rem}.organic .nav-sidebar-header__title{align-items:center;color:#000;color:var(--color-nav-sidebar-contrast,#000);display:flex;font-size:2rem;font-weight:600;line-height:2.2rem;min-height:11rem;padding-bottom:2.4rem;padding-top:2.4rem;text-decoration:none}.organic .nav-sidebar-header__title--compact{font-size:1.6rem;line-height:2.2rem;margin-right:2.4rem;min-height:auto;padding-bottom:1.6rem;padding-top:0}.organic .nav-sidebar-header__progress-runner,.organic .nav-sidebar-header__progress-track{border-radius:1rem;height:.7rem}.organic .nav-sidebar-header__progress-track{background-color:var(--color-nav-sidebar-progress-track);margin:1rem 0 0}@media(forced-colors:active){.organic .nav-sidebar-header__progress-track{background-color:Canvas;border:.1rem solid transparent}}.organic .nav-sidebar-header__progress-runner{background-color:#000;background-color:var(--color-nav-sidebar-contrast,#000);transition:width .6s}@media(forced-colors:active){.organic .nav-sidebar-header__progress-runner{background-color:CanvasText!important;height:100%}}.organic .nav-sidebar-header__progress-text{color:#000;color:var(--color-nav-sidebar-contrast,#000);font-family:var(--font-family-ui);font-size:1.2rem;font-weight:700;letter-spacing:.15rem;line-height:1.3rem;text-transform:uppercase}.organic .nav-sidebar-search{border:.1rem solid transparent;border-radius:10rem}.organic .nav-sidebar-search__icon{color:#000;height:1.6rem;left:1.6rem;position:absolute;top:1.7rem;width:1.6rem}.organic .nav-sidebar-search__input{background-color:#fff;border-radius:10rem;font-family:var(--font-family-ui);font-size:1.8rem;line-height:3rem;padding:1rem 4.4rem .8rem 4.7rem}.organic .nav-sidebar-search__input:-ms-input-placeholder{color:#000;opacity:1}.organic .nav-sidebar-search__input::placeholder{color:#000;opacity:1}.organic .nav-sidebar-search__close{color:#000;height:2.4rem;position:absolute;right:2rem;top:1.2rem;width:2.4rem}.organic .nav-sidebar-search__close:focus,.organic .nav-sidebar-search__close:hover{color:#000}.organic .nav-sidebar-search__close-icon{height:1.4rem;width:1.4rem}.organic .nav-sidebar-header-ghost--searching{height:10.5rem!important}.organic .nav-sidebar-results{font-family:var(--font-family-ui);padding:2rem 0}.organic .nav-sidebar-results__message{color:#707070;font-size:1.5rem;line-height:1.8rem;margin:0 2.4rem}.organic .nav-sidebar-results__term{font-style:italic}.organic .nav-sidebar-result{margin-bottom:1rem}.organic .nav-sidebar-result__inner--active:after{border-left:.5rem solid var(--color-theme);bottom:0;content:"";left:0;pointer-events:none;position:absolute;top:0}.organic .nav-sidebar-result__link{color:var(--color-nav-sidebar-search-result-link);display:block;letter-spacing:.05rem;padding:1.4rem 3.1rem 1.4rem 2.7rem;position:relative;text-decoration:none}.organic .nav-sidebar-result__link--active,.organic .nav-sidebar-result__link:focus,.organic .nav-sidebar-result__link:hover{background-color:var(--color-nav-sidebar-search-result-link-hover-bg)}.organic .nav-sidebar-result__icon{display:none}.organic .nav-sidebar-result__title{display:block;font-size:1.8rem;line-height:2.8rem}.organic .nav-sidebar-result__count{color:#838383;display:block;font-size:1.2rem;line-height:2.4rem}@keyframes organic-nav-sidebar-enter{0%{opacity:0}40%{opacity:0}to{opacity:1}}@keyframes organic-nav-sidebar-text-enter{0%{transform:translateY(25px)}40%{transform:translateY(25px)}to{transform:translateY(0)}}@keyframes organic-nav-sidebar-exit{0%{opacity:1}33%{opacity:0}to{opacity:0}}@keyframes organic-nav-sidebar-text-exit{0%{opacity:1;transform:translateY(0)}33%{opacity:0;transform:translateY(25px)}to{opacity:0;transform:translateY(25px)}}.organic .lesson--entering .nav-sidebar__content{animation:organic-nav-sidebar-enter .4s}.organic .lesson--entering .nav-sidebar__body>*{animation:organic-nav-sidebar-text-enter .4s}.organic .lesson--exiting .nav-sidebar__content{animation:organic-nav-sidebar-exit .6s;animation-fill-mode:forwards}.organic .lesson--exiting .nav-sidebar__body>*{animation:organic-nav-sidebar-text-exit .6s;animation-fill-mode:forwards}.organic{--color-background:#fff;--color-header-text:#000}.organic .page__header{background-color:var(--color-background);display:flex;flex-direction:column;justify-content:center;padding-top:0}@media(min-width:48em){.organic .page__header{min-height:27.4rem}}.organic .page__header:after{display:none}@media(max-width:67.5em)and (min-width:60em){.organic .lesson--open .lesson-header__main:first-child,.organic .lesson--open-mobile .lesson-header__main:first-child{margin-left:0}}.organic .lesson-header{padding-bottom:0}.organic .lesson-header__top-wrap{margin:0;padding:0}@media(min-width:62em){.organic .lesson-header__top-wrap{padding:6.4rem 0 6.1rem}}@media(max-width:47.9375em){.organic .lesson-header__top-wrap{padding:4.8rem 0 4.6rem}}.organic .lesson-header__top-wrap:after{display:none}.organic .lesson-header__title{color:var(--color-header-text);font-family:var(--font-family-head);font-size:4.8rem;font-weight:700;line-height:6rem;margin-bottom:.4rem}@media(min-width:62em){.organic .lesson-header__title{margin-bottom:2rem}}@media(min-width:48em){.organic .lesson-header__title{margin-bottom:1.2rem}}@media(max-width:61.9375em){.organic .lesson-header__title{font-size:3.6rem;line-height:4.6rem}}.organic .lesson-header__author{color:var(--color-header-text);font-size:1.4rem;font-style:normal;font-weight:600;margin-bottom:0;margin-right:3.5rem}.organic .lesson-header__author-img{border:none;height:3.4rem;width:3.4rem}.organic .lesson-header__partner-content-author{align-items:center;color:var(--color-header-text);display:flex;font-size:1.4rem;font-weight:600;margin-bottom:0}.organic .lesson-header__partner-content-author-img{height:3.2rem;width:3.2rem}.organic .lesson-header__grouped-row{align-items:center}.organic .lesson-header__counter{color:var(--color-header-text);font-family:var(--font-family-body);font-style:normal;font-weight:600;letter-spacing:.05rem;line-height:3.85rem;margin-bottom:0;order:0;text-transform:uppercase}.organic .lesson-header__description{color:var(--color-header-text)}.organic .lesson-header__author-name{font-family:var(--font-family-ui);margin-left:1rem}.organic .lesson-header-wrap{transition:max-height .3s ease-in-out,opacity .3s ease-in-out}.organic .lesson-header-wrap--collapsed{max-height:0;opacity:0;overflow:hidden}.organic .lesson-header-wrap--mobile .page__header{min-height:12.4rem;padding-top:2rem}.organic .lesson-header-wrap--mobile .lesson-header{padding-bottom:2.8rem}.organic .lesson-header-wrap--mobile .lesson-header__content{display:flex;flex-direction:column}.organic .lesson-header-wrap--mobile .lesson-header__top-wrap{margin:0;padding:0}.organic .lesson-header-wrap--mobile .lesson-header__top-wrap:after{height:.4rem;width:4rem}.organic .lesson-header-wrap--mobile .lesson-header__counter{font-size:1.2rem;font-weight:600;height:1.4rem;line-height:1.4rem;opacity:.6;order:0;padding-bottom:1.4rem;text-align:right}.organic .lesson-header-wrap--mobile .lesson-header__author{margin-top:.4rem}.organic .lesson-header-wrap--mobile .lesson-header__author,.organic .lesson-header-wrap--mobile .lesson-header__author-name{align-items:center;display:flex;font-size:1.4rem;line-height:2rem}.organic .lesson-header-wrap--mobile .lesson-header__author-img,.organic .lesson-header-wrap--mobile .lesson-header__author-name-img{height:2rem;width:2rem}.organic .lesson-header-wrap--mobile .lesson-header__partner-content-author{font-size:1.4rem;line-height:2rem;margin-bottom:.4rem}.organic .lesson-header-wrap--mobile .lesson-header__partner-content-author-img{height:2rem;width:2rem}.organic .lesson-header-wrap--mobile .lesson-header__title{font-family:var(--font-family-head);font-size:2.4rem;font-weight:700;line-height:3.2rem;margin-bottom:1.6rem}.organic .lesson-header-wrap--small{min-height:auto}.organic .lesson-header-wrap--small .page__header{min-height:auto;padding:0}.organic .lesson-header-wrap--small .lesson-header{padding:0}.organic .lesson-header-wrap--small .lesson-header__content{display:flex;flex-direction:column}.organic .lesson-header-wrap--small .lesson-header__info-row{align-items:center;display:flex;flex-direction:row;justify-content:flex-start;margin-bottom:.4rem}.organic .lesson-header-wrap--small .lesson-header__info-row--divider{color:var(--color-header-text);font-size:1.6rem;line-height:1.6rem;opacity:.8;padding:0 1.2rem}.organic .lesson-header-wrap--small .lesson-header__partner-content-author{padding-right:1.2rem}.organic .lesson-header-wrap--small .lesson-header__partner-content-author:last-child{padding-right:0}.organic .lesson-header-wrap--small .lesson-header__partner-content-author-img{height:2rem;margin-right:0;width:2rem}.organic .lesson-header-wrap--small .lesson-header__top-wrap{margin:0;padding:2.8rem 0}@media(max-width:52.4375em){.organic .lesson-header-wrap--small .lesson-header__top-wrap{padding-top:4.8rem}}.organic .lesson-header-wrap--small .lesson-header__counter{font-size:1.2rem;font-weight:600;letter-spacing:0;line-height:2rem;margin:0;order:0}.organic .lesson-header-wrap--small .lesson-header__title{flex-grow:1;font-size:2.4rem;font-weight:700;line-height:3rem;margin-bottom:0}.organic .lesson-header-wrap--small .lesson-header__author{font-size:1.2rem;line-height:1.4rem;margin:0}.organic .lesson-header-wrap--small .lesson-header__author-name{margin-left:.8rem}.organic .lesson-header-wrap--small .lesson-header__author-img{height:2rem;margin-right:0;width:2rem}.organic .lesson-header-wrap--small .lesson-header__description{display:none}.organic .lesson-header-wrap--large .page__header{min-height:32.8rem}@media(max-width:61.9375em){.organic .lesson-header-wrap--large .page__header{min-height:25rem}}.organic .lesson-header-wrap--large .lesson-header__title{font-size:5.6rem;font-weight:700;line-height:6.2rem}@media(min-width:62em){.organic .lesson-header-wrap--large .lesson-header__title{font-size:7.2rem;line-height:7.4rem}}.organic .lesson-header-wrap--light{--color-background:#fff;--color-header-text:#2d363a}.organic .lesson-header-wrap--gray{--color-background:#fafafa}.organic .lesson-header-wrap--dark,.organic .lesson-header-wrap--image{--color-background:#303030}.organic .lesson-header-wrap--black{--color-background:#000}.organic .lesson-header-wrap--black,.organic .lesson-header-wrap--dark,.organic .lesson-header-wrap--image{--color-header-text:#fff}.organic .lesson-header-wrap--accent{--color-background:var(--color-theme);--color-header-text:var(--color-theme-contrast)}.organic .lesson-header-wrap--tint{--color-background:var(--color-theme-transparent)}.organic .lesson-header-wrap--image .page__header{background-position:50%;background-repeat:no-repeat;background-size:cover}.organic .lesson-header-wrap--image-light{--color-header-text:#000}.organic .lesson-header-wrap--custom{--color-header-text:var(--lesson-header-contrast-color)}.organic .lesson-header__partner-content--mobile{margin-bottom:.4rem}.organic .lesson-header__partner-content--mobile .lesson-header__partner-content-author{height:3rem;margin:0 .8rem 0 0;padding:0;position:relative;width:3rem}.organic .lesson-header__partner-content--mobile .lesson-header__partner-content-author--single{height:2.2rem;margin:0 .8rem 1rem 0;width:2.2rem}.organic .lesson-header__partner-content--mobile .lesson-header__partner-content-author-img{height:2.2rem;margin-right:0;position:absolute;width:2.2rem}.organic .lesson-header__partner-content--mobile .lesson-header__partner-content-author-img--single{left:0!important}.organic .lesson-header__partner-content--mobile .lesson-header__partner-content-author-img:first-of-type{top:1rem;z-index:1}.organic .lesson-header__partner-content--mobile .lesson-header__partner-content-author-img:last-of-type{left:1rem}.organic .lesson-header__partner-content--mobile .lesson-header__author-name{align-items:center;display:flex;font-size:1.2rem;font-weight:600;margin-top:1rem}.organic .cover__header-content-action-link{background:var(--color-cover-cta-bg);border-radius:3rem;color:var(--color-cover-cta-text);cursor:pointer;display:inline-block;font-family:var(--font-family-ui);font-size:1.4rem;font-weight:700;line-height:2.1rem;margin-bottom:1.7rem;min-width:18rem;outline-offset:.2rem;padding:1.73rem 3.3rem;text-align:center;text-decoration:none;text-transform:uppercase;transition:transform .15s ease-in-out;white-space:nowrap;width:100%;z-index:3}.organic .cover__header-content-action-link:hover{transform:scale(1.05)}.organic .cover__header-content-action-link:active{transform:scale(.95);transition-duration:.1s}@media(min-width:30em){.organic .cover__header-content-action-link{width:auto}}.organic .cover{--color-cover-contrast:var(--color-theme-contrast);--color-cover-contrast-complementary:var(--color-theme-contrast-complementary);--color-cover-cta-bg:var(--color-theme);--color-cover-cta-text:var(--color-cover-contrast);--color-cover-progress-outer-bg:rgba(var(--color-theme-contrast-rgb),0.3);--color-cover-progress-inner-bg:var(--color-theme);--color-background:var(--color-theme);--color-progress-circle-pass:var(--color-theme-contrast);background-color:#fff;overflow-x:hidden}.organic .cover--layout-split-left,.organic .cover--layout-split-left-image,.organic .cover--layout-split-right,.organic .cover--layout-split-right-image{--color-cover-contrast:#000;--color-cover-cta-text:var(--color-theme-contrast)}.organic .cover--layout-centered-overlay,.organic .cover--layout-left-overlay{--color-cover-contrast:#fff;--color-cover-contrast-complementary:#000;--color-cover-cta-bg:var(--color-cover-contrast);--color-cover-cta-text:var(--color-cover-contrast-complementary);--color-cover-progress-outer-bg:hsla(0,0%,100%,.3);--color-cover-progress-inner-bg:#fff}.organic .cover--layout-centered-overlay .cover__header-content--overlay-light,.organic .cover--layout-left-overlay .cover__header-content--overlay-light{--color-cover-contrast:#000;--color-cover-contrast-complementary:#fff;--color-cover-cta-bg:#000;--color-cover-cta-text:#fff;--color-cover-progress-outer-bg:rgba(0,0,0,.3);--color-cover-progress-inner-bg:#000}.organic .cover--layout-centered,.organic .cover--layout-left{--color-cover-cta-bg:var(--color-theme-contrast);--color-cover-cta-text:var(--color-cover-contrast-complementary);--color-cover-progress-inner-bg:var(--color-theme-contrast)}.organic .cover--layout-centered-overlay,.organic .cover--layout-left-overlay,.organic .cover--layout-split-left-image,.organic .cover--layout-split-right-image{--color-background:transparent}.organic .cover__header{clip-path:url(#cover-page-clip-path);display:flex;position:relative}@media(min-width:75em){.organic .cover__header{clip-path:none}}.organic .cover__header-content{background-color:var(--color-background);background-position:50% 50%;background-repeat:no-repeat;background-size:cover;padding:5.6rem 1.5rem 8rem;width:100%}@media(min-width:30em){.organic .cover__header-content{padding:2rem 12rem 9rem}}@media(min-width:48em){.organic .cover__header-content{padding:4rem 10rem 12.5rem}}@media(min-width:75em){.organic .cover__header-content{padding:4rem 10rem 12.5rem}}@media(min-width:90em){.organic .cover__header-content{padding:4rem 21rem 12.5rem}}.organic .cover__header-content-action-link,.organic .cover__header-content-action-link:last-child{margin-right:0}.organic .cover__header-content-action-link--disabled{display:none}@media(min-width:30em){.organic .cover__header-content-action-link{margin-right:2.4rem}}.organic .overview__start-again{background:transparent;border:.2rem solid var(--color-cover-cta-bg);color:var(--color-cover-cta-bg)}.organic .cover__header-content-action-wrapper{display:flex;flex-wrap:wrap;position:relative;z-index:1}@media(min-width:48em){.organic .cover__header-content-action-wrapper{display:inline-flex}}.organic .cover__header-content-authors{align-items:center;display:inline-flex;margin:0 3.2rem 0 0}.organic .cover__header-content-authors-avatar{background-size:cover;border-radius:50%;flex-shrink:0;height:3.2rem;margin:0 1rem 0 0;width:3.2rem}@media(min-width:62em){.organic .cover__header-content-authors-avatar{height:4rem;width:4rem}}.organic .cover__header-content-authors-name{color:#fff;color:var(--color-cover-contrast,#fff);display:flex;flex-direction:column;font-family:var(--font-family-ui);font-size:1.4rem;font-weight:700;justify-content:center;line-height:1.2;margin:0}@media(min-width:62em){.organic .cover__header-content-authors-name{font-size:1.6rem}}.organic .cover__header-content-info{max-width:66rem}.organic .cover__header-content-info--rise-com .partner-content-course-author__author{align-items:center;margin-bottom:0;margin-right:3.2rem}.organic .cover__header-content-info--rise-com .partner-content-course-author__author:last-child{margin-right:0}.organic .cover__header-content-title{color:#fff;color:var(--color-cover-contrast,#fff);font-family:var(--font-family-head);font-weight:700;margin-top:5.1rem}@media(min-width:30em){.organic .cover__header-content-title{font-size:7.2rem;line-height:8.5rem;margin-top:9rem}}@media(min-width:48em){.organic .cover__header-content-title{margin:13.5rem 0 5.6rem}}.organic .cover__header-graphic{background-color:var(--color-background);background-position:50% 50%;background-repeat:no-repeat;background-size:cover;width:50%}.organic .cover__author-published-wrap{align-items:center;display:flex;flex-wrap:wrap;justify-content:stretch;margin-top:0}@media(min-width:30em){.organic .cover__author-published-wrap{margin-top:11.1rem}}.organic .cover__progress+.cover__author-published-wrap{margin-top:0}.organic .cover__author-published-wrap+.cover__header-content-title,.organic .cover__progress+.cover__header-content-title{margin-top:1.6rem}@media(min-width:30em){.organic .cover__author-published-wrap+.cover__header-content-title,.organic .cover__progress+.cover__header-content-title{margin-top:2.4rem}}.organic .partner-content-course-author__author{align-items:center}.organic .cover__details-content-published-at{color:#fff;color:var(--color-cover-contrast,#fff);display:none;flex-direction:column;font-family:var(--font-family-ui);font-size:1.4rem;font-weight:700;justify-content:center;line-height:1.2;margin:.8rem 0 1.4rem}@media(min-width:30em){.organic .cover__details-content-published-at{display:flex}}@media(min-width:62em){.organic .cover__details-content-published-at{font-size:1.6rem;margin:1.4rem 0}}.organic .cover__details{display:block}.organic .cover__details-content{max-width:70rem;width:100%}@media(min-width:48em){.organic .cover__details-content{min-width:63rem;width:unset}}.organic .cover__details-content-description{color:#000;font-family:var(--font-family-body);font-size:1.8rem;line-height:3.2rem;margin-bottom:6.4rem}.organic .cover__details-content-heading{font-family:var(--font-family-ui);font-size:1.4rem;font-weight:600;line-height:2.1rem;margin-bottom:3.2rem;padding-bottom:1.6rem}.organic .cover__details-content-wrap{display:flex;justify-content:center;margin:0 auto;padding:5rem 2rem}.organic .cover__details-content-aside{font-family:var(--font-family-ui);font-size:1.4rem;line-height:1;margin:6.4rem 0;width:auto}@media(min-width:75em){.organic .cover__details-content-aside{margin:0 0 0 14rem;width:30rem}}.organic .cover__details-content-aside--logo{margin-top:6.4rem}@media(min-width:75em){.organic .cover__details-content-aside--logo{margin-top:12.1rem}}.organic .cover__course-length-section{border-bottom:.1rem solid #eaeaeb;display:none;margin:0 0 1.6rem;padding:0 0 1.6rem}@media(min-width:75em){.organic .cover__course-length-section{display:block}}.organic .cover__course-length-section+.cover__details-content-section--type-partner-content .cover__details-content-heading{clip:rect(0,0,0,0)!important;border:none!important;clip-path:inset(50%)!important;height:1px!important;margin:0!important;overflow:hidden!important;padding:0!important;position:absolute!important;white-space:nowrap!important;width:1px!important}.organic .cover__details-content-heading--row{align-items:center;display:flex;justify-content:space-between}.organic .cover__details-content-heading--row .cover__course-length-section{border:none;display:block;margin:0;padding:0}.organic .cover__course-length-title,.organic .cover__details-content-heading--row .cover__course-length-title{clip:rect(0,0,0,0)!important;border:none!important;clip-path:inset(50%)!important;height:1px!important;margin:0!important;overflow:hidden!important;padding:0!important;position:absolute!important;white-space:nowrap!important;width:1px!important}.organic .cover__course-length-list{display:flex;line-height:2.1rem}.organic .cover__num-lessons{margin-right:1.7rem}@media(min-width:30em){.organic .cover__num-lessons{margin:0 3.2rem 0 0}}.organic .cover__num-lessons-value,.organic .cover__time-to-complete-value{font-weight:700}.organic .cover__num-lessons-units,.organic .cover__time-to-complete-units{font-weight:400}.organic .cover__details-logo{margin-bottom:4rem}.organic .cover__author-with-title{align-items:center;display:none;flex-direction:row;margin-bottom:3.8rem}.organic .cover__author-name{color:#000;font-size:1.6rem;font-weight:700;line-height:2.04rem;opacity:.8}.organic .cover__author-title{color:#6a737c;font-size:1.2rem;font-weight:400;letter-spacing:.026rem;line-height:1.44rem}.organic .cover__categories-title,.organic .cover__requirements-title{border-bottom:.1rem solid #eaeaeb;font-size:1.4rem;font-weight:600;margin:4.8rem 0 2.4rem;padding:0 0 1.6rem}.organic .cover__lesson-requirement,.organic .cover__quiz-requirement{color:#000;font-size:1.2rem;line-height:1.8rem;margin:.6rem 0 .6rem 2.6rem;text-indent:-2.6rem}.organic .cover__quiz-requirement-no-attempts{color:#db0000;font-weight:500;margin:.7rem 0 0 2.6rem}.organic .cover__lesson-requirement-icon,.organic .cover__quiz-requirement-icon{fill:#c9c9ca;flex:0 0 auto;margin-right:.8rem;vertical-align:middle;width:1.8rem}.organic .cover__lesson-requirement-icon--complete,.organic .cover__lesson-requirement-icon--type-failed,.organic .cover__lesson-requirement-icon--type-passed,.organic .cover__quiz-requirement-icon--complete,.organic .cover__quiz-requirement-icon--type-failed,.organic .cover__quiz-requirement-icon--type-passed{height:1.8rem}.organic .cover__due-date{border-color:var(--color-theme);border-radius:1000000px;border-style:solid;border-width:.1rem;font-size:1.2rem;font-weight:600;line-height:1.8rem;margin:1.6rem 0;max-width:100%;padding:.4rem .5em;text-align:center}@media(min-width:30em){.organic .cover__due-date{max-width:16.6rem}}@media(min-width:75em){.organic .cover__due-date{max-width:100%}}.organic .cover__due-date--urgent{background:var(--color-theme);color:#fff}.organic .cover__completed-info{align-items:center;display:flex;font-size:1.2rem;font-weight:600;line-height:1;margin:3.2rem 0 2.8rem}.organic .cover__completed-info .certificateDownload{color:inherit;font-size:inherit;font-weight:inherit}.organic .cover__completed-info .certificateDownload:before{content:"|";margin:0 .8rem}.organic .cover__completed-info .certificateDownload__btn{text-decoration:underline;text-underline-offset:.4rem}.organic .cover__completed-info-avatar{height:4rem;margin-right:1.6rem;width:4rem}.organic .cover__categories-list{display:flex;flex-wrap:wrap;font-size:1.4rem;line-height:1.7rem}.organic .cover__categories-item{align-items:center;background:var(--color-theme);border-radius:1000000px;color:#fff;color:var(--color-cover-contrast,#fff);display:flex;flex:0 1 auto;font-size:1.2rem;font-weight:600;margin:0 .8rem .8rem 0;max-width:100%;padding:.6rem 1.6rem}.organic .cover__categories-item-wrap{overflow-x:hidden;text-overflow:ellipsis;white-space:nowrap}.organic .cover__progress{color:var(--color-cover-contrast);font-family:var(--font-family-ui);font-size:1.2rem;font-weight:600;line-height:1.8rem;margin:0 0 3.2rem;max-width:62.4rem;width:100%}@media(min-width:30em){.organic .cover__progress{margin:1.2rem 0 6.5rem;max-width:48.2rem}}@media(min-width:48em){.organic .cover__progress{margin:0 0 6.5rem;max-width:62.4rem}}@media(min-width:75em){.organic .cover__progress{margin:0 0 9rem}}.organic .cover__progress-outer{background:var(--color-cover-progress-outer-bg);height:.2rem;margin:0 0 1.2rem;position:relative}.organic .cover__progress-inner{background:var(--color-cover-progress-inner-bg);bottom:0;left:0;position:absolute;top:0}.organic .cover__progress-text-wrap{align-items:baseline;display:flex;justify-content:flex-start}.organic .cover__progress-text{margin-bottom:.8rem;white-space:nowrap}@media(min-width:30em){.organic .cover__progress-text{margin:0 2em 0 0}}.organic .cover__progress-next-lesson{margin-left:calc(1.6rem + 1em);text-indent:calc(-1.6rem - 1em)}.organic .cover__progress-next-lesson-icon{height:.8rem;margin-right:1em;width:1.6rem}.organic .overview-list{font-family:var(--font-family-body)}.organic .overview-list__section-title{font-family:var(--font-family-ui);font-size:1.2rem;font-weight:600;margin:4.8rem 0 0;padding-bottom:2.1rem}.organic .overview-list-item__link{border-bottom:1px solid #eaeaeb}.organic .overview-list-item__title{font-family:var(--font-family-ui);font-size:1.4rem;font-weight:500;line-height:1.5rem;padding:1.6rem 6.3rem 1.6rem 5rem}.organic .overview-list-item__icon{left:1.75rem;top:1.75rem;width:1.25rem}.organic .overview-list-item__icon>svg{width:1.25rem}.organic .overview-list-item-tooltip{bottom:100%;left:50%;max-width:95%;opacity:0;pointer-events:none;position:absolute;transform:translate(-50%,1rem);transition-duration:.2s;transition-property:opacity,transform;transition-timing-function:ease-in-out;width:-webkit-max-content;width:max-content}.organic .overview-list-item-tooltip--visible{opacity:1;pointer-events:all;transform:translate(-50%,-.4rem)}.organic .overview-list-item-tooltip__inner{background-color:#000;border:.1rem solid transparent;border-radius:200px;box-shadow:0 -.2rem .4rem rgba(0,0,0,.2);color:#fff;font-family:var(--font-family-ui);font-size:1.2rem;line-height:1.5rem;padding:1.2rem 2.1rem;position:relative;text-align:center}.organic .overview-list-item-tooltip__inner:after{background:#000;border-color:transparent;border-style:none solid solid none;border-width:.1rem;bottom:-.6rem;content:"";height:1rem;left:calc(50% + .5rem);margin-left:-1rem;pointer-events:none;position:absolute;transform:rotate(45deg);width:1rem}.organic .overview-list-item-tooltip__inner--dark{background-color:#f8f8f8;color:#000}.organic .overview-list-item-tooltip__inner--dark:after{background:#f8f8f8}.organic .cover--layout-split-left .cover__header,.organic .cover--layout-split-left-image .cover__header,.organic .cover--layout-split-right .cover__header,.organic .cover--layout-split-right-image .cover__header{clip-path:none;min-height:54rem}@media(min-width:75em){.organic .cover--layout-split-left .cover__header,.organic .cover--layout-split-left-image .cover__header,.organic .cover--layout-split-right .cover__header,.organic .cover--layout-split-right-image .cover__header{overflow-x:visible;overflow-x:initial}}@media(min-width:62em){.organic .cover--layout-split-left .cover__header,.organic .cover--layout-split-left-image .cover__header,.organic .cover--layout-split-right .cover__header,.organic .cover--layout-split-right-image .cover__header{min-height:59rem}}@media(min-width:96.875em){.organic .cover--layout-split-left .cover__header,.organic .cover--layout-split-left-image .cover__header,.organic .cover--layout-split-right .cover__header,.organic .cover--layout-split-right-image .cover__header{margin:0 auto}}.organic .cover--layout-split-left .cover__header-content,.organic .cover--layout-split-left-image .cover__header-content,.organic .cover--layout-split-right .cover__header-content,.organic .cover--layout-split-right-image .cover__header-content{--color-background:#fff;background-color:transparent}.organic .cover--layout-split-left .cover__header-content-authors,.organic .cover--layout-split-left-image .cover__header-content-authors,.organic .cover--layout-split-right .cover__header-content-authors,.organic .cover--layout-split-right-image .cover__header-content-authors{align-items:center}.organic .cover--layout-split-left .partner-content-course-author__author,.organic .cover--layout-split-left-image .partner-content-course-author__author,.organic .cover--layout-split-right .partner-content-course-author__author,.organic .cover--layout-split-right-image .partner-content-course-author__author{color:#000;font-weight:600}.organic .cover--layout-split-left .cover__course-length-section,.organic .cover--layout-split-left-image .cover__course-length-section,.organic .cover--layout-split-right .cover__course-length-section,.organic .cover--layout-split-right-image .cover__course-length-section{margin-bottom:0}.organic .cover--layout-split-left .cover__author-with-title,.organic .cover--layout-split-left-image .cover__author-with-title,.organic .cover--layout-split-right .cover__author-with-title,.organic .cover--layout-split-right-image .cover__author-with-title{display:none}.organic .cover--layout-split-left .cover__details-content-published-at,.organic .cover--layout-split-left .cover__header-content-authors-name,.organic .cover--layout-split-left-image .cover__details-content-published-at,.organic .cover--layout-split-left-image .cover__header-content-authors-name,.organic .cover--layout-split-right .cover__details-content-published-at,.organic .cover--layout-split-right .cover__header-content-authors-name,.organic .cover--layout-split-right-image .cover__details-content-published-at,.organic .cover--layout-split-right-image .cover__header-content-authors-name{font-size:1.6rem;line-height:1.4rem}@media(min-width:62em){.organic .cover--layout-split-left .cover__header-content-authors-avatar,.organic .cover--layout-split-left-image .cover__header-content-authors-avatar,.organic .cover--layout-split-right .cover__header-content-authors-avatar,.organic .cover--layout-split-right-image .cover__header-content-authors-avatar{height:4.2rem;width:4.2rem}}.organic .cover--layout-split-left .cover__header-content-title,.organic .cover--layout-split-left-image .cover__header-content-title,.organic .cover--layout-split-right .cover__header-content-title,.organic .cover--layout-split-right-image .cover__header-content-title{font-size:4.8rem;line-height:6rem}@media(min-width:75em){.organic .cover--layout-split-left .cover__header-content-title,.organic .cover--layout-split-left-image .cover__header-content-title,.organic .cover--layout-split-right .cover__header-content-title,.organic .cover--layout-split-right-image .cover__header-content-title{font-size:7.2rem;line-height:8.5rem;width:auto}}.organic .cover--layout-split-left .cover__header-content-action-link-text,.organic .cover--layout-split-left-image .cover__header-content-action-link-text,.organic .cover--layout-split-right .cover__header-content-action-link-text,.organic .cover--layout-split-right-image .cover__header-content-action-link-text{position:relative;z-index:3}.organic .cover--layout-split-left .cover__header-graphic-container,.organic .cover--layout-split-left-image .cover__header-graphic-container,.organic .cover--layout-split-right .cover__header-graphic-container,.organic .cover--layout-split-right-image .cover__header-graphic-container{height:57rem;position:absolute;width:57.9rem}@media(min-width:90em){.organic .cover--layout-split-left .cover__header-graphic-container,.organic .cover--layout-split-left-image .cover__header-graphic-container,.organic .cover--layout-split-right .cover__header-graphic-container,.organic .cover--layout-split-right-image .cover__header-graphic-container{height:101.6rem;width:103.3rem}}.organic .cover--layout-split-left .cover__header-graphic,.organic .cover--layout-split-left-image .cover__header-graphic,.organic .cover--layout-split-right .cover__header-graphic,.organic .cover--layout-split-right-image .cover__header-graphic{clip-path:url(#cover-page-clip-path);height:100%;width:100%}.organic .cover--layout-split-left .cover__header-content-info,.organic .cover--layout-split-left-image .cover__header-content-info,.organic .cover--layout-split-right .cover__header-content-info,.organic .cover--layout-split-right-image .cover__header-content-info{max-width:50rem;padding-right:2rem}@media(min-width:48em){.organic .cover--layout-split-left .cover__header-content-info,.organic .cover--layout-split-left-image .cover__header-content-info,.organic .cover--layout-split-right .cover__header-content-info,.organic .cover--layout-split-right-image .cover__header-content-info{max-width:47rem}}@media(min-width:75em){.organic .cover--layout-split-left .cover__header-content-info,.organic .cover--layout-split-left-image .cover__header-content-info,.organic .cover--layout-split-right .cover__header-content-info,.organic .cover--layout-split-right-image .cover__header-content-info{max-width:76rem}}@media(min-width:90em){.organic .cover--layout-split-left .cover__header-content-info,.organic .cover--layout-split-left-image .cover__header-content-info,.organic .cover--layout-split-right .cover__header-content-info,.organic .cover--layout-split-right-image .cover__header-content-info{max-width:72rem}}@media(min-width:96.875em){.organic .cover--layout-split-left .cover__header,.organic .cover--layout-split-left-image .cover__header{max-width:155rem}}.organic .cover--layout-split-left .cover__header--with-info,.organic .cover--layout-split-left-image .cover__header--with-info{min-height:50rem}@media(min-width:62em){.organic .cover--layout-split-left .cover__header--with-info,.organic .cover--layout-split-left-image .cover__header--with-info{min-height:55rem}}@media(min-width:90em){.organic .cover--layout-split-left .cover__header--with-info,.organic .cover--layout-split-left-image .cover__header--with-info{min-height:70rem}}.organic .cover--layout-split-left .cover__header-content,.organic .cover--layout-split-left-image .cover__header-content{margin:0 auto;max-width:70rem;padding:4rem 0 10rem}@media(min-width:62em){.organic .cover--layout-split-left .cover__header-content,.organic .cover--layout-split-left-image .cover__header-content{max-width:none;padding:4rem 15rem 15rem}}@media(min-width:75em){.organic .cover--layout-split-left .cover__header-content,.organic .cover--layout-split-left-image .cover__header-content{padding:4rem 7rem 15rem}}@media(min-width:96.875em){.organic .cover--layout-split-left .cover__header-content,.organic .cover--layout-split-left-image .cover__header-content{padding:4rem 10rem 15rem}}.organic .cover--layout-split-left .cover__header-content-info,.organic .cover--layout-split-left-image .cover__header-content-info{max-width:40rem}@media(min-width:62em){.organic .cover--layout-split-left .cover__header-content-info,.organic .cover--layout-split-left-image .cover__header-content-info{max-width:50rem}}@media(min-width:75em){.organic .cover--layout-split-left .cover__header-content-info,.organic .cover--layout-split-left-image .cover__header-content-info{max-width:76rem}}.organic .cover--layout-split-left .cover__header-graphic-container,.organic .cover--layout-split-left-image .cover__header-graphic-container{right:-24.5rem;top:-6rem}@media(min-width:62em){.organic .cover--layout-split-left .cover__header-graphic-container,.organic .cover--layout-split-left-image .cover__header-graphic-container{right:-21.5rem;top:-6rem}}@media(min-width:75em){.organic .cover--layout-split-left .cover__header-graphic-container,.organic .cover--layout-split-left-image .cover__header-graphic-container{right:-17rem;top:-7rem}}@media(min-width:90em){.organic .cover--layout-split-left .cover__header-graphic-container,.organic .cover--layout-split-left-image .cover__header-graphic-container{right:-40rem;top:-35rem}}@media(min-width:96.875em){.organic .cover--layout-split-left .cover__header-graphic-container,.organic .cover--layout-split-left-image .cover__header-graphic-container{right:-37.5rem;top:-30rem}}.organic .cover--layout-split-left .cover__details-content-wrap,.organic .cover--layout-split-left-image .cover__details-content-wrap{justify-content:flex-start;margin:0 auto;max-width:70rem;padding:0 0 5rem}@media(min-width:62em){.organic .cover--layout-split-left .cover__details-content-wrap,.organic .cover--layout-split-left-image .cover__details-content-wrap{max-width:none;padding:0 15rem 5rem}}@media(min-width:75em){.organic .cover--layout-split-left .cover__details-content-wrap,.organic .cover--layout-split-left-image .cover__details-content-wrap{padding:0 7rem 5rem}}@media(min-width:96.875em){.organic .cover--layout-split-left .cover__details-content-wrap,.organic .cover--layout-split-left-image .cover__details-content-wrap{margin:0 auto;max-width:155rem;padding:0 10rem 5rem}}@media(min-width:125em){.organic .cover--layout-split-right .cover__header,.organic .cover--layout-split-right-image .cover__header{max-width:186rem}}@media(min-width:48em){.organic .cover--layout-split-right .cover__header--with-info,.organic .cover--layout-split-right-image .cover__header--with-info{min-height:50rem}}@media(min-width:62em){.organic .cover--layout-split-right .cover__header--with-info,.organic .cover--layout-split-right-image .cover__header--with-info{min-height:55rem}}@media(min-width:90em){.organic .cover--layout-split-right .cover__header--with-info,.organic .cover--layout-split-right-image .cover__header--with-info{min-height:70rem}}.organic .cover--layout-split-right .cover__header-content,.organic .cover--layout-split-right-image .cover__header-content{margin:0 0 0 35rem;padding:4rem 0 7.7rem}@media(min-width:62em){.organic .cover--layout-split-right .cover__header-content,.organic .cover--layout-split-right-image .cover__header-content{margin-left:46rem}}@media(min-width:90em){.organic .cover--layout-split-right .cover__header-content,.organic .cover--layout-split-right-image .cover__header-content{margin-left:64.5rem;padding-bottom:12.5rem}}@media(min-width:125em){.organic .cover--layout-split-right .cover__header-content,.organic .cover--layout-split-right-image .cover__header-content{margin-left:85rem}}@media(min-width:48em){.organic .cover--layout-split-right .cover__header-graphic-container,.organic .cover--layout-split-right-image .cover__header-graphic-container{left:-27rem;top:-14rem}}@media(min-width:62em){.organic .cover--layout-split-right .cover__header-graphic-container,.organic .cover--layout-split-right-image .cover__header-graphic-container{left:-18rem;top:-6rem}}@media(min-width:90em){.organic .cover--layout-split-right .cover__header-graphic-container,.organic .cover--layout-split-right-image .cover__header-graphic-container{left:-47rem;top:-30rem}}@media(min-width:125em){.organic .cover--layout-split-right .cover__header-graphic-container,.organic .cover--layout-split-right-image .cover__header-graphic-container{left:-27rem;top:-31rem}.organic .cover--layout-split-right .cover__details,.organic .cover--layout-split-right-image .cover__details{margin:0 auto;max-width:186rem}}.organic .cover--layout-split-right .cover__details-content-wrap,.organic .cover--layout-split-right-image .cover__details-content-wrap{justify-content:flex-start;padding-top:0}@media(min-width:75em){.organic .cover--layout-split-right .cover__details-content-wrap,.organic .cover--layout-split-right-image .cover__details-content-wrap{padding:0 0 5rem}}@media(min-width:48em){.organic .cover--layout-split-right .cover__details-content,.organic .cover--layout-split-right-image .cover__details-content{margin:0 auto}}@media(min-width:75em){.organic .cover--layout-split-right .cover__details-content,.organic .cover--layout-split-right-image .cover__details-content{margin-left:46rem}}@media(min-width:90em){.organic .cover--layout-split-right .cover__details-content,.organic .cover--layout-split-right-image .cover__details-content{margin-left:64.5rem}}@media(min-width:125em){.organic .cover--layout-split-right .cover__details-content,.organic .cover--layout-split-right-image .cover__details-content{margin-left:85rem}}@media(min-width:75em){.organic .cover--layout-split-right .cover__details-content-aside,.organic .cover--layout-split-right-image .cover__details-content-aside{margin-left:6.5rem;margin-right:9.5rem}}@media(min-width:90em){.organic .cover--layout-split-right .cover__details-content-aside,.organic .cover--layout-split-right-image .cover__details-content-aside{margin-left:20.5rem}}@media(min-width:125em){.organic .cover--layout-split-right .cover__details-content-aside,.organic .cover--layout-split-right-image .cover__details-content-aside{margin-left:41rem}}@media(min-width:75em){.organic .cover--layout-split-right .cover__details-content-aside+.cover__details-content,.organic .cover--layout-split-right-image .cover__details-content-aside+.cover__details-content{margin-left:0}}@media(min-width:90em){.organic .cover--layout-split-right .cover__details-content-aside+.cover__details-content,.organic .cover--layout-split-right-image .cover__details-content-aside+.cover__details-content{margin-left:0;margin-left:5rem}}.organic .cover--layout-left .cover__header-content,.organic .cover--layout-left-overlay .cover__header-content{position:relative}.organic .cover--layout-left .cover__header-content:after,.organic .cover--layout-left-overlay .cover__header-content:after{background:none}@media(min-width:75em){.organic .cover--layout-left .cover__header-content:after,.organic .cover--layout-left-overlay .cover__header-content:after{background-image:url("data:image/svg+xml;charset=utf-8,%3Csvg width='5000' height='478' fill='none' xmlns='http://www.w3.org/2000/svg'%3E%3Cpath fill-rule='evenodd' clip-rule='evenodd' d='M5000 478V240L2112.21 472.981a400.027 400.027 0 0 1-123-9.154L0 0v478h5000Z' fill='%23fff'/%3E%3C/svg%3E");background-position:bottom;background-repeat:no-repeat;content:"";inset:0;pointer-events:none;position:absolute}.organic .cover--layout-left .cover__header-content,.organic .cover--layout-left-overlay .cover__header-content{display:flex;justify-content:center}}.organic .cover--layout-left .cover__header-content-action-wrapper,.organic .cover--layout-left-overlay .cover__header-content-action-wrapper{display:flex}@media(min-width:48em){.organic .cover--layout-left .cover__header-content-action-wrapper,.organic .cover--layout-left-overlay .cover__header-content-action-wrapper{display:inline-flex}}.organic .cover--layout-left .cover__header-content-action-link,.organic .cover--layout-left-overlay .cover__header-content-action-link{padding:.95rem 3.85rem;z-index:3}@media(min-width:30em){.organic .cover--layout-left .cover__header-content-action-link,.organic .cover--layout-left-overlay .cover__header-content-action-link{align-self:center;padding:1.73rem 3.3rem}}.organic .cover--layout-left .cover__header-content-title,.organic .cover--layout-left-overlay .cover__header-content-title{font-size:3.2rem;line-height:3.8rem;margin-bottom:3.2rem;padding-right:1rem}@media(min-width:30em){.organic .cover--layout-left .cover__header-content-title,.organic .cover--layout-left-overlay .cover__header-content-title{font-size:4rem;line-height:5rem;margin:2.4rem 0 4.8rem;max-width:52.5rem;padding-right:0}}@media(min-width:48em){.organic .cover--layout-left .cover__header-content-title,.organic .cover--layout-left-overlay .cover__header-content-title{font-size:4.8rem;line-height:5.6rem;margin-bottom:4.8rem;max-width:70.8rem}}@media(min-width:62em){.organic .cover--layout-left .cover__header-content-title,.organic .cover--layout-left-overlay .cover__header-content-title{font-size:7.2rem;line-height:8.5rem;margin:2.4rem 0 5.6rem;max-width:none}}@media(min-width:75em){.organic .cover--layout-left .cover__header-content-title,.organic .cover--layout-left-overlay .cover__header-content-title{min-width:80rem}}.organic .cover--layout-left .cover__header-content-info,.organic .cover--layout-left-overlay .cover__header-content-info{margin-left:0;max-width:120rem}@media(min-width:30em){.organic .cover--layout-left .cover__header-content-info,.organic .cover--layout-left-overlay .cover__header-content-info{margin-left:-3.8rem;min-width:29rem}}@media(min-width:62em){.organic .cover--layout-left .cover__header-content-info,.organic .cover--layout-left-overlay .cover__header-content-info{margin-left:0}}.organic .cover--layout-left .cover__details-content-wrap,.organic .cover--layout-left-overlay .cover__details-content-wrap{padding-top:3.6rem}@media(min-width:48em){.organic .cover--layout-left .cover__details-content-wrap,.organic .cover--layout-left-overlay .cover__details-content-wrap{padding-top:10rem}}.organic .cover--layout-left .cover__details-content,.organic .cover--layout-left-overlay .cover__details-content{max-width:60rem;width:100%}@media(min-width:48em){.organic .cover--layout-left .cover__details-content,.organic .cover--layout-left-overlay .cover__details-content{max-width:70rem;min-width:63rem;width:auto}}.organic .cover--layout-centered .cover__header-content,.organic .cover--layout-centered-overlay .cover__header-content{padding:2rem 2rem 8rem;position:relative}@media(min-width:30em){.organic .cover--layout-centered .cover__header-content,.organic .cover--layout-centered-overlay .cover__header-content{padding:2rem 6rem 8rem}}@media(min-width:48em){.organic .cover--layout-centered .cover__header-content,.organic .cover--layout-centered-overlay .cover__header-content{padding:4rem 2rem 20rem}}.organic .cover--layout-centered .cover__header-content:after,.organic .cover--layout-centered-overlay .cover__header-content:after{background:none}@media(min-width:75em){.organic .cover--layout-centered .cover__header-content:after,.organic .cover--layout-centered-overlay .cover__header-content:after{background-image:url("data:image/svg+xml;charset=utf-8,%3Csvg width='5000' height='625' fill='none' xmlns='http://www.w3.org/2000/svg'%3E%3Cpath fill-rule='evenodd' clip-rule='evenodd' d='M5000 625V.5L2732.75 566.859a959.985 959.985 0 0 1-465.49-.044L0 0v625h5000Z' fill='%23fff'/%3E%3C/svg%3E");background-position:bottom;background-repeat:no-repeat;content:"";inset:0;pointer-events:none;position:absolute}}.organic .cover--layout-centered .cover__header-content-info--rise-com .partner-content-course-author__author,.organic .cover--layout-centered-overlay .cover__header-content-info--rise-com .partner-content-course-author__author{padding-right:0}.organic .cover--layout-centered .cover__header-content-action-link,.organic .cover--layout-centered-overlay .cover__header-content-action-link{padding:.95rem 9.35rem;z-index:3}@media(min-width:30em){.organic .cover--layout-centered .cover__header-content-action-link,.organic .cover--layout-centered-overlay .cover__header-content-action-link{margin-left:1.2rem;margin-right:1.2rem;padding:1.73rem 3.3rem}}.organic .cover--layout-centered .cover__header-content-action-wrapper,.organic .cover--layout-centered-overlay .cover__header-content-action-wrapper{justify-content:center;margin-bottom:3rem}@media(min-width:30em){.organic .cover--layout-centered .cover__header-content-action-wrapper,.organic .cover--layout-centered-overlay .cover__header-content-action-wrapper{margin-bottom:0}}.organic .cover--layout-centered .cover__header-content-info,.organic .cover--layout-centered-overlay .cover__header-content-info{align-items:center;display:flex;flex-direction:column;margin:0 auto;max-width:120rem}.organic .cover--layout-centered .cover__header-content-title,.organic .cover--layout-centered-overlay .cover__header-content-title{font-size:3.2rem;line-height:3.8rem;margin-bottom:3.2rem;padding:0 1.5rem;text-align:center}@media(min-width:30em){.organic .cover--layout-centered .cover__header-content-title,.organic .cover--layout-centered-overlay .cover__header-content-title{font-size:4rem;line-height:5rem;margin-bottom:4.8rem;max-width:61.2rem;padding:0}}@media(min-width:48em){.organic .cover--layout-centered .cover__header-content-title,.organic .cover--layout-centered-overlay .cover__header-content-title{font-size:4.8rem;line-height:5.6rem;max-width:70.8rem}}@media(min-width:62em){.organic .cover--layout-centered .cover__header-content-title,.organic .cover--layout-centered-overlay .cover__header-content-title{font-size:7.2rem;line-height:8.5rem;margin-bottom:5.6rem;max-width:none}}.organic .cover--layout-centered .cover__details-content,.organic .cover--layout-centered-overlay .cover__details-content{padding:0}@media(min-width:30em){.organic .cover--layout-centered .cover__details-content,.organic .cover--layout-centered-overlay .cover__details-content{padding:0 4.5rem;width:100%}}@media(min-width:48em){.organic .cover--layout-centered .cover__details-content,.organic .cover--layout-centered-overlay .cover__details-content{max-width:70rem;min-width:63rem;padding:0;width:auto}}.organic .cover--layout-centered .cover__progress-text-wrap,.organic .cover--layout-centered-overlay .cover__progress-text-wrap{justify-content:center}.organic .cover--layout-centered .cover__progress,.organic .cover--layout-centered-overlay .cover__progress{margin-bottom:3.2rem;text-align:center}@media(min-width:30em){.organic .cover--layout-centered .cover__progress,.organic .cover--layout-centered-overlay .cover__progress{margin-bottom:6.5rem}}@media(min-width:48em){.organic .cover--layout-centered .cover__progress,.organic .cover--layout-centered-overlay .cover__progress{margin-bottom:12rem}}.organic .cover--layout-centered .cover__author-published-wrap,.organic .cover--layout-centered-overlay .cover__author-published-wrap{justify-content:center}.organic .partner-content-book-info__flex-course,.organic .partner-content-partner-info__flex{justify-content:flex-start}@keyframes organic-cover-header-enter{0%{opacity:0;transform:translateY(-90px)}20%{opacity:0;transform:translateY(-90px)}to{opacity:1;transform:translateY(0)}}@keyframes organic-cover-header-exit{0%{opacity:1}to{opacity:0;transform:translateY(-90px)}}@keyframes organic-cover-details-enter{0%{opacity:0;transform:translateY(-90px)}20%{opacity:0}to{opacity:1;transform:translateY(0)}}@keyframes organic-cover-details-exit{0%{opacity:1}80%{opacity:0}to{transform:translateY(-90px)}}.organic .cover-container{inset:0;position:absolute}.organic .cover-container--entering .cover__details{animation:organic-cover-details-enter .5s}.organic .cover-container--exiting .cover__details{animation:organic-cover-details-exit .5s;animation-fill-mode:forwards}.organic .cover-container--entering .cover__header{animation:organic-cover-header-enter 425ms}.organic .cover-container--exiting .cover__header{animation:organic-cover-header-exit .45s;animation-fill-mode:forwards}.organic .lesson-nav{--color-background:var(--color-theme);--button-icon-color:#000;--button-border-color:var(--color-theme);--button-text-hover-color:#000;--button-background-hover-color:#e3e3e3;--button-background-selected-color:#c5c5c5;--color-button-contrast:var(--color-theme-contrast)}.organic .lesson-nav--restricted{cursor:not-allowed}.organic .lesson-nav--full{align-items:center;background-color:var(--color-background);display:flex;justify-content:center;overflow:hidden;pointer-events:none;position:relative;width:100%}.organic .lesson-nav--full .lesson-nav-link{display:block;flex:1 1 auto;margin-bottom:.3rem;pointer-events:auto;transition:color .3s;width:100%;z-index:1}.organic .lesson-nav--full .lesson-nav-link__link{color:#fff;color:var(--color-button-contrast,#fff);display:flex;padding:1.8rem;text-align:center;text-decoration:none}.organic .lesson-nav--full .lesson-nav-link__link:focus{outline-offset:-4px;outline-width:2px}.organic .lesson-nav--full .lesson-nav-link__link:before{content:"";inset:0;position:absolute;z-index:-1}.organic .lesson-nav--full .lesson-nav-link__link:hover:before{background-color:var(--button-background-hover-color)}.organic .lesson-nav--full .lesson-nav-link__link:active:before{background-color:var(--button-background-selected-color)}.organic .lesson-nav--full .lesson-nav__link-icon{flex:0 0 auto;height:2.2rem;width:2.2rem}.organic .lesson-nav--full .lesson-nav__link-text{flex:0 1 auto;font-family:var(--font-family-ui);font-size:2rem;font-weight:600;margin-left:1rem;overflow:hidden;text-overflow:ellipsis;white-space:nowrap}.organic .lesson-nav--floating{--color-background:#fff;background-color:var(--color-background);display:flex;flex-direction:row-reverse;height:10px;padding:0;text-transform:uppercase}.organic .lesson-nav--floating .lesson-nav-link{align-items:flex-end;color:#fff;color:var(--color-button-contrast,#fff);display:block;min-width:24.8rem;opacity:0;position:fixed;right:2vw;text-align:center;text-decoration:none;transition-duration:.5s;transition-property:opacity,transform;transition-timing-function:ease-in;z-index:300}.organic .lesson-nav--floating .lesson-nav-link svg{z-index:2}.organic .lesson-nav--floating .lesson-nav-link__link{background-color:var(--color-background);border-radius:7.2rem;height:6rem;position:relative}@media(forced-colors:active){.organic .lesson-nav--floating .lesson-nav-link__link{border:1px solid}}.organic .lesson-nav--floating .lesson-nav-link__link:before{border-radius:7.2rem;content:"";inset:.1rem;position:absolute;z-index:1}.organic .lesson-nav--floating .lesson-nav-link__link:hover:before{background-color:var(--button-background-hover-color)}.organic .lesson-nav--floating .lesson-nav-link__link:active:before{background-color:var(--button-background-selected-color)}.organic .lesson-nav--floating .lesson-nav__link-icon{height:1.8rem;width:1.8rem}.organic .lesson-nav--floating .lesson-nav__link-text{font-family:var(--font-family-body);font-size:1.4rem;font-weight:600;margin-right:1rem;z-index:2}.organic .lesson-nav--floating-full{align-items:center;background-color:var(--color-background);height:8.2rem;justify-content:center;overflow:hidden;pointer-events:none;position:relative;text-transform:uppercase}.organic .lesson-nav--floating-full .lesson-nav-link{border:.2rem solid var(--button-border-color);border-radius:10rem;height:5rem;margin:0 1.6rem;pointer-events:auto;transition:color .3s;width:100%;z-index:1}.organic .lesson-nav--floating-full .lesson-nav-link__link{border-radius:10rem;color:#fff;color:var(--color-button-contrast,#fff);height:4.6rem;text-align:center;text-decoration:none}.organic .lesson-nav--floating-full .lesson-nav-link__link:focus{outline-offset:-4px;outline-width:2px}.organic .lesson-nav--floating-full .lesson-nav-link__link:before{content:"";inset:0;position:absolute;z-index:-1}.organic .lesson-nav--floating-full .lesson-nav-link__link:hover{background-color:var(--button-background-hover-color)}.organic .lesson-nav--floating-full .lesson-nav-link__link:active{background-color:var(--button-background-selected-color)}.organic .lesson-nav--floating-full .lesson-nav__link-icon{flex:0 0 auto;height:1.8rem;width:1.8rem}.organic .lesson-nav--floating-full .lesson-nav__link-text{font-family:var(--font-family-ui);font-size:1.4rem;font-weight:600;line-height:1.4rem;margin-left:0;margin-right:1rem;overflow:hidden;text-overflow:ellipsis;white-space:nowrap}.organic .lesson-nav--previous{display:none}.organic .lesson-nav--previous.lesson-nav--floating .lesson-nav-link{right:3vh;top:2vh}.organic .lesson-nav--next.lesson-nav--floating .lesson-nav-link{bottom:2vh;right:3vh}.organic .lesson-nav-link__link{align-items:center;color:inherit;display:flex;justify-content:center;text-decoration:none;width:100%}.organic .lesson-nav-link-tooltip{bottom:100%;left:50%;max-width:95%;opacity:0;pointer-events:none;position:absolute;transform:translate(-50%,1rem);transition-duration:.2s;transition-property:opacity,transform;transition-timing-function:ease-in-out;width:-webkit-max-content;width:max-content}.organic .lesson-nav-link-tooltip--visible{opacity:1;pointer-events:all;transform:translate(-50%,-.4rem)}.organic .lesson-nav-link-tooltip__inner{background-color:#000;border:.1rem solid transparent;border-radius:200px;box-shadow:0 -.2rem .4rem rgba(0,0,0,.2);color:#fff;font-family:var(--font-family-ui);font-size:1.2rem;line-height:1.5rem;padding:1.2rem 2.1rem;position:relative;text-align:center}.organic .lesson-nav-link-tooltip__inner:after{background:#000;border-color:transparent;border-style:none solid solid none;border-width:.1rem;bottom:-.6rem;content:"";height:1rem;left:calc(50% + .5rem);margin-left:-1rem;pointer-events:none;position:absolute;transform:rotate(45deg);width:1rem}.organic .lesson-nav-link-tooltip__inner--dark{background-color:#f8f8f8;color:#000}.organic .lesson-nav-link-tooltip__inner--dark:after{background:#f8f8f8}.organic .lesson-nav--floating[data-visible=true] .lesson-nav-link{opacity:1;transform:none}.organic .lesson-nav--floating.lesson-nav--previous[data-hidden=true] .lesson-nav-link{transform:translateY(-200%)}.organic .lesson-nav--floating.lesson-nav--next[data-hidden=true] .lesson-nav-link{transform:translateY(200%)}.organic .lesson-nav--light.lesson-nav--full{--color-background:#f0f0f0;--color-button-contrast:#000}.organic .lesson-nav--dark.lesson-nav--full{--color-background:#000;--button-background-hover-color:#303030;--button-background-selected-color:#707070;--color-button-contrast:#fff}.organic .lesson-nav--accent.lesson-nav--full{--button-background-hover-color:rgba(0,0,0,.2);--button-background-selected-color:rgba(0,0,0,.4);--button-text-hover-color:var(--color-button-contrast)}.organic .lesson-nav--tint.lesson-nav--full{--button-background-hover-color:hsla(0,0%,100%,.7);--button-background-selected-color:hsla(0,0%,100%,.6);--color-button-contrast:var(--color-theme)}.organic .lesson-nav--tint.lesson-nav--full .lesson-nav-link__link:before{background-color:hsla(0,0%,100%,.85)}.organic .lesson-nav--tint.lesson-nav--full .lesson-nav-link__link:hover:before{background-color:var(--button-background-hover-color)}.organic .lesson-nav--tint.lesson-nav--full .lesson-nav-link__link:active:before{background-color:var(--button-background-selected-color)}.organic .lesson-nav--tint.lesson-nav--full .lesson-nav__link-icon,.organic .lesson-nav--tint.lesson-nav--full .lesson-nav__link-text{filter:brightness(.85)}.organic .lesson-nav--light.lesson-nav--floating{--button-background-hover-color:#f0f0f0;--button-background-active-color:#e3e3e3;--color-button-contrast:#000}.organic .lesson-nav--light.lesson-nav--floating .lesson-nav-link__link{box-shadow:0 .4rem 2rem rgba(0,0,0,.1)}.organic .lesson-nav--light.lesson-nav--floating .lesson-nav-link__link:hover{background-color:var(--button-background-hover-color)}.organic .lesson-nav--light.lesson-nav--floating .lesson-nav-link__link:active{background-color:var(--button-background-active-color);box-shadow:none;color:#000;color:initial}.organic .lesson-nav--dark.lesson-nav--floating{--color-background:#303030;--button-background-hover-color:#454545;--button-background-active-color:#707070;--color-button-contrast:#fff}.organic .lesson-nav--tint.lesson-nav--floating{--color-background:var(--color-theme);--button-background-hover-color:hsla(0,0%,100%,.7);--button-background-selected-color:hsla(0,0%,100%,.6);--color-button-contrast:var(--color-theme)}.organic .lesson-nav--tint.lesson-nav--floating .lesson-nav-link__link{box-shadow:0 0 0 2px var(--color-theme);box-sizing:border-box;height:5.6rem}.organic .lesson-nav--tint.lesson-nav--floating .lesson-nav-link__link:before{background-color:hsla(0,0%,100%,.8)}.organic .lesson-nav--tint.lesson-nav--floating .lesson-nav-link__link:hover:before{background-color:var(--button-background-hover-color)}.organic .lesson-nav--tint.lesson-nav--floating .lesson-nav-link__link:active:before{background-color:var(--button-background-selected-color)}.organic .lesson-nav--tint.lesson-nav--floating .lesson-nav__link-icon,.organic .lesson-nav--tint.lesson-nav--floating .lesson-nav__link-text{filter:brightness(.85)}.organic .lesson-nav--accent.lesson-nav--floating{--color-background:var(--color-theme);--button-background-hover-color:rgba(0,0,0,.2);--button-background-selected-color:rgba(0,0,0,.4)}.organic .lesson-nav--light.lesson-nav--floating-full{--color-background:#fff;--button-border-color:#303030;--color-button-contrast:#000}.organic .lesson-nav--dark.lesson-nav--floating-full{--color-background:#000;--button-border-color:#fff;--button-background-hover-color:#303030;--button-background-selected-color:#707070;--color-button-contrast:#fff}.organic .lesson-nav--accent.lesson-nav--floating-full{--button-background-hover-color:rgba(0,0,0,.2);--button-background-selected-color:rgba(0,0,0,.4);--button-border-color:var(--color-button-contrast)}.organic .lesson-nav--accent.lesson-nav--floating-full .lesson-nav-link{border:.2rem solid var(--button-border-color)}.organic .lesson-nav--tint.lesson-nav--floating-full{--color-background:var(--color-theme);--button-border-color:var(--color-theme);--button-background-hover-color:hsla(0,0%,100%,.7);--button-background-selected-color:hsla(0,0%,100%,.6);--color-button-contrast:var(--color-theme)}.organic .lesson-nav--tint.lesson-nav--floating-full:before{background-color:hsla(0,0%,100%,.85);content:"";inset:0;position:absolute;z-index:0}.organic .lesson-nav--tint.lesson-nav--floating-full .lesson-nav-link{background-color:var(--color-background)}.organic .lesson-nav--tint.lesson-nav--floating-full .lesson-nav-link__link:before{background-color:hsla(0,0%,100%,.8);border-radius:10rem;margin:1.9rem}.organic .lesson-nav--tint.lesson-nav--floating-full .lesson-nav-link__link:hover{background-color:var(--color-theme-tint)}.organic .lesson-nav--tint.lesson-nav--floating-full .lesson-nav-link__link:hover:before{background-color:var(--button-background-hover-color)}.organic .lesson-nav--tint.lesson-nav--floating-full .lesson-nav-link__link:active:before{background-color:var(--button-background-selected-color)}.organic .lesson-nav--tint.lesson-nav--floating-full .lesson-nav__link-icon,.organic .lesson-nav--tint.lesson-nav--floating-full .lesson-nav__link-text{color:var(--color-theme);filter:brightness(.8)}.organic .page-transition-back-enter .lesson-nav--floating .lesson-nav-link,.organic .page-transition-back-leave .lesson-nav--floating .lesson-nav-link,.organic .page-transition-enter .lesson-nav--floating .lesson-nav-link,.organic .page-transition-leave .lesson-nav--floating .lesson-nav-link{display:none}@keyframes organic-lesson-content-enter{0%{opacity:0}10%{opacity:0}to{opacity:1}}@keyframes organic-lesson-content-exit{0%{opacity:1}10%{opacity:1}60%{opacity:0}to{opacity:0}}.organic .lesson{inset:0;opacity:1;position:absolute;z-index:2}.organic .lesson--entering .lesson__content{animation:organic-lesson-content-enter .5s}.organic .lesson--exiting .lesson__content{animation:organic-lesson-content-exit .6s;animation-fill-mode:forwards}.organic{--color-one-page-cover-contrast:var(--color-theme-contrast);--color-one-page-cover-contrast-complementary:var(--color-theme-contrast-complementary)}.organic .one-page-cover__wrapper--image,.organic .one-page-cover__wrapper--white{--color-background:#fff}.organic .one-page-cover__wrapper--overlay-light,.organic .one-page-cover__wrapper--white{--color-one-page-cover-contrast:#000;--color-one-page-cover-contrast-complementary:#fff}.organic .one-page-cover__wrapper--overlay-dark{--color-one-page-cover-contrast:#fff;--color-one-page-cover-contrast-complementary:#000}.organic .one-page-cover-info__title{margin-bottom:1.6rem}.organic .one-page-cover-info .one-page-title{color:#fff;color:var(--color-one-page-cover-contrast,#fff);font-family:var(--font-family-head);font-size:7.2rem;font-weight:700;line-height:8.5rem}@media(max-width:47.9375em){.organic .one-page-cover-info .one-page-title{font-size:4rem;line-height:5rem}}@media(max-width:29.9375em){.organic .one-page-cover-info .one-page-title{font-size:3.2rem;line-height:3.8rem}}@media(min-width:62em){.organic .one-page-cover-info .one-page-authors__avatar,.organic .one-page-cover-info .one-page-authors__avatar-fallback{height:4rem;width:4rem}}.organic .one-page-cover-info .one-page-authors__name{color:#fff;color:var(--color-one-page-cover-contrast,#fff);font-weight:600}@media(min-width:62em){.organic .one-page-cover-info .one-page-authors__name{font-size:1.6rem}}.organic{--color-background:var(--color-theme);--color-one-page-lesson-header-contrast:var(--color-theme-contrast);--color-one-page-lesson-header-contrast-complementary:var(--color-theme-contrast-complementary)}.organic .one-page-lesson-header{background-color:var(--color-background);clip-path:url(#cover-page-clip-path);height:39.4rem}.organic .one-page-lesson-header--image{--color-background:#fff;--color-one-page-lesson-header-contrast:#fff}.organic .one-page-lesson-header--image.one-page-lesson-header--overlay-light{--color-one-page-lesson-header-contrast:#000}.organic .one-page-lesson-header--white{--color-background:#fff;--color-one-page-lesson-header-contrast:#000;border-bottom:none}.organic .one-page-lesson-header-info__title{margin-bottom:1.6rem}.organic .one-page-lesson-header-info .one-page-title{color:#fff;color:var(--color-one-page-lesson-header-contrast,#fff);font-family:var(--font-family-head);font-size:3.2rem;font-weight:700}@media(min-width:30em){.organic .one-page-lesson-header-info .one-page-title{font-size:4.5rem}}.organic .one-page-lesson-header-info .one-page-authors__avatar{border-color:#fff;border-color:var(--color-one-page-lesson-header-contrast,#fff)}@media(min-width:62em){.organic .one-page-lesson-header-info .one-page-authors__avatar{height:4rem;width:4rem}}.organic .one-page-lesson-header-info .one-page-authors__name{color:#fff;color:var(--color-one-page-lesson-header-contrast,#fff);font-weight:700}.btn-skip-to-lesson{background:#313537;color:#fff;cursor:pointer;flex:0 0 auto;font-size:1.1rem;font-weight:900;letter-spacing:.1rem;line-height:1.1rem;overflow-y:hidden;position:relative;text-align:left;text-transform:uppercase;z-index:3}.btn-skip-to-lesson:focus{outline:none}.btn-skip-to-lesson__wrap{align-items:center;display:flex;padding:1.3rem 2rem 1.1rem}.btn-skip-to-lesson__icon{flex:0 0 auto;height:1.6rem;transform:rotate(-90deg)}.browser-support{bottom:0;left:0;position:fixed;right:0;z-index:999}.browser-support__inner{background-color:#282828;font-size:1.4rem;font-weight:700;letter-spacing:.02rem;padding:2.5rem;position:relative;text-align:left}@media(min-width:48em){.browser-support__inner{text-align:center}}.browser-support__text{color:#a2acb0}.browser-support__text--full{display:none}@media(min-width:48em){.browser-support__text--full{display:inline}.browser-support__text--mobile{display:none}}.browser-support__link{color:#fff;text-decoration:none}.browser-support__link>.icon{font-size:.75rem;margin-left:.3rem}.browser-support__dismiss{background-color:#fafafa;border:none;border-radius:50%;cursor:pointer;height:3.4rem;line-height:3.4rem;margin-top:-1.7rem;padding:0;position:absolute;right:3rem;text-align:center;top:50%;width:3.4rem}.browser-support__dismiss-icon{display:inline-block;font-size:3rem;line-height:normal!important;margin-top:-.25rem}.button{-webkit-appearance:none;appearance:none;background:transparent;border:0;color:#000;cursor:pointer;display:inline-block;font-family:lato,sans-serif;font-size:inherit;padding:0}.button--sidebar{bottom:0;height:5.2rem;left:0;padding:1.5rem 0;position:fixed;width:36rem}.button--sidebar-basic{padding:1.85rem 0;width:100%}.button--sidebar,.button--sidebar-basic{background-color:#000!important;color:#fff;font-size:1.2rem;font-weight:900;letter-spacing:.08rem;text-transform:uppercase}.button--sidebar [class*=icon-],.button--sidebar-basic [class*=icon-]{background:#fff;border-radius:50%;color:#000;display:inline-block;font-size:1rem;height:2.2rem;line-height:2.2rem;margin-right:.8rem;vertical-align:5%;width:2.2rem}.button--done{-webkit-font-smoothing:antialiased;border-radius:3.3rem;height:3.3rem;letter-spacing:.16rem;line-height:3.3rem;min-width:12.5rem;padding:0 3rem}.button--done,.button--header{background:#fff;color:#000;font-size:1.2rem;font-weight:900;text-align:center;text-transform:uppercase}.button--header{border-radius:2.5rem;height:2.5rem;letter-spacing:.12rem;line-height:2.5rem;padding:0 1.5rem}.button--logo{display:flex}.button--header-done,.button--inverted,.button--outline{border-radius:2.5rem;font-size:1.2rem;font-weight:700;letter-spacing:.12rem;padding:.25rem 2rem;text-align:center;text-transform:uppercase}.button+.button--header-done,.button+.button--inverted,.button+.button--outline{margin-left:1.5rem}.button+.button--header-done-right-course-themes,.button+.button--inverted-right-course-themes,.button+.button--outline-right-course-themes{margin-left:.6rem}.button--header-done,.button--inverted,button.button--outline{padding:.4rem 2rem}.button--compact{padding:.3rem 1.5rem}.button--next,.button--submit{background:#d6d7d7;color:#fff;font-size:1.2rem;font-weight:900;min-width:13rem;padding:1.5rem 3rem;text-transform:uppercase;transition:background .3s}.button--next:hover,.button--submit:hover{transition:background 0}.button--submit{pointer-events:none}.button--submit-active{background:#50abf1;pointer-events:inherit}.button--outline{background:#fff;border:1px solid rgba(0,0,0,.4);outline-offset:2px;text-decoration:none}.button--outline-transparent{background:transparent none repeat 0 0/auto auto padding-box border-box scroll;background:initial}.button--outline:focus,.button--outline:hover,.menu--active .button--outline{border-color:#000}.button--link{color:inherit;cursor:pointer;text-decoration:underline}.button--header-done,.button--inverted{background:#000;border:1px solid rgba(0,0,0,.4);color:#fff}.button--header-done.button--disabled{margin-left:1.5rem;opacity:.2}.button--signin{background:#4fbdf4;border-radius:2.25rem;border-width:0;color:#fff;cursor:pointer;display:inline-block;font-family:lato,sans-serif;font-size:1.4rem;font-weight:700;height:4.5rem;line-height:4.5rem;outline:none;padding:0 3.5rem;text-decoration:none;transition:box-shadow 90ms ease-in-out,transform 90ms ease-in-out;-webkit-user-select:none;-ms-user-select:none;user-select:none}.button--signin:focus,.button--signin:hover{box-shadow:inset 0 -1px rgba(0,0,0,.2)}.button--signin:active{box-shadow:inset 0 1px rgba(0,0,0,.2),inset 0 100px rgba(0,0,0,.1);transform:translateY(1px)}.button--disabled{cursor:not-allowed;opacity:.5}.button--controls-enhanced{background:#fff;border-radius:4.4rem;box-shadow:0 4px 24px rgba(0,0,0,.1);color:#000;cursor:pointer;font-family:lato,sans-serif;font-size:1.4rem;font-weight:700;line-height:2.4rem;padding:.8rem 1.7rem;transition:background .2s ease-in-out}.button--controls-enhanced:focus,.button--controls-enhanced:hover{background-color:#eaeaeb}.button--controls{background:#fff;border:1px solid rgba(0,0,0,.2);border-radius:2.3rem;font-size:1.2rem;font-weight:400;height:3rem;letter-spacing:0;line-height:2.3rem;padding:0 2rem;text-align:center;text-transform:none}.button+.button--controls{margin-left:1.5rem}.button--controls:hover{border-color:rgba(0,0,0,.8)}.button--extraPadding{padding:1.15rem 4.8rem}.modal{align-items:center;background:transparent;border:none;display:flex;flex-direction:column;height:100%;inset:0;justify-content:center;margin:0;max-height:100vh;max-width:100vw;padding:0;position:fixed;transform:translateZ(0);width:100%;z-index:1001}.modal--force-to-top{justify-content:flex-start;padding-top:5rem}.modal-enter .modal__dialog,.modal-enter .modal__overlay{opacity:0}.modal-enter .modal__dialog{transform:scale(.97)}.modal-enter.modal-enter-active .modal__overlay{opacity:1;transition:opacity .4s ease-out}.modal-enter.modal-enter-active .modal__dialog{opacity:1;transform:scale(1);transition:opacity .3s ease-out,transform .3s ease-out}.modal-exit .modal__dialog,.modal-exit .modal__overlay{opacity:1}.modal-exit .modal__dialog{transform:scale(1)}.modal-exit.modal-exit-active .modal__overlay{opacity:0;transition:opacity .4s ease-out}.modal-exit.modal-exit-active .modal__dialog{opacity:0;transform:scale(.97);transition:opacity .15s ease-in,transform .15s ease-in}.modal__overlay{background:hsla(0,0%,100%,.7);inset:0;position:fixed}.modal__overlay--dark{background:rgba(0,0,0,.5)}.modal__dialog{background:#fff;border:none;box-shadow:0 .6rem 2rem rgba(0,0,0,.08);display:flex;flex-direction:column;font-size:1.4rem;max-width:100%;position:relative;width:54rem;z-index:1002}.modal__close{color:rgba(0,0,0,.6);cursor:pointer;height:3rem;line-height:3rem;margin-left:auto;margin-right:1.5rem;text-align:center;transition:color .3s;width:3rem}.modal__close:active,.modal__close:focus,.modal__close[focus-within] .modal__close:hover{color:#000}.modal__close:active,.modal__close:focus,.modal__close:focus-within .modal__close:hover{color:#000}.modal__heading-wrapper{border-bottom:.1rem solid #eaeaeb;padding:1.25rem 0 1.25rem 3rem}.modal__heading-flexbox{align-items:center;display:flex}.modal__header{line-height:3rem}.modal__heading{color:#000}.modal__subheading{font-size:1.1rem;padding-left:.5rem}.modal__subtitle{color:#adaeaf}.modal__text{color:#000}.modal__content{height:100%}.modal__content--with-footer{flex-grow:1;overflow-y:hidden}.modal__content--force-scroll{overflow-y:hidden}.modal__footer{flex-shrink:0;height:6.8rem;z-index:12}.modal__footer-shadow{bottom:5.8rem;box-shadow:0 0 2rem 0 rgba(0,0,0,.24);height:1rem;left:0;position:absolute;right:0;width:100%;z-index:-10}.modal::-webkit-backdrop{display:none}.modal::backdrop{display:none}.base-modal__content{padding:2rem 3rem}.base-modal__content--centered{text-align:center}.base-modal__fields{padding:3rem 3rem 1rem}.base-modal__input{background-color:#f7f7f7;background-image:none;border:0;border-radius:0;color:#000;display:block;font-size:1.4rem;line-height:1.5;margin-bottom:1rem;outline:none;padding:1.4rem;width:100%}.base-modal__label{display:inline-block;font-size:1.3rem;margin-bottom:1rem}.base-modal__btns{display:flex;justify-content:center;padding:2rem 0}.overview-list__section-title{border-bottom:.1rem solid rgba(0,0,0,.1);color:#000;font-family:lato,sans-serif;font-size:1rem;font-weight:700;letter-spacing:.06rem;margin-bottom:1.5rem;margin-top:1.5rem;padding:.5rem 0;text-transform:uppercase}.overview--modern .overview-list__section-title{border-bottom:none;margin-bottom:1.2rem;margin-top:3rem}.overview-list__list{list-style:none;margin:0;padding:0}.overview-list-item{margin:0;padding:0}.overview-list-item--restricted{cursor:not-allowed}.overview-list-item__link{display:flex;position:relative;text-decoration:none;transition:background-color .3s}.overview-list-item__link:active,.overview-list-item__link:hover{background-color:#f3f3f3;transition-duration:.1s}.overview-list-item--restricted .overview-list-item__link{cursor:inherit}.overview--modern .overview-list-item__link{margin:0 -1rem;padding-left:1rem;padding-right:1rem;transition:background .3s}.overview--modern .overview-list-item__link:hover{background:#f7f7f7;border-radius:.4rem;transition-duration:.1s}.overview-list-item__title{color:#000;display:block;font-family:lato,sans-serif;font-size:1.3rem;font-weight:700;line-height:1.6rem;padding:2rem 6.3rem 2rem 4rem;text-decoration:none;width:100%}.overview-list-item--restricted .overview-list-item__title{color:rgba(0,0,0,.5)}.overview--modern .overview-list-item__title{font-weight:500;padding-left:3.5rem}.overview-list-item__icon{align-items:center;color:#717376;display:flex;justify-content:center;left:.8rem;pointer-events:none;position:absolute;top:2.2rem;width:1.6rem}.overview-list-item__icon>svg{width:1.6rem}.overview-list-item__link:active .overview-list-item__icon,.overview-list-item__link:hover .overview-list-item__icon{color:#000}.svgPath{height:0;position:absolute;width:0}.overview__wrap{display:flex}.overview__image{background-size:cover;position:relative}.cover{-webkit-overflow-scrolling:touch;height:100%;overflow:auto}@keyframes one-page-slide-bottom-enter{0%{opacity:0;transform:translateY(100vh)}to{opacity:1;transform:translateY(0)}}@keyframes one-page-slide-bottom-exit{0%{opacity:1;transform:translateY(0)}to{opacity:0;transform:translateY(100vh)}}.one-page .lesson:after{content:none}.one-page .lesson--entering-slide .lesson__content{animation:one-page-slide-bottom-enter 625ms;z-index:1}.one-page .lesson--exiting-slide .lesson__content{animation:one-page-slide-bottom-exit 625ms}.lesson{word-wrap:break-word;height:100%;margin:0 auto;max-width:100%;overflow:hidden;position:relative;transition:padding .3s;word-break:break-word}.lesson:after{content:"mobile";height:0;visibility:hidden;width:0}@media(min-width:60em){.lesson:after{content:"desktop"}.lesson--open{padding-left:28rem}}.lesson__sidebar{-webkit-backface-visibility:hidden;backface-visibility:hidden;background:#fafafa;height:100vh;left:0;opacity:0;overflow:hidden;position:absolute;top:0;transform:translateZ(0);transition:opacity 0ms .3s;width:26rem}.lesson__sidebar:after{bottom:0;box-shadow:inset -2rem 0 2rem -2rem rgba(0,0,0,.24);content:"";pointer-events:none;position:absolute;right:0;top:0;width:2rem;z-index:1}.lesson__sidebar--safari:after{background:linear-gradient(90deg,transparent 30%,rgba(0,0,0,.1));box-shadow:none}.lesson--open .lesson__sidebar{opacity:0;transition:opacity 0ms .3s}.lesson--open-mobile .lesson__sidebar{opacity:1;transition:opacity 0ms}@media(min-width:60em){.lesson__sidebar{width:28rem}.lesson--open .lesson__sidebar{opacity:1;transition:opacity 0ms}}.lesson__content{background:#f5f5f5;height:100%;margin:0 auto;max-height:100vh;overflow:hidden;position:relative;transition:transform .3s}.theme .lesson__content{box-shadow:0 0 4rem rgba(0,0,0,.12)}@media(max-width:59.9375em){.lesson--open-mobile .lesson__content{transform:translateX(26rem)}}.blocks-lesson{background:#fff;padding-bottom:2rem}@media(min-width:48em){.blocks-lesson{padding-bottom:9.5rem}}.blocks-lesson--one-page{padding-bottom:0}.block-text__heading h2,.block-text__heading h3,.block-text__heading h4,.block-text__heading h5{font-family:var(--font-family-head)!important;font-weight:700;line-height:1.25;padding:.8rem 0}.block-text__heading h2 p,.block-text__heading h3 p,.block-text__heading h4 p,.block-text__heading h5 p{font-family:var(--font-family-head)!important;font-weight:700;line-height:1.25}.block-text__heading h2{font-size:2.8rem}@media(min-width:45em){.block-text__heading h2{font-size:3.2rem}}@media print{.block-text__heading h2{font-size:2.2rem}}.block-text__heading h3{font-size:2.2rem}@media(min-width:45em){.block-text__heading h3{font-size:2.4rem}}@media print{.block-text__heading h3{font-size:1.8rem}}.block-text__heading h4{font-size:1.8rem}@media(min-width:45em){.block-text__heading h4{font-size:2rem}}@media print{.block-text__heading h4{font-size:1.6rem}}.block-text__heading h5{font-size:1.6rem}@media(min-width:45em){.block-text__heading h5{font-size:1.8rem}}@media print{.block-text__heading h5{font-size:1.4rem}}.block-text{--color-code-caption-border:#eaeaeb;--color-table-border:#ddd;--color-th-bg:var(--color-theme);--color-th-text:var(--color-theme-contrast);font-size:1.7rem;padding:3rem 0;transition:padding .5s}.block-text.bg--type-accent,.block-text.bg--type-color,.block-text.bg--type-image{--color-table-border:var(--color-text)}.block-text.bg--type-accent,.block-text.bg--type-color{--color-code-caption-border:var(--color-text,#eaeaeb)}.block-text.bg--type-image{--color-th-bg:transparent;--color-th-text:var(--color-text)}.block-text.bg--type-image.bg--overlay-light,.block-text.bg--type-tint{--color-code-caption-border:#000}@media(prefers-reduced-motion:reduce){.block-text{transition:none}}@media print{.block-text{font-size:1.3rem}}.block-text input{word-wrap:break-word;background:none;border:0;font:inherit;outline:none;text-overflow:ellipsis}.block-text p{font-family:merriweather,serif;font-weight:400;line-height:1.9411764706;margin-bottom:3.4rem}.block-text p:last-child{margin-bottom:0}.block-text table p{font-weight:inherit}.block-text table+*{margin-top:3.4rem}.block-text--heading h2,.block-text--heading h3,.block-text--heading h4,.block-text--heading h5{margin:0 0 -1px;padding:.8rem 0}.block-text__col h2,.block-text__col h3,.block-text__col td,.block-text__col th{transition:padding .5s}@media(prefers-reduced-motion:reduce){.block-text__col h2,.block-text__col h3,.block-text__col td,.block-text__col th{transition:none}}.block-text--heading-custom-text-padding-sm .block-text__col h2,.block-text--heading-custom-text-padding-sm .block-text__col h3,.block-text--heading-custom-text-padding-sm .block-text__col h4,.block-text--heading-custom-text-padding-sm .block-text__col h5{padding-bottom:.8rem}.block-text--heading-custom-text-padding-med .block-text__col h2,.block-text--heading-custom-text-padding-med .block-text__col h3,.block-text--heading-custom-text-padding-med .block-text__col h4,.block-text--heading-custom-text-padding-med .block-text__col h5{padding-bottom:3.2rem}.block-text--heading-custom-text-padding-lg .block-text__col h2,.block-text--heading-custom-text-padding-lg .block-text__col h3,.block-text--heading-custom-text-padding-lg .block-text__col h4,.block-text--heading-custom-text-padding-lg .block-text__col h5{padding-bottom:5.6rem}.block-text--onecol-custom-cell-padding-sm .block-text__col td,.block-text--onecol-custom-cell-padding-sm .block-text__col th{padding:1rem}.block-text--onecol-custom-cell-padding-med .block-text__col td,.block-text--onecol-custom-cell-padding-med .block-text__col th{padding:1.5rem}.block-text--onecol-custom-cell-padding-lg .block-text__col td,.block-text--onecol-custom-cell-padding-lg .block-text__col th{padding:3rem}@media(min-width:52.5em){.block-text--heading .block-text__col,.block-text--onecol .block-text__col{box-sizing:border-box;display:block;float:left;min-height:1px;padding-left:1.5rem;padding-right:1.5rem;width:83.3333333333%}.block-text--heading .block-text__col:first-child,.block-text--onecol .block-text__col:first-child{margin-left:8.3333333333%}.block-text--heading-custom-width-text-med .block-text__col,.block-text--onecol-custom-width-text-med .block-text__col{width:76rem}.block-text--heading-custom-width-text-med .block-text__col:first-child,.block-text--onecol-custom-width-text-med .block-text__col:first-child{margin:0 auto}.block-text--onecol-custom-width-table-med .block-text__col{margin:0 auto;width:76rem}.block-text--heading-custom-width-text-sm .block-text__col,.block-text--onecol-custom-width-text-sm .block-text__col{width:52rem}.block-text--heading-custom-width-text-sm .block-text__col:first-child,.block-text--onecol-custom-width-text-sm .block-text__col:first-child{margin:0 auto}.block-text--onecol-custom-width-table-sm .block-text__col{margin:0 auto;width:52rem}}@media(min-width:62em){.block-text--heading-custom-width-text-lg .block-text__col,.block-text--onecol-custom-width-table-lg .block-text__col,.block-text--onecol-custom-width-text-lg .block-text__col{width:92rem}.block-text--heading-custom-width-text-lg .block-text__col:first-child,.block-text--onecol-custom-width-table-lg .block-text__col:first-child,.block-text--onecol-custom-width-text-lg .block-text__col:first-child{margin:0 auto}}@media(min-width:30em){.block-text--heading-custom-width .block-text__col,.block-text--onecol-custom-width .block-text__col{padding-left:3rem;padding-right:3rem}}@media(min-width:62em){.block-text--heading-custom-width .block-text__col,.block-text--onecol-custom-width .block-text__col{padding:0}}@media(min-width:52.5em){.course-navigation__sidebar--nav-open .block-text--heading-custom-width-text-med .block-text__col,.course-navigation__sidebar--nav-open .block-text--onecol-custom-width-table-med .block-text__col,.course-navigation__sidebar--nav-open .block-text--onecol-custom-width-text-med .block-text__col,.lesson--open .block-text--heading .block-text__col,.lesson--open .block-text--onecol .block-text__col{box-sizing:border-box;display:block;float:left;min-height:1px;padding-left:1.5rem;padding-right:1.5rem;width:83.3333333333%}.course-navigation__sidebar--nav-open .block-text--heading-custom-width-text-med .block-text__col:first-child,.course-navigation__sidebar--nav-open .block-text--onecol-custom-width-table-med .block-text__col:first-child,.course-navigation__sidebar--nav-open .block-text--onecol-custom-width-text-med .block-text__col:first-child,.lesson--open .block-text--heading .block-text__col:first-child,.lesson--open .block-text--onecol .block-text__col:first-child{margin-left:8.3333333333%}}@media(min-width:60em){.course-navigation__sidebar--nav-open .block-text--heading-custom-width-text-med .block-text__col,.course-navigation__sidebar--nav-open .block-text--onecol-custom-width-table-med .block-text__col,.course-navigation__sidebar--nav-open .block-text--onecol-custom-width-text-med .block-text__col,.lesson--open .block-text--heading .block-text__col,.lesson--open .block-text--onecol .block-text__col{width:100%}.course-navigation__sidebar--nav-open .block-text--heading-custom-width-text-med .block-text__col:first-child,.course-navigation__sidebar--nav-open .block-text--onecol-custom-width-table-med .block-text__col:first-child,.course-navigation__sidebar--nav-open .block-text--onecol-custom-width-text-med .block-text__col:first-child,.lesson--open .block-text--heading .block-text__col:first-child,.lesson--open .block-text--onecol .block-text__col:first-child{margin-left:0}}@media(min-width:67.5em){.course-navigation__sidebar--nav-open .block-text--heading-custom-width-text-med .block-text__col,.course-navigation__sidebar--nav-open .block-text--onecol-custom-width-table-med .block-text__col,.course-navigation__sidebar--nav-open .block-text--onecol-custom-width-text-med .block-text__col,.lesson--open .block-text--heading .block-text__col,.lesson--open .block-text--onecol .block-text__col{width:83.3333333333%}.course-navigation__sidebar--nav-open .block-text--heading-custom-width-text-med .block-text__col:first-child,.course-navigation__sidebar--nav-open .block-text--onecol-custom-width-table-med .block-text__col:first-child,.course-navigation__sidebar--nav-open .block-text--onecol-custom-width-text-med .block-text__col:first-child,.lesson--open .block-text--heading .block-text__col:first-child,.lesson--open .block-text--onecol .block-text__col:first-child{margin-left:8.3333333333%}}@media(min-width:52.5em){.course-navigation__sidebar--nav-open .block-text--heading-custom-width-text-lg .block-text__col,.course-navigation__sidebar--nav-open .block-text--onecol-custom-width-table-lg .block-text__col,.course-navigation__sidebar--nav-open .block-text--onecol-custom-width-text-lg .block-text__col{box-sizing:border-box;display:block;float:left;min-height:1px;padding-left:1.5rem;padding-right:1.5rem;width:83.3333333333%}.course-navigation__sidebar--nav-open .block-text--heading-custom-width-text-lg .block-text__col:first-child,.course-navigation__sidebar--nav-open .block-text--onecol-custom-width-table-lg .block-text__col:first-child,.course-navigation__sidebar--nav-open .block-text--onecol-custom-width-text-lg .block-text__col:first-child{margin-left:8.3333333333%}}@media(min-width:60em){.course-navigation__sidebar--nav-open .block-text--heading-custom-width-text-lg .block-text__col,.course-navigation__sidebar--nav-open .block-text--onecol-custom-width-table-lg .block-text__col,.course-navigation__sidebar--nav-open .block-text--onecol-custom-width-text-lg .block-text__col{width:100%}.course-navigation__sidebar--nav-open .block-text--heading-custom-width-text-lg .block-text__col:first-child,.course-navigation__sidebar--nav-open .block-text--onecol-custom-width-table-lg .block-text__col:first-child,.course-navigation__sidebar--nav-open .block-text--onecol-custom-width-text-lg .block-text__col:first-child{margin-left:0}}@media(min-width:80em){.course-navigation__sidebar--nav-open .block-text--heading-custom-width-text-lg .block-text__col,.course-navigation__sidebar--nav-open .block-text--onecol-custom-width-table-lg .block-text__col,.course-navigation__sidebar--nav-open .block-text--onecol-custom-width-text-lg .block-text__col{width:92rem}.course-navigation__sidebar--nav-open .block-text--heading-custom-width-text-lg .block-text__col:first-child,.course-navigation__sidebar--nav-open .block-text--onecol-custom-width-table-lg .block-text__col:first-child,.course-navigation__sidebar--nav-open .block-text--onecol-custom-width-text-lg .block-text__col:first-child{margin:0 auto}}@media print{.block-text--twocol .block-text__row{display:flex;margin:0}}@media(min-width:52.5em){.block-text--twocol .block-text__col{box-sizing:border-box;display:block;float:left;margin-left:8.3333333333%;min-height:1px;padding-left:1.5rem;padding-right:1.5rem;width:83.3333333333%}}@media print and (min-width:52.5em){.block-text--twocol .block-text__col{float:none;margin-left:0;width:100%}}@media(min-width:60em){.block-text--twocol .block-text__col{margin-left:0;width:41.6666666667%}.block-text--twocol .block-text__col:first-child{margin-left:8.3333333333%}}.block-text--fourcol .block-text__image,.block-text--threecol .block-text__image,.block-text--twocol .block-text__image{background-position:50%;background-size:cover;margin-bottom:2rem;width:100%}.block-text--fourcol .block-text__image img,.block-text--threecol .block-text__image img,.block-text--twocol .block-text__image img{height:39rem;object-fit:cover;width:100%}@media(min-width:60em){.block-text--fourcol .block-text__image img,.block-text--threecol .block-text__image img,.block-text--twocol .block-text__image img{height:22.7rem}}.block-text--fourcol .block-text__image--zoom :hover,.block-text--threecol .block-text__image--zoom :hover,.block-text--twocol .block-text__image--zoom :hover{cursor:pointer;cursor:zoom-in}@media(min-width:48em){.block-text--threecol .block-text__image img{height:50rem}}@media(min-width:75em){.block-text--threecol .block-text__image img{height:22.7rem}}@media(min-width:52.5em){.block-text--fourcol .block-text__image img{height:50rem}}@media(min-width:62em){.block-text--fourcol .block-text__image img{height:17.4rem}}@media(min-width:52.5em){.lesson--open .block-text--twocol .block-text__col{box-sizing:border-box;display:block;float:left;margin-left:8.3333333333%;min-height:1px;padding-left:1.5rem;padding-right:1.5rem;width:41.6666666667%}.lesson--open .block-text--twocol .block-text__col:last-child{margin-left:0}}@media(min-width:60em){.lesson--open .block-text--twocol .block-text__col{margin-left:0;width:50%}.lesson--open .block-text--twocol .block-text__col:first-child{margin-left:0}}@media(min-width:67.5em){.lesson--open .block-text--twocol .block-text__col{width:41.6666666667%}.lesson--open .block-text--twocol .block-text__col:first-child{margin-left:8.3333333333%}}.block-text--threecol .block-text__row{display:flex;flex-direction:column;margin:0 auto}@media(min-width:52.5em){.block-text--threecol .block-text__row{align-items:center}}@media(min-width:75em){.block-text--threecol .block-text__row{align-items:baseline;flex-direction:row}}@media(min-width:96.875em){.block-text--threecol .block-text__row{width:144rem}}@media(min-width:22.5em){.block-text--threecol .block-text__col{padding:0 2rem 3rem}}@media(min-width:37.5em){.block-text--threecol .block-text__col{padding:0 3rem 3rem}}@media(min-width:52.5em){.block-text--threecol .block-text__col{padding-left:0;padding-right:0;width:75%}.block-text--threecol .block-text__col:last-child{padding-bottom:0}}@media(min-width:75em){.block-text--threecol .block-text__col{margin:0 2rem 0 0;padding-bottom:0;width:25%}.block-text--threecol .block-text__col:first-child{margin-left:10.8333333333%}.block-text--threecol .block-text__col:last-child{margin-right:0}}@media(min-width:96.875em){.block-text--threecol .block-text__col{width:36.5rem}.block-text--threecol .block-text__col:first-child{margin-left:8.3333333333%}}@media(min-width:75em){.course-navigation__sidebar--nav-open .block-text--threecol .block-text__col{width:25%}}@media(min-width:125em){.course-navigation__sidebar--nav-open .block-text--threecol .block-text__col{width:38.5rem}}.block-text--fourcol .block-text__row{display:flex;flex-direction:column;margin:0 auto}@media(min-width:52.5em){.block-text--fourcol .block-text__row{align-items:baseline;flex-flow:row wrap}}@media(min-width:80em){.block-text--fourcol .block-text__row{flex-flow:row nowrap}}@media(min-width:96.875em){.block-text--fourcol .block-text__row{width:144rem}}.block-text--fourcol .block-text__col{margin-right:2rem}@media(min-width:22.5em){.block-text--fourcol .block-text__col{padding:0 2rem 3rem}}@media(min-width:37.5em){.block-text--fourcol .block-text__col{padding:0 3rem 3rem}}@media(min-width:52.5em){.block-text--fourcol .block-text__col{margin:0 auto;padding-left:0;padding-right:0;width:75%}}@media(min-width:62em){.block-text--fourcol .block-text__col{margin:0 2rem 0 0;width:32.5%}.block-text--fourcol .block-text__col:first-child,.block-text--fourcol .block-text__col:nth-child(3){margin-left:16.6666666667%}}@media(min-width:75em){.block-text--fourcol .block-text__col{padding-bottom:0;width:18.3333333333%}.block-text--fourcol .block-text__col:first-child{margin-left:10.8333333333%}.block-text--fourcol .block-text__col:last-child{margin-right:0}.block-text--fourcol .block-text__col:nth-child(3){margin-left:0}}@media(min-width:96.875em){.block-text--fourcol .block-text__col{width:28rem}.block-text--fourcol .block-text__col:first-child{margin-left:8.3333333333%}.course-navigation__sidebar--nav-open .block-text--fourcol .block-text__row{align-items:baseline;flex-flow:row wrap}}@media(min-width:125em){.course-navigation__sidebar--nav-open .block-text--fourcol .block-text__row{flex-flow:row nowrap}}@media(min-width:96.875em){.course-navigation__sidebar--nav-open .block-text--fourcol .block-text__col{width:18.3333333333%}}@media(min-width:125em){.course-navigation__sidebar--nav-open .block-text--fourcol .block-text__col{width:28rem}}.block-text__figure{position:relative}.block-text__code{background:#fafafa;border:.1rem solid #eee;border:.1rem solid var(--color-snippet-contrast,#eee);border-radius:.3rem;color:#000;color:var(--color-snippet-contrast,#000);font-family:Courier,monospace;font-size:1.5rem;overflow:auto;padding:3rem}@media print{.block-text__code{font-size:1.3rem}}.block-text__code-caption{border-bottom:.1rem solid var(--color-code-caption-border);margin:0;padding:1.2rem 0 0}.block-text__code-caption,.block-text__code-caption p{font-family:merriweather,serif;font-size:1.2rem;line-height:2}@media(min-width:52.5em){.block-text--code .block-text__col{box-sizing:border-box;display:block;float:left;min-height:1px;padding-left:1.5rem;padding-right:1.5rem;width:83.3333333333%}.block-text--code .block-text__col:first-child{margin-left:8.3333333333%}.lesson--open .block-text--code .block-text__col{box-sizing:border-box;display:block;float:left;min-height:1px;padding-left:1.5rem;padding-right:1.5rem;width:83.3333333333%}.lesson--open .block-text--code .block-text__col:first-child{margin-left:8.3333333333%}}@media(min-width:60em){.lesson--open .block-text--code .block-text__col{width:100%}.lesson--open .block-text--code .block-text__col:first-child{margin-left:0}}@media(min-width:67.5em){.lesson--open .block-text--code .block-text__col{width:83.3333333333%}.lesson--open .block-text--code .block-text__col:first-child{margin-left:8.3333333333%}}.block-text__container{box-sizing:content-box;margin-left:auto;margin-right:auto;max-width:92rem;overflow:hidden;padding-left:1.9999998rem;padding-right:1.9999998rem}@media(min-width:33.75em){.block-text__container{padding-left:3rem;padding-right:3rem}}@media(min-width:60em){.block-text__container{padding-left:6rem;padding-right:6rem}}.block-text__row{word-break:normal}@media(min-width:52.5em){.block-text__row{*zoom:1;margin-left:-1.5rem;margin-right:-1.5rem}.block-text__row:after,.block-text__row:before{content:" ";display:table}.block-text__row:after{clear:both}}@media(max-width:59.9375em){.block-text--twocol .block-text__col{padding-bottom:3rem}}@media print and (max-width:59.9375em){.block-text--twocol .block-text__col:first-child{margin-right:2rem}}.block-text table.block-text__table{width:100%}.block-text table.block-text__table th{background-color:var(--color-th-bg);color:var(--color-th-text)}.block-text table.block-text__table td{color:var(--color-text);text-align:center}.fr-view table.block-text__table td,.fr-view table.block-text__table th{border-color:var(--color-table-border)}.block-wrapper{--color-background:#fff;background-color:var(--color-background);background-position:50% 50%;background-size:cover;transition:background-color .1s linear,padding .5s linear}.bg{--color-border-decorative:rgba(0,0,0,.2);--color-caption-placeholder-text:#aaa;--color-carousel-arrow:rgba(0,0,0,.5);--color-progress-track:rgba(0,0,0,.3);--color-text:#000;--color-theme-decorative-fg:var(--color-theme-contrast,#fff);--color-theme-decorative:var(--color-theme);color:var(--color-text);transition:color .1s linear}.bg--type-black,.bg--type-dark{--color-border-decorative:hsla(0,0%,100%,.5);--color-caption-placeholder-text:#fff;--color-progress-track:#eaeaeb;--color-text:#fff}.bg--type-accent.bg--contrast-light,.bg--type-black,.bg--type-color.bg--contrast-light,.bg--type-dark,.bg--type-image:not(.bg--overlay-light){--color-carousel-arrow:hsla(0,0%,100%,.8)}.bg--type-accent{--color-border-decorative:rgba(var(--color-theme-contrast-rgb),0.3);--color-caption-placeholder-text:var(--color-theme-contrast);--color-progress-track:rgba(var(--color-theme-contrast-complementary-rgb),0.3);--color-text:var(--color-theme-contrast);--color-theme-decorative-fg:var(--color-theme-contrast-complementary);--color-theme-decorative:var(--color-theme-contrast)}.bg--type-accent.bg--contrast-light{--color-border-decorative:rgba(var(--color-theme-contrast-rgb),0.5)}.bg--type-color{--color-border-decorative:rgba(var(--color-background-contrast-rgb),0.3);--color-caption-placeholder-text:var(--color-background-contrast);--color-progress-track:rgba(var(--color-background-contrast-rgb),0.3);--color-text:var(--color-background-contrast,#000)}.bg--type-color.bg--contrast-light{--color-border-decorative:rgba(var(--color-background-contrast-rgb),0.5)}.bg--type-image{--color-border-decorative:hsla(0,0%,100%,.8);--color-caption-placeholder-text:#fff;--color-progress-track:hsla(0,0%,100%,.5);--color-text:#fff;--color-theme-decorative-fg:#000;--color-theme-decorative:#fff}.bg--type-image.bg--overlay-light{--color-border-decorative:rgba(0,0,0,.6);--color-caption-placeholder-text:#000;--color-progress-track:rgba(0,0,0,.2);--color-text:#000;--color-theme-decorative-fg:#fff;--color-theme-decorative:#000}.bg--type-accent .brand--linkColor a,.bg--type-accent .brand--linkColor a:hover,.bg--type-accent a,.bg--type-accent a:hover,.bg--type-image .brand--linkColor a,.bg--type-image .brand--linkColor a:hover,.bg--type-image a,.bg--type-image a:hover{color:var(--color-text)!important}@keyframes fadeIn{0%{opacity:0}to{opacity:1}}.fadeIn{animation-name:fadeIn;animation-timing-function:ease-in-out}@keyframes fadeInGrow{0%{opacity:0;transform:scale3d(.9,.9,1)}to{opacity:1;transform:scaleX(1)}}.fadeInGrow{animation-name:fadeInGrow;animation-timing-function:ease-in-out}@keyframes fadeInRight{0%{opacity:0;transform:translate3d(50px,0,0)}to{opacity:1;transform:translateZ(0)}}.fadeInRight{animation-name:fadeInRight;animation-timing-function:ease-in-out}@keyframes fadeInLeft{0%{opacity:0;transform:translate3d(-50px,0,0)}to{opacity:1;transform:translateZ(0)}}.fadeInLeft{animation-name:fadeInLeft;animation-timing-function:ease-in-out}@keyframes fadeInLeftSmall{0%{opacity:0;transform:translate3d(-25px,0,0)}to{opacity:1;transform:translateZ(0)}}.fadeInLeftSmall{animation-name:fadeInLeftSmall;animation-timing-function:ease-in-out}@keyframes fadeInUp{0%{opacity:0;transform:translate3d(0,25px,0)}to{opacity:1;transform:translateZ(0)}}.fadeInUp{animation-name:fadeInUp;animation-timing-function:ease-in-out}.block-statement{font-family:var(--font-family-body);font-size:1.7rem;line-height:2;padding:3rem 0;transition:padding .5s}@media(prefers-reduced-motion:reduce){.block-statement{transition:none}}@media print{.block-statement{font-size:1.3rem}}.block-statement__wrap{width:100%}.block-statement p{word-wrap:normal;word-wrap:break-word;font-family:inherit;font-size:inherit;font-weight:inherit;line-height:inherit;margin-bottom:3.4rem;word-break:break-word}.block-statement p:last-child{margin-bottom:0}.block-statement__note-background{display:none}.block-statement__quote{transition:padding .5s}@media(prefers-reduced-motion:reduce){.block-statement__quote{transition:none}}.block-statement--a .block-statement__quote,.block-statement--a-custom-width-sm .block-statement__quote{font-weight:700;padding:3.2rem 0;text-align:center;width:30rem}.block-statement--a .block-statement__quote p,.block-statement--a-custom-width-sm .block-statement__quote p{box-sizing:border-box}.block-statement--a .block-statement__quote b,.block-statement--a-custom-width-sm .block-statement__quote b{font-weight:inherit}@media print{.block-statement--a .block-statement__quote,.block-statement--a-custom-width-sm .block-statement__quote{width:inherit}}.course-navigation__sidebar--nav-open .block-statement--a-custom-width-lg .block-statement__quote,.course-navigation__sidebar--nav-open .block-statement--a-custom-width-med .block-statement__quote{width:30rem}.block-statement--a .block-statement__divider-bottom,.block-statement--a .block-statement__divider-top,.block-statement--b .block-statement__divider-top,.block-statement--d .block-statement__divider-top{transition:width .5s}@media(prefers-reduced-motion:reduce){.block-statement--a .block-statement__divider-bottom,.block-statement--a .block-statement__divider-top,.block-statement--b .block-statement__divider-top,.block-statement--d .block-statement__divider-top{transition:none}}.block-statement--a .block-statement__divider-top{border-top:.1rem solid var(--color-border-decorative);width:32rem}.block-statement--a .block-statement__divider-bottom{border-bottom:.1rem solid var(--color-border-decorative);width:32rem}.block-statement--b .block-statement__quote,.block-statement--b-custom-width-med .block-statement__quote{font-family:var(--font-family-head);font-size:2.4rem;font-weight:200;line-height:1.5;padding-top:3rem;position:relative;text-align:center}@media(min-width:45em){.block-statement--b .block-statement__quote,.block-statement--b-custom-width-med .block-statement__quote{font-size:3.2rem}}@media print{.block-statement--b .block-statement__quote,.block-statement--b-custom-width-med .block-statement__quote{font-size:2rem}}.block-statement--b .block-statement__quote p,.block-statement--b-custom-width-med .block-statement__quote p{box-sizing:border-box}.block-statement--b .block-statement__divider-top,.block-statement--b-divider-size-sm .block-statement__divider-top{background:var(--color-theme);background:var(--color-theme-decorative,var(--color-theme));height:.4rem;margin:auto;width:7.6rem}@media print{.block-statement--b .block-statement__divider-top,.block-statement--b-divider-size-sm .block-statement__divider-top{height:.2rem}}.block-statement--c .block-statement__wrap{padding:2rem 0 3rem}.block-statement--c .block-statement__quote{font-family:var(--font-family-head);font-size:2.8rem;font-weight:200;line-height:1.666;margin:0;position:relative}@media(min-width:45em){.block-statement--c .block-statement__quote{font-size:4.5rem}}@media print{.block-statement--c .block-statement__quote{font-size:2.2rem}}.block-statement--c .block-statement__quote p{box-sizing:border-box}.block-statement--d .block-statement__wrap{padding:2rem 0}.block-statement--d .block-statement__quote{font-family:var(--font-family-body);font-size:2.4rem;font-weight:700;line-height:1.666;padding:2.25rem 0 0;position:relative}@media print{.block-statement--d .block-statement__quote{font-size:2rem}}.block-statement--d .block-statement__quote p{box-sizing:border-box}.block-statement--d .block-statement__quote b{font-weight:inherit}.block-statement--d .block-statement__divider-top-container{align-self:flex-start}.block-statement--d .block-statement__divider-top,.block-statement--d-divider-size-sm .block-statement__divider-top{background:var(--color-theme);background:var(--color-theme-decorative,var(--color-theme));height:.4rem;width:7.6rem}.block-statement--note.bg--type-image{--color-note-card-border:rgba(0,0,0,.7);--color-theme-decorative:#000}.block-statement--note.bg--type-image.bg--overlay-light{--color-note-card-border:hsla(0,0%,100%,.7);--color-theme-decorative:#fff}.block-statement--note{position:relative}.block-statement--note .block-statement__quote,.block-statement--note-size-sm .block-statement__quote{color:#000;color:var(--color-text,#000);font-family:var(--font-family-head);font-size:1.5rem;line-height:1.666;padding:2.4rem 2.4rem 2.4rem 0;position:relative;width:100%;z-index:1}@media print{.block-statement--note .block-statement__quote,.block-statement--note-size-sm .block-statement__quote{font-size:1.3rem}}.block-statement--note .block-statement__quote p,.block-statement--note-size-sm .block-statement__quote p{margin:0 0 2rem}.block-statement--note .block-statement__quote p:last-child,.block-statement--note-size-sm .block-statement__quote p:last-child{margin-bottom:0}.block-statement--note .block-statement__note-background{display:block;inset:0 1.5rem;opacity:.1;position:absolute;z-index:0}@media(max-width:52.4375em){.block-statement--note .block-statement__note-background{left:0;right:0}}.block-statement--note .block-statement__note-icon,.block-statement--note-size-sm .block-statement__note-icon{color:var(--color-theme);color:var(--color-theme-decorative,var(--color-theme));display:flex;font-size:2.4rem;padding:1.6rem 3rem 0;transition:font-size .5s}@media(prefers-reduced-motion:reduce){.block-statement--note .block-statement__note-icon,.block-statement--note-size-sm .block-statement__note-icon{transition:none}}.block-statement--note .block-statement__note-icon i,.block-statement--note-size-sm .block-statement__note-icon i{font-style:normal}.block-statement--note .block-statement__note-icon--off,.block-statement--note-size-sm .block-statement__note-icon--off{display:none}.block-statement--note .block-statement__note-icon--legacy{font-size:2rem;padding-top:2rem}.block-statement__note-card{background-color:var(--color-background);border:.1rem solid transparent;border-radius:.3rem;display:flex;flex-direction:row}.block-statement.bg--type-black.bg--range-light .block-statement__note-card,.block-statement.bg--type-black.bg--range-med .block-statement__note-card,.block-statement.bg--type-dark.bg--range-light .block-statement__note-card,.block-statement.bg--type-dark.bg--range-med .block-statement__note-card,.block-statement.bg--type-gray.bg--range-light .block-statement__note-card,.block-statement.bg--type-gray.bg--range-med .block-statement__note-card,.block-statement.bg--type-light.bg--range-light .block-statement__note-card,.block-statement.bg--type-light.bg--range-med .block-statement__note-card{border:.1rem solid var(--color-theme);box-shadow:none}.block-statement.bg--range-light .block-statement__note-card{box-shadow:0 .4rem 3rem rgba(0,0,0,.102)}.block-statement.bg--type-image .block-statement__note-card{border:.1rem solid var(--color-note-card-border)}.block-statement.bg--type-tint .block-statement__note-card{border:.1rem solid rgba(0,0,0,.102)}.block-statement--note-size-sm-no-icon .block-statement__quote{padding:2.4rem}.block-statement--note-size-med .block-statement__quote{font-size:2rem;padding:4.8rem 2.4rem 4.8rem 0}.block-statement--note-size-med-no-icon .block-statement__quote{padding:4.8rem 2.4rem}.block-statement--note-size-med .block-statement__note-icon{font-size:2.4rem;padding:4.2rem 3rem 0}.block-statement--note-size-lg .block-statement__quote{font-size:2.4rem;padding:5.6rem 2.4rem 5.6rem 0}.block-statement--note-size-lg-no-icon .block-statement__quote{padding:5.6rem 2.4rem}.block-statement--note-size-lg .block-statement__note-icon{font-size:3.2rem;padding:4.8rem 3rem 0}.block-statement--a-divider-padding-sm .block-statement__quote{padding:3.2rem 0}.block-statement--a-divider-padding-med .block-statement__quote{padding:4.8rem 0}.block-statement--a-divider-padding-lg .block-statement__quote{padding:5.6rem 0}.block-statement--b-divider-padding-sm .block-statement__quote{padding:3.2rem 0 0}.block-statement--b-divider-padding-med .block-statement__quote,.block-statement--d-divider-padding-med .block-statement__quote{padding:4.8rem 0 0}.block-statement--b-divider-padding-lg .block-statement__quote,.block-statement--d-divider-padding-lg .block-statement__quote{padding:5.6rem 0 0}.block-statement--d-divider-padding-sm .block-statement__quote{padding:2rem 0 0}.block-statement--a-divider-off .block-statement__divider-bottom,.block-statement--a-divider-off .block-statement__divider-top{border:none}.block-statement--a-divider-off .block-statement__quote,.block-statement--b-divider-off .block-statement__quote,.block-statement--d-divider-off .block-statement__quote{padding:0}.block-statement--b-divider-off .block-statement__divider-top,.block-statement--d-divider-off .block-statement__divider-top{background:none}.block-statement--b-divider-size-med .block-statement__divider-top,.block-statement--d-divider-size-med .block-statement__divider-top{width:20rem}.block-statement--b-divider-size-lg .block-statement__divider-top,.block-statement--d-divider-size-lg .block-statement__divider-top{width:32rem}@media(min-width:30em){.block-statement--a .block-statement__divider-bottom,.block-statement--a .block-statement__divider-top,.block-statement--a-divider-size-sm .block-statement__divider-bottom,.block-statement--a-divider-size-sm .block-statement__divider-top{width:46.5rem}}@media(min-width:52.5em){.block-statement--a-divider-size-med .block-statement__divider-bottom,.block-statement--a-divider-size-med .block-statement__divider-top{width:78rem}}@media(min-width:75em){.block-statement--a-divider-size-lg .block-statement__divider-bottom,.block-statement--a-divider-size-lg .block-statement__divider-top{width:120rem}}@media(min-width:30em){.course-navigation__sidebar--nav-open .block-statement--a-divider-size-lg .block-statement__divider-bottom,.course-navigation__sidebar--nav-open .block-statement--a-divider-size-lg .block-statement__divider-top,.course-navigation__sidebar--nav-open .block-statement--a-divider-size-med .block-statement__divider-bottom,.course-navigation__sidebar--nav-open .block-statement--a-divider-size-med .block-statement__divider-top{width:46.5rem}}@media(min-width:70.625em){.course-navigation__sidebar--nav-open .block-statement--a-divider-size-lg .block-statement__divider-bottom,.course-navigation__sidebar--nav-open .block-statement--a-divider-size-lg .block-statement__divider-top,.course-navigation__sidebar--nav-open .block-statement--a-divider-size-med .block-statement__divider-bottom,.course-navigation__sidebar--nav-open .block-statement--a-divider-size-med .block-statement__divider-top{width:78rem}}@media(min-width:96.875em){.course-navigation__sidebar--nav-open .block-statement--a-divider-size-lg .block-statement__divider-bottom,.course-navigation__sidebar--nav-open .block-statement--a-divider-size-lg .block-statement__divider-top{width:120rem}}.block-statement__container{box-sizing:content-box;margin-left:auto;margin-right:auto;max-width:92rem;padding-left:1.9999998rem;padding-right:1.9999998rem}@media(min-width:33.75em){.block-statement__container{padding-left:3rem;padding-right:3rem}}@media(min-width:60em){.block-statement__container{padding-left:6rem;padding-right:6rem}}.block-statement__row{display:flex;flex-direction:column;justify-content:center}.block-statement--a .block-statement__col{align-items:center;display:flex;flex-direction:column;justify-items:center;place-items:center}@media(min-width:33.75em){.block-statement--b .block-statement__col,.block-statement--c .block-statement__col,.block-statement--d .block-statement__col,.block-statement--note .block-statement__col{align-items:center;display:flex;flex-direction:column;justify-items:center;place-items:center}.block-statement--b-custom-width-med .block-statement__quote,.block-statement--b-custom-width-sm .block-statement__quote,.block-statement--c-custom-width-lg .block-statement__quote,.block-statement--c-custom-width-med .block-statement__quote,.block-statement--c-custom-width-sm .block-statement__quote,.block-statement--d-custom-width-lg .block-statement__divider-top-container,.block-statement--d-custom-width-lg .block-statement__quote,.block-statement--d-custom-width-med .block-statement__divider-top-container,.block-statement--d-custom-width-med .block-statement__quote,.block-statement--d-custom-width-sm .block-statement__divider-top-container,.block-statement--d-custom-width-sm .block-statement__quote,.block-statement--note-custom-width-lg .block-statement__note-card,.block-statement--note-custom-width-med .block-statement__note-card,.block-statement--note-custom-width-sm .block-statement__note-card{width:52rem}.block-statement--d .block-statement__divider-top-container{align-self:auto}}@media(min-width:37.5em){.block-statement--c-custom-width-lg .block-statement__quote,.block-statement--c-custom-width-med .block-statement__quote,.block-statement--c-custom-width-sm .block-statement__quote,.block-statement--d-custom-width-lg .block-statement__divider-top-container,.block-statement--d-custom-width-lg .block-statement__quote,.block-statement--d-custom-width-med .block-statement__divider-top-container,.block-statement--d-custom-width-med .block-statement__quote{width:60rem}}@media(min-width:45em){.block-statement--note-custom-width-lg .block-statement__note-card,.block-statement--note-custom-width-med .block-statement__note-card{width:72rem}}@media(min-width:52.5em){.block-statement--a-custom-width-lg .block-statement__quote,.block-statement--a-custom-width-med .block-statement__quote,.block-statement--b-custom-width-lg .block-statement__quote,.block-statement--b-custom-width-med .block-statement__quote,.block-statement--c-custom-width-lg .block-statement__quote,.block-statement--c-custom-width-med .block-statement__quote,.block-statement--d-custom-width-lg .block-statement__divider-top-container,.block-statement--d-custom-width-lg .block-statement__quote,.block-statement--d-custom-width-med .block-statement__divider-top-container,.block-statement--d-custom-width-med .block-statement__quote,.block-statement--note-custom-width-lg .block-statement__note-card,.block-statement--note-custom-width-med .block-statement__note-card{width:76rem}.course-navigation__sidebar--nav-open .block-statement--b-custom-width-lg .block-statement__quote,.course-navigation__sidebar--nav-open .block-statement--b-custom-width-med .block-statement__quote,.course-navigation__sidebar--nav-open .block-statement--c-custom-width-lg .block-statement__quote,.course-navigation__sidebar--nav-open .block-statement--c-custom-width-med .block-statement__quote,.course-navigation__sidebar--nav-open .block-statement--d-custom-width-lg .block-statement__divider-top-container,.course-navigation__sidebar--nav-open .block-statement--d-custom-width-lg .block-statement__quote,.course-navigation__sidebar--nav-open .block-statement--d-custom-width-med .block-statement__divider-top-container,.course-navigation__sidebar--nav-open .block-statement--d-custom-width-med .block-statement__quote,.course-navigation__sidebar--nav-open .block-statement--note-custom-width-lg .block-statement__note-card,.course-navigation__sidebar--nav-open .block-statement--note-custom-width-med .block-statement__note-card{width:60rem}}@media(min-width:62em){.block-statement--a-custom-width-lg .block-statement__quote,.block-statement--b-custom-width-lg .block-statement__quote,.block-statement--c-custom-width-lg .block-statement__quote,.block-statement--d-custom-width-lg .block-statement__divider-top-container,.block-statement--d-custom-width-lg .block-statement__quote,.block-statement--note-custom-width-lg .block-statement__note-card{width:92rem}}@media(min-width:67.5em){.course-navigation__sidebar--nav-open .block-statement--a-custom-width-lg .block-statement__quote,.course-navigation__sidebar--nav-open .block-statement--a-custom-width-med .block-statement__quote{width:76rem}}@media(min-width:70.625em){.course-navigation__sidebar--nav-open .block-statement--b-custom-width-lg .block-statement__quote,.course-navigation__sidebar--nav-open .block-statement--b-custom-width-med .block-statement__quote,.course-navigation__sidebar--nav-open .block-statement--c-custom-width-lg .block-statement__quote,.course-navigation__sidebar--nav-open .block-statement--c-custom-width-med .block-statement__quote,.course-navigation__sidebar--nav-open .block-statement--d-custom-width-lg .block-statement__divider-top-container,.course-navigation__sidebar--nav-open .block-statement--d-custom-width-lg .block-statement__quote,.course-navigation__sidebar--nav-open .block-statement--d-custom-width-med .block-statement__divider-top-container,.course-navigation__sidebar--nav-open .block-statement--d-custom-width-med .block-statement__quote,.course-navigation__sidebar--nav-open .block-statement--note-custom-width-lg .block-statement__note-card,.course-navigation__sidebar--nav-open .block-statement--note-custom-width-med .block-statement__note-card{width:76rem}}@media(min-width:80em){.course-navigation__sidebar--nav-open .block-statement--a-custom-width-lg .block-statement__quote{width:92rem}}@media(min-width:90em){.course-navigation__sidebar--nav-open .block-statement--b-custom-width-lg .block-statement__quote,.course-navigation__sidebar--nav-open .block-statement--c-custom-width-lg .block-statement__quote,.course-navigation__sidebar--nav-open .block-statement--d-custom-width-lg .block-statement__divider-top-container,.course-navigation__sidebar--nav-open .block-statement--d-custom-width-lg .block-statement__quote,.course-navigation__sidebar--nav-open .block-statement--note-custom-width-lg .block-statement__note-card{width:92rem}}.block-card{--color-background-image-dark:rgba(0,0,0,.7);--color-background-image-light:hsla(0,0%,100%,.7);--color-background:#fff;background-color:var(--color-background);color:var(--color-text);transition:background-color .1s linear}.block-card.bg--range-light{box-shadow:0 .2rem 3rem rgba(0,0,0,.1)}.block-card--disabled{background-color:transparent}.bg--type-black .block-card--disabled,.bg--type-dark .block-card--disabled,.bg--type-image .block-card--disabled{--color-text:#fff}.bg--type-accent .block-card--disabled{--color-text:var(--color-theme-contrast,#fff)}.bg--type-color .block-card--disabled{--color-text:var(--color-background-contrast,#fff)}.bg--type-image.bg--overlay-light .block-card--disabled{--color-text:#000}.block-card--white{--color-text:#000;--color-text-error:#de1d1d;--color-theme-decorative:var(--color-theme);--color-theme-decorative-fg:var(--color-theme-contrast,#fff)}.bg--type-accent .block-card--white .brand--linkColor a,.bg--type-accent .block-card--white a,.bg--type-image .block-card--white .brand--linkColor a,.bg--type-image .block-card--white a{color:var(--color-theme)!important}.block-card--transparent{--color-question-draw-border:transparent}.bg--type-black .block-card--transparent{--color-background:#262626}.bg--type-gray .block-card--transparent,.bg--type-light .block-card--transparent{--color-text-error:#de1d1d}.bg--type-dark .block-card--transparent{--color-background:#494949}.bg--type-accent .block-card--transparent{--color-text:#000;--color-theme-contrast-rgb:0,0,0;--color-theme-contrast:#000;--color-theme-contrast-complementary:#fff;--color-theme-decorative-fg:#fff;--color-theme-decorative:#000}.bg--type-color .block-card--transparent{--color-text:#000}.bg--type-accent .block-card--transparent.block-card--contrast-light{--color-text:#fff;--color-theme-contrast-rgb:255,255,255;--color-theme-contrast:#fff;--color-theme-contrast-complementary:#000;--color-theme-decorative-fg:#000;--color-theme-decorative:#fff}.bg--type-color .block-card--transparent.block-card--contrast-light{--color-text:#fff}.bg--type-image .block-card--transparent{--color-background:var(--color-background-image-light);--color-border-decorative:#000;--color-question-draw-border:rgba(0,0,0,.5);--color-text:#000;--color-theme-decorative-fg:#fff;--color-theme-decorative:#000}.bg--type-image.bg--overlay-light .block-card--transparent{--color-background:var(--color-background-image-dark);--color-border-decorative:#fff;--color-question-draw-border:hsla(0,0%,100%,.5);--color-text:#fff;--color-theme-decorative-fg:#000;--color-theme-decorative:#fff;box-shadow:0 .2rem 3rem rgba(0,0,0,.1)}.block-quote{--color-carousel-dots:var(--color-theme-decorative);padding:3rem 0;transition:padding .5s}@media(prefers-reduced-motion:reduce){.block-quote{transition:none}}.block-quote.bg--type-accent{--color-carousel-dots:var(--color-theme-contrast)}.block-quote.bg--type-image{--color-carousel-dots:#fff}.block-quote.bg--type-image.bg--overlay-light{--color-carousel-dots:#000}.block-quote p{font-family:merriweather,serif;font-size:1.4rem;font-weight:400;line-height:1.7;margin-bottom:2.38rem;text-align:center}.block-quote p:last-child{margin:0}@media print{.block-quote p{font-size:1.3rem}}.block-quote__avatar{animation:quote-block-fade-in .5s;display:block;object-fit:cover;object-position:center center;transition:width .5s}@media(prefers-reduced-motion:reduce){.block-quote__avatar{animation:none;transition:none}}.block-quote__avatar--hidden{animation:quote-block-fade-out .5s;display:none}@media(prefers-reduced-motion:reduce){.block-quote__avatar--hidden{animation:none}}.block-quote--a .block-quote__figure{padding:4rem 0}.block-quote--a .block-quote__divider-top{border-top:.1rem solid var(--color-border-decorative)}.block-quote--a .block-quote__divider-bottom{border-bottom:.1rem solid var(--color-border-decorative)}.block-quote--a .block-quote__divider-bottom,.block-quote--a .block-quote__divider-top{animation:quote-block-fade-in .5s;transition:width .5s;width:100%}@media(prefers-reduced-motion:reduce){.block-quote--a .block-quote__divider-bottom,.block-quote--a .block-quote__divider-top{animation:none;transition:none}}@media(min-width:62em){.block-quote--a .block-quote__divider-bottom,.block-quote--a .block-quote__divider-top{width:95rem}}.block-quote--a-divider-off .block-quote__divider-bottom,.block-quote--a-divider-off .block-quote__divider-top{animation:quote-block-fade-out .5s;border:none}@media(prefers-reduced-motion:reduce){.block-quote--a-divider-off .block-quote__divider-bottom,.block-quote--a-divider-off .block-quote__divider-top{animation:none}}.block-quote--a-divider-off .block-quote__figure{padding:4.1rem 0}.block-quote--a .block-quote__avatar{border-radius:50%;box-shadow:0 .1rem 0 0 rgba(0,0,0,.12);height:7rem;margin:0 auto;width:7rem}@media print{.block-quote--a .block-quote__avatar{height:4rem;width:4rem}}.block-quote--a .block-quote__text{text-align:center}.block-quote--a .block-quote__text p{font-family:var(--font-family-body)}.block-quote--a-legacy-quote-mark .block-quote__text p:first-child:before{content:"“";display:inline}.block-quote--a-legacy-quote-mark .block-quote__text p:last-child:after{content:"”";display:inline}.block-quote--a-legacy-quote-mark .block-quote__text--blank p:first-child:before,.block-quote--a-legacy-quote-mark .block-quote__text--blank p:last-child:after{display:none}.block-quote--a .block-quote__caption{text-align:center}.block-quote--a .block-quote__caption p{font-family:var(--font-family-head)}@media print{.block-quote--a .block-quote__caption p{font-size:1.2rem}}.block-quote--a-legacy-quote-mark .block-quote__caption p:first-child:before{content:"- "}.block-quote--a-legacy-quote-mark .block-quote__caption--blank p:first-child:before{display:none}.block-quote--b .block-quote__figure{padding:4.2rem 0;position:relative}@media print{.block-quote--b .block-quote__figure{padding:0}}.block-quote--b .block-quote__avatar{b
[truncated: 306,275 more chars]
