# Supplementary material for: Development and Implementation of a Pediatric Pulmonary–Focused Active Learning Curriculum
Source: MedEdPORTAL. 2024 Dec 6;20:11470. doi: 10.15766/mep_2374-8265.11470 (PMC11621239; doi:10.15766/mep_2374-8265.11470)
Supplement: Supplementary file 1 — Asthma Module folderTracheostomy Module folderChronic Cough Module folderObstructive Sleep Apnea Module folderPosttest Questions.docxFeedback.docx [file mep_2374-8265.11470-s001.zip › A. Asthma Module/scormcontent/lib/rise/7486e62f.js]

(self.wpRiseJsonp=self.wpRiseJsonp||[]).push([["learn_main_js-node_modules_moment_locale_sync_recursive_en"],{35979:function(e,t,n){"use strict";n.r(t);var r={};n.r(r),n.d(r,{callbackComponent:function(){return gc},callbackPath:function(){return rc},errorPath:function(){return ac},getToken:function(){return ic},initAuth:function(){return vc},login:function(){return cc},logout:function(){return pc},onFetchTokensThunk:function(){return bc},refreshSession:function(){return uc},request:function(){return Dn}});var a={};n.r(a),n.d(a,{callbackComponent:function(){return wc},callbackPath:function(){return Nc},getToken:function(){return _c},initAuth:function(){return Pc},login:function(){return Sc},logout:function(){return Ic},refreshSession:function(){return Tc},request:function(){return Dn}});var i={};n.r(i),n.d(i,{CoverDescription:function(){return my},CoverDetailsContentHeading:function(){return sw},CoverDueDate:function(){return fy},CoverHeader:function(){return qk},CoverLayout:function(){return Kk},LessonHeader:function(){return EC},LessonNavFinish:function(){return LC},LessonNavNext:function(){return PC},LessonNavPrevious:function(){return FC},LessonProgressGraphic:function(){return WC},NavCompactHeaderCounter:function(){return cw},NavCompactHeaderProgress:function(){return uw},NavCompactOutline:function(){return dw},OverviewListItem:function(){return mw},OverviewListSectionTitle:function(){return vw},Progress:function(){return lw}});var o={};n.r(o),n.d(o,{AlignLeft:function(){return yw},ArrowDown:function(){return wC},ArrowLeft:function(){return gw},ArrowRight:function(){return bw},ArrowUp:function(){return RC},Category:function(){return ap},ChevronDown:function(){return Cw},ChevronUp:function(){return Nw},Favorite:function(){return Pp},LessonsComplete:function(){return Zw},LessonsRequirement:function(){return qp},QuestionBox:function(){return Sw},QuizFailed:function(){return Tw},QuizPassed:function(){return Zw},QuizRequirement:function(){return Tp},Search:function(){return Pw},ToggleDown:function(){return Rw},Touch:function(){return Dw},VideoCamera:function(){return Bw},X:function(){return Hw}});var l={};n.r(l),n.d(l,{components:function(){return i},icons:function(){return o}});var s={};n.r(s),n.d(s,{CoverCourseInfo:function(){return fN},CoverDetailsSection:function(){return yN},CoverHeader:function(){return MN},CoverLayout:function(){return ON},LessonHeader:function(){return qN},LessonProgressGraphic:function(){return WN},NavSidebarHeader:function(){return QN},OverviewListItemLinkContent:function(){return W_},Progress:function(){return j_}});var c={};n.r(c),n.d(c,{ArrowDown:function(){return Q_},ArrowLeft:function(){return eS},ArrowRight:function(){return J_},ArrowUp:function(){return Q_},ChevronDown:function(){return nS},ChevronUp:function(){return nS},Favorite:function(){return Pp},LessonsComplete:function(){return aS},LessonsRequirement:function(){return oS},QuizFailed:function(){return uS},QuizPassed:function(){return aS},QuizRequirement:function(){return oS},Search:function(){return sS},ToggleDown:function(){return mS},X:function(){return pS}});var u={};n.r(u),n.d(u,{components:function(){return s},icons:function(){return c}});var d={};n.r(d),n.d(d,{CoverDescription:function(){return ES},CoverDetails:function(){return NS},CoverGraphic:function(){return SS},CoverHeader:function(){return GS},CoverLayout:function(){return WS},CoverProgress:function(){return uI},CoverSVG:function(){return AS},LessonHeader:function(){return hI},LessonProgressGraphic:function(){return kI},NavSidebarHeaderProgress:function(){return NI}});var m={};n.r(m),n.d(m,{AlignLeft:function(){return RI},ArrowDown:function(){return SI},ArrowLeft:function(){return TI},ArrowRight:function(){return ZI},ArrowUp:function(){return PI},ChevronDown:function(){return DI},ChevronUp:function(){return BI},Favorite:function(){return Pp},LessonsComplete:function(){return Zw},LessonsRequirement:function(){return qp},QuestionBox:function(){return HI},QuizFailed:function(){return Tw},QuizPassed:function(){return Zw},QuizRequirement:function(){return Tp},Search:function(){return qI},ToggleDown:function(){return DI},Touch:function(){return UI},VideoCamera:function(){return KI},X:function(){return jI}});var v={};n.r(v),n.d(v,{components:function(){return d},icons:function(){return m}});var p=n(57170),f=n.n(p),h=(n(82526),n(41817),n(72443),n(92401),n(8722),n(32165),n(69007),n(83510),n(41840),n(6982),n(32159),n(96649),n(39341),n(60543),n(92222),n(50545),n(43290),n(57327),n(69826),n(34553),n(84944),n(86535),n(91038),n(26699),n(66992),n(69600),n(21249),n(26572),n(47042),n(2707),n(38706),n(40561),n(33792),n(99244),n(18264),n(96078),n(4855),n(68309),n(73706),n(51532),n(99752),n(82376),n(73181),n(23484),n(2388),n(88621),n(60403),n(84755),n(25438),n(90332),n(40658),n(40197),n(44914),n(52420),n(60160),n(60970),n(10408),n(73689),n(9653),n(93299),n(35192),n(33161),n(44048),n(78285),n(44363),n(55994),n(61874),n(9494),n(56977),n(19601),n(59595),n(35500),n(69720),n(43371),n(38559),n(38880),n(49337),n(36210),n(30489),n(43304),n(41825),n(98410),n(72200),n(47941),n(94869),n(33952),n(57227),n(60514),n(41539),n(26833),n(88674),n(17727),n(36535),n(12419),n(69596),n(52586),n(74819),n(95683),n(39361),n(51037),n(5898),n(67556),n(14361),n(83593),n(39532),n(24603),n(74916),n(92087),n(39714),n(70189),n(79841),n(27852),n(94953),n(32023),n(78783),n(4723),n(66528),n(83112),n(38992),n(82481),n(15306),n(64765),n(23123),n(23157),n(73210),n(48702),n(55674),n(15218),n(74475),n(57929),n(50915),n(29253),n(42125),n(78830),n(58734),n(29254),n(37268),n(7397),n(60086),n(80623),n(44197),n(76495),n(87145),n(35109),n(65125),n(82472),n(49743),n(8255),n(29135),n(92990),n(18927),n(33105),n(35035),n(74345),n(7174),n(32846),n(98145),n(44731),n(77209),n(96319),n(58867),n(37789),n(33739),n(95206),n(29368),n(14483),n(12056),n(3462),n(30678),n(27462),n(33824),n(55021),n(12974),n(15016),n(4129),n(38478),n(54747),n(33948),n(84633),n(85844),n(60285),n(83753),n(41637),n(35666),n(11334),n(86382),n(66337),n(84463)),g=n.n(h);window.URLSearchParams=f()||g(),Element.prototype.matches||(Element.prototype.matches=Element.prototype.msMatchesSelector||Element.prototype.webkitMatchesSelector),Element.prototype.closest||(Element.prototype.closest=function(e){var t=this;do{if(Element.prototype.matches.call(t,e))return t;t=t.parentElement||t.parentNode}while(null!==t&&1===t.nodeType);return null}),"function"!=typeof window.CustomEvent&&(window.CustomEvent=function(e,t){t=t||{bubbles:!1,cancelable:!1,detail:void 0};var n=document.createEvent("CustomEvent");return n.initCustomEvent(e,t.bubbles,t.cancelable,t.detail),n},window.CustomEvent.prototype=window.Event.prototype);var b=n(90829),E=n.n(b),y=n(20745),k=n(6223),C=n(45181),w=n.n(C),N=n(50557),_=n.n(N),S=n(30644),I=n(14494),T=n(24835),L=n.n(T),Z=n(68420),x=n(27344),P=n(5281),A=n(90306),R=n(3020),M=n(3362),D=n(73126),O=n(8571),B=n.n(O),F=n(70666),H=n(12666),z=n(37723),q=n(90829);function V(e){var t=U();return function(){var n,r=(0,M.Z)(e);if(t){var a=(0,M.Z)(this).constructor;n=L()(r,arguments,a)}else n=r.apply(this,arguments);return(0,R.Z)(this,n)}}function U(){try{var e=!Boolean.prototype.valueOf.call(L()(Boolean,[],(function(){})))}catch(e){}return(U=function(){return!!e})()}var G=(0,b.createContext)(null),K=(0,b.createContext)(!1),W=(0,b.forwardRef)((function(e,t){return q.createElement(K.Provider,{value:!0},q.createElement(F.Z,(0,D.Z)({ref:t},e)))}));function j(e){var t=function(t){(0,A.Z)(r,t);var n=V(r);function r(){var e,t;(0,Z.Z)(this,r);for(var a=arguments.length,i=new Array(a),o=0;o<a;o++)i[o]=arguments[o];return(t=n.call.apply(n,B()(e=[this]).call(e,i))).onEnterDelegate=t.onTransition.bind((0,P.Z)(t),"enter"),t.onEnteringDelegate=t.onTransition.bind((0,P.Z)(t),"entering"),t.onEnteredDelegate=t.onTransition.bind((0,P.Z)(t),"entered"),t.onExitDelegate=t.onTransition.bind((0,P.Z)(t),"exit"),t.onExitingDelegate=t.onTransition.bind((0,P.Z)(t),"exiting"),t.onExitedDelegate=t.onTransition.bind((0,P.Z)(t),"exited"),t.state={transitionState:null},t}return(0,x.Z)(r,[{key:"onTransition",value:function(e){var t;this.setState({transitionState:e});for(var n="on"+e[0].toUpperCase()+e.substr(1),r=arguments.length,a=new Array(r>1?r-1:0),i=1;i<r;i++)a[i-1]=arguments[i];(t=this.props)[n].apply(t,a)}},{key:"render",value:function(){return q.createElement(G.Provider,{value:this.state.transitionState},q.createElement(e,(0,D.Z)({},this.props,{onEnter:this.onEnterDelegate,onEntering:this.onEnteringDelegate,onEntered:this.onEnteredDelegate,onExit:this.onExitDelegate,onExiting:this.onExitingDelegate,onExited:this.onExitedDelegate})))}}]),r}(b.Component);return t.defaultProps={onEnter:Function.prototype,onEntering:Function.prototype,onEntered:Function.prototype,onExit:Function.prototype,onExiting:Function.prototype,onExited:Function.prototype},t.displayName="withStaleTransitionState(".concat(e.displayName||e.name,")"),t}var Y=j(H.ZP),Q=j(z.Z);function X(e){var t=(0,b.forwardRef)((function(t,n){var r,a,i,o,l,s=(r=t,i=(0,b.useContext)(K),o=(0,b.useContext)(G),l=(0,b.useRef)(r),i&&null!=o&&null!==(a=w()(o))&&void 0!==a&&a.call(o,"exit")||(l.current=r),l.current);return q.createElement(e,(0,D.Z)({ref:n},s))}));return t.displayName="withTransitionableState(".concat(e.displayName||e.name,")"),t}function J(){return _()(I.$j.apply(void 0,arguments),X)}function $(e,t){var n,r=(0,b.useContext)(K),a=(0,b.useContext)(G),i=(0,b.useRef)(null),o=!(0,S.Z)()&&r&&(null==a||null===(n=w()(a))||void 0===n?void 0:n.call(a,"exit")),l=(0,I.v9)((function(t){if(!o)return e(t)}),t);return o||(i.current=l),i.current}var ee=n(52121),te=n(91829),ne=n.n(te),re=n(86869),ae=n.n(re),ie=n(46489),oe=n.n(ie),le=n(9134),se=n.n(le),ce=n(87430),ue=n.n(ce),de=n(52478),me=n.n(de),ve=window.Runtime,pe=se()(me())(window.env||{}),fe=!1,he=function(e){return ve&&ve[e]},ge="Rise 360";function be(e){return pe("CDN_USER_CONTENT_URI")+"/"+e}var Ee=function(e){var t=e||"",n=he("resolvePath")?ve.resolvePath.bind(ve):be;return w()(t).call(t,"http")||w()(t).call(t,"data:")||w()(t).call(t,"//")?t:n(t)},ye=function(){he("exit")&&ve.exit()},ke=function(){return!!he("isExport")&&ve.isExport()};var Ce=function(){if(he("sendTouch"))return ve.sendTouch()},we="_articulate_user_id",Ne=function(e,t){var n,r;return B()(n=B()(r="".concat(e,"=")).call(r,t,"; domain=")).call(n,pe("SESSION_COOKIE_DOMAIN"),"; path=/; secure=true")},_e=function(){return ae().load(we)},Se=function(){return ae().load("_articulate_rise_")},Ie=function(){return Se()?oe()(Se()).riseId||oe()(Se()).sub||oe()(Se()).aid:""},Te=function(){return Se()&&oe()(Se()).subscription||{}},Le="_course_token",Ze=new(f())(window.location.hash.substr(1)),xe=Ze.get(Le);xe&&(Ze.delete(Le),window.history.replaceState(null,null,"#".concat(Ze.toString())));navigator.serviceWorker&&navigator.serviceWorker.addEventListener("message",(function(e){var t=e.data,n=t.method,r=t.id;if("2.0"===t.jsonrpc&&"getBearerToken"===n){var a=xe||Se();navigator.serviceWorker.ready.then((function(e){e.active.postMessage({id:r,jsonrpc:"2.0",method:n,result:{token:a}})}))}}));var Pe=n(62079),Ae=n.n(Pe),Re=n(52020),Me=n.n(Re),De=n(73324),Oe=n.n(De),Be=n(88546),Fe=n.n(Be),He=n(66775),ze=n.n(He),qe=n(59056),Ve=n(44845);function Ue(e,t){var n=Ae()(e);if(Me()){var r=Me()(e);t&&(r=Oe()(r).call(r,(function(t){return Fe()(e,t).enumerable}))),n.push.apply(n,r)}return n}function Ge(e){for(var t=1;t<arguments.length;t++){var n=null!=arguments[t]?arguments[t]:{};t%2?Ue(Object(n),!0).forEach((function(t){(0,Ve.Z)(e,t,n[t])})):ze()?Object.defineProperties(e,ze()(n)):Ue(Object(n)).forEach((function(t){Object.defineProperty(e,t,Fe()(n,t))}))}return e}var Ke=(0,b.createContext)({});function We(e,t){var n=t.type,r=t.message;switch(n){case"polite":return Ge(Ge({},e),{},{politeMessage1:e.alternatePolite?r:"",politeMessage2:e.alternatePolite?"":r,alternatePolite:!e.alternatePolite});case"assertive":return Ge(Ge({},e),{},{assertiveMessage1:e.alternatePolite?r:"",assertiveMessage2:e.alternatePolite?"":r,alternateAssertive:!e.alternateAssertive});default:return{politeMessage1:"",politeMessage2:"",alternatePolite:!1,assertiveMessage1:"",assertiveMessage2:"",alternateAssertive:!1}}}function je(e){var t=e.ariaLive,n=e.message;return E().createElement("div",{className:"visually-hidden-always",role:"log","aria-live":t,"aria-atomic":"true","aria-relevant":"additions text"},n)}function Ye(e){var t=e.children,n=(0,b.useReducer)(We,{politeMessage1:"",politeMessage2:"",alternatePolite:!1,assertiveMessage1:"",assertiveMessage2:"",alternateAssertive:!1}),r=(0,qe.Z)(n,2),a=r[0],i=a.politeMessage1,o=a.politeMessage2,l=a.assertiveMessage1,s=a.assertiveMessage2,c=r[1],u=(0,b.useMemo)((function(){return{announcePolite:function(e){c({type:"polite",message:e})},announceAssertive:function(e){c({type:"assertive",message:e})},clearAnnouncements:function(){c({type:"clear"})}}}),[c]);return E().createElement(Ke.Provider,{value:u},E().createElement(je,{id:"polite-announcer1",ariaLive:"polite",message:i}),E().createElement(je,{id:"polite-announcer2",ariaLive:"polite",message:o}),E().createElement(je,{id:"assertive-announcer1",ariaLive:"assertive",message:l}),E().createElement(je,{id:"assertive-announcer2",ariaLive:"assertive",message:s}),t)}function Qe(){return(0,b.useContext)(Ke)}function Xe(e){var t=(0,b.forwardRef)((function(t,n){var r=Qe();return E().createElement(e,(0,D.Z)({},t,r,{ref:n}))}));return t.displayName="withAriaLive(".concat(e.displayName||e.name,")"),t}var Je=n(35820),$e=n.n(Je),et=n(54115),tt=n.n(et),nt=n(69105),rt=n.n(nt),at=n(23710),it=n.n(at),ot=n(38289),lt=n.n(ot),st=se()(lt()),ct=["a","b","blockquote","br","div","em","h2","h3","h4","h5","h6","i","img","li","mark","ol","p","table","td","th","tbody","thead","tr","s","strong","span","sub","sup","u","ul","details","summary"],ut=st({allowedAttributes:{"*":["aria-*","class","colspan","rowspan","style"],a:["data-external","href","target","rel"],img:["alt","src"],span:["data-*"]},allowedClasses:["fr-*"],allowedSchemes:["data","http","https","mailto"],allowedTags:ct}),dt=st({allowedAttributes:{iframe:["align","allow","allowfullscreen","frameborder","height","longdesc","marginheight","marginwidth","name","referrerpolicy","sandbox","scrolling","src","title","width"]},allowedTags:["iframe"],allowedSchemes:["http","https"]}),mt=it()(rt(),ut,tt()("")),vt=it()(rt(),dt,tt()("")),pt=st({allowedTags:[],allowedAttributes:[]}),ft=(st({allowedTags:["mark"],allowedAttributes:[]}),st({allowedAttributes:{"*":["aria-*","class","colspan","rowspan","style"],a:["data-external","href","target","rel"],span:["data-*"]},allowedClasses:["fr-*"],allowedSchemes:["data","http","https","mailto"],allowedTags:Oe()(ct).call(ct,(function(e){return"img"!==e}))}),mt),ht=n(22624),gt=n.n(ht),bt=n(51383),Et=n.n(bt),yt=n(77414),kt=n.n(yt),Ct=n(61894),wt=n.n(Ct),Nt=n(90013),_t=n.n(Nt),St=n(87041),It=n.n(St),Tt=n(84585),Lt=n.n(Tt),Zt=n(18371),xt=n.n(Zt),Pt=n(33411),At=n.n(Pt),Rt=function(e){return _()(pt,e)},Mt=function(e,t,n){return(e[t]||e.MULTIPLE_CHOICE)(n)},Dt=function(e){var t=e.startTime;return e.stopTime-t},Ot=function(e){return Mt({FILL_IN_THE_BLANK:Wt,MATCHING:en,MULTIPLE_CHOICE:zt,MULTIPLE_RESPONSE:zt},Ut(e),e)},Bt=function(e){return Mt({FILL_IN_THE_BLANK:Wt,MATCHING:en,MULTIPLE_CHOICE:jt,MULTIPLE_RESPONSE:Qt},Ut(e),e)},Ft=function(e){var t=e.item,n=e.itemProgress,r={FILL_IN_THE_BLANK:Rt(me()("text")),MATCHING:tn(t),MULTIPLE_CHOICE:Yt(t),MULTIPLE_RESPONSE:Xt(t)};return Mt(r,Ut(t),n)},Ht=function(e){return[e]},zt=_()(wt()(function(e){return gt()((0,Ve.Z)({},e,pt))}("title")),me()("answers")),qt=Rt(me()("id")),Vt=Rt(me()("title")),Ut=me()("type"),Gt=function(e){return function(t){return Et()(xt()("id",t),zt(e))}},Kt=function(e){return se()(It())(zt(e))},Wt=_()(Lt()("title"),zt),jt=function(e){return _()(Gt(e),me()("correct"))(e)},Yt=function(e){return _()(Ht,Kt(e),me()("selectedIndex"))},Qt=function(e){return _()(kt(),wt()(Gt(e)),me()("corrects"))(e)},Xt=function(e){return _()(kt(),wt()(Kt(e)),me()("selectedIndices"))},Jt=function(e){var t=e.sourceId,n=e.sourceTitle,r=e.targetId,a=e.targetTitle;return{source:{id:"source_".concat(t),title:n},target:{id:"target_".concat(r),title:a}}},$t=Rt(me()("matchTitle")),en=_()(wt()((function(e){var t=qt(e);return Jt({sourceId:t,sourceTitle:Vt(e),targetId:t,targetTitle:$t(e)})})),zt),tn=function(e){return _()(At(),_t()(function(e){return function(t,n){var r=Kt(e)(n),a=Kt(e)(t);return Jt({sourceId:qt(r),sourceTitle:Vt(r),targetId:qt(a),targetTitle:$t(a)})}}(e)),me()("matches"))},nn=n(41266),rn=n(19623),an=n(31082),on=n.n(an),ln=n(67552),sn=n.n(ln),cn=n(94066),un=n.n(cn),dn=n(84705),mn=n.n(dn),vn=n(58218),pn=n.n(vn),fn=n(16896),hn=n.n(fn),gn=n(30269),bn=n.n(gn),En=n(60740),yn=n.n(En),kn=n(9386),Cn=n.n(kn),wn=n(52892),Nn=n.n(wn),_n=n(12601),Sn=n.n(_n),In=n(80620),Tn=n.n(In),Ln=n(66689),Zn=n(20780),xn=n.n(Zn),Pn=xn()(window.env,{ACCESS_COOKIE_NAME:"_articulate_rise_",REDIRECT_URI:window.location.origin+"/auth-callback"}),An=(0,Ln.Z)(Pn),Rn=An.closeSession,Mn=An.on,Dn=An.request,On=An.refreshSession,Bn=An.resetSession,Fn=(An.resumeSession,An.startSession,An.getAuthorizationUrl),Hn=(An.fetch,n(96896)),zn=function(e,t){return function(){try{return e.apply(void 0,arguments)}catch(e){var n,r;null!==(n=window.env)&&void 0!==n&&n.SERVICE_ENV&&"prod"!==(null===(r=window.env)||void 0===r?void 0:r.SERVICE_ENV)&&console.error(e),Hn.v.addError(e),t(e)}}};bn()(Cn()((function(e,t){var n,r,a=t.split("=");return hn()(mn()(n=a[0]).call(n),mn()(r=a[1]).call(r),e)}),{}),Sn()(/; */));function qn(e,t){var n,r,a=t.indexOf(":"),i=mn()(n=t.substr(0,a)).call(n).toLowerCase(),o=mn()(r=t.substr(a+1)).call(r);return i&&(e[i]=e[i]?e[i]+", "+o:o),e}function Vn(e){return e?e.split("\n").reduce(qn,{}):{}}function Un(e){var t,n=!1,r=new($e())((function r(a,i){var o,l,s,c,u,d,m,v,p,f=e.signal;if(null!=f&&f.aborted)i(new DOMException("Aborted","AbortError"));else{var h=function(e){throw i(e),e},g=function(){t.abort(),i(new DOMException("Aborted","AbortError"))},b=e.data,E=zn(null!==(o=e.deserialize)&&void 0!==o?o:yn(),h),y=null!==(l=e.headers)&&void 0!==l?l:{},k=null!==(s=e.json)&&void 0!==s&&s,C=null!==(c=e.jwt)&&void 0!==c&&c,w=null!==(u=e.token)&&void 0!==u?u:null,N=null!==(d=e.method)&&void 0!==d?d:"GET",_=e.onUploadProgress,S=zn(null!==(m=e.serialize)&&void 0!==m?m:yn(),h),I=e.url,T=null!==(v=e.withCredentials)&&void 0!==v&&v,L=e.file,Z=null!==(p=e.timeout)&&void 0!==p?p:3e3;t=new XMLHttpRequest;var x=setTimeout((function(){t.abort(),i({error:"request timed out"})}),Z);if(k&&(E=zn(JSON.parse,i),S=zn(pn(),i),y["Content-Type"]="application/json"),"GET"===N&&b&&(I+="?"+function(e){var t=[];for(var n in e)t.push(encodeURIComponent(n)+"="+encodeURIComponent(e[n]));return t.join("&")}(b)),C){var P=w||Se();y.Authorization="Bearer "+P}for(var A in null==f||f.addEventListener("abort",g),t.withCredentials=T,t.addEventListener("abort",i),t.addEventListener("error",i),t.addEventListener("load",(function(){var e;t.status>=400?ne()(e=[401,403]).call(e,t.status)?n?i({error:"Unable to resume session"}):Bn().then((function(){r(a,i),n=!0})).catch((function(e){Hn.v.addError(e),i({error:"Unable to resume session"})})):i(E(t.response)):(a({body:204===t.status?void 0:E(t.response),headers:Vn(t.getAllResponseHeaders()),status:t.status}),null==f||f.removeEventListener("abort",g));clearTimeout(x)})),t.upload&&"function"==typeof _&&t.upload.addEventListener("progress",_),t.open(N,I),y)t.setRequestHeader(A,y[A]);"GET"!==N&&b?t.send(S(b)):L?t.send(L):t.send()}}));return r.abort=function(){var e;return(e=t).abort.apply(e,arguments)},r}bn()(Tn(),Nn()(""));function Gn(e){return 200===e.status||201===e.status?e.body:$e().reject(e.body)}var Kn="n",Wn="c",jn="p",Yn="vp",Qn="i",Xn=n(45582),Jn=n.n(Xn),$n=n(66497),er=n.n($n),tr=n(92373),nr=n.n(tr),rr=n(54405),ar=n.n(rr),ir=n(38907),or=n.n(ir),lr=n(2220),sr=n.n(lr),cr=n(92650),ur=n.n(cr),dr=n(47166),mr=n.n(dr),vr=n(14087),pr=n.n(vr),fr=n(9730),hr=n.n(fr),gr=n(13657),br=n.n(gr),Er=n(59837),yr=n.n(Er),kr=n(90368),Cr=n.n(kr),wr=n(24234),Nr=n.n(wr),_r=n(13207),Sr=n.n(_r),Ir=n(25677),Tr=n.n(Ir),Lr=n(1102),Zr=n.n(Lr),xr=n(144),Pr=n.n(xr),Ar=n(92738),Rr=n.n(Ar),Mr=n(96942),Dr=n.n(Mr),Or=n(5206),Br=n.n(Or),Fr=n(4603),Hr=n.n(Fr),zr=n(20793),qr=n.n(zr),Vr=n(5994),Ur=n.n(Vr),Gr=n(47088),Kr=n.n(Gr),Wr=n(6037),jr=n.n(Wr),Yr=n(61937),Qr=n.n(Yr),Xr=n(47176),Jr=n.n(Xr),$r=n(88946),ea=n.n($r),ta=n(96249),na=(tt()((0,ta.sideEffect)((function(){return location.href="/"}))),n(51481)),ra=n.n(na),aa=n(42157),ia=n.n(aa),oa=n(61584),la=n.n(oa),sa=n(18384),ca=n.n(sa),ua=n(52472),da=n.n(ua),ma=n(19389),va=n.n(ma),pa=n(10349),fa=n.n(pa),ha=n(35704),ga=n.n(ha),ba=n(34923),Ea=n.n(ba),ya=n(82515),ka=n.n(ya),Ca=n(22626),wa=n.n(Ca),Na=n(78095),_a=n.n(Na),Sa=n(75748),Ia=n.n(Sa),Ta=n(36573),La=n.n(Ta),Za=n(61949),xa=n.n(Za),Pa=n(3087),Aa=n.n(Pa),Ra=n(53523),Ma=n.n(Ra),Da=n(425),Oa=n.n(Da),Ba=n(73411),Fa=n.n(Ba),Ha=n(27938),za=n.n(Ha),qa=n(97560),Va=n.n(qa),Ua=n(56396),Ga=n.n(Ua),Ka=n(99072),Wa=n.n(Ka),ja=n(98313),Ya=n.n(ja);function Qa(e,t){var n=void 0!==da()&&va()(e)||e["@@iterator"];if(!n){if(Array.isArray(e)||(n=function(e,t){var n;if(!e)return;if("string"==typeof e)return Xa(e,t);var r=ga()(n=Object.prototype.toString.call(e)).call(n,8,-1);"Object"===r&&e.constructor&&(r=e.constructor.name);if("Map"===r||"Set"===r)return fa()(e);if("Arguments"===r||/^(?:Ui|I)nt(?:8|16|32)(?:Clamped)?Array$/.test(r))return Xa(e,t)}(e))||t&&e&&"number"==typeof e.length){n&&(e=n);var r=0,a=function(){};return{s:a,n:function(){return r>=e.length?{done:!0}:{done:!1,value:e[r++]}},e:function(e){throw e},f:a}}throw new TypeError("Invalid attempt to iterate non-iterable instance.\nIn order to be iterable, non-array objects must have a [Symbol.iterator]() method.")}var i,o=!0,l=!1;return{s:function(){n=n.call(e)},n:function(){var e=n.next();return o=e.done,e},e:function(e){l=!0,i=e},f:function(){try{o||null==n.return||n.return()}finally{if(l)throw i}}}}function Xa(e,t){(null==t||t>e.length)&&(t=e.length);for(var n=0,r=new Array(t);n<t;n++)r[n]=e[n];return r}var Ja=function(e){return-1===e},$a=function(e){return e>=0},ei=Aa()((function(e,t,n){return ka()(e,n,t)})),ti=sr()(3,(function(e,t,n){return n[e]==t})),ni=(sr()(3,(function(e,t,n){return Hr()(Ma()(ti("id",t)),it()(Ja,tt()(n),ei(e,n)))(n)})),sr()(3,(function(e,t,n){return za()(t,n[e],Wa()(e,1,n))})),Aa()((function(e,t,n){var r;return sn()([],n,(r={},(0,Ve.Z)(r,e,n[t]),(0,Ve.Z)(r,t,n[e]),r))}))),ri=wa()((function(e){var t=(0,qe.Z)(e,2),n=t[0],r=t[1];return ra()(Number(n),Number(r))})),ai=_()(ri,Ya()),ii=_()(Ga()(0),Nr());var oi=sr()(2,(function(e,t){return _()(Oa(),wt()(ka()(e,1)),Ya())(t)})),li=sr()(2,(function(e,t){return _()(Oa(),Et()(Ia()(e)),Ya())(t)})),si=sr()(2,(function(e,t){return _()(Cr(),li((function(e,n){return t(n)})))(e)})),ci=sr()(2,(function(e,t){return Et()(_()(se()(xa())(t),e))})),ui=_a()(Va()(Ea(),0)),di=_()(fa(),Array),mi=Aa()((function(e,t){var n;return ea()(n=di(t)).call(n,(function(){return e}))})),vi=Aa()((function(e,t,n,r){var a;return ea()(a=di(n)).call(a,(function(n,a){return a===r?t:e}))}));sr()(3,(function(e,t,n){return Hr()(Ma()(ti(e,t)),$a)(n)}));function pi(e,t,n){if(t>=n.length)return ga()(n).call(n,0);var r=e-Math.floor(t/2),a=e+Math.ceil(t/2);return a>n.length?ga()(n).call(n,n.length-t):r>=0?ga()(n).call(n,r,a):ga()(n).call(n,0,t)}var fi,hi=function(e,t){for(var n=Math.min(e.length,t.length),r=new Array(n),a=0;a<n;a++)r[a]=[e[a],t[a]];return r},gi=n(40486),bi=n.n(gi),Ei=n(40437),yi=n.n(Ei),ki=La()(br()),Ci=Jn()(qr()),wi=function(e){var t=e.key,n=e.percent;return function(e){return er()(n,Hr()(me()("items"),At(),Et()(xt()(t,!0)),Nr(),se()(mr())(_()(Nr(),Cr(),me()("items"))(e)),Zr()(100),Math.round)(e),e)}},Ni=(Ci((function e(t,n,r){var a=n.id,i=n.items;return Hr()(er()(a,{index:r}),Jr()((function(){return ki(i)}),(function(t){return Ur()(Sr()([a,"items"]),Ci(e,{},i))(t)})))(t)}),{}),wi({key:"isComplete",percent:"percentComplete"})),_i=wi({key:"isViewed",percent:"percentViewed"}),Si=function(e){return er()("correctlyAnswered",Hr()(me()("items"),At(),Et()(xt()("isCorrect",!0)),Nr())(e),e)},Ii=Hr()(Rr()(Tr()("items"),oi(la()(["isViewed","isCorrect"]))),la()(["percentViewed","correctlyAnswered"]),Rr()(Tr()("retryAttempts"),_()(bi(),Nn()(0)))),Ti=function(e){var t=e.itemId,n=e.isCorrect;return Hr()(Rr()(Sr()(["items",t]),Hr()(se()(xn())({isComplete:n,isViewed:n}),xn()({isCorrect:n}))),Jr()(yi()(["items",t,"isCorrect"],!1),er()("lastIncorrectCardId",t)),Si,Qr()(xt()("percentComplete",100),Ni),_i,Jr()(xt()("percentComplete",100),er()("isComplete",!0)))},Li=["lessonId"],Zi=["lessonId"],xi=_()(se()(xn())({isComplete:!0,percentComplete:100}),Rr()(Tr()("items"),oi(_()(Rr()(Tr()("items"),oi(er()("isComplete",!0))),er()("isComplete",!0))))),Pi=function(e){var t=e.id,n=e.items;return Hr()(Rr()(Sr()(["items",t,"items"]),Fi(n)),Rr()(Sr()(["items",t]),Bi),Yo,Jr()(xt()("percentComplete",100),er()("isComplete",!0)))},Ai=function(e,t){var n=t.id;return xn()(e,(0,Ve.Z)({},n,er()("isComplete",!0)))},Ri=la()(["correctlyAnswered","percentComplete","percentViewed","isComplete"]),Mi=Rr()(Tr()("items"),oi(la()(["isComplete","isCorrect","isViewed"]))),Di=oi(_()(Mi,Ri)),Oi=Hr()(la()(["isComplete","percentComplete"]),Rr()(Tr()("items"),Di)),Bi=Jr()((function(e){return ca()(_()(ia(),me()("items"))(e),function(e){return Hr()(me()("items"),At(),Et()(xt()("isComplete",!0)),Nr(),se()(mr())(_()(Nr(),Cr(),me()("items"))(e)),ra()(1))(e)}(e))}),er()("isComplete",!0)),Fi=function(e){return function(t){return gt()(e.reduce(Ai,{}),t)}},Hi=function(e){var t=e.id,n=e.lessonId,r=e.items;return function(e){return e(Ho({id:n,updateFn:Pi({id:t,items:r})}))}},zi=se()(xn())({isComplete:!0,percentComplete:100}),qi=la()(["isComplete","percentComplete"]),Vi=_()(se()(xn())({isComplete:!0,percentComplete:100}),Rr()(Tr()("items"),oi(er()("isComplete",!0)))),Ui=_()(la()(["isComplete","percentComplete"]),Rr()(Tr()("items"),oi(la()(["isComplete"])))),Gi=function(e){return _()(Jr()(xt()("percentComplete",100),er()("isComplete",!0)),Yo,Rr()(Sr()(["items",e]),er()("isComplete",!0)))},Ki=n(22184),Wi=n.n(Ki),ji=la()(["activeIndex","direction"]),Yi=function(e){return se()(xn())({activeIndex:e,direction:"backwards"})},Qi=function(e){var t=e.activeIndex,n=e.itemId;return _()(Jr()(xt()("percentComplete",100),er()("isComplete",!0)),Yo,Jr()((function(){return Wi()(br()(n))}),Rr()(Sr()(["items",n]),er()("isComplete",!0))),er()("activeIndex",t),la()(["direction"]))},Xi=_()(se()(xn())({isComplete:!0,percentComplete:100}),ji,Rr()(Tr()("items"),oi(er()("isComplete",!0)))),Ji=_()(la()(["activeIndex","direction","isComplete","percentComplete"]),Rr()(Tr()("items"),oi(la()(["isComplete"])))),$i=se()(xn())({isComplete:!0,percentComplete:100,percentViewed:100}),eo=function(e){return function(t){return t(Ho({id:e,updateFn:Ii}))}},to=Hr()(Rr()(Tr()("items"),oi(la()(["isComplete","isCorrect","isViewed"]))),la()(["correctlyAnswered","percentComplete","isComplete","percentViewed"])),no=function(e){var t=e.id,n=e.itemId,r=e.isCorrect;return function(e){return e(Ho({id:t,updateFn:Ti({itemId:n,isCorrect:r})}))}},ro=function(e){var t=e.itemId,n=e.activeIndex;return Hr()(er()("activeIndex",n),Rr()(Sr()(["items",t]),er()("isComplete",!0)),Ni,Jr()(xt()("percentComplete",100),er()("isComplete",!0)))},ao=(ur()("activeIndex"),function(e){var t=e.id,n=e.payload;return function(e){return e(Ho({id:t,updateFn:ro(n)}))}}),io=Hr()(Rr()(Tr()("items"),oi(er()("isComplete",!0))),se()(xn())({isComplete:!0,percentComplete:100})),oo=Hr()(Rr()(Tr()("items"),oi(la()(["isComplete"]))),la()(["isComplete","percentComplete","activeIndex"])),lo=n(21186),so=n.n(lo),co=n(53176),uo=n.n(co),mo=se()(xn())({currentTime:0,isComplete:!0,percentComplete:100}),vo=la()(["currentTime","isComplete","percentComplete"]),po=Jr()(xt()("percentComplete",100),er()("isComplete",!0)),fo=function(e){var t=e.currentTime,n=e.percentComplete;return _()(er()("currentTime",t),po,function(e){return function(t){return _()(xn()(t),Pr()("percentComplete"),Math.round,Jr()(Va()(90),tt()(100)),so()(e),uo()(0,"percentComplete"))(t)}}(n))},ho=["type"];function go(e,t){var n=Ae()(e);if(Me()){var r=Me()(e);t&&(r=Oe()(r).call(r,(function(t){return Fe()(e,t).enumerable}))),n.push.apply(n,r)}return n}var bo=Jn()(qr()),Eo=ar()("rise/course/"),yo=Eo("BOOKMARK_LESSON"),ko=Eo("COMPLETE_LESSON_PROGRESS"),Co=Eo("RESET_LESSON_PROGRESS"),wo=Eo("UPDATE_LESSON_PROGRESS"),No=Eo("UPDATE_PLAYHEAD_PERCENTAGE"),_o=function(e){return function(t,n){var r=n.id;switch(n.type){case"blocks":return e(t,{id:r,updateFn:xi});case"embed":return e(t,{id:r,updateFn:zi});case"map":return e(t,{id:r,updateFn:Vi});case"process":return e(t,{id:r,updateFn:Xi});case"sorting":return e(t,{id:r,updateFn:$i});case"timeline":return e(t,{id:r,updateFn:io});case"video":return e(t,{id:r,updateFn:mo});default:return t}}},So=function(e){return _()(Lu,ue()(["lessons",e]))},Io=Rr()(Tr()("passingScore"),Qr()(yr(),tt()(0))),To=_()(Io,Br()(["id","passed","score","passingScore"])),Lo=function(e){return _()(Tu,To)(e)},Zo=function(e){var t=e.id,n=e.updateFn;return Rr()(Sr()(["lessons",t]),_()(er()("id",t),n))},xo=function(e,t){var n=e.id,r=e.type;return pr()(Wo(n,t),function(e){return function(t){var n=t.lessons,r=t.currentLesson;return Boolean(r)&&"quiz"===e&&100===n[r].percentComplete}}(r))},Po=function(e,t){var n=t.id,r=t.type,a=t.updateFn;return Hr()(Ao({id:n,type:r,updateFn:a}),jr()(_()(xu,me()("percentComplete"))))(e)},Ao=function(e){var t=e.id,n=e.type,r=e.updateFn;return function(e){return Hr()(Zo({id:t,updateFn:r}),Jr()(xo({id:t,type:n},e),$o),jr()(So(t)),jr()(function(e){return _()(Jr()(xt()("percentComplete",100),Lo),ue()(["lessons",e]))}(t)))(e)}},Ro=_o(hr()(Zo)),Mo=_o(Po),Do=(0,ta.handle)({lessons:{},percentComplete:0},(fi={},(0,Ve.Z)(fi,yo,(function(e,t){return _()(jr()(Dr()(Su,[t])),er()("currentLesson",t))(e)})),(0,Ve.Z)(fi,ko,Mo),(0,Ve.Z)(fi,"rise/course/LOAD_COURSE",(function(e,t){return xn()(e,Iu(qo(t)))})),(0,Ve.Z)(fi,Co,(function(e,t){var n=t.id;switch(t.type){case"blocks":return Po(e,{id:n,updateFn:Oi});case"embed":return Po(e,{id:n,updateFn:qi});case"map":return Po(e,{id:n,updateFn:Ui});case"process":return Po(e,{id:n,updateFn:Ji});case"sorting":return Po(e,{id:n,updateFn:to});case"timeline":return Po(e,{id:n,updateFn:oo});case"video":return Po(e,{id:n,updateFn:vo});default:return e}})),(0,Ve.Z)(fi,wo,Po),(0,Ve.Z)(fi,No,(function(e,t){var n=t.id,r=t.updateFn;return Hr()(Zo({id:n,updateFn:r}),jr()(So(n)))(e)})),fi)),Oo=(0,ta.action)(ko),Bo=(0,ta.action)(Co),Fo=(0,ta.action)(yo),Ho=(0,ta.action)(wo),zo=(0,ta.action)(No),qo=Hr()(Br()(["course"]),(function(e){return Hr()(ue()(["course","lessons"]),bo(Go,{}),Pr()("lessons"),xn()(e))(e)}),ur()("course")),Vo=function(e){var t=e.id,n=e.type,r=e.settings.passingScore;return Jr()(function(e){var t=e.type,n=e.passingScore;return function(){return"quiz"===t&&!br()(n)}}({type:n,passingScore:r}),Rr()(Sr()([t]),nr()({passingScore:r})))},Uo=function(e){var t,n=e.id,r=e.index,a=e.items,i=e.settings,o=void 0===i?{}:i,l=e.type;return Hr()(er()(n,{index:r,id:n}),Vo({id:n,type:l,settings:o}),Qr()(function(e){return function(){return br()(e)}}(a),function(e){var t=e.id,n=e.items;return function(e){return Ur()(Sr()([t,"items"]),bo(Go,{},n),e)}}({id:n,items:Oe()(t=a||[]).call(t,Boolean)})))},Go=function(e,t,n){var r=t.type,a=(0,nn.Z)(t,ho);return Qr()(function(e){return function(){return"section"===e}}(r),Uo(function(e){for(var t=1;t<arguments.length;t++){var n=null!=arguments[t]?arguments[t]:{};t%2?go(Object(n),!0).forEach((function(t){(0,Ve.Z)(e,t,n[t])})):ze()?Object.defineProperties(e,ze()(n)):go(Object(n)).forEach((function(t){Object.defineProperty(e,t,Fe()(n,t))}))}return e}({index:n,type:r},a)))(e)},Ko=sr()(3,(function(e,t,n){return e(t)!==e(n)})),Wo=function(e,t){return Ko(ue()(["lessons",e,"isComplete"]),t)},jo=function(e){var t=e.key,n=e.percent;return function(e){return er()(n,Hr()(me()("items"),At(),Et()(xt()(t,!0)),Nr(),hr()(mr())(_()(Nr(),Cr(),me()("items"))(e)),Zr()(100),Math.round)(e),e)}},Yo=jo({key:"isComplete",percent:"percentComplete"}),Qo=(jo({key:"isViewed",percent:"percentViewed"}),or()(me(),[me()("currentLesson"),me()("lessons")])),Xo=_()(To,Qo),Jo=function(e){return Kr()(Zu,Xo,e)},$o=function(e){return Hr()(Ur()(Tr()("percentComplete"),el(e)),jr()(Jo))(e)},el=function(e){var t=e.lessons;return Math.round(Nr()(Ae()(Et()(me()("isComplete"),t)))/Nr()(Ae()(t))*100)},tl=n(63073),nl=n.n(tl),rl=n(23018),al=n.n(rl),il=n(32207),ol=n.n(il),ll=n(54782),sl=n.n(ll),cl=n(79349),ul=n(17794),dl=n.n(ul),ml=n(50898),vl=n.n(ml),pl=n(27601),fl=n.n(pl);n(96828);function hl(){for(var e=arguments.length,t=new Array(e),n=0;n<e;n++)t[n]=arguments[n];return _().apply(void 0,(0,cl.Z)(vl()(1,t)))(fl()(t))}function gl(e){for(var t=arguments.length,n=new Array(t>1?t-1:0),r=1;r<t;r++)n[r-1]=arguments[r];return Hr().apply(void 0,n)(e)}var bl=Function.prototype,El=function(e){var t=e.activeIndex,n=e.id;return function(e){return e(Ho({id:n,updateFn:yl({activeIndex:t})}))}},yl=function(e){var t=e.activeIndex;return er()("activeIndex",t)},kl=function(e){return _()(Rr()(Tr()("retryAttempts"),_()(bi(),Nn()(0))),Jr()(xt()("passed",!1),la()(["passed"])),Jr()(xt()("isComplete",!1),la()(["isComplete"])),la()(["activeIndex","originalItemProgress","percentComplete","score","reportResults","questionsDrawn","questionList"]),Rr()(Tr()("items"),oi(Br()(["id","index"]))),Rr()(Tr()("passingScore"),tt()(e)))},Cl=function(e){var t=e.finalRetryAttempt,n=e.id,r=e.isCorrect,a=e.itemId,i=e.passingScore,o=e.passToContinue;return function(e){return e(Ho({id:n,type:"quiz",updateFn:wl({finalRetryAttempt:t,id:n,isCorrect:r,itemId:a,passingScore:i,passToContinue:o})}))}},wl=function(e){var t=e.finalRetryAttempt,n=e.id,r=e.itemId,a=e.isCorrect,i=e.passingScore,o=e.passToContinue;return _()(Jr()(xt()("percentComplete",100),Nl({finalRetryAttempt:t,id:n,passingScore:i,passToContinue:o})),Yo,_l,Rr()(Sr()(["items",r]),se()(xn())({isComplete:!0,isCorrect:a})))},Nl=function(e){var t=e.finalRetryAttempt,n=e.id,r=e.passingScore,a=e.passToContinue;return function(e){var i=me()("score",e),o=i>=r,l=!a||o;return Pu(o,i,n,t),xn()({passed:o,isComplete:l,reportResults:!0},e)}},_l=function(e){return er()("score",_()(Math.round,Zr()(100),se()(mr())(_()(Nr(),Cr(),me()("items"))(e)),Nr(),Et()(xt()("isCorrect",!0)),At(),me()("items"))(e),e)},Sl=al()(_()(ra()(3),Nr()),wa()(La()(br()))),Il=_()(At(),Br()(["passed","retryAttempts","score"])),Tl=_()(Sl,Il),Ll=function(e){var t=e.id;return gl(e.state,sl()({},["lessons",t,"items"]),Cr(),Nr(),nl()(1))},Zl=ol()((function(e){return it()(Tl,function(e){return function(t){var n=t.id,r=t.passed,a=t.passingScore,i=t.score,o=t.retryAttempts;return Rr()(Sr()(["lessons",n]),se()(xn())({isComplete:!0,activeIndex:Ll({id:n,state:e}),reportResults:!0,passed:r,passingScore:a,percentComplete:100,retryAttempts:o,score:i}),e)}}(e),tt()(e))})),xl=n(19575),Pl=Jr()((function(e){return void 0!==e}),_()(JSON.parse,xl.Base64.decode)),Al=function(e,t){return window.courseData?e(window.courseData):window.course?{course:e(window.course),media:[]}:t},Rl=n(33938),Ml=n(30222),Dl=n.n(Ml),Ol=n(81753),Bl=n.n(Ol),Fl=n(80129),Hl=n.n(Fl),zl=n(28721),ql=n(64057),Vl=n.n(ql),Ul=n(99993),Gl=n.n(Ul),Kl=n(14201),Wl=pe("SESSION_COOKIE_DOMAIN"),jl=function(){try{var e="__pay_no_attention_to_that_man_behind_the_curtain__",t=window.localStorage;return t.setItem(e,e),t.removeItem(e),!0}catch(e){return!1}}();ol()((function(e,t){return function(e,t){if(!jl)return null;window.localStorage.setItem(e,t)}(e,t),ae().save(e,t,{domain:Wl}),t}));pe("SERVICE_ENV"),pe("RISE_FRONTEND_SHA");var Yl=["baseURL"];function Ql(e,t){var n=Ae()(e);if(Me()){var r=Me()(e);t&&(r=Oe()(r).call(r,(function(t){return Fe()(e,t).enumerable}))),n.push.apply(n,r)}return n}function Xl(e){for(var t=1;t<arguments.length;t++){var n=null!=arguments[t]?arguments[t]:{};t%2?Ql(Object(n),!0).forEach((function(t){(0,Ve.Z)(e,t,n[t])})):ze()?Object.defineProperties(e,ze()(n)):Ql(Object(n)).forEach((function(t){Object.defineProperty(e,t,Fe()(n,t))}))}return e}var Jl,$l,es={"Content-Type":"application/json"},ts=[function(e,t){return t.Authorization="Bearer ".concat(Ac()),pn()(e)}],ns=it()(br(),rt(),Br()(["data","status","statusText"])),rs=Hr()(Br()(["name","message","response"]),gt()({response:ns})),as=un().fromPromise((function(e){var t=e.data,n=e.method,r=e.url;return fetch(r,{body:pn()(t),headers:Xl(Xl({},es),{},{Authorization:"Bearer ".concat(Ac())}),keepalive:!0,method:n}).then((function(e){return e.json()})).then(Pr()("data"))})),is=function(e){var t=new Error("Nil token detected");return Hn.v.addError(t,e),un().Rejected(t)},os=function(){return br()(Ac())},ls=function(e){return function(t,n){return Vl()(t,function(e){return function(t){var n,r,a=t.method,i=t.url;return B()(n=B()(r="".concat(a,":")).call(r,e)).call(n,i)}}(n),ss(Rc,e))}},ss=function(e,t){return function(n){return gl(n,function(e){return function(t){return e.preRequest?e.preRequest(t):t}}(t),function(e){var t=e.baseURL,n=(0,nn.Z)(e,Yl);return _()(xn()({headers:es,transformRequest:ts}),xn()(n),gt()({url:ar()(t)}))}(t),it()(os,is,e),Gl()(rs,me()("data")),function(e){return function(t){return e.postRequest?e.postRequest(t):t}}(t))}},cs=function(e){return{debounce:ls(e),send:ss(Rc,e),sendWithKeepAlive:ss(as,e)}},us=function(){return"visible"===document.visibilityState},ds=function(e){document.addEventListener("visibilitychange",function(e){return Jr()(us,(function(){return e()}))}(e)),window.addEventListener("focus",(function(){return e()}))},ms=n(97877),vs=n.n(ms),ps=n(53007),fs=n.n(ps),hs=function(e){return Un({method:"POST",url:"".concat(pe("RISE_RUNTIME_URI"),"/analytics"),json:!0,data:e})},gs=pe("SUBSCRIPTIONS_ENDPOINT"),bs=pe("THREESIXTY_FRONTEND_URI"),Es=yi()(["error","status"],404),ys=_()(Pr()("error"),me()("response")),ks=function(){return window.location.href=bs},Cs=[function(e,t){return t.Authorization="Bearer ".concat(Ac()),e}],ws=function(){var e=(0,Rl.Z)(Dl().mark((function e(t){var n,r,a,i;return Dl().wrap((function(e){for(;;)switch(e.prev=e.next){case 0:return n="".concat(gs,"/users/authorized_status"),e.next=3,Rc({transformRequest:Cs,url:n}).toPromise().catch(ys);case 3:return r=e.sent,a=_()(t,jr()((function(e){return hs({event:"Unexpected Logout",payload:{category:"auth",data:e,detail:"Subscription Error"}})}))),i=dl()([[Es,ks],[vs()("error"),a],[fs(),me()("data")]]),e.abrupt("return",i(r));case 7:case"end":return e.stop()}}),e)})));return function(t){return e.apply(this,arguments)}}(),Ns=ws,_s=n(57735),Ss=n.n(_s),Is=n(13192),Ts=n.n(Is),Ls=/^<iframe(.*)?\ssrc="(?:(?:(?:https?):)?\/\/)(?:\S+(?::\S*)?@)?(?:(?!(?:10|127)(?:\.\d{1,3}){3})(?!(?:169\.254|192\.168)(?:\.\d{1,3}){2})(?!172\.(?:1[6-9]|2\d|3[0-1])(?:\.\d{1,3}){2})(?:[1-9]\d?|1\d\d|2[01]\d|22[0-3])(?:\.(?:1?\d{1,2}|2[0-4]\d|25[0-5])){2}(?:\.(?:[1-9]\d?|1\d\d|2[0-4]\d|25[0-4]))|(?:(?:[a-z\u00a1-\uffff0-9]-*)*[a-z\u00a1-\uffff0-9]+)(?:\.(?:[a-z\u00a1-\uffff0-9]-*)*[a-z\u00a1-\uffff0-9]+)*(?:\.(?:[a-z\u00a1-\uffff]{2,})).?)(?::\d{2,5})?(?:[/?#]\S*)?"(.*)?><\/iframe>$/,Zs=/^(?:(?:(?:https?):)?\/\/)(?:\S+(?::\S*)?@)?(?:(?!(?:10|127)(?:\.\d{1,3}){3})(?!(?:169\.254|192\.168)(?:\.\d{1,3}){2})(?!172\.(?:1[6-9]|2\d|3[0-1])(?:\.\d{1,3}){2})(?:[1-9]\d?|1\d\d|2[01]\d|22[0-3])(?:\.(?:1?\d{1,2}|2[0-4]\d|25[0-5])){2}(?:\.(?:[1-9]\d?|1\d\d|2[0-4]\d|25[0-4]))|(?:(?:[a-z\u00a1-\uffff0-9]-*)*[a-z\u00a1-\uffff0-9]+)(?:\.(?:[a-z\u00a1-\uffff0-9]-*)*[a-z\u00a1-\uffff0-9]+)*(?:\.(?:[a-z\u00a1-\uffff]{2,})).?)(?::\d{2,5})?(?:[/?#]\S*)?$/,xs="Article",Ps="Interaction",As="Quiz",Rs="Video",Ms={EDITOR:1,MANAGER:2,OWNER:3},Ds=(Jl={},(0,Ve.Z)(Jl,Ms.EDITOR,"Author"),(0,Ve.Z)(Jl,Ms.MANAGER,"Admin"),(0,Ve.Z)(Jl,Ms.OWNER,"Owner"),Jl),Os=(ea()($l=on()(Ms)).call($l,(function(e){return{id:e,title:Ds[e]}})),"onePage"),Bs=Ts()({COMPACT:null,COVER:null,OVERLAY:null,SIDEBAR:null}),Fs=(on()({DESKTOP:"desktop",TABLET_PORTRAIT:"tablet-portrait",TABLET_LANDSCAPE:"tablet-landscape",MOBILE_PORTRAIT:"mobile-portrait",MOBILE_LANDSCAPE:"mobile-landscape"}),"#000"),Hs="#fff",zs={SMALL:{label:"Small",value:1},MEDIUM:{label:"Medium",value:1.5},LARGE:{label:"Large",value:2}},qs=(xt()("status","active"),xt()("status","inactive")),Vs=(xt()("plan","individual"),yi()(["features","enable_rise"],!0)),Us=(xt()("plan","trial"),Ss()([xt()("plan","trial"),xt()("status","inactive"),xt()("is_retrial_eligible",!1)])),Gs=(pr()(xt()("plan","team"),xt()("plan","individual")),Ss()([xt()("plan","team"),xt()("is_team_admin",!0)]),Ss()([xt()("plan","trial"),xt()("is_team_admin",!0)]),n(98766)),Ks=n.n(Gs),Ws=n(22673),js=n.n(Ws),Ys=function(e,t){var n,r;return B()(n=B()(r="".concat(pe("ID_MAPPER_URI"),"/v1/avatars/")).call(r,encodeURIComponent(e),"?size=")).call(n,t)},Qs=function(e){return{large:Ys(e,"large"),medium:Ys(e,"medium"),micro:Ys(e,"micro"),mini:Ys(e,"mini"),small:Ys(e,"small")}},Xs=js()({features:uo()({},"features"),subscription:la()(["features"])}),Js=Ks()([Us,qs,La()(Vs)]),$s="/auth-error",ec=function(){return new($e())((function(e){if(!window.Osano)return e();if(window.Osano.cm.dialogOpen){var t=setTimeout((function(){e()}),1e4);window.Osano.cm.addEventListener("osano-cm-ui-changed",(function(n,r){"dialog"===n&&"hide"===r&&(e(),clearTimeout(t))}))}else e()}))};function tc(e,t){var n=Ae()(e);if(Me()){var r=Me()(e);t&&(r=Oe()(r).call(r,(function(t){return Fe()(e,t).enumerable}))),n.push.apply(n,r)}return n}function nc(e){for(var t=1;t<arguments.length;t++){var n=null!=arguments[t]?arguments[t]:{};t%2?tc(Object(n),!0).forEach((function(t){(0,Ve.Z)(e,t,n[t])})):ze()?Object.defineProperties(e,ze()(n)):tc(Object(n)).forEach((function(t){Object.defineProperty(e,t,Fe()(n,t))}))}return e}var rc="/auth-callback",ac=$s,ic=Se,oc=function(){return window.location.pathname===rc},lc=!1,sc=!1,cc=function(){var e=new(f())(window.location.search);return function(e){var t;if(!lc){var n=(0,zl.Z)();lc=!0,window.localStorage.setItem(n,e);var r=Fn({client_id:pe("OKTA_CLIENT_ID"),issuer:pe("OIDC_ISSUER_URI"),redirect_uri:B()(t="".concat(window.location.origin)).call(t,rc),response_mode:"fragment",scope:pe("OIDC_SCOPE"),state:n,prompt:null});ec().then((function(){window.location.href=r}))}}(e.has("redirect_url")?e.get("redirect_url"):window.location.href)},uc=function(){return On().catch((function(e){var t;404===(null===(t=e.response)||void 0===t?void 0:t.status)&&pc({onLogout:function(){return window.location.reload(!0)},reason:"Session expired"})}))},dc=function(){if(!sc){var e=_e(),t=Ie();br()(e)?(hs({event:"Unexpected Logout",payload:{category:"auth",userId:t,detail:"id from cookie was null"}}),Hn.v.addError(new Error("Unexpected Logout"),{type:"User Meta",idFromToken:t,idFromCookie:e,detail:"id from cookie was null"}),sc=!0,pc({onLogout:function(){return window.location.reload(!0)},reason:"Unexpected logout: user id/session cookie missing"})):e!==t&&(hs({event:"Unexpected Logout",payload:{category:"auth",userId:e,idFromToken:t,detail:"Session/Token ID Mismatch"}}),Hn.v.addError(new Error("Unexpected Logout"),{type:"User Meta",idFromToken:t,idFromCookie:e,detail:"Session/Token ID Mismatch"}),sc=!0,Bn().then((function(){return window.location.reload(!0)})))}},mc=function(){var e=(0,Rl.Z)(Dl().mark((function e(t){var n,r,a,i,o,l,s,c,u,d,m,v,p,f,h,g;return Dl().wrap((function(e){for(;;)switch(e.prev=e.next){case 0:return e.prev=0,e.next=3,Bn();case 3:if(n=e.sent,r=(0,qe.Z)(n,4),a=r[1],i=r[2],o=r[3],l=o.aid,s=o.content_team_admin,hs({event:"Setting Session Cookie",payload:{category:"auth",userId:l,detail:"Resuming existing session"}}),b=l,document.cookie=Ne(we,b),!oc()){e.next=14;break}return t(),e.abrupt("return");case 14:return c=a.first_name,u=a.last_name,d=a.launchdarkly,m=a.staff,v=Qs(l),p={author:l,profile:{avatars:v,first_name:c,user_id:l,last_name:u,staff:m,content_team_admin:s}},f=function(){return pc({onLogout:tt()(null)})},h=function(e){return t(nc(nc(nc({},p),Xs(e)),{},{launchdarkly:d,token:i}))},e.next=22,Ns(f).then(jr()(h)).catch((function(){return t(nc(nc({},p),{},{token:i}))}));case 22:if(g=e.sent,!Js(g)){e.next=28;break}return hs({event:"Unexpected Logout",payload:{category:"auth",userId:_e(),subscription:g,detail:"Invalid Subscription"}}),Hn.v.addError(new Error("Unexpected Logout"),{type:"User Meta",userId:_e(),detail:"Invalid Subscription"}),pc({onLogout:function(){return window.location="".concat(pe("THREESIXTY_FRONTEND_URI"),"/rise")}}),e.abrupt("return");case 28:ds(dc),e.next=36;break;case 31:e.prev=31,e.t0=e.catch(0),hs({event:"Unexpected Logout",payload:{category:"auth",userId:_e(),error:e.t0,detail:"Error Resuming Session"}}),Hn.v.addError(e.t0,{type:"User Meta",userId:_e(),detail:"Error Resuming Session"}),pc({onLogout:function(){return window.location.reload(!0)}});case 36:case"end":return e.stop()}var b}),e,null,[[0,31]])})));return function(t){return e.apply(this,arguments)}}(),vc=function(e){var t=e.onFetchTokens;if(oc())mc(t);else{var n=_e(),r=Ie();br()(n)||n!==r?ec().then(cc):mc(t)}},pc=function(e){var t=e.onLogout,n=e.reason;n&&hs({event:"Logout",payload:{category:"auth",userId:_e(),detail:n}});var r=pe("RISE_AUTHORING_URI"),a=function(){document.cookie="".concat(Ne(we,""),"; Max-Age=-99999999"),document.cookie="".concat(Ne("_rise_authoring_api_session",""),"; Max-Age=-99999999"),Rn().then(t)};cs({baseURL:r}).send({method:"DELETE",url:"/logout"}).fork((function(e){console.error("Failed to log out of rise-authoring-api",e),a()}),a)},fc=_()(Hl().parse,Bl()(1,1/0)),hc=function(e){var t=e.location;return function(){var e,n,r=t.hash,a=t.pathname,i=fc(r),o=i.state,l=i.error,s=i.error_description;l?(Hn.v.addError(l,{type:"Logout Error",reason:"Error encountered when parsing auth callback.",error_description:s}),pc({onLogout:(n=s,function(){var e;return window.location.href=B()(e="".concat($s,"?description=")).call(e,n)}),reason:B()(e="Error encountered when parsing auth callback. Error: ".concat(l,"; description: ")).call(e,s)})):vc({onFetchTokens:function(){return e=a,t=o,void ec().then((function(){var n=window.localStorage.getItem(t)||"/",r=n===e?"/":n;window.localStorage.removeItem(t),window.location.href=r}));var e,t}})}},gc=(0,k.EN)((function(e){return(0,b.useEffect)(hc(e),[]),null})),bc=function(e){var t=e.dispatch,n=e.loadProfileOKTA;return function(e){var r=la()(["token"],e);_()(t,n)(r)}},Ec=n(64691),yc=n.n(Ec),kc=function(){var e=(0,Rl.Z)(Dl().mark((function e(){var t,n,r,a,i;return Dl().wrap((function(e){for(;;)switch(e.prev=e.next){case 0:return e.next=2,ec();case 2:n=wt()(encodeURIComponent,yc()(["hash","pathname"],window.location)),r=(0,qe.Z)(n,2),a=r[0],i=r[1],window.location.href=B()(t="/login#c=".concat(i)).call(t,a);case 4:case"end":return e.stop()}}),e)})));return function(){return e.apply(this,arguments)}}(),Cc=function(){window.location.href="/"},wc=null,Nc=null,_c=Se,Sc=kc,Ic=Rn,Tc=function(){return On().catch((function(){return Ic()}))},Lc=Hr()(uo()([],"roles"),Qr()(xa()("author"),Cc)),Zc=Hr()(sl()("",["subscription","status"]),Qr()(xa()(Ea(),["active","in_trial","non_renewing"]),Cc)),xc=function(){return window.location.reload()},Pc=function(){var e=(0,Rl.Z)(Dl().mark((function e(t){var n,r,a,i,o,l,s,c,u,d,m;return Dl().wrap((function(e){for(;;)switch(e.prev=e.next){case 0:return n=t.onFetchTokens,e.prev=1,e.next=4,Bn();case 4:return r=e.sent,a=(0,qe.Z)(r,2),i=a[0],o=a[1],l=o.launchdarkly,s=o.riseId,c=o.sub,u=o.staff,d=o.subscription,m={staff:u,user_id:s||c},Zc(o),n({author:m.user_id,launchdarkly:l,profile:m,subscription:d,token:i}),Mn("change:roles",Lc),Mn("change:status",Zc),Mn("change:subdomain",xc),Mn("unauthorized",kc),Mn("session:closed",kc),e.abrupt("return",i);case 20:e.prev=20,e.t0=e.catch(1),kc();case 23:case"end":return e.stop()}}),e,null,[[1,20]])})));return function(t){return e.apply(this,arguments)}}(),Ac=r.getToken,Rc=r.request;function Mc(e,t){var n=Ae()(e);if(Me()){var r=Me()(e);t&&(r=Oe()(r).call(r,(function(t){return Fe()(e,t).enumerable}))),n.push.apply(n,r)}return n}function Dc(e){for(var t=1;t<arguments.length;t++){var n=null!=arguments[t]?arguments[t]:{};t%2?Mc(Object(n),!0).forEach((function(t){(0,Ve.Z)(e,t,n[t])})):ze()?Object.defineProperties(e,ze()(n)):Mc(Object(n)).forEach((function(t){Object.defineProperty(e,t,Fe()(n,t))}))}return e}var Oc,Bc,Fc=pe("RBC_URI"),Hc="".concat(Fc,"/api/partner_content"),zc=("".concat(Hc,"/types"),ar()("".concat(Hc,"/")),[function(e,t){return t.Authorization="Bearer ".concat(Ac()),e}]),qc={transformRequest:zc,headers:{"Content-Type":"application/json"}},Vc=n(5683),Uc=n.n(Vc),Gc="prod"===pe("SERVICE_ENV")?"com":"zone",Kc=Hr()(pn(),Uc()(new RegExp("https://images.riseusercontent.".concat(Gc,"/"),"g"),"".concat(pe("IMAGES_URI"),"/")),Uc()(new RegExp("https://riseusercontent.".concat(Gc,"/"),"g"),"".concat(pe("CDN_USER_CONTENT_URI"),"/")),Uc()(new RegExp("https://video.rise.".concat(Gc,"/"),"g"),"https://video.riseusercontent.".concat(Gc,"/")),JSON.parse),Wc=n(46408),jc=n.n(Wc),Yc=n(51493),Qc=n.n(Yc),Xc=function(e){return!!e},Jc=(Oc={},(0,Ve.Z)(Oc,"a",["activeIndex",rt()]),(0,Ve.Z)(Oc,Yn,["audioVideoPlayhead",Number]),(0,Ve.Z)(Oc,Wn,["isComplete",Xc]),(0,Ve.Z)(Oc,Kn,["correctlyAnswered",rt()]),(0,Ve.Z)(Oc,jn,["percentComplete",rt()]),(0,Ve.Z)(Oc,"r",["retryAttempts",rt()]),(0,Ve.Z)(Oc,"s",["score",rt()]),(0,Ve.Z)(Oc,"t",["currentTime",rt()]),(0,Ve.Z)(Oc,"v",["percentViewed",rt()]),(0,Ve.Z)(Oc,"rr",["reportResults",rt()]),(0,Ve.Z)(Oc,"pq",["passed",rt()]),(0,Ve.Z)(Oc,"ps",["passingScore",rt()]),(0,Ve.Z)(Oc,"qd",["questionsDrawn",rt()]),(0,Ve.Z)(Oc,"ql",["questionList",wt()(wt()(rt()))]),(0,Ve.Z)(Oc,"qt",["timeRemaining",Number]),Oc),$c=function(e){return function(t,n){var r=fl()(ru[n])(t);return n===Qn&&(r=r(me()("items",e))),(0,Ve.Z)({},jc()(ru[n]),r)}},eu=function(e){return wt()(function(e){return function(t){var n=e[t.index];return Qr()((function(){return br()(n)}),(function(){return _()(xn()(t),Qc(),At(),_t()($c(t)))(n)}))(t)}}(e))},tu=_()(Qc(),At(),_t()($c(null))),nu=function(e){return function(t){var n=me()(Qn,e),r=me()("items",t);return _()(Jr()((function(){return Ss()([vs()("ql"),xt()("qd",!0)])(e)}),(function(e){var t=wt()(tu,n);return er()("originalItemProgress",t,e)})),xn()(t),Qr()((function(){return ia()(n)}),Ur()(Tr()("items"),eu(n)(r))),Qc(),At(),_t()(function(e){return function(t,n){return er()([jc()(Jc[n])],fl()(Jc[n])(t),e)}}(t)))(Br()(Cr()(Jc),e))}};var ru=(Bc={},(0,Ve.Z)(Bc,Yn,["audioVideoPlayhead",Number]),(0,Ve.Z)(Bc,Kn,["correctlyAnswered",rt()]),(0,Ve.Z)(Bc,Wn,["isComplete",Xc]),(0,Ve.Z)(Bc,"k",["isCorrect",Xc]),(0,Ve.Z)(Bc,"v",["isViewed",Xc]),(0,Ve.Z)(Bc,Qn,["items",eu]),(0,Ve.Z)(Bc,"pv",["percentViewed",rt()]),(0,Ve.Z)(Bc,"m",["matches",rt()]),(0,Ve.Z)(Bc,"s",["selectedIndex",rt()]),(0,Ve.Z)(Bc,"x",["selectedIndices",rt()]),(0,Ve.Z)(Bc,"t",["text",rt()]),Bc),au=n(63266),iu=n.n(au),ou={activeIndex:["a",rt()],audioVideoPlayhead:[Yn,Number],correctlyAnswered:[Kn,rt()],currentTime:["t",rt()],isComplete:[Wn,Number],passingScore:["ps",rt()],percentComplete:[jn,rt()],percentViewed:["v",rt()],retryAttempts:["r",rt()],score:["s",rt()],questionsDrawn:["qd",rt()],questionList:["ql",wt()(wt()(rt()))],reportResults:["rr",rt()],passed:["pq",rt()],timeRemaining:["qt",Number]},lu=function(e,t){return(0,Ve.Z)({},jc()(du[t]),fl()(du[t])(e))},su=_()(Qc(),At(),wt()((function(e){return _()(Qr()(ia(),Pr()(me()("index",e))),Qc(),At(),_t()(lu))(iu()(ia(),Br()(Cr()(du),e)))}))),cu=function(e,t){return(0,Ve.Z)({},jc()(ou[t]),fl()(ou[t])(e))};var uu=_()(Pr()(jn),uo()(0,"percentComplete")),du={audioVideoPlayhead:[Yn,Number],correctlyAnswered:[Kn,rt()],isComplete:[Wn,Number],isCorrect:["k",Number],isViewed:["v",Number],items:[Qn,su],matches:["m",rt()],percentViewed:["pv",rt()],selectedIndex:["s",rt()],selectedIndices:["x",wt()(Number)],text:["t",rt()]},mu=["id","type"],vu=["id","type"];function pu(e,t){var n=Ae()(e);if(Me()){var r=Me()(e);t&&(r=Oe()(r).call(r,(function(t){return Fe()(e,t).enumerable}))),n.push.apply(n,r)}return n}function fu(e){for(var t=1;t<arguments.length;t++){var n=null!=arguments[t]?arguments[t]:{};t%2?pu(Object(n),!0).forEach((function(t){(0,Ve.Z)(e,t,n[t])})):ze()?Object.defineProperties(e,ze()(n)):pu(Object(n)).forEach((function(t){Object.defineProperty(e,t,Fe()(n,t))}))}return e}var hu=function(e){return(window.env||{})[e]},gu=function(){return!!window.contentId},bu=gu()?Kc:rt(),Eu={fetch:function(){if(Cu.isExport||window.courseData||window.course)return Al(Pl,{});return Un({method:"GET",url:function(){var e,t,n;return window.shareId?B()(e="".concat(hu("RISE_RUNTIME_URI"),"/boot/share/")).call(e,window.shareId):gu()?B()(t="".concat(hu("RISE_RUNTIME_URI"),"/boot/businessContent/")).call(t,window.contentId):B()(n="".concat(hu("RISE_RUNTIME_URI"),"/boot/")).call(n,window.courseId)}(),json:!0,withCredentials:!0,timeout:3e4}).then(Gn).then((function(e){return"object"===(0,rn.Z)(e)?e:Pl(e)})).then(bu)},fetchPartnerContent:function(e){return Cu.isExport||window.partnerContent?un().of(window.partnerContent.content):function(e){var t;return ea()(t=Rc(Dc({method:"POST",url:Hc,data:pn()({ids:e})},qc))).call(t,ue()(["data","content"]))}(e)},getEnv:hu,isPasswordProtected:function(){return!!window.shareId&&!!window.hasPassword},isShare:function(){return!!window.shareId},resolvePath:function(e){var t;return B()(t="".concat(hu("CDN_USER_CONTENT_URI"),"/")).call(t,e)},verifySharePassword:function(e){return Un({method:"POST",url:"".concat(hu("RISE_RUNTIME_URI"),"/password"),data:{shareId:window.shareId,password:e},json:!0}).then(me()("body"))}},yu=function(e,t){return e+((t||{}).c||0)},ku=function(e,t){return function(n,r){var a=r.id,i=r.type,o=(0,nn.Z)(r,vu);return t.lessons[a]?xn()(n,e(function(e,t){var n=t.id,r=t.type,a=(0,nn.Z)(t,mu);return"quiz"===r?Zl(e,fu({id:n},a)):Ro(e,{id:n,type:r})}(t,fu({id:a,type:i},o)).lessons[a])):n}};window.Rise=sn()(window.Rise||{},{completeLessons:function(e,t,n){var r=t.reduce(ku(e,n),{}),a=Ae()(n.lessons||{}).length,i=on()(r).reduce(yu,0);return{lessons:r,p:Math.round(i/a*100)}},decodeCourseProgress:function(e,t){var n=me()("lessons",t);return Qr()((function(){return ia()(n)}),_()(er()("percentComplete",uo()(0,jn,t)),gt()({lessons:wt()((function(e){var t=me()(e.index,n);return Qr()((function(){return br()(t)}),nu(t))(e)}))})))(e)},encodeCourseProgress:uu,encodeLessonProgress:function(e){var t=me()("items",e),n=me()("index",e);return _()(Pr()(n),Qr()((function(){return ia()(t)}),Ur()(Tr()(Qn),su(t))),Qc(),At(),_t()(cu))(Br()(Cr()(ou),e))}});var Cu=xn()(Eu,window.Runtime||{}),wu=Cu,Nu=se()(me())(window.env||{}),_u=function(e){return wu&&wu[e]},Su=function(e){if(_u("bookmark"))return wu.bookmark(e)},Iu=function(e){return _u("getProgress")?wu.getProgress(e):e},Tu=function(e){return _u("setLessonComplete")?wu.setLessonComplete(e):e},Lu=function(e){return _u("setLessonProgress")?wu.setLessonProgress(e):e},Zu=function(e,t){return _u("setCourseProgress")?wu.setCourseProgress(e,t):e},xu=function(e){if(_u("finish"))return wu.finish(e)},Pu=function(e,t,n,r){_u("finishQuiz")&&wu.finishQuiz(e,t,n,r)},Au=function(e,t,n,r){_u("finishStoryline")&&wu.finishStoryline(e,t,n,r)},Ru=function(){return _u("isComplete")?wu.isComplete():null};function Mu(){if(_u("isExport")){var e=ue()(["partnerContent","content"],window);return wu.isExport()&&e}return!1}var Du=function(e){var t=e||"";return _u("resolvePath")?w()(t).call(t,"http")||w()(t).call(t,"data:")||w()(t).call(t,"//")?t:wu.resolvePath(t):w()(t).call(t,"data:")||w()(t).call(t,"http")||w()(t).call(t,"//")?t:"/".concat(t)},Ou=function(e){if(_u("reportAnswer")){var t=e.id,n=e.isCorrect,r=e.item,a=e.itemProgress,i=e.duration,o=e.retryAttempts,l=e.title,s=r.id,c=r.title,u=r.type;return wu.reportAnswer({id:t,type:u,isCorrect:n,itemId:s,questionTitle:pt(c),quizTitle:pt(l),retryAttempts:o,answers:Ot(r),correctResponse:Bt(r),response:Ft({item:r,itemProgress:a}),latency:Dt(i)})}return!1},Bu=function(e){if(_u("startLesson"))return wu.startLesson(e)};function Fu(){if(_u("fetchAvailableLocales"))return wu.fetchAvailableLocales()}var Hu=n(15857),zu=n(89524),qu=n.n(zu),Vu=n(43372),Uu=n(97196),Gu=n.n(Uu),Ku=n(59681),Wu=n(75612),ju=n(37990),Yu=n.n(ju),Qu=n(67430),Xu=n.n(Qu),Ju=n(51380),$u=n.n(Ju),ed=window.RiseDotCom,td=function(e){return ed&&ed[e]},nd=function(){td("exit")&&ed.exit()},rd=function(){td("on")&&ed.on.apply(ed,arguments)},ad=function(){td("off")&&ed.off.apply(ed,arguments)},id=ar()("rise/rise-com/"),od=id("FAVORITE_ADDED"),ld=id("FAVORITE_REMOVED"),sd=ar()("rise/partnerContent/")("SET_ALL_PARTNER_CONTENT"),cd=n(46376),ud=n.n(cd),dd=n(1465),md=n.n(dd),vd=n(73495),pd=n.n(vd),fd=pe("CDN_USER_CONTENT_URI"),hd=pe("CDN_URI"),gd=vs()("useCrushedKey"),bd=pe("IMAGES_URI"),Ed=pd()(/-stock[-_]image.jpg/),yd=pe("RBC_IMAGES_URI"),kd=pe("ASSETS_URI"),Cd=pd()(new RegExp("^".concat(fd,"/review"))),wd=pe("CDN_US_URI"),Nd=function(e){var t=e.crushedKey,n=e.key,r=e.useCrushedKey,a=e.src;return gd(e)?Ee(r&&t?t:n):Ee(a)},_d=function(e){var t,n;if(!e||!e.key)return"";var r=e.crushedKey,a=e.key,i=e.useCrushedKey;return bd?gd(e)&&i&&r?B()(t="".concat(bd,"/f:png,a:retain,s:cover,t:true,w:340/")).call(t,r):B()(n="".concat(bd,"/f:png,a:retain,s:cover,t:true,w:340/")).call(n,a):Nd(e)},Sd=function(e){var t;if(!e||!e.key)return"";var n,r,a,i=e.crushedKey,o=e.key,l=e.useCrushedKey;return bd?Ed(o)?B()(n="".concat(bd,"/f:jpg,a:retain,b:fff,w:1680,q:65/")).call(n,o):gd(e)?l&&i?B()(r="".concat(fd,"/")).call(r,i):B()(a="".concat(fd,"/")).call(a,o):Cd(e.src)?e.src:B()(t="".concat(bd,"/f:jpg|png,a:retain,b:fff/")).call(t,o):Nd(e)},Id=function(e){var t=e.height,n=e.imageKey,r=e.width;if(yd){var a,i,o,l=encodeURIComponent(n);return B()(a=B()(i=B()(o="".concat(yd,"/b:fff,f:jpg,s:cover,w:")).call(o,r,",h:")).call(i,t,"/")).call(a,l)}return Ee("partnerContent/".concat(n))},Td=n(4204),Ld=function(e){var t,n,r=e.alpha,a=e.color,i=e.url,o=(0,Td.Z)(a,r);return{backgroundImage:B()(t=B()(n="linear-gradient(0deg,".concat(o,",")).call(n,o,'), url("')).call(t,i,'")')}},Zd="classic",xd="organic",Pd="imaginative",Ad=Lt()("color",[{color:"#4baaf4",name:"Sky"},{color:"#285f9f",name:"Blueberry"},{color:"#7837a8",name:"Jelly"},{color:"#d84738",name:"Cherry"},{color:"#ff631e",name:"Tangerine"},{color:"#25bb64",name:"Basil"}]),Rd="#000",Md="#fff",Dd=600,Od=Ts()({ACCENT:null,BLACK:null,COLOR:null,DARK:null,GRAY:null,IMAGE:null,LIGHT:null,TINT:null}),Bd=Ts()({LARGE:null,MEDIUM:null,SMALL:null}),Fd=Ts()({STEPPED:null,CONTINOUS:null}),Hd=Ts()({NUMBERS:null,DOTS:null,NONE:null}),zd=Ts()({COMPACT:null,OVERLAY:null,SIDEBAR:null}),qd=Ts()({DARK:null,DARK_IMAGE:null,LIGHT:null,LIGHT_IMAGE:null}),Vd=Ts()({DARK:null,DARK_ACCENT:null,DARK_IMAGE:null,LIGHT:null,LIGHT_ACCENT:null,LIGHT_IMAGE:null}),Ud="free",Gd="restricted",Kd=Ts()({ACCENT:null,DARK:null,GRAY:null,IMAGE:null,LIGHT:null,TINT:null}),Wd=Ts()({ACCENT:null,DARK:null,LIGHT:null,TINT:null}),jd=Ts()({FULL:null,FLOATING:null,FLOATING_FULL:null}),Yd=Ts()({ACCENT:null,CENTERED:null,CENTERED_ACCENT_TINT:null,CENTERED_OVERLAY:null,CENTERED_IMAGE:null,IMAGE:null,LEFT:null,LEFT_OVERLAY:null,SPLIT_LEFT:null,SPLIT_LEFT_IMAGE:null,SPLIT_RIGHT:null,SPLIT_RIGHT_IMAGE:null,TWO_THIRDS_LEFT_IMAGE:null,TWO_THIRDS_RIGHT_IMAGE:null,WHITE:null}),Qd=(Yd.CENTERED,Yd.CENTERED_OVERLAY,Yd.LEFT,Yd.LEFT_OVERLAY,Yd.SPLIT_LEFT_IMAGE,Yd.SPLIT_RIGHT_IMAGE,Yd.TWO_THIRDS_LEFT_IMAGE,Yd.TWO_THIRDS_RIGHT_IMAGE,Yd.CENTERED,Yd.CENTERED_OVERLAY,Yd.LEFT,Yd.LEFT_OVERLAY,Yd.SPLIT_LEFT_IMAGE,Yd.SPLIT_RIGHT_IMAGE,Yd.TWO_THIRDS_LEFT_IMAGE,Yd.TWO_THIRDS_RIGHT_IMAGE,Yd.CENTERED,Yd.CENTERED_OVERLAY,Yd.LEFT,Yd.LEFT_OVERLAY,Yd.SPLIT_LEFT,Yd.SPLIT_RIGHT,Yd.SPLIT_LEFT_IMAGE,Yd.SPLIT_RIGHT_IMAGE,Yd.CENTERED,Yd.CENTERED_OVERLAY,Yd.CENTERED_IMAGE,Yd.CENTERED_ACCENT_TINT,Yd.SPLIT_LEFT_IMAGE,Yd.SPLIT_RIGHT_IMAGE,Yd.TWO_THIRDS_LEFT_IMAGE,Yd.TWO_THIRDS_RIGHT_IMAGE,Yd.IMAGE,Yd.ACCENT,Yd.WHITE,"closed"),Xd="hidden",Jd="open",$d=Ts()({AUTO:null,BLACK:null,LIGHT:null,DARK:null}),em=Ts()({ROUNDED:null,SQUARED:null}),tm=Ts()({ROUNDED:null,SQUARED:null}),nm=Ts()({FLOATING:null,FULL:null}),rm=Ts()({ACCENT:null,DARK:null,LIGHT:null}),am=(Ts()({ACCENT:null,DARK:null,LIGHT:null}),$d.AUTO,$d.DARK,$d.LIGHT,n(35293),n(7488)),im=n.n(am),om=n(86981),lm=n.n(om),sm=n(96895),cm=n(4020),um=n(39191),dm=n(79801),mm=n(19487),vm=n(99725),pm=n(95976),fm=n(9443),hm=n.n(fm);cm.Z.register(um.Z),cm.Z.register(dm.Z);function gm(e){if(null==e)return null;try{return(0,mm.Z)((0,vm.Z)(e),"srgb")}catch(e){return null}}var bm=Ts()({NEAR_BLACK:null,DARK:null,MED:null,LIGHT:null}),Em=[[32,bm.NEAR_BLACK],[64,bm.DARK],[128,bm.MED],[256,bm.LIGHT]],ym=function(e){var t,n=gm(e);if(null==n)return 0;var r=ea()(t=n.coords).call(t,(function(e){return 255*e})),a=(0,qe.Z)(r,3);return.2126*a[0]+.7152*a[1]+.0722*a[2]},km=function(e){return!!e&&1-ym(e)/255>.4},Cm=function(e){return!!e&&1-ym(e)/255>.25},wm=Aa()((function(e,t){var n,r=ga()(n=(0,sm.Z)(t)).call(n,0,3),a=e>=0?ea()(r).call(r,(function(t){return(1-e)*t+255*e})):ea()(r).call(r,(function(t){return(1+e)*t}));return Nm(a)}));var Nm=function(){var e,t=arguments.length>0&&void 0!==arguments[0]?arguments[0]:[];return"#"+ea()(e=ga()(t).call(t,0,3)).call(e,(function(e){var t;return im()(t=Math.min(255,Math.max(0,Math.round(e))).toString(16)).call(t,2,"0")})).join("")},_m=wm(.9),Sm=(wm(-.5),wm(-.2),function(e){var t,n=ym(e);return null===(t=lm()(Em).call(Em,(function(e){return(0,qe.Z)(e,1)[0]>n})))||void 0===t?void 0:t[1]}),Im=Jr()(hm()(Number),_()(Tn(),(function(e){var t,n;return im()(t=im()(n=e.toString(16)).call(n,6,"0")).call(t,7,"#")})));_()(Im,Nn()("#ff631e"));function Tm(e,t){if("none"===e||!e||!t)return{};var n=function(e,t){return(0,pm.Z)(gm(e),gm(t),"WCAG21")}(e,t),r="".concat(n.toFixed(2),":1"),a=!1,i=!1,o=!1,l=!1,s=!1;return n>=7?(a=!0,i=!0,o=!0,l=!0,s=!0):n>=4.5?(a=!0,o=!0,s=!0):n>=3&&(o=!0,s=!0),{ratio:r,bodyTextAA:a,bodyTextAAA:i,largeTextAA:o,largeTextAAA:l,graphicalUiComponentsAA:s}}var Lm=function(e){return Tm("#fff",e).bodyTextAA?$d.LIGHT:$d.DARK},Zm=(La()(xt()("sidebarMode","hidden")),xt()("sidebarMode","open"),function(e){var t=e.type,n=e.settings;return"quiz"!==t||n.asLesson||void 0===n.asLesson}),xm=function(e){var t=e.alpha,n=e.color,r=e.hasOverlay,a=void 0===r||r,i=e.media,o=(void 0===i?{}:i).image,l=void 0===o?{}:o,s=l.key,c=l.src,u=s?Sd(l):c,d=n===rm.LIGHT?Md:Rd;return u?a?Ld({alpha:t/100,color:d,url:u}):{backgroundImage:'url("'.concat(u,'")')}:null},Pm=function(e){var t;return ne()(t=[Vd.DARK,Vd.DARK_ACCENT,Vd.DARK_IMAGE,Kd.DARK,qd.DARK,qd.DARK_IMAGE]).call(t,e)},Am=Hr()(me()("lessons"),jc()),Rm=xt()("navigationMode",Gd),Mm=(xt()("sidebarMode",Jd),La()(xt()("sidebarMode",Xd))),Dm=xt()("navigationType",zd.SIDEBAR),Om=(xt()("navigationType",zd.OVERLAY),xt()("navigationType",zd.COMPACT)),Bm=it()(Xu()(br(),"navigation"),Mm,xt()("navigation",!0)),Fm=function(e){var t;return ne()(t=[Vd.DARK_IMAGE,Vd.LIGHT_IMAGE,Kd.DARK_IMAGE,Kd.IMAGE,qd.DARK_IMAGE,qd.LIGHT_IMAGE]).call(t,e)},Hm=_m,zm=pr()(br(),ia()),qm=pr()(br(),ra()(!1)),Vm=Xu()(qm,"isComplete"),Um=pr()(Xu()(ra()(!1),"passed"),Xu()(qm,"isComplete")),Gm=md()(2,(function(e){return ud()(it()(_()(ra()(e),jc()),_()(Um,fl()),_()(Vm,fl())))})),Km=md()(2,(function(e){return Hr()(Ya(),Gm(e),Nn()([]),jc())})),Wm=se()(md()(2,(function(e){return it()(zm,tt()(e),Km(e))}))),jm=n(81290),Ym=n.n(jm),Qm=n(23385),Xm=n.n(Qm),Jm=n(47392),$m=n.n(Jm),ev=n(88576),tv=n.n(ev),nv=n(62023),rv=n.n(nv),av=_()(xa()(".svg"),uo()("","originalUrl")),iv=it()(av,tt()({width:"500rem"}),tt()({})),ov=function(e){if(e){var t=mn()(e).call(e);if(""!==t&&'""'!==t)return e}return""},lv=function(e){return ov(e)||void 0},sv=function(e){return e?"img":void 0},cv=function(e){return Hr()(uo()("","originalUrl"),Sn()("."),fl(),ra()(e))},uv=(cv("svg"),cv("gif"),function(e){var t;return $m()(e)?w()(e).call(e,"http")?ga()(t=new(Ym())(e).pathname).call(t,1):e:""}),dv=function(e,t){var n=tv()(e,t);return n.media.image.key===t.media.image.key&&sn()(n.media.image,{crushedKey:t.media.image.key,useCrushedKey:!0}),n},mv=Xm()(xn(),(function(e){var t=e.src;return{media:{image:{key:uv(t),src:t}}}}),(function(e){return{alpha:e.alpha}})),vv=Xu()(Boolean,"theme"),pv=function(e,t){return Xm()(dv,function(e){return ue()([e])}(t),function(e){return _()(mv,e,sl()({},["theme"]))}(e))},fv=_()(rv()({coverImageAlpha:"alpha",coverImage:"src"}),Br()(["coverImageAlpha","coverImage"])),hv=_()(rv()({lessonHeaderImageAlpha:"alpha",lessonHeaderImage:"src"}),Br()(["lessonHeaderImageAlpha","lessonHeaderImage"])),gv=function(e,t){return it()(vv,pv(e,t),ue()([t]))},bv=gv(fv,"coverImage"),Ev=gv(hv,"lessonHeaderImage"),yv=n(57046),kv=n.n(yv),Cv=["bodyTypeface","coverImage","experiments","headingTypeface","lessonHeaderImage","media","theme","uiTypeface"],wv=Xm()(Nn(),ue()(["color"]),ue()(["theme","colorAccent"])),Nv=Xm()(Nn(),ue()(["showLessonCount"]),ue()(["theme","showLessonCount"])),_v=it()(ue()(["coverImage","media","image"]),tt()(qd.LIGHT_IMAGE),tt()(qd.LIGHT)),Sv=it()(ue()(["coverImage","media","image"]),tt()(Yd.LEFT_OVERLAY),tt()(Yd.LEFT)),Iv={allowSearch:!0,animateBlockEntrance:!0,compactShowLessonCount:!0,enableVideoPlaybackSpeed:!0,markLessonsComplete:!1,navigation:!0,navigationRestricted:!1,showAuthor:!0,showLessonCount:!0,showNavigationButtons:!0,sidebarStartsOpen:!0},Tv=function(e){return uo()(Iv[e],e)},Lv={blockCorners:em.ROUNDED,blockPaddingBottom:30,blockPaddingTop:30,buttonInlineStyle:tm.ROUNDED,buttonNavigationStyle:nm.FULL,buttonScheme:Wd.LIGHT,colorAccent:"#ff631e",coverImageAlpha:50,coverPageType:Yd.SPLIT_LEFT_IMAGE,lessonHeaderImageColor:rm.DARK,lessonHeaderColor:null,lessonHeaderImage:null,lessonHeaderImageAlpha:.6,lessonHeaderSize:Bd.MEDIUM,lessonHeaderStyle:Od.LIGHT,navigationStyle:qd.LIGHT,navigationType:zd.SIDEBAR,themeId:Zd},Zv=Kr()(xn(),_()(er()("isLegacyCourse",!0),Pr()("theme"),kv()(Lv),js()({allowSearch:Tv("allowSearch"),animateBlockEntrance:Tv("animateBlockEntrance"),bodyTypefaceId:me()("bodyTypefaceId"),colorAccent:_()(Tn(),uo()("","color")),compactShowLessonCount:Tv("compactShowLessonCount"),coverImageDefault:null,coverPageType:Sv,enableVideoPlaybackSpeed:Tv("enableVideoPlaybackSpeed"),headingTypefaceId:me()("headingTypefaceId"),markLessonsComplete:Tv("markComplete"),navigation:function(e){return e.sidebarMode!==Xd},navigationRestricted:function(e){return e.navigationMode===Gd},navigationStyle:_v,showAuthor:Tv("showAuthor"),showLessonCount:Tv("showLessonCount"),showNavigationButtons:Tv("showNavigationButtons"),sidebarStartsOpen:function(e){return e.sidebarMode===Jd},uiTypefaceId:me()("uiTypefaceId")}))),xv=Qr()(Xu()(br(),"theme"),Kr()(xn(),js()({allowSearch:ue()(["theme","allowSearch"]),animateBlockEntrance:sl()(!0,["theme","animateBlockEntrance"]),buttonNavigationStyle:ue()(["theme","buttonNavigationStyle"]),buttonScheme:ue()(["theme","buttonScheme"]),color:wv,colorAccentTint:_()(Hm,wv),coverImage:bv,coverPageType:ue()(["theme","coverPageType"]),enableVideoPlaybackSpeed:sl()(!0,["theme","enableVideoPlaybackSpeed"]),lessonHeaderImage:Ev,lessonHeaderSize:ue()(["theme","lessonHeaderSize"]),lessonHeaderStyle:ue()(["theme","lessonHeaderStyle"]),markComplete:sl()(!1,["theme","markLessonsComplete"]),navigation:sl()(!0,["theme","navigation"]),navigationMode:function(e){return e.theme.navigationRestricted?Gd:Ud},navigationRestricted:sl()(!1,["theme","navigationRestricted"]),navigationStyle:ue()(["theme","navigationStyle"]),navigationType:sl()(zd.SIDEBAR,["theme","navigationType"]),themeId:sl()("classic",["theme","themeId"]),showAuthor:sl()(!0,["theme","showAuthor"]),showLessonCount:Nv,sidebarMode:function(e){var t=e.theme.sidebarStartsOpen;return!!br()(t)||t?Jd:Qd},sidebarStartsOpen:sl()(!0,["theme","sidebarMode"]),showNavigationButtons:sl()(!0,["theme","showNavigationButtons"])}))),Pv=ol()((function(e){return _()(xv,xn()(e),Br()(Cv))})),Av=n(85745),Rv=n.n(Av),Mv=n(90086),Dv=n.n(Mv),Ov=sl()([],["items"]),Bv=_()(Rv()((function(e){return e&&e.partnerContentId?[e.partnerContentId]:[]})),Ov),Fv=_()(Rv()(Bv),Ov);function Hv(e,t){var n=Ae()(e);if(Me()){var r=Me()(e);t&&(r=Oe()(r).call(r,(function(t){return Fe()(e,t).enumerable}))),n.push.apply(n,r)}return n}function zv(e){for(var t=1;t<arguments.length;t++){var n=null!=arguments[t]?arguments[t]:{};t%2?Hv(Object(n),!0).forEach((function(t){(0,Ve.Z)(e,t,n[t])})):ze()?Object.defineProperties(e,ze()(n)):Hv(Object(n)).forEach((function(t){Object.defineProperty(e,t,Fe()(n,t))}))}return e}(function(e){var t;B()(t="".concat(pe("CDN_USER_CONTENT_URI"),"/")).call(t,e)})("assets/rise/assets/themes/thumbnails/sample-avatar.jpeg"),Ts()({ACTIVE:null,PREVIEW:null});function qv(e){return E().createElement("svg",(0,D.Z)({"aria-hidden":"true",fill:"currentColor",focusable:"false",xmlns:"http://www.w3.org/2000/svg"},e))}n(90829);var Vv=n(94184),Uv=n.n(Vv);n(90829);function Gv(e){return E().createElement(qv,(0,D.Z)({viewBox:"0 0 16 12"},e),E().createElement("path",{d:"M8.4148147,12 L1.05185184,12 C0.471229623,12 0,11.552 0,11 C0,10.448 0.471229623,10 1.05185184,10 L8.4148147,10 C8.99543692,10 9.46666654,10.448 9.46666654,11 C9.46666654,11.552 8.99543692,12 8.4148147,12"}),E().createElement("path",{d:"M12.2500002,2 L0.816666683,2 C0.365866674,2 0,1.552 0,1 C0,0.448 0.365866674,0 0.816666683,0 L12.2500002,0 C12.7008002,0 13.0666669,0.448 13.0666669,1 C13.0666669,1.552 12.7008002,2 12.2500002,2"}),E().createElement("path",{d:"M15,7 L1,7 C0.448,7 0,6.552 0,6 C0,5.448 0.448,5 1,5 L15,5 C15.552,5 16,5.448 16,6 C16,6.552 15.552,7 15,7"}))}n(90829),n(90829),n(90829),n(90829);var Kv=n(90829),Wv=function(e){var t=e.className,n=e.width,r=void 0===n?"20":n,a=e.height,i=void 0===a?"20":a,o=e.focusable,l=void 0===o?"false":o;return Kv.createElement("svg",{className:t,width:r,height:i,viewBox:"0 0 20 20",fill:"none",focusable:l,xmlns:"http://www.w3.org/2000/svg"},Kv.createElement("path",{fillRule:"evenodd",clipRule:"evenodd",d:"M10.0002 3.33334C10.4604 3.33334 10.8335 3.70644 10.8335 4.16668V15.8333C10.8335 16.2936 10.4604 16.6667 10.0002 16.6667C9.53992 16.6667 9.16683 16.2936 9.16683 15.8333V4.16668C9.16683 3.70644 9.53992 3.33334 10.0002 3.33334Z",fill:"currentColor"}),Kv.createElement("path",{fillRule:"evenodd",clipRule:"evenodd",d:"M3.57757 9.41075C3.90301 9.08532 4.43065 9.08532 4.75609 9.41075L10.0002 14.6548L15.2442 9.41075C15.5697 9.08532 16.0973 9.08532 16.4228 9.41075C16.7482 9.73619 16.7482 10.2638 16.4228 10.5893L10.5894 16.4226C10.264 16.748 9.73634 16.748 9.41091 16.4226L3.57757 10.5893C3.25214 10.2638 3.25214 9.73619 3.57757 9.41075Z",fill:"currentColor"}))},jv=(n(90829),n(90829));function Yv(e){return jv.createElement(qv,(0,D.Z)({viewBox:"0 0 384 512"},e),jv.createElement("path",{fill:"currentColor",d:"M377.4 296.6l-168 176C204.8 477.3 198.6 480 192 480s-12.84-2.688-17.38-7.438l-168-176C-2.5 286.1-2.156 271.8 7.438 262.6c9.5-9.156 24.75-8.812 33.94 .8125L168 396.1V56.02c0-13.25 10.75-24.01 23.1-24.01S216 42.77 216 56.02v340.1l126.6-132.7c9.156-9.625 24.41-9.969 33.94-.8125C386.2 271.8 386.5 286.1 377.4 296.6z"}))}function Qv(e){return E().createElement(qv,(0,D.Z)({viewBox:"0 0 22 22"},e),E().createElement("path",{fillRule:"evenodd",clipRule:"evenodd",d:"M11.0002 0.332031C11.7365 0.332031 12.3335 0.928985 12.3335 1.66536L12.3335 20.332C12.3335 21.0684 11.7365 21.6654 11.0002 21.6654C10.2638 21.6654 9.66683 21.0684 9.66683 20.332L9.66683 1.66536C9.66683 0.928985 10.2638 0.332031 11.0002 0.332031Z",fill:"currentColor"}),E().createElement("path",{fillRule:"evenodd",clipRule:"evenodd",d:"M0.72402 10.0559C1.24472 9.53519 2.08894 9.53519 2.60964 10.0559L11.0002 18.4464L19.3907 10.0559C19.9114 9.53519 20.7556 9.53519 21.2763 10.0559C21.797 10.5766 21.797 11.4208 21.2763 11.9415L11.943 21.2748C11.4223 21.7955 10.5781 21.7955 10.0574 21.2748L0.72402 11.9415C0.203321 11.4208 0.203321 10.5766 0.72402 10.0559Z",fill:"currentColor"}))}var Xv=n(90829),Jv=function(e){var t=e.title,n=void 0===t?"Export":t,r=e.desc,a=void 0===r?"An arrow pointing right":r,i=e.width,o=void 0===i?"16":i,l=e.height,s=void 0===l?"8":l,c=e.className,u=e.focusable,d=void 0===u?"false":u,m=e.decorative;return Xv.createElement("svg",{viewBox:"0 0 16 8",width:o,height:s,className:Uv()("i",c),focusable:d,"aria-hidden":m?"true":"false"},Xv.createElement("title",null,n),Xv.createElement("desc",null,a),Xv.createElement("path",{fill:"#444",fillRule:"evenodd",d:"M1 5h11.6l-1.3 1.3c-.4.4-.4 1 0 1.4.2.2.4.3.7.3.3 0 .5-.1.7-.3l3-3c.4-.4.4-1 0-1.4l-3-3c-.4-.4-1-.4-1.4 0-.4.4-.4 1 0 1.4L12.6 3H1c-.6 0-1 .4-1 1s.4 1 1 1"}))},$v=n(90829);function ep(e){return $v.createElement(qv,(0,D.Z)({viewBox:"0 0 384 512"},e),$v.createElement("path",{fill:"currentColor",d:"M6.625 215.5l168-176C179.2 34.7 185.4 32.02 192 32.02s12.84 2.688 17.38 7.438l168 176c9.125 9.594 8.781 24.78-.8125 33.94c-9.5 9.156-24.75 8.812-33.94-.8125L216 115.9V456c0 13.25-10.75 23.1-23.1 23.1S168 469.3 168 456V115.9l-126.6 132.7C32.22 258.2 16.97 258.5 7.438 249.4C-2.156 240.2-2.5 225 6.625 215.5z"}))}function tp(e){return E().createElement(qv,(0,D.Z)({viewBox:"0 0 22 22"},e),E().createElement("path",{fillRule:"evenodd",clipRule:"evenodd",d:"M11.0007 0.332031C11.737 0.332031 12.334 0.928985 12.334 1.66536L12.334 20.332C12.334 21.0684 11.737 21.6654 11.0007 21.6654C10.2643 21.6654 9.66732 21.0684 9.66732 20.332L9.66732 1.66536C9.66732 0.928985 10.2643 0.332031 11.0007 0.332031Z",fill:"currentColor"}),E().createElement("path",{fillRule:"evenodd",clipRule:"evenodd",d:"M10.0578 0.722556C10.5785 0.201856 11.4228 0.201856 11.9435 0.722556L21.2768 10.0559C21.7975 10.5766 21.7975 11.4208 21.2768 11.9415C20.7561 12.4622 19.9119 12.4622 19.3912 11.9415L11.0007 3.55098L2.61013 11.9415C2.08943 12.4622 1.24521 12.4622 0.724509 11.9415C0.20381 11.4208 0.20381 10.5766 0.724509 10.0559L10.0578 0.722556Z",fill:"currentColor"}))}var np=function(e){return E().createElement(qv,(0,D.Z)({viewBox:"0 0 10 12"},e),E().createElement("path",{d:"M7.09677 6.92617C8.14516 6.28188 8.79032 5.07383 8.79032 3.78523C8.79032 1.69128 7.09677 0 5 0C2.90323 0 1.20968 1.69128 1.20968 3.78523C1.20968 5.07383 1.85484 6.20134 2.90323 6.92617C1.20968 7.73154 0 9.42282 0 11.4362C0 11.7584 0.241936 12 0.564516 12C0.887097 12 1.12903 11.7584 1.12903 11.4362C1.12903 9.34228 2.90323 7.57047 5 7.57047C7.09677 7.57047 8.87097 9.34228 8.87097 11.4362C8.87097 11.7584 9.1129 12 9.43548 12C9.75806 12 10 11.7584 10 11.4362C9.91935 9.42282 8.79032 7.73154 7.09677 6.92617ZM5 1.12752C6.45161 1.12752 7.66129 2.33557 7.66129 3.78523C7.66129 5.2349 6.45161 6.44295 5 6.44295C3.54839 6.44295 2.33871 5.2349 2.33871 3.78523C2.33871 2.33557 3.46774 1.12752 5 1.12752Z"}))};n(90829),n(90829),n(90829);n(90829);n(90829),n(90829),n(90829);var rp=n(90829),ap=function(e){var t=e.width,n=void 0===t?"17":t,r=e.height,a=void 0===r?"15":r,i=e.title,o=void 0===i?"Book":i,l=e.desc,s=void 0===l?"Book":l,c=e.focusable,u=void 0===c?"false":c,d=e.className;return rp.createElement("svg",{xmlns:"http://www.w3.org/2000/svg",width:n,height:a,viewBox:"0 0 17 15",focusable:u,className:d},rp.createElement("title",null,o),rp.createElement("desc",null,s),rp.createElement("path",{fill:"#FFF",fillRule:"nonzero",d:"M8.407 14.529a.68.68 0 0 1-.374 0L.506 12.553A.679.679 0 0 1 0 11.897V.679C0 .234.42-.09.851.023L8.22 1.957 15.589.023a.679.679 0 0 1 .851.656v11.218a.679.679 0 0 1-.506.656L8.407 14.53zM7.541 3.182L1.357 1.56v9.814l6.184 1.623V3.182zm1.358 0v9.814l6.184-1.623V1.56L8.899 3.182z"}))};n(90829),n(90829),n(90829);function ip(e){return E().createElement(qv,(0,D.Z)({viewBox:"0 0 11 8"},e),E().createElement("path",{d:"M9.6,0L11,1.3L3.9,8L0,4.3L1.4,3l2.6,2.4L9.6,0z"}))}function op(e){return E().createElement(qv,(0,D.Z)({viewBox:"0 0 7 5"},e),E().createElement("path",{d:"M3.104 3.896a.5.5 0 0 0 .707 0l2.543-2.542a.5.5 0 0 0-.708-.708L3.473 2.851 1.353.73a.5.5 0 1 0-.707.707l2.458 2.458Z"}))}n(90829);var lp=function(e){return E().createElement(qv,(0,D.Z)({viewBox:"0 0 6 10"},e),E().createElement("path",{fillRule:"nonzero",d:"M5.707 1.707A1 1 0 0 0 4.293.293l-4 4a1 1 0 0 0 0 1.414l4 4a1 1 0 0 0 1.414-1.414L2.414 5l3.293-3.293z"}))},sp=function(e){var t=e.className;return E().createElement("svg",{"aria-hidden":"true",className:t,fill:"currentColor",focusable:"false",viewBox:"0 0 10 10",xmlns:"http://www.w3.org/2000/svg"},E().createElement("circle",{cx:"5",cy:"5",r:"5"}))},cp=(n(90829),function(e){var t=e.className;return E().createElement("svg",{"aria-hidden":"true",className:t,fill:"currentColor",foocusable:"false",viewBox:"0 0 10 10",xmlns:"http://www.w3.org/2000/svg"},E().createElement("path",{d:"M9.78572 9.78572C9.5 10.0714 9.07143 10.0714 8.78571 9.78572L5 6.00001L1.21429 9.78572C0.928571 10.0714 0.500001 10.0714 0.214285 9.78572C-0.0714284 9.49999 -0.0714284 9.07144 0.214285 8.78571L4 5L0.214285 1.21429C-0.0714284 0.928564 -0.0714284 0.500007 0.214285 0.214279C0.357143 0.0714143 0.500001 0 0.714286 0C0.928571 0 1.07143 0.0714143 1.21429 0.214279L5 3.99999L8.78571 0.214279C8.92857 0.0714143 9.14286 0 9.28572 0C9.42857 0 9.64286 0.0714143 9.78572 0.214279C10.0714 0.500007 10.0714 0.928564 9.78572 1.21429L6 5L9.78572 8.78571C10.0714 9.07144 10.0714 9.49999 9.78572 9.78572Z"}))});n(90829);n(90829),n(90829),n(90829);n(90829),n(90829),n(90829),n(90829),n(90829);var up=n(90829),dp=function(e){var t=e.title,n=void 0===t?"DestinationArrow":t,r=e.desc,a=void 0===r?"DestinationArrow":r,i=e.width,o=void 0===i?"13":i,l=e.height,s=void 0===l?"10":l,c=e.className,u=e.focusable,d=void 0===u?"false":u;return up.createElement("svg",{viewBox:"0 0 13 10",width:o,height:s,className:Uv()("i i-destinationArrow",c),focusable:d},up.createElement("title",null,n),up.createElement("desc",null,a),up.createElement("path",{d:"M0 5c0 .345.264.625.59.625h10.393L7.855 8.933a.65.65 0 0 0 0 .884.573.573 0 0 0 .418.183.573.573 0 0 0 .418-.183l4.136-4.374a.66.66 0 0 0 0-.885L8.691.183a.568.568 0 0 0-.836 0 .65.65 0 0 0 0 .884l3.128 3.308H.591C.264 4.375 0 4.655 0 5"}))};n(90829),n(90829);function mp(e){var t=vp();return function(){var n,r=(0,M.Z)(e);if(t){var a=(0,M.Z)(this).constructor;n=L()(r,arguments,a)}else n=r.apply(this,arguments);return(0,R.Z)(this,n)}}function vp(){try{var e=!Boolean.prototype.valueOf.call(L()(Boolean,[],(function(){})))}catch(e){}return(vp=function(){return!!e})()}b.Component,n(90829),n(90829);var pp=n(90829),fp=function(e,t){var n=e.title,r=void 0===n?"Download":n,a=e.desc,i=void 0===a?"Arrow down with horizontal line beneath it":a,o=e.width,l=void 0===o?"16":o,s=e.height,c=void 0===s?"19":s,u=e.className,d=e.focusable,m=void 0===d?"false":d;return pp.createElement("svg",{viewBox:"0 0 16 19",width:l,height:c,className:Uv()("i i-download",u),focusable:m,ref:t},pp.createElement("title",null,r),pp.createElement("desc",null,i),pp.createElement("rect",{y:"17",width:"16",height:"2",rx:"1"}),pp.createElement("path",{d:"M4.464 8.293A1 1 0 1 0 3.05 9.707l4.24 4.24c.4.4 1.028.392 1.42 0l4.24-4.24a1 1 0 1 0-1.414-1.414L8 4.757 4.464 8.293zm0 0L8 4.757l3.536 3.536L8 11.828 4.464 8.293z"}),pp.createElement("path",{d:"M7 0h2v12H7z"}))},hp=(0,b.forwardRef)(fp);n(90829),n(90829);n(90829),n(90829),n(90829);var gp=n(90829),bp=function(e){var t=e.title,n=void 0===t?"Draggable":t,r=e.desc,a=void 0===r?"Three dots stacked on top of one another":r,i=e.width,o=void 0===i?"4":i,l=e.height,s=void 0===l?"14":l,c=e.className,u=e.focusable,d=void 0===u?"false":u;return gp.createElement("svg",{viewBox:"0 0 4 14",width:o,height:s,className:Uv()("i i-ellipsis--vert",c),focusable:d},gp.createElement("title",null,n),gp.createElement("desc",null,a),gp.createElement("g",{transform:"translate(.158 .445)"},gp.createElement("circle",{cx:"1.5",cy:"11.5",r:"1.5"}),gp.createElement("circle",{cx:"1.5",cy:"6.5",r:"1.5"}),gp.createElement("circle",{cx:"1.5",cy:"1.5",r:"1.5"})))},Ep=(n(90829),n(90829),n(90829),n(90829),n(90829),function(e){var t=e["aria-hidden"],n=e["aria-label"],r=void 0===n?"X mark":n,a=e.className,i=e.desc,o=e.height,l=void 0===o?"10":o,s=e.overrideStyle,c=void 0!==s&&s,u=e.role,d=void 0===u?"img":u,m=e.title,v=e.width,p=void 0===v?"10":v;return E().createElement("svg",{"aria-hidden":t,"aria-label":r,className:Uv()(a,{"i i-exMark":!c}),focusable:"false",height:l,role:d,viewBox:"0 0 10 10",width:p,xmlns:"http://www.w3.org/2000/svg"},m&&E().createElement("title",null,m),i&&E().createElement("desc",null,i),E().createElement("path",{d:"M5,4.17,9.17,0,10,.83,5.83,5,10,9.17,9.17,10,5,5.83.83,10,0,9.17,4.17,5,0,.83.83,0Z"}))}),yp=(n(90829),function(e){var t=e["aria-hidden"],n=e["aria-label"],r=e.className,a=e.desc,i=void 0===a?"":a,o=e.height,l=void 0===o?"50":o,s=e.role,c=void 0===s?"img":s,u=e.title,d=void 0===u?"":u,m=e.width,v=void 0===m?"40":m;return E().createElement("svg",{"aria-hidden":t,"aria-label":n,className:r,fill:"none",focusable:"false",height:l,role:c,viewBox:"0 0 40 50",width:v,xmlns:"http://www.w3.org/2000/svg"},d&&E().createElement("title",null,d),i&&E().createElement("desc",null,i),E().createElement("path",{clipRule:"evenodd",d:"M2 0C0.89543 0 0 0.89543 0 2V48C0 49.1046 0.895431 50 2 50H38C39.1046 50 40 49.1046 40 48V14L26 0H2Z",fillRule:"evenodd",fill:"#DFE1E2"}),E().createElement("path",{clipRule:"evenodd",d:"M26 0V14H40",fillRule:"evenodd",fill:"#C7CACC"}),E().createElement("path",{d:"M13.534 22.9863V24.4163H10.245V26.4458H12.984V27.8813H10.245V30.9998H8.375V22.9863H13.534Z",fill:"#414448"}),E().createElement("path",{d:"M17.533 30.9998H15.663V22.9863H17.533V30.9998Z",fill:"#414448"}),E().createElement("path",{d:"M21.8805 29.5148H24.8505V30.9998H20.0215V22.9863H21.8805V29.5148Z",fill:"#414448"}),E().createElement("path",{d:"M31.8846 22.9863V24.4163H28.5956V26.2863H31.1146V27.6613H28.5956V29.5698H31.8846V30.9998H26.7256V22.9863H31.8846Z",fill:"#414448"}))}),kp=function(e){var t=e["aria-hidden"],n=e["aria-label"],r=e.className,a=e.desc,i=void 0===a?"":a,o=e.height,l=void 0===o?"50":o,s=e.role,c=void 0===s?"img":s,u=e.title,d=void 0===u?"":u,m=e.width,v=void 0===m?"40":m;return E().createElement("svg",{"aria-hidden":t,"aria-label":n,className:r,fill:"none",focusable:"false",height:l,role:c,viewBox:"0 0 40 50",width:v,xmlns:"http://www.w3.org/2000/svg"},d&&E().createElement("title",null,d),i&&E().createElement("desc",null,i),E().createElement("path",{clipRule:"evenodd",d:"M2 0C0.89543 0 0 0.89543 0 2V48C0 49.1046 0.895431 50 2 50H38C39.1046 50 40 49.1046 40 48V14L26 0H2Z",fillRule:"evenodd",fill:"#C3CEED"}),E().createElement("path",{clipRule:"evenodd",d:"M26 0V14H40",fill:"#96A9E0",fillRule:"evenodd"}),E().createElement("path",{d:"M14.8355 26.9904C14.8355 27.5698 14.7346 28.1051 14.533 28.5964C14.335 29.0841 14.0545 29.5076 13.6915 29.8669C13.3285 30.2226 12.8903 30.5013 12.377 30.7029C11.8673 30.9009 11.3008 30.9999 10.6775 30.9999H7.56445V22.9864H10.6775C11.3008 22.9864 11.8673 23.0873 12.377 23.2889C12.8903 23.4906 13.3285 23.7693 13.6915 24.1249C14.0545 24.4806 14.335 24.9041 14.533 25.3954C14.7346 25.8831 14.8355 26.4148 14.8355 26.9904ZM12.9325 26.9904C12.9325 26.5944 12.8811 26.2369 12.7785 25.9179C12.6758 25.5989 12.5273 25.3294 12.333 25.1094C12.1423 24.8858 11.9076 24.7153 11.629 24.5979C11.3503 24.4769 11.0331 24.4164 10.6775 24.4164H9.43445V29.5699H10.6775C11.0331 29.5699 11.3503 29.5113 11.629 29.3939C11.9076 29.2729 12.1423 29.1024 12.333 28.8824C12.5273 28.6588 12.6758 28.3874 12.7785 28.0684C12.8811 27.7494 12.9325 27.3901 12.9325 26.9904Z",fill:"#0C3092"}),E().createElement("path",{d:"M24.6375 26.9904C24.6375 27.5698 24.5367 28.1088 24.335 28.6074C24.137 29.1061 23.8565 29.5406 23.4935 29.9109C23.1305 30.2776 22.6923 30.5654 22.179 30.7744C21.6693 30.9834 21.1028 31.0879 20.4795 31.0879C19.8562 31.0879 19.2878 30.9834 18.7745 30.7744C18.2612 30.5654 17.8212 30.2776 17.4545 29.9109C17.0915 29.5406 16.8092 29.1061 16.6075 28.6074C16.4095 28.1088 16.3105 27.5698 16.3105 26.9904C16.3105 26.4111 16.4095 25.8721 16.6075 25.3734C16.8092 24.8748 17.0915 24.4421 17.4545 24.0754C17.8212 23.7088 18.2612 23.4209 18.7745 23.2119C19.2878 23.0029 19.8562 22.8984 20.4795 22.8984C21.1028 22.8984 21.6693 23.0048 22.179 23.2174C22.6923 23.4264 23.1305 23.7143 23.4935 24.0809C23.8565 24.4476 24.137 24.8803 24.335 25.3789C24.5367 25.8776 24.6375 26.4148 24.6375 26.9904ZM22.7345 26.9904C22.7345 26.5944 22.6832 26.2388 22.5805 25.9234C22.4779 25.6044 22.3293 25.3349 22.135 25.1149C21.9443 24.8949 21.7097 24.7263 21.431 24.6089C21.1523 24.4916 20.8352 24.4329 20.4795 24.4329C20.1202 24.4329 19.7993 24.4916 19.517 24.6089C19.2383 24.7263 19.0018 24.8949 18.8075 25.1149C18.6168 25.3349 18.4702 25.6044 18.3675 25.9234C18.2648 26.2388 18.2135 26.5944 18.2135 26.9904C18.2135 27.3901 18.2648 27.7494 18.3675 28.0684C18.4702 28.3838 18.6168 28.6514 18.8075 28.8714C19.0018 29.0914 19.2383 29.2601 19.517 29.3774C19.7993 29.4911 20.1202 29.5479 20.4795 29.5479C20.8352 29.5479 21.1523 29.4911 21.431 29.3774C21.7097 29.2601 21.9443 29.0914 22.135 28.8714C22.3293 28.6514 22.4779 28.3838 22.5805 28.0684C22.6832 27.7494 22.7345 27.3901 22.7345 26.9904Z",fill:"#0C3092"}),E().createElement("path",{d:"M31.9109 28.9264C31.9549 28.9264 31.9989 28.9356 32.0429 28.9539C32.0869 28.9686 32.129 28.9961 32.1694 29.0364L32.9064 29.8119C32.5837 30.2336 32.1785 30.5526 31.6909 30.7689C31.2069 30.9816 30.633 31.0879 29.9694 31.0879C29.3607 31.0879 28.8144 30.9853 28.3304 30.7799C27.85 30.5709 27.4412 30.2849 27.1039 29.9219C26.7702 29.5553 26.5135 29.1226 26.3339 28.6239C26.1542 28.1216 26.0644 27.5771 26.0644 26.9904C26.0644 26.3928 26.167 25.8446 26.3724 25.3459C26.5777 24.8436 26.8637 24.4109 27.2304 24.0479C27.6007 23.6849 28.0425 23.4026 28.5559 23.2009C29.0692 22.9993 29.6357 22.8984 30.2554 22.8984C30.556 22.8984 30.8384 22.9259 31.1024 22.9809C31.37 23.0323 31.6194 23.1056 31.8504 23.2009C32.0814 23.2926 32.294 23.4044 32.4884 23.5364C32.6827 23.6648 32.855 23.8078 33.0054 23.9654L32.3784 24.8069C32.338 24.8583 32.2904 24.9059 32.2354 24.9499C32.1804 24.9903 32.1034 25.0104 32.0044 25.0104C31.9384 25.0104 31.876 24.9958 31.8174 24.9664C31.7587 24.9371 31.6964 24.9023 31.6304 24.8619C31.5644 24.8179 31.491 24.7721 31.4104 24.7244C31.3334 24.6731 31.2399 24.6273 31.1299 24.5869C31.0235 24.5429 30.897 24.5063 30.7504 24.4769C30.6074 24.4476 30.4387 24.4329 30.2444 24.4329C29.907 24.4329 29.599 24.4934 29.3204 24.6144C29.0417 24.7318 28.8015 24.9023 28.5999 25.1259C28.4019 25.3459 28.246 25.6136 28.1324 25.9289C28.0224 26.2443 27.9674 26.5981 27.9674 26.9904C27.9674 27.4011 28.0224 27.7659 28.1324 28.0849C28.246 28.4039 28.3982 28.6734 28.5889 28.8934C28.7832 29.1098 29.0087 29.2748 29.2654 29.3884C29.522 29.5021 29.797 29.5589 30.0904 29.5589C30.259 29.5589 30.413 29.5516 30.5524 29.5369C30.6917 29.5186 30.82 29.4893 30.9374 29.4489C31.0584 29.4086 31.172 29.3573 31.2784 29.2949C31.3884 29.2289 31.4984 29.1483 31.6084 29.0529C31.6524 29.0163 31.7 28.9869 31.7514 28.9649C31.8027 28.9393 31.8559 28.9264 31.9109 28.9264Z",fill:"#0C3092"}))},Cp=(n(90829),function(e){var t=e["aria-hidden"],n=e["aria-label"],r=e.className,a=e.desc,i=void 0===a?"":a,o=e.height,l=void 0===o?"50":o,s=e.role,c=void 0===s?"img":s,u=e.title,d=void 0===u?"":u,m=e.width,v=void 0===m?"40":m;return E().createElement("svg",{"aria-hidden":t,"aria-label":n,className:r,fill:"none",focusable:"false",height:l,role:c,viewBox:"0 0 40 50",width:v,xmlns:"http://www.w3.org/2000/svg"},d&&E().createElement("title",null,d),i&&E().createElement("desc",null,i),E().createElement("path",{clipRule:"evenodd",d:"M2 0C0.89543 0 0 0.89543 0 2V48C0 49.1046 0.895431 50 2 50H38C39.1046 50 40 49.1046 40 48V14L26 0H2Z",fill:"#F5D0CE",fillRule:"evenodd"}),E().createElement("path",{clipRule:"evenodd",d:"M26 0V14H40",fill:"#EDADA9",fillRule:"evenodd"}),E().createElement("path",{d:"M10.8678 28.3213V30.9998H9.00879V22.9863H11.8358C12.4005 22.9863 12.8845 23.0542 13.2878 23.1898C13.6948 23.3218 14.0285 23.5052 14.2888 23.7398C14.5528 23.9745 14.7471 24.2513 14.8718 24.5703C14.9965 24.8893 15.0588 25.234 15.0588 25.6043C15.0588 26.004 14.9946 26.3707 14.8663 26.7043C14.738 27.038 14.5418 27.324 14.2778 27.5623C14.0138 27.8007 13.6783 27.9877 13.2713 28.1233C12.868 28.2553 12.3895 28.3213 11.8358 28.3213H10.8678ZM10.8678 26.9188H11.8358C12.3198 26.9188 12.6681 26.8033 12.8808 26.5723C13.0935 26.3413 13.1998 26.0187 13.1998 25.6043C13.1998 25.421 13.1723 25.2542 13.1173 25.1038C13.0623 24.9535 12.978 24.8252 12.8643 24.7188C12.7543 24.6088 12.6131 24.5245 12.4408 24.4658C12.2721 24.4072 12.0705 24.3778 11.8358 24.3778H10.8678V26.9188Z",fill:"#771D18"}),E().createElement("path",{d:"M24.2944 26.9903C24.2944 27.5697 24.1936 28.105 23.9919 28.5963C23.7939 29.084 23.5134 29.5075 23.1504 29.8668C22.7874 30.2225 22.3493 30.5012 21.8359 30.7028C21.3263 30.9008 20.7598 30.9998 20.1364 30.9998H17.0234V22.9863H20.1364C20.7598 22.9863 21.3263 23.0872 21.8359 23.2888C22.3493 23.4905 22.7874 23.7692 23.1504 24.1248C23.5134 24.4805 23.7939 24.904 23.9919 25.3953C24.1936 25.883 24.2944 26.4147 24.2944 26.9903ZM22.3914 26.9903C22.3914 26.5943 22.3401 26.2368 22.2374 25.9178C22.1348 25.5988 21.9863 25.3293 21.7919 25.1093C21.6013 24.8857 21.3666 24.7152 21.0879 24.5978C20.8093 24.4768 20.4921 24.4163 20.1364 24.4163H18.8934V29.5698H20.1364C20.4921 29.5698 20.8093 29.5112 21.0879 29.3938C21.3666 29.2728 21.6013 29.1023 21.7919 28.8823C21.9863 28.6587 22.1348 28.3873 22.2374 28.0683C22.3401 27.7493 22.3914 27.39 22.3914 26.9903Z",fill:"#771D18"}),E().createElement("path",{d:"M31.3465 22.9863V24.4163H28.0575V26.4458H30.7965V27.8813H28.0575V30.9998H26.1875V22.9863H31.3465Z",fill:"#771D18"}))}),wp=function(e){var t=e["aria-hidden"],n=e["aria-label"],r=e.className,a=e.desc,i=void 0===a?"":a,o=e.height,l=void 0===o?"50":o,s=e.role,c=void 0===s?"img":s,u=e.title,d=void 0===u?"":u,m=e.width,v=void 0===m?"40":m;return E().createElement("svg",{"aria-hidden":t,"aria-label":n,className:r,fill:"none",focusable:"false",height:l,role:c,viewBox:"0 0 40 50",width:v,xmlns:"http://www.w3.org/2000/svg"},d&&E().createElement("title",null,d),i&&E().createElement("desc",null,i),E().createElement("path",{clipRule:"evenodd",d:"M2 0C0.89543 0 0 0.89543 0 2V48C0 49.1046 0.895431 50 2 50H38C39.1046 50 40 49.1046 40 48V14L26 0H2Z",fill:"#FBDACC",fillRule:"evenodd"}),E().createElement("path",{clipRule:"evenodd",d:"M26 0V14H40",fill:"#F8BFA6",fillRule:"evenodd"}),E().createElement("path",{d:"M11.2115 28.3213V30.9998H9.35254V22.9863H12.1795C12.7442 22.9863 13.2282 23.0542 13.6315 23.1898C14.0385 23.3218 14.3722 23.5052 14.6325 23.7398C14.8965 23.9745 15.0909 24.2513 15.2155 24.5703C15.3402 24.8893 15.4025 25.234 15.4025 25.6043C15.4025 26.004 15.3384 26.3707 15.21 26.7043C15.0817 27.038 14.8855 27.324 14.6215 27.5623C14.3575 27.8007 14.022 27.9877 13.615 28.1233C13.2117 28.2553 12.7332 28.3213 12.1795 28.3213H11.2115ZM11.2115 26.9188H12.1795C12.6635 26.9188 13.0119 26.8033 13.2245 26.5723C13.4372 26.3413 13.5435 26.0187 13.5435 25.6043C13.5435 25.421 13.516 25.2542 13.461 25.1038C13.406 24.9535 13.3217 24.8252 13.208 24.7188C13.098 24.6088 12.9569 24.5245 12.7845 24.4658C12.6159 24.4072 12.4142 24.3778 12.1795 24.3778H11.2115V26.9188Z",fill:"#7C2B0E"}),E().createElement("path",{d:"M19.2262 28.3213V30.9998H17.3672V22.9863H20.1942C20.7589 22.9863 21.2429 23.0542 21.6462 23.1898C22.0532 23.3218 22.3869 23.5052 22.6472 23.7398C22.9112 23.9745 23.1055 24.2513 23.2302 24.5703C23.3549 24.8893 23.4172 25.234 23.4172 25.6043C23.4172 26.004 23.353 26.3707 23.2247 26.7043C23.0964 27.038 22.9002 27.324 22.6362 27.5623C22.3722 27.8007 22.0367 27.9877 21.6297 28.1233C21.2264 28.2553 20.7479 28.3213 20.1942 28.3213H19.2262ZM19.2262 26.9188H20.1942C20.6782 26.9188 21.0265 26.8033 21.2392 26.5723C21.4519 26.3413 21.5582 26.0187 21.5582 25.6043C21.5582 25.421 21.5307 25.2542 21.4757 25.1038C21.4207 24.9535 21.3364 24.8252 21.2227 24.7188C21.1127 24.6088 20.9715 24.5245 20.7992 24.4658C20.6305 24.4072 20.4289 24.3778 20.1942 24.3778H19.2262V26.9188Z",fill:"#7C2B0E"}),E().createElement("path",{d:"M31.2008 22.9863V24.4603H28.9458V30.9998H27.0868V24.4603H24.8318V22.9863H31.2008Z",fill:"#7C2B0E"}))},Np=function(e){var t=e["aria-hidden"],n=e["aria-label"],r=e.className,a=e.desc,i=void 0===a?"":a,o=e.height,l=void 0===o?"50":o,s=e.role,c=void 0===s?"img":s,u=e.title,d=void 0===u?"":u,m=e.width,v=void 0===m?"40":m;return E().createElement("svg",{"aria-hidden":t,"aria-label":n,className:r,fill:"none",focusable:"false",height:l,role:c,viewBox:"0 0 40 50",width:v,xmlns:"http://www.w3.org/2000/svg"},d&&E().createElement("title",null,d),i&&E().createElement("desc",null,i),E().createElement("path",{clipRule:"evenodd",d:"M2 0C0.89543 0 0 0.89543 0 2V48C0 49.1046 0.895431 50 2 50H38C39.1046 50 40 49.1046 40 48V14L26 0H2Z",fill:"#CFEAF8",fillRule:"evenodd"}),E().createElement("path",{clipRule:"evenodd",d:"M26 0V14H40",fill:"#ABDBF3",fillRule:"evenodd"}),E().createElement("path",{d:"M11.6738 28.0355V31H9.81476V22.9865H12.4218C13.0011 22.9865 13.4943 23.047 13.9013 23.168C14.3119 23.2853 14.6456 23.4503 14.9023 23.663C15.1626 23.8757 15.3514 24.1268 15.4688 24.4165C15.5861 24.7062 15.6448 25.0215 15.6448 25.3625C15.6448 25.6228 15.6099 25.8685 15.5403 26.0995C15.4706 26.3305 15.3661 26.545 15.2268 26.743C15.0911 26.9373 14.9224 27.1115 14.7208 27.2655C14.5228 27.4195 14.2936 27.546 14.0333 27.645C14.1579 27.7073 14.2734 27.7843 14.3798 27.876C14.4898 27.9677 14.5851 28.0795 14.6658 28.2115L16.3708 31H14.6878C14.3761 31 14.1524 30.8827 14.0168 30.648L12.6858 28.3215C12.6271 28.2188 12.5574 28.1455 12.4768 28.1015C12.3998 28.0575 12.2898 28.0355 12.1468 28.0355H11.6738ZM11.6738 26.754H12.4218C12.6748 26.754 12.8893 26.7228 13.0653 26.6605C13.2449 26.5945 13.3916 26.5047 13.5053 26.391C13.6189 26.2773 13.7014 26.1453 13.7528 25.995C13.8041 25.841 13.8298 25.676 13.8298 25.5C13.8298 25.148 13.7143 24.873 13.4833 24.675C13.2559 24.477 12.9021 24.378 12.4218 24.378H11.6738V26.754Z",fill:"#144E6C"}),E().createElement("path",{d:"M23.6162 22.9865V24.4605H21.3612V31H19.5022V24.4605H17.2472V22.9865H23.6162Z",fill:"#144E6C"}),E().createElement("path",{d:"M30.5411 22.9865V24.4165H27.2521V26.446H29.9911V27.8815H27.2521V31H25.3821V22.9865H30.5411Z",fill:"#144E6C"}))},_p=function(e){var t=e["aria-hidden"],n=e["aria-label"],r=e.className,a=e.desc,i=void 0===a?"":a,o=e.height,l=void 0===o?"50":o,s=e.role,c=void 0===s?"img":s,u=e.title,d=void 0===u?"":u,m=e.width,v=void 0===m?"40":m;return E().createElement("svg",{"aria-hidden":t,"aria-label":n,className:r,fill:"none",focusable:"false",height:l,role:c,viewBox:"0 0 40 50",width:v,xmlns:"http://www.w3.org/2000/svg"},d&&E().createElement("title",null,d),i&&E().createElement("desc",null,i),E().createElement("path",{clipRule:"evenodd",d:"M2 0C0.89543 0 0 0.89543 0 2V48C0 49.1046 0.895431 50 2 50H38C39.1046 50 40 49.1046 40 48V14L26 0H2Z",fill:"#D1E5D1",fillRule:"evenodd"}),E().createElement("path",{clipRule:"evenodd",d:"M26 0V14H40",fill:"#AFD1AE",fillRule:"evenodd"}),E().createElement("path",{d:"M11.8861 26.8804L9.40564 22.9864H11.2646C11.3856 22.9864 11.4736 23.0029 11.5286 23.0359C11.5873 23.0653 11.6386 23.1166 11.6826 23.1899L13.2776 25.8904C13.296 25.8428 13.3161 25.7969 13.3381 25.7529C13.3638 25.7089 13.3913 25.6631 13.4206 25.6154L14.8176 23.2174C14.9093 23.0634 15.034 22.9864 15.1916 22.9864H16.9736L14.4601 26.7979L17.0286 30.9999H15.1696C15.0486 30.9999 14.9496 30.9706 14.8726 30.9119C14.7993 30.8533 14.7406 30.7836 14.6966 30.7029L13.0906 27.8979C13.0613 27.9786 13.0283 28.0483 12.9916 28.1069L11.4956 30.7029C11.4516 30.7799 11.393 30.8496 11.3196 30.9119C11.2463 30.9706 11.1546 30.9999 11.0446 30.9999H9.30664L11.8861 26.8804Z",fill:"#265026"}),E().createElement("path",{d:"M20.6017 29.5149H23.5717V30.9999H18.7427V22.9864H20.6017V29.5149Z",fill:"#265026"}),E().createElement("path",{d:"M29.9128 24.6144C29.8578 24.7024 29.7991 24.7684 29.7368 24.8124C29.6781 24.8564 29.6011 24.8784 29.5058 24.8784C29.4215 24.8784 29.3298 24.8528 29.2308 24.8014C29.1355 24.7464 29.0255 24.6859 28.9008 24.6199C28.7798 24.5539 28.6405 24.4953 28.4828 24.4439C28.3251 24.3889 28.1455 24.3614 27.9438 24.3614C27.5955 24.3614 27.3351 24.4366 27.1628 24.5869C26.9941 24.7336 26.9098 24.9334 26.9098 25.1864C26.9098 25.3478 26.9611 25.4816 27.0638 25.5879C27.1665 25.6943 27.3003 25.7859 27.4653 25.8629C27.634 25.9399 27.8246 26.0114 28.0373 26.0774C28.2536 26.1398 28.4736 26.2113 28.6973 26.2919C28.921 26.3689 29.1391 26.4606 29.3518 26.5669C29.5681 26.6733 29.7588 26.8089 29.9238 26.9739C30.0925 27.1389 30.2281 27.3406 30.3308 27.5789C30.4335 27.8136 30.4848 28.0978 30.4848 28.4314C30.4848 28.8018 30.4206 29.1483 30.2923 29.4709C30.164 29.7936 29.977 30.0759 29.7313 30.3179C29.4893 30.5563 29.1886 30.7451 28.8293 30.8844C28.4736 31.0201 28.0685 31.0879 27.6138 31.0879C27.3645 31.0879 27.1096 31.0623 26.8493 31.0109C26.5926 30.9596 26.3433 30.8881 26.1013 30.7964C25.8593 30.7011 25.632 30.5893 25.4193 30.4609C25.2066 30.3326 25.0215 30.1896 24.8638 30.0319L25.4138 29.1629C25.4541 29.0969 25.511 29.0438 25.5843 29.0034C25.6576 28.9631 25.7365 28.9429 25.8208 28.9429C25.9308 28.9429 26.0408 28.9778 26.1508 29.0474C26.2645 29.1171 26.391 29.1941 26.5303 29.2784C26.6733 29.3628 26.8365 29.4398 27.0198 29.5094C27.2031 29.5791 27.4195 29.6139 27.6688 29.6139C28.0061 29.6139 28.2683 29.5406 28.4553 29.3939C28.6423 29.2436 28.7358 29.0071 28.7358 28.6844C28.7358 28.4974 28.6845 28.3453 28.5818 28.2279C28.4791 28.1106 28.3435 28.0134 28.1748 27.9364C28.0098 27.8594 27.821 27.7916 27.6083 27.7329C27.3956 27.6743 27.1775 27.6101 26.9538 27.5404C26.7301 27.4671 26.512 27.3791 26.2993 27.2764C26.0866 27.1701 25.896 27.0326 25.7273 26.8639C25.5623 26.6916 25.4285 26.4789 25.3258 26.2259C25.2231 25.9693 25.1718 25.6539 25.1718 25.2799C25.1718 24.9793 25.2323 24.6859 25.3533 24.3999C25.4743 24.1139 25.6521 23.8591 25.8868 23.6354C26.1215 23.4118 26.4093 23.2339 26.7503 23.1019C27.0913 22.9663 27.4818 22.8984 27.9218 22.8984C28.1675 22.8984 28.4058 22.9186 28.6368 22.9589C28.8715 22.9956 29.0933 23.0524 29.3023 23.1294C29.5113 23.2028 29.7056 23.2926 29.8853 23.3989C30.0686 23.5016 30.2318 23.6189 30.3748 23.7509L29.9128 24.6144Z",fill:"#265026"}))},Sp=function(e){var t=e["aria-hidden"],n=e["aria-label"],r=e.className,a=e.desc,i=void 0===a?"":a,o=e.height,l=void 0===o?"50":o,s=e.role,c=void 0===s?"img":s,u=e.title,d=void 0===u?"":u,m=e.width,v=void 0===m?"40":m;return E().createElement("svg",{"aria-hidden":t,"aria-label":n,className:r,fill:"none",focusable:"false",height:l,role:c,viewBox:"0 0 40 50",width:v,xmlns:"http://www.w3.org/2000/svg"},d&&E().createElement("title",null,d),i&&E().createElement("desc",null,i),E().createElement("path",{clipRule:"evenodd",d:"M2 0C0.89543 0 0 0.89543 0 2V48C0 49.1046 0.895431 50 2 50H38C39.1046 50 40 49.1046 40 48V14L26 0H2Z",fillRule:"evenodd",fill:"#CFEAF8"}),E().createElement("path",{clipRule:"evenodd",d:"M26 0V14H40",fillRule:"evenodd",fill:"#ABDBF3"}),E().createElement("path",{d:"M16.8968 22.9863V23.6573C16.8968 23.7527 16.8802 23.8462 16.8472 23.9378C16.8179 24.0295 16.7757 24.1157 16.7207 24.1963L12.9587 29.5698H16.7758V30.9998H10.5938V30.2848C10.5938 30.2005 10.6084 30.118 10.6377 30.0373C10.6671 29.953 10.7074 29.876 10.7587 29.8063L14.5317 24.4163H10.9017V22.9863H16.8968Z",fill:"#124F6E"}),E().createElement("path",{d:"M20.7826 30.9998H18.9126V22.9863H20.7826V30.9998Z",fill:"#124F6E"}),E().createElement("path",{d:"M25.1301 28.3213V30.9998H23.2711V22.9863H26.0981C26.6627 22.9863 27.1467 23.0542 27.5501 23.1898C27.9571 23.3218 28.2907 23.5052 28.5511 23.7398C28.8151 23.9745 29.0094 24.2513 29.1341 24.5703C29.2587 24.8893 29.3211 25.234 29.3211 25.6043C29.3211 26.004 29.2569 26.3707 29.1286 26.7043C29.0002 27.038 28.8041 27.324 28.5401 27.5623C28.2761 27.8007 27.9406 27.9877 27.5336 28.1233C27.1302 28.2553 26.6517 28.3213 26.0981 28.3213H25.1301ZM25.1301 26.9188H26.0981C26.5821 26.9188 26.9304 26.8033 27.1431 26.5723C27.3557 26.3413 27.4621 26.0187 27.4621 25.6043C27.4621 25.421 27.4346 25.2542 27.3796 25.1038C27.3246 24.9535 27.2402 24.8252 27.1266 24.7188C27.0166 24.6088 26.8754 24.5245 26.7031 24.4658C26.5344 24.4072 26.3327 24.3778 26.0981 24.3778H25.1301V26.9188Z",fill:"#124F6E"}))},Ip=(n(90829),n(90829)),Tp=function(e){var t=e.title,n=void 0===t?"Fill in the Blank":t,r=e.desc,a=void 0===r?"Pencil writing on a surface":r,i=e.width,o=void 0===i?"15":i,l=e.height,s=void 0===l?"15":l,c=e.className,u=e.focusable,d=void 0===u?"false":u;return Ip.createElement("svg",{viewBox:"0 0 15 15",width:o,height:s,className:Uv()("i i-fillInTheBlank",c),focusable:d},Ip.createElement("title",null,n),Ip.createElement("desc",null,a),Ip.createElement("path",{d:"M2.488 8.246l5.25-5.25 1.4 1.4-5.25 5.25h-1.4v-1.4zm-.875 3.15h2.625a.794.794 0 0 0 .613-.262l6.125-6.125a.846.846 0 0 0 0-1.225L8.35 1.159a.846.846 0 0 0-1.225 0L1 7.284a.794.794 0 0 0-.263.612v2.625c0 .525.35.875.875.875zM.739 13.146h14v1.75h-14z"}))},Lp=(n(90829),n(90829),function(e){return E().createElement(qv,(0,D.Z)({viewBox:"0 0 15 15"},e),E().createElement("path",{d:"M13.32 2.84H7.543L5.182.477a.794.794 0 0 0-.613-.262h-3.5c-.525 0-.875.35-.875.875v12.25c0 .525.35.875.875.875h12.25c.525 0 .875-.35.875-.875V3.715c0-.525-.35-.875-.875-.875"}))});n(90829),n(90829),n(90829),n(90829),n(90829),n(90829),n(90829);function Zp(e){return E().createElement(qv,(0,D.Z)({viewBox:"0 0 20 14"},e),E().createElement("path",{d:"M0 0H20V2H0V0Z M0 6H20V8H0V6Z M20 12H0V14H20V12Z"}))}var xp=n(90829),Pp=function(e){var t=e.className,n=e.decorative,r=void 0===n||n,a=e.desc,i=void 0===a?"Heart":a,o=e.focusable,l=void 0===o?"false":o,s=e.height,c=void 0===s?"16":s,u=e.isFilled,d=void 0===u||u,m=e.title,v=void 0===m?"Heart":m,p=e.width,f=void 0===p?"16":p;return xp.createElement("svg",{"aria-hidden":r,viewBox:"0 0 16 16",width:f,height:c,className:Uv()("i i-heart".concat(d?"Filled":"Outline"),t),focusable:l},xp.createElement("title",null,v),xp.createElement("desc",null,i),xp.createElement("path",{d:"M11.15 1C9.838 1 8.7 1.7 8 2.75 7.3 1.7 6.162 1 4.85 1 2.75 1 1 2.75 1 4.85c0 3.85 7 9.538 7 9.538S15 8.7 15 4.85C15 2.75 13.25 1 11.15 1"}))};n(90829),n(90829),n(90829),n(90829);n(90829),n(90829),n(90829),n(90829),n(90829);function Ap(e){return E().createElement(qv,(0,D.Z)({viewBox:"0 0 20 22"},e),E().createElement("path",{fillRule:"evenodd",clipRule:"evenodd",d:"M4 9V6C4 4.4087 4.63214 2.88258 5.75736 1.75736C6.88258 0.632141 8.4087 0 10 0C11.5913 0 13.1174 0.632141 14.2426 1.75736C15.3679 2.88258 16 4.4087 16 6V9H17C18.6569 9 20 10.3431 20 12V19C20 20.6569 18.6569 22 17 22H3C1.34315 22 0 20.6569 0 19V12C0 10.3431 1.34315 9 3 9H4ZM7.17157 3.17157C7.92172 2.42143 8.93913 2 10 2C11.0609 2 12.0783 2.42143 12.8284 3.17157C13.5786 3.92172 14 4.93913 14 6V9H6V6C6 4.93913 6.42143 3.92172 7.17157 3.17157Z"}))}n(90829),n(90829),n(90829),n(90829),n(90829),n(90829),n(90829),n(90829);var Rp=n(90829),Mp=function(e){var t=e.title,n=void 0===t?"Not Allowed":t,r=e.desc,a=void 0===r?"A circle with a slanted line through it":r,i=e.width,o=void 0===i?"12":i,l=e.height,s=void 0===l?"12":l,c=e.className,u=e.focusable,d=void 0===u?"false":u;return Rp.createElement("svg",{viewBox:"0 0 12 12",width:o,height:s,className:Uv()("i i-notAllowed",c),focusable:d},Rp.createElement("title",null,n),Rp.createElement("desc",null,a),Rp.createElement("path",{fill:"#FFF",fillRule:"evenodd",d:"M6 10.5c-.975 0-1.875-.3-2.625-.825l6.3-6.3c.525.75.825 1.65.825 2.625 0 2.475-2.025 4.5-4.5 4.5m0-9c.975 0 1.875.3 2.625.825l-6.3 6.3A4.546 4.546 0 0 1 1.5 6c0-2.475 2.025-4.5 4.5-4.5M6 0C2.7 0 0 2.7 0 6s2.7 6 6 6 6-2.7 6-6-2.7-6-6-6"}))},Dp=(n(90829),n(90829),n(90829),n(90829),n(90829),n(73955)),Op=n.n(Dp);function Bp(e){var t=Fp();return function(){var n,r=(0,M.Z)(e);if(t){var a=(0,M.Z)(this).constructor;n=L()(r,arguments,a)}else n=r.apply(this,arguments);return(0,R.Z)(this,n)}}function Fp(){try{var e=!Boolean.prototype.valueOf.call(L()(Boolean,[],(function(){})))}catch(e){}return(Fp=function(){return!!e})()}var Hp=function(e){(0,A.Z)(n,e);var t=Bp(n);function n(){var e,r;(0,Z.Z)(this,n);for(var a=arguments.length,i=new Array(a),o=0;o<a;o++)i[o]=arguments[o];return(r=t.call.apply(t,B()(e=[this]).call(e,i))).maskId="person-unknown-mask-".concat(Op()()),r.pathId="person-unknown-path-".concat(Op()()),r}return(0,x.Z)(n,[{key:"render",value:function(){var e=this.props,t=e.title,n=void 0===t?"Person Unknown":t,r=e.desc,a=e.width,i=void 0===a?"38":a,o=e.height,l=void 0===o?"38":o,s=e.className,c=e.decorative,u=e.focusable,d=void 0===u?"false":u;return E().createElement("svg",{"aria-hidden":c,viewBox:"0 0 38 38",width:i,height:l,className:Uv()("i i-person-unknown",s),focusable:d},n&&E().createElement("title",null,n),r&&E().createElement("desc",null,r),E().createElement("defs",null,E().createElement("circle",{id:this.pathId,cx:"19",cy:"19",r:"19"})),E().createElement("g",{stroke:"none",strokeWidth:"1",fill:"none",fillRule:"evenodd"},E().createElement("mask",{id:this.maskId,fill:"#fff"},E().createElement("use",{href:"#".concat(this.pathId)})),E().createElement("use",{fill:"#D8D8D8",href:"#".concat(this.pathId)}),E().createElement("path",{d:"M15.1239928,24 C12.6645753,22.6352711 11,20.0120267 11,17 C11,12.581722 14.581722,9 19,9 C23.418278,9 27,12.581722 27,17 C27,20.0120267 25.3354247,22.6352711 22.8760072,24 L23,24 C27.4182847,24 31,27.5817153 31,32 L31,43 C31,43.5522847 30.5522847,44 30,44 L8,44 C7.44771525,44 7,43.5522847 7,43 L7,32 C7,27.5817153 10.5817153,24 15,24 L15.1239928,24 Z",fill:"#ADAEAF",fillRule:"nonzero",mask:"url(#".concat(this.maskId,")")})))}}]),n}(b.Component),zp=n(90829),qp=function(e){var t=e.title,n=void 0===t?"Pick One":t,r=e.desc,a=void 0===r?"Pick One":r,i=e.width,o=void 0===i?"16":i,l=e.height,s=void 0===l?"14":l,c=e.className,u=e.focusable,d=void 0===u?"false":u,m=e["aria-hidden"];return zp.createElement("svg",{xmlns:"http://www.w3.org/2000/svg",width:o,height:s,viewBox:"0 0 16 14",className:Uv()("i i-pickOne",c),focusable:d,"aria-hidden":m},zp.createElement("title",null,n),zp.createElement("desc",null,a),zp.createElement("g",{fillRule:"evenodd"},zp.createElement("path",{fillRule:"nonzero",d:"M5.039 10.865A1.284 1.284 0 1 1 3.754 9.58v-1.6a2.884 2.884 0 1 0-.001 5.768 2.884 2.884 0 0 0 0-5.768v1.6c.71 0 1.286.575 1.286 1.285zM5.039 3.851a1.284 1.284 0 1 1-1.285-1.285v-1.6a2.884 2.884 0 1 0-.001 5.769 2.884 2.884 0 0 0 0-5.769v1.6c.71 0 1.286.575 1.286 1.285z"}),zp.createElement("path",{d:"M8.862 1.324h7v2h-7zM8.862 4.324h7v2h-7zM8.862 8.324h7v2h-7zM8.862 11.324h7v2h-7z"})))};n(90829),n(90829);function Vp(e){return E().createElement(qv,(0,D.Z)({viewBox:"0 0 16 16"},e),E().createElement("path",{d:"M14,14 L2,14 L2,2 L14,2 L14,14 Z M15,0 L1,0 C0.4,0 0,0.4 0,1 L0,15 C0,15.6 0.4,16 1,16 L15,16 C15.6,16 16,15.6 16,15 L16,1 C16,0.4 15.6,0 15,0 L15,0 Z"}),E().createElement("path",{d:"M7.9997,11 C8.5517,11 8.9997,11.448 8.9997,12 C8.9997,12.552 8.5517,13 7.9997,13 C7.4477,13 6.9997,12.552 6.9997,12 C6.9997,11.448 7.4477,11 7.9997,11"}),E().createElement("path",{d:"M7.0997,5.5 C7.2997,5.2 7.5997,5 7.9997,5 C8.5997,5 8.9997,5.4 8.9997,6 C8.9997,6.3 8.8997,6.4 8.3997,6.7 C7.7997,7.1 6.9997,7.7 6.9997,9 L6.9997,10 L8.9997,10 L8.9997,9 C8.9997,8.8 8.9997,8.7 9.4997,8.4 C10.0997,8 10.9997,7.4 10.9997,6 C10.9997,4.3 9.6997,3 7.9997,3 C6.8997,3 5.8997,3.6 5.3997,4.5 L4.8997,5.4 L6.5997,6.4 L7.0997,5.5 Z"}))}n(90829);function Up(e){return E().createElement(qv,(0,D.Z)({viewBox:"0 0 15 14"},e),E().createElement("path",{fillRule:"evenodd",clipRule:"evenodd",d:"M0.666669 1.00005C1.03486 1.00005 1.33334 1.29853 1.33334 1.66672V5.00005H4.66667C5.03486 5.00005 5.33334 5.29853 5.33334 5.66672C5.33334 6.0349 5.03486 6.33338 4.66667 6.33338H0.666669C0.298479 6.33338 2.01494e-06 6.0349 2.01494e-06 5.66672V1.66672C2.01494e-06 1.29853 0.298479 1.00005 0.666669 1.00005Z"}),E().createElement("path",{fillRule:"evenodd",clipRule:"evenodd",d:"M7.07024 0.404628C8.50152 0.203255 9.95947 0.472493 11.2244 1.17177C12.4894 1.87106 13.4928 2.9625 14.0835 4.28165C14.6742 5.60081 14.8202 7.07621 14.4995 8.48555C14.1788 9.89489 13.4088 11.1618 12.3054 12.0955C11.202 13.0291 9.82511 13.5789 8.38212 13.6619C6.93913 13.745 5.50824 13.3568 4.30504 12.5559C3.10184 11.755 2.19151 10.5848 1.71122 9.22158C1.58887 8.87431 1.7712 8.49361 2.11847 8.37127C2.46574 8.24892 2.84644 8.43125 2.96879 8.77852C3.35302 9.86911 4.08128 10.8053 5.04384 11.446C6.0064 12.0867 7.15112 12.3972 8.30551 12.3308C9.4599 12.2644 10.5614 11.8245 11.4441 11.0776C12.3268 10.3307 12.9429 9.31717 13.1994 8.18969C13.456 7.06222 13.3392 5.8819 12.8666 4.82658C12.3941 3.77125 11.5913 2.8981 10.5794 2.33867C9.56739 1.77925 8.40102 1.56386 7.256 1.72496C6.11098 1.88606 5.04933 2.41492 4.23101 3.23185C4.22625 3.2366 4.22142 3.24128 4.21652 3.24588L1.12319 6.15255C0.854867 6.40468 0.432961 6.39155 0.180833 6.12323C-0.0712944 5.85491 -0.0581685 5.43301 0.210151 5.18088L3.29633 2.28094C4.31823 1.26392 5.64238 0.60552 7.07024 0.404628Z"}))}function Gp(e){return E().createElement(qv,(0,D.Z)({viewBox:"0 0 28 28"},e),E().createElement("path",{d:"M0.602462 14.9446C-0.0244077 15.1759 -0.0720487 15.7437 0.0596979 16.4712C1.24525 23.0177 7.00549 28 13.9288 28C22.0136 28 28.5288 21.1924 27.9661 13.0292C27.4922 6.10378 21.8359 0.475002 14.8765 0.0329519C10.0788 -0.291229 5.72563 1.80126 2.97148 5.21978L1.63888 4.12944C1.07616 3.68748 0.217442 4.07044 0.217442 4.8072V9.84668C0.217442 10.4067 0.720862 10.8192 1.25405 10.7012L1.49079 10.6422L2.61619 10.4064L3.09007 10.318L6.22894 9.64027C6.93974 9.49288 7.17671 8.57935 6.58425 8.10777L4.98518 6.84067C7.32461 3.95266 11.0858 2.21377 15.2022 2.65593C20.4735 3.21591 24.738 7.45959 25.3303 12.7052C26.0709 19.5717 20.681 25.4068 13.9287 25.4068C8.30488 25.4068 3.62815 21.3639 2.64243 16.0542C2.51095 15.346 2.19718 14.5886 1.49075 14.7383L0.602462 14.9446Z",fill:"currentColor"}))}n(90829);function Kp(e){return E().createElement(qv,(0,D.Z)({viewBox:"0 0 23 17"},e),E().createElement("path",{d:"M19.347 8.275l1.88 1.714a.727.727 0 0 0 .98-1.074l-3.225-2.941a.727.727 0 0 0-1.027.047l-2.94 3.224a.727.727 0 0 0 1.075.98l1.802-1.976a6.545 6.545 0 0 1-11.56 4.288.727.727 0 1 0-1.114.935 8 8 0 0 0 14.129-5.197zm-16.039.162l-1.79-1.633a.727.727 0 1 0-.98 1.074l3.223 2.94c.297.272.757.25 1.028-.046l2.94-3.224a.727.727 0 0 0-1.075-.98L4.768 8.636a6.545 6.545 0 0 1 11.555-4.482.727.727 0 1 0 1.114-.936A8 8 0 0 0 3.308 8.437z",fillRule:"nonzero"}))}n(90829),n(90829);var Wp=function(e){return E().createElement(qv,(0,D.Z)({viewBox:"0 0 16 16"},e),E().createElement("path",{d:"M14.1259 3.625C14.65 3.625 15 3.975 15 4.5V14.125C15 14.65 14.65 15 14.1249 15H1.87506C1.35003 15 1 14.65 1 14.125V1.875C1 1.35 1.35003 1 1.87506 1H5.37531C5.63833 1 5.81334 1.087 5.98836 1.262L8.35052 3.625H14.1259ZM7.9785 6.093C7.10444 6.093 6.38938 6.808 6.38938 7.683V8.079C6.38938 8.953 7.10444 9.668 7.9785 9.668C8.85256 9.668 9.56761 8.953 9.56761 8.079V7.682C9.56761 6.808 8.85256 6.093 7.9775 6.093H7.9785ZM9.56761 9.827C9.35786 10.0329 9.10928 10.1951 8.8363 10.3041C8.56332 10.4131 8.2714 10.4668 7.9775 10.462C7.68393 10.4665 7.39239 10.4127 7.11977 10.3037C6.84716 10.1947 6.5989 10.0327 6.38938 9.827C5.67433 10.065 5.1983 10.581 5.1983 11.257V12.448H10.7587V11.257C10.7587 10.581 10.2817 10.065 9.56761 9.827Z"}))};n(90829),n(90829),n(90829),n(90829);n(90829),n(90829),n(90829),n(90829);function jp(e){return E().createElement(qv,(0,D.Z)({viewBox:"0 0 15 16"},e),E().createElement("path",{d:"M8.69169169,1.65459164 C7.42998802,0.732912554 5.79691384,0.425404591 4.21164279,0.810071145 C2.01180284,1.34426767 0.429519485,3.32166778 0.449238273,5.51223961 C0.454317355,6.09008425 0.560978072,6.64511922 0.766531499,7.16185651 C0.884545458,7.45866364 1.19914976,7.66620336 1.53138146,7.66620336 C1.60756769,7.66620336 1.72289272,7.66620336 1.80027403,7.62903206 C2.21496611,7.48682371 2.41812939,7.05879065 2.26276924,6.65638325 C2.09725092,6.18836289 2.02345485,5.8315748 2.02345485,5.49928598 C2.02345485,4.55873965 2.44860388,3.66071502 3.19044858,3.03527987 C3.94334777,2.40027029 4.91763516,2.10993997 5.93524413,2.21694824 C6.90415367,2.31888769 7.79388929,2.81901053 8.37648985,3.58890684 C8.96058425,4.36077436 9.17300938,5.31962473 8.9590904,6.21962057 C8.94235931,6.29002074 8.92204298,6.35957612 8.89754388,6.42913149 C8.84436291,6.5969655 8.8709534,6.79042518 8.97074242,6.9599488 C9.07979329,7.14524206 9.26204269,7.2823816 9.47088259,7.33616734 C9.67285078,7.38770027 9.89573284,7.36517221 10.0812687,7.27308878 C10.2742738,7.17762614 10.4108115,7.01936655 10.4654863,6.83041248 C10.6062067,6.40012662 10.6773139,5.94111748 10.6773139,5.4666203 C10.6773139,3.96597018 9.95369412,2.57655233 8.69169169,1.65459164"}),E().createElement("path",{d:"M12.4033641,9.43002363 L7.46962051,8.60458861 L7.42312479,5.65704834 C7.42257778,4.87028142 6.91659487,4.17992696 6.16391111,3.93838024 C5.57177436,3.74839098 4.94490256,3.83320301 4.44493675,4.1709044 C3.94633846,4.50757465 3.64849231,5.04841246 3.64849231,5.61734909 L3.64849231,12.0692503 L3.27543248,11.4577787 C3.01177436,11.0154157 2.60233846,10.7096799 2.12288547,10.5967691 C1.65355214,10.4859205 1.14620171,10.5673813 0.72637265,10.8220752 C0.0398769231,11.2721719 -0.184396581,12.1996907 0.158577778,13.1957809 C0.165415385,13.210217 0.18237265,13.2532675 0.209176068,13.3208077 C0.319671795,13.5979291 0.578406838,14.2475532 0.952013675,15.0616455 L0.999603419,15.1523867 C1.20227009,15.608928 1.48534701,15.7290569 1.72739829,15.7290569 C1.84445812,15.7290569 1.95139829,15.7009581 2.03563761,15.6692503 C2.21204786,15.6022256 2.33922735,15.4880258 2.40322735,15.3387669 C2.47816752,15.1637293 2.46285128,14.9407433 2.36356923,14.7319356 C2.32992821,14.653826 1.5422359,12.8165757 1.50968889,12.7477465 C1.36828718,12.295072 1.41396239,11.9890784 1.49437265,11.9455124 C1.58845812,11.9011729 1.69403077,11.8869946 1.7730735,11.9009151 C1.9133812,11.9449968 1.98832137,12.0042879 2.05697094,12.1321504 L3.53963761,14.292666 C3.71905641,14.5633426 4.15146667,14.7654479 4.59946667,14.6061353 C4.93888547,14.4857487 5.12568889,14.2596692 5.12568889,13.9699162 L5.12568889,5.69416971 C5.12568889,5.5072739 5.23317607,5.33739205 5.39317607,5.27114071 C5.54469744,5.20927175 5.70797949,5.21984103 5.84117607,5.3018174 C5.97546667,5.38456713 6.05560342,5.52196778 6.05560342,5.66916434 L6.05560342,9.09129108 C6.05560342,9.4367261 6.34715897,9.7540623 6.69232137,9.78396563 L6.6942359,9.78396563 L12.1632274,10.6988528 C12.7868171,10.8042879 13.2397402,11.3141912 13.2397402,11.9112266 L13.2397402,15.0784017 C13.2397402,15.434406 13.5457915,15.72287 13.9235009,15.72287 C14.3009368,15.72287 14.6072615,15.434406 14.6072615,15.0784017 L14.6072615,11.9112266 C14.6072615,10.6893147 13.6809026,9.64579162 12.4033641,9.43002363"}))}n(90829),n(90829),n(90829),n(90829),n(90829),n(90829),n(90829),n(90829);function Yp(e){return E().createElement(qv,(0,D.Z)({viewBox:"0 0 16 12"},e),E().createElement("g",{transform:"translate(-1 -2)"},E().createElement("path",{d:"M11,14 L2,14 C1.4,14 1,13.6 1,13 L1,3 C1,2.4 1.4,2 2,2 L11,2 C11.6,2 12,2.4 12,3 L12,4.5 L15.6,3 C16.3,2.8 17,3.3 17,4 L17,12 C17,12.7 16.3,13.2 15.6,12.9 L12,11.5 L12,13 C12,13.6 11.6,14 11,14 L11,14 L11,14 Z M3,12 L10,12 L10,10 C10,9.3 10.7,8.8 11.4,9.1 L15,10.6 L15,5.6 L11.4,7.1 C10.7,7.2 10,6.7 10,6 L10,4 L3,4 L3,12 L3,12 L3,12 Z"})))}n(90829);var Qp,Xp,Jp,$p,ef,tf,nf,rf=function(e){var t=e["aria-hidden"],n=e["aria-label"],r=e.className,a=e.desc,i=void 0===a?"":a,o=e.height,l=void 0===o?"20":o,s=e.role,c=void 0===s?"img":s,u=e.title,d=void 0===u?"":u,m=e.width,v=void 0===m?"20":m;return E().createElement("svg",{"aria-hidden":t,"aria-label":n,className:Uv()("i i-xMarkFilled",r),focusable:"false",height:l,role:c,viewBox:"0 0 20 20",width:v,xmlns:"http://www.w3.org/2000/svg"},d&&E().createElement("title",null,d),i&&E().createElement("desc",null,i),E().createElement("path",{d:"M10 9.08L6.904 5.986a.65.65 0 1 0-.92.92L9.082 10l-3.096 3.096a.65.65 0 0 0 .92.92L10 10.918l3.096 3.096a.65.65 0 0 0 .92-.92L10.918 10l3.096-3.096a.65.65 0 1 0-.92-.92L10 9.082zM10 20C4.477 20 0 15.523 0 10S4.477 0 10 0s10 4.477 10 10-4.477 10-10 10z"}))},af={DRAW_FROM_QUESTION_BANK:"DRAW_FROM_QUESTION_BANK",FILL_IN_THE_BLANK:"FILL_IN_THE_BLANK",MATCHING:"MATCHING",MULTIPLE_CHOICE:"MULTIPLE_CHOICE",MULTIPLE_RESPONSE:"MULTIPLE_RESPONSE"},of=function(e){return e.SUMMARY="SUMMARY",e.REMAINING="REMAINING",e.ELAPSED="ELAPSED",e.ELAPSED_TOTAL="ELAPSED_TOTAL",e.HIDE_TIMER="HIDE_TIMER",e}({}),lf="all",sf="none",cf="incorrect",uf=dl()([[Ks()([ra()(!0),ra()(lf)]),tt()(lf)],[Ks()([ra()(!1),ra()(sf)]),tt()(sf)],[ra()(cf),tt()(cf)],[fs(),tt()(lf)]]),df=af,mf=ar()("rise/status/")("SET_LOADED"),vf=(0,ta.handle)({connection:"connected",courseLoaded:!1,fontsLoaded:!1,notFound:!1,partnerContentLoaded:!1},(0,Ve.Z)({},mf,(function(e,t){return xn()(e,t)}))),pf=function(){var e=arguments.length>0&&void 0!==arguments[0]&&arguments[0];return(0,ta.action)(mf,{courseLoaded:e})},ff=function(){var e=arguments.length>0&&void 0!==arguments[0]&&arguments[0];return(0,ta.action)(mf,{partnerContentLoaded:e})},hf=n(50361),gf=n.n(hf),bf="quiz",Ef="section",yf=Ts()({ORDER:null,QUIZ:null}),kf=function(e){return"/lessons/".concat(encodeURIComponent(e))},Cf=xt()("type"),wf=Cf(Ef),Nf=Cf(bf),_f=yi()(["settings","passToContinue"],!0),Sf=function(e){var t,n=gf()(e);null!=n&&Array.isArray(n.items)&&(n.items=Oe()(t=n.items).call(t,Boolean));return n},If="rise/course/LOAD_COURSE",Tf="rise/course/UPDATE_COMPLETED_AT",Lf="rise/course/UPDATE_COURSE_PREVIEW",Zf="rise/course/APPLY_CHANGESET",xf=Qr()(_()(br(),ue()(["settings","revealAnswers"])),Rr()(Sr()(["settings","revealAnswers"]),uf)),Pf=Jr()((function(e){return null!=e&&"blocks"===e.type}),(function(e){var t=gf()(e);return null!=t&&Array.isArray(t.items)&&(t.items=t.items.reduce((function(e,t){return null!=t&&e.push(Sf(t)),e}),[])),t})),Af=_()(xf,Pf),Rf=Rr()(Tr()("lessons"),wt()(Af)),Mf=function(e){return _()(xn()(e),Pr()("lessonsOnly"),iu()(xt()("type","section")))(e.lessons)},Df=Xu()(br(),"theme"),Of=_()(xv,Zv),Bf=it()(Df,Of,xv),Ff=_()((function(e){var t,n;return zv(zv({},e),{},{theme:zv(zv({},null==e?void 0:e.theme),{},{hideLessonHeaders:null!==(t=null==e||null===(n=e.theme)||void 0===n?void 0:n.hideLessonHeaders)&&void 0!==t&&t})})}),Bf),Hf=$u()(er()("favoritedAt",new Date)),zf=$u()(er()("favoritedAt",null)),qf=$u()(Yu()("completedAt",(function(){return(new Date).toISOString()}))),Vf=(0,ta.handle)({},(Qp={},(0,Ve.Z)(Qp,od,Hf),(0,Ve.Z)(Qp,ld,zf),(0,Ve.Z)(Qp,If,(function(e,t){var n=t.completedAt,r=t.course,a=t.favoritedAt,i=t.riseComCurrentUser,o=t.riseComCourseId,l=t.riseComEnrollmentType,s=t.riseComLearningPathId;return Hr()(Rf,Mf,xn()(Ea(),{completedAt:n,favoritedAt:a,riseComCourseId:o,riseComEnrollmentType:l,riseComCurrentUser:i,riseComLearningPathId:s}),Ff)(r)})),(0,Ve.Z)(Qp,Tf,qf),(0,Ve.Z)(Qp,Lf,(function(e,t){return t.course})),(0,Ve.Z)(Qp,Zf,(function(e,t){var n=(0,Wu.applyChangeset)(["course"],t,e).result;return n=er()("lessons",(0,Wu.applyChangeset)(["lessons"],t,n.lessons).result,n)})),Qp)),Uf=function(e){return function(t){404===t.statusCode&&e(function(){var e=arguments.length>0&&void 0!==arguments[0]&&arguments[0];return(0,ta.action)(mf,{notFound:e})}(!0))}},Gf=function(e){return function(t){return t([(0,ta.action)(sd,e),ff(!0)])}},Kf=function(e){return ia()(e)?ff(!0):ea()(t=function(){var e=arguments.length>0&&void 0!==arguments[0]?arguments[0]:[];if(_u("fetchPartnerContent"))return wu.fetchPartnerContent(e)}(e)).call(t,Gf);var t},Wf=function(e){return function(t){var n=t.course,r=function(e){var t=e.course,n=e.lessons,r=Rv()(Fv,n),a=uo()(null,"partnerContentId",t),i=a?[a]:[];return gl(r,ar()(i),Dv())}({course:n,lessons:n.lessons});e([(0,ta.action)(If,t),pf(!0),Kf(r)])}},jf=function(e){return function(t){return function(){var e=arguments.length>0&&void 0!==arguments[0]?arguments[0]:{},t=arguments.length>1?arguments[1]:void 0;return _u("fetch")?$e().resolve(wu.fetch(t)):$e().resolve(e)}(void 0,e).then(Wf(t)).catch(Uf(t))}},Yf=(0,ta.action)(If),Qf=(0,ta.action)(Lf),Xf=((0,ta.action)(Tf),(0,ta.action)(Zf)),Jf=(0,ta.handle)({},(0,Ve.Z)({},If,(function(e,t){var n=t.labelSet;return xn()(e,n)}))),$f="rise/features/SET_FEATURE_FLAGS",eh=(0,ta.handle)({},(0,Ve.Z)({},$f,(function(e,t){return t}))),th=(0,ta.action)($f),nh=n(18231),rh=n.n(nh),ah=n(37347),ih=n.n(ah),oh=(n(75933),wt()(se()(ar())(":".concat("n3,n4,i4,n7,n9"))),_()(rh()(","),Cr()),function(e,t){var n=new FontFace(t.name,e,{family:t.name,style:t.style,weight:t.weight});return n.load().then((function(){return document.fonts.add(n)}))}),lh=function(e,t){var n,r,a,i=document.createElement("style");return i.innerText=B()(n=B()(r=B()(a="@font-face { font-family: '".concat(t.name,"'; src: ")).call(a,e,"; font-weight: ")).call(r,t.weight,"; font-style: ")).call(n,t.style,"; }"),document.head.appendChild(i),new(ih())(t.name,{style:t.style,weight:t.weight}).load()},sh=function(e){var t="url(".concat(function(e){var t;if(he("resolveFontPath"))return ve.resolveFontPath(e);var n=e.default?pe("CDN_URI"):pe("CDN_USER_CONTENT_URI");return B()(t="".concat(n,"/")).call(t,e.key)}(e),") format('woff')");return("fonts"in document?oh:lh)(t,e)},ch=function(e,t){var n,r=$e().all(ea()(e).call(e,sh)),a=new($e())((function(e){n=setTimeout(e,5e3)}));return $e().race([r,a]).finally((function(){clearTimeout(n),t()}))},uh=(ar()("rise/fonts/")("LOAD_FONTS"),xn()({})),dh=(0,ta.handle)({},(Xp={},(0,Ve.Z)(Xp,If,(function(e,t){var n=t.fonts;return xn()(e,jr()(mh)(n))})),(0,Ve.Z)(Xp,Lf,(function(e,t){var n=t.fonts;return uh(n)})),Xp)),mh=function(e){return ch(e,(function(){return bg(function(){var e=arguments.length>0&&void 0!==arguments[0]&&arguments[0];return(0,ta.action)(mf,{fontsLoaded:e})}(!0))}))},vh={isPreview:"preview"===window.viewType,externalLinksModalVisible:!1},ph=ar()("rise/globals/")("SHOW_EXTERNAL_LINKS_MODAL"),fh=(0,ta.handle)(vh,(0,Ve.Z)({},ph,(function(e,t){return xn()(e,{externalLinksModalVisible:t})}))),hh=(0,ta.action)(ph),gh=n(55389),bh=n.n(gh),Eh=md()(2,(function(e){return Gl()((0,ta.error)(e),(0,ta.action)(e))})),yh=ar()("rise/learningPathUpNext/"),kh=yh("FETCH_LP_UP_NEXT"),Ch=yh("FETCH_LP_UP_NEXT_PENDING"),wh=La()(vs()("id")),Nh=se()(js()({nextCourse:Jr()(wh,tt()({})),learningPathComplete:wh,lpHasFailedQuiz:me()("lpHasFailedQuiz"),isPending:!1,isSuccess:!0})),_h=er()("isPending",!0),Sh=((0,ta.handle)({nextCourse:{},learningPathComplete:!1,isPending:!1,isSuccess:!1},(Jp={},(0,Ve.Z)(Jp,kh,(0,ta.onSuccess)(Nh)),(0,Ve.Z)(Jp,Ch,_h),Jp)),bh()([(0,ta.action)(Ch),Hr()(un().fromPromise((function(){if(td("fetchLpUpNext"))return ed.fetchLpUpNext.apply(ed,arguments)})),Eh(kh))])),Ih=n(89576),Th=n.n(Ih),Lh=n(67964),Zh=n.n(Lh),xh=function(e,t){var n=Ma()(xt()("id",t.id),e.content),r=-1===n?Th()(t):Zh()(n,t);return gt()({content:r},e)},Ph=(0,Ve.Z)({},sd,(function(e,t){return qr()(xh,e,t)})),Ah=(0,ta.handle)({content:[]},Ph),Rh="rise/search/RESET_SEARCH",Mh="rise/search/SET_SEARCH_ACTIVE",Dh="rise/search/SET_SEARCH_ACTIVE_LESSONS",Oh="rise/search/SET_SEARCH_LESSONS",Bh="rise/search/SET_SEARCH_TERM",Fh={active:!1,activeLessons:[],lessons:[],term:null},Hh=(0,ta.handle)(Fh,($p={},(0,Ve.Z)($p,Rh,(function(e,t){return t?er()("active",e.active,Fh):e})),(0,Ve.Z)($p,Mh,(function(e,t){return er()("active",t,e)})),(0,Ve.Z)($p,Dh,(function(e,t){return er()("activeLessons",t,e)})),(0,Ve.Z)($p,Oh,(function(e,t){return er()("lessons",t,e)})),(0,Ve.Z)($p,Bh,(function(e,t){return er()("term",t,e)})),$p)),zh=function(e){return(0,ta.action)(e)},qh=zh(Rh),Vh=zh(Mh),Uh=zh(Dh),Gh=zh(Oh),Kh=zh(Bh),Wh=ar()("rise/sessionPreferences/"),jh=Wh("LOAD_SESSION_PREFERENCES"),Yh=Wh("SET_PREFERS_KEYBOARD_NAVIGATION"),Qh=Wh("SET_STARTING_COURSE_LESSON_SELECTED"),Xh=(0,ta.handle)({prefersKeyboardNavigation:!1,startedCourseWithLessonSelected:!1},(ef={},(0,Ve.Z)(ef,jh,xn()),(0,Ve.Z)(ef,Yh,(function(e,t){return xn()(e,{prefersKeyboardNavigation:t})})),(0,Ve.Z)(ef,Qh,(function(e,t){return xn()(e,{startedCourseWithLessonSelected:t})})),ef)),Jh=tt()((0,ta.action)(jh,null)),$h=(0,ta.action)(Yh),eg=((0,ta.action)(Qh),"up"),tg="down",ng="rise/slidesUI/SET_SLIDE_DIRECTION",rg="rise/slidesUI/SET_EXITING_SLIDE_OFFSET",ag={slideDirection:eg,exitingSlideOffset:0},ig=(0,ta.handle)(ag,(tf={},(0,Ve.Z)(tf,ng,se()(er()("slideDirection"))),(0,Ve.Z)(tf,rg,se()(er()("exitingSlideOffset"))),tf)),og=(0,ta.action)(ng),lg=(0,ta.action)(rg),sg=ar()("rise/ui/"),cg=sg("SET_LESSON_NAV_NEXT_BUTTON_UI"),ug=sg("SET_SKIP_TO_NAV_BUTTON_UI"),dg=(0,ta.handle)({lessonNavNextButton:null,skipToNavButton:null},(nf={},(0,Ve.Z)(nf,cg,se()(er()("lessonNavNextButton"))),(0,Ve.Z)(nf,ug,se()(er()("skipToNavButton"))),nf)),mg=(0,ta.action)(cg),vg=(0,ta.action)(ug);function pg(e,t){var n=Ae()(e);if(Me()){var r=Me()(e);t&&(r=Oe()(r).call(r,(function(t){return Fe()(e,t).enumerable}))),n.push.apply(n,r)}return n}var fg=function(e){for(var t=1;t<arguments.length;t++){var n=null!=arguments[t]?arguments[t]:{};t%2?pg(Object(n),!0).forEach((function(t){(0,Ve.Z)(e,t,n[t])})):ze()?Object.defineProperties(e,ze()(n)):pg(Object(n)).forEach((function(t){Object.defineProperty(e,t,Fe()(n,t))}))}return e}({course:Vf,courseLabels:Jf,courseProgress:Do,features:eh,fonts:dh,global:fh,partnerContent:Ah,search:Hh,sessionPreferences:Xh,slidesUI:ig,status:vf,ui:dg},{}),hg=(n.g.__REDUX_DEVTOOLS_EXTENSION_COMPOSE__,_()),gg=(0,Hu.MT)((0,Hu.UY)(fg),hg((0,Hu.md)(Ku.Z,Gu(),(0,Vu.Z)("run"),qu(),(function(e){var t=e.dispatch;return function(e){return function(n){"map"in n&&"function"==typeof ea()(n)?ea()(n).call(n,t):e(n)}}})))),bg=gg.dispatch,Eg=n(29204),yg=n(68434),kg="".concat(pe("CDN_USER_CONTENT_URI"),"/assets/rise/assets/certificate-icon.svg"),Cg="".concat(pe("CDN_USER_CONTENT_URI"),"/assets/rise/assets/error_x.svg"),wg="".concat(pe("CDN_USER_CONTENT_URI"),"/assets/rise/assets/loading_spinner.svg"),Ng="downloading",_g="error",Sg="ok",Ig="contained",Tg=function(e){var t=e.type,n=(0,b.useState)((function(){return Op()("certdownload-")})),r=(0,qe.Z)(n,1)[0],a=(0,b.useState)(Sg),i=(0,qe.Z)(a,2),o=i[0],l=i[1],s=(0,yg.Z)(o),c=(0,b.useRef)(),u="".concat(r,"-live"),d=Uv()("certificateDownload",{certificateDownloadContained:t===Ig}),m=(0,b.useCallback)((function(){l(Ng)}),[]);return(0,b.useEffect)((function(){return o===Ng&&s!==Ng&&function(){if(td("downloadCertificate"))return ed.downloadCertificate.apply(ed,arguments)}().then((function(){l(Sg)})).catch((function(e){(0,Eg.Mw)(e)?l(Sg):l(_g)})),function(){!function(){if(td("downloadCertificateCancel"))ed.downloadCertificateCancel.apply(ed,arguments)}()}}),[s,o]),(0,b.useEffect)((function(){c.current&&(o===_g&&s!==_g||o===Sg&&(s===_g||s===Ng))&&c.current.focus()}),[s,o]),E().createElement("div",{className:d},E().createElement("div",{"aria-live":"polite",id:u,role:"status"},o===Ng&&E().createElement("span",{className:"certificateDownload__downloading"},E().createElement("img",{alt:"",className:"animation-loading certificateDownload__downloadingImg",height:"15",src:wg,width:"15"}),"Downloading..."),o===_g&&E().createElement("span",{className:"certificateDownload__error"},E().createElement("img",{alt:"Error",className:"certificateDownload__errorImg",height:"15",src:Cg,width:"15"}),E().createElement("span",{className:"visually-hidden"},"Failed to download certificate"))),(o===Sg||o===_g)&&E().createElement("button",{"aria-controls":u,className:"certificateDownload__btn",onClick:m,ref:c,type:"button"},o===Sg&&t===Ig&&E().createElement("img",{alt:"",className:"certificateDownload__okImg",height:"15",src:kg,width:"15"}),o===Sg?"Download certificate":"Retry download"))},Lg=function(){return E().createElement(Tg,{type:Ig})},Zg=(0,b.memo)(Tg),xg=n(22222);function Pg(e){return null==e?void 0:e.course}function Ag(){return $((function(e){return Pg(e)}))}function Rg(e){return Pg(e).trackingQuizId}function Mg(e){return Pg(e).coverImage}(0,xg.P1)(Mg,(function(e){return xm(e)}));function Dg(){return $((function(e){return function(e){var t=Pg(e);return null==t?void 0:t.type}(e)}))}function Og(e){var t=Pg(e);return(null==t?void 0:t.type)===Os}var Bg=n(39290),Fg=n.n(Bg),Hg=n(17919),zg=n.n(Hg),qg=n(54228),Vg=n.n(qg),Ug=n(15598),Gg=n.n(Ug),Kg=n(72038),Wg=n.n(Kg),jg=n(4991),Yg=n.n(jg),Qg=me()("lessons"),Xg=Yg()((function(e){return!!e}),["settings","passToContinue"]),Jg=function(e){var t,n=e.course,r=e.courseProgress;return _()(jc(),Et()((t=Qg(r),_()(Wi(),(function(e){return ue()([e,"passed"],t)}),me()("id")))),Et()(Xg),Qg)(n)||{}},$g=_()(Wi(),ia()),eb=_()(Et()(Zm),me()("lessonsOnly")),tb=function(e){return function(t){return Wi()(ue()(["lessons",t.id,"isComplete"],e))}},nb=function(e){var t=e.course,n=e.lesson;return xt()("id",n.id,jc()(me()("lessonsOnly",t)))},rb=_()(Wi(),xt()("type","section")),ab=function(e){var t=e.course,n=e.courseProgress,r=e.lesson,a=function(e){var t=e.courseProgress,n=e.lesson,r=e.restrictingQuiz,a=function(e){return ue()([e,"index"],Qg(t))},i=a(me()("id",n));return _()(Wg()(i),a,me()("id"))(r)?r:{}}({courseProgress:n,lesson:r,restrictingQuiz:e.restrictingQuiz}),i=Rm(t),o=i||$g(a),l=function(e){var t=e.course,n=e.courseProgress;return ud()(tb(n))(t.lessonsOnly)}({course:t,courseProgress:n}),s=rb(r)&&Wi()(function(e){var t=e.lesson,n=e.courseProgress;return sl()(!1,["lessons",t.id,"isComplete"],n)}({lesson:r,courseProgress:n})),c=o&&s&&Wi()(function(e){var t=e.lesson,n=e.currentLesson;return t&&xt()("id",t.id,n)}({lesson:r,currentLesson:l}));return{isRestricted:c,restrictingQuiz:a,isRestrictedCourse:i,currentLesson:l}},ib=function(e){var t=e.labels,n=e.restrictions,r=t.lessonRestricted,a=t.quizRequirePassingScore,i=n.isRestrictedCourse,o=n.restrictingQuiz,l=n.currentLesson,s=l&&Vg()("id",o,l);return!i||i&&s?o.title?a.replace("quiz",'"'.concat(o.title,'"')):a:r},ob=ol()((function(e){return Ma()(Gg()(Br()(["id"],e||{})))})),lb=function(e){var t=e.course,n=e.lesson;return _()(bi(),ob(n),eb)(t)},sb=function(e){var t=e.course,n=e.lesson;return!function(e){var t=e.course,n=e.lesson;return xt()("id",n.id,fl()(me()("lessonsOnly",t)))}({course:t,lesson:n})&&t.lessonsOnly[bi()(ob(n,t.lessonsOnly))]},cb=_()(Nr(),eb),ub=function(e){var t=function(e){return lm()(e).call(e,(function(e){var t,n,r=(0,qe.Z)(e,2);return void 0===(n=null==(t=(r[0],r[1]))?void 0:t.isComplete)||!1===n}))}(Fg()(e))||[];return(0,qe.Z)(t,1)[0]},db=function(e){return function(e){return"object"===(0,rn.Z)(e)&&Ae()(e).length>0}(e)?ub(e):void 0},mb=function(e,t,n){if(!n)return{outOfAttempts:!1,quizPassed:!0};var r=ue()(["lessons",n],e),a=sl()(-1,["settings","retryCount"],t),i=sl()(0,["retryAttempts"],r),o=ue()(["passed"],r);return{outOfAttempts:ue()(["isComplete"],r)&&a>-1&&Number(i)===Number(a),quizPassed:o}};function vb(e){return e.courseProgress}function pb(e){var t=vb(e);return null==t?void 0:t.currentLesson}function fb(e){var t=vb(e);return null==t?void 0:t.percentComplete}function hb(){return $((function(e){return fb(e)}))}var gb=(0,xg.P1)(Rg,Pg,(function(e,t){var n=t.lessons;return Array.isArray(n)?lm()(n).call(n,(function(t){var n=t.id;return"quiz"===t.type&&n===e})):null}));var bb=(0,xg.P1)(vb,gb,(function(e,t){return t?mb(e,t,t.id):null}));function Eb(){return $((function(e){return bb(e)}))}function yb(e){var t=vb(e);return Mu()?100===t.percentComplete:Ru()}function kb(e){var t=vb(e);return null==t?void 0:t.lessons}function Cb(e,t){var n=kb(t);return null==n?void 0:n[e]}function wb(e){return $((function(t){return Cb(e,t)}))}var Nb=n(13464),_b=n.n(Nb);function Sb(){return(0,xg.P1)((function(e){return e}),(function(e,t){return Db(t)}),(function(e,t){return me()(e,t)}))}function Ib(e){var t=(0,b.useMemo)((function(){return Sb()}),[]);return $((function(n){return t(e,n)}))}function Tb(){var e=Sb();return(0,xg.P1)(e,(function(e){return wf(e)}))}function Lb(){var e=xb();return(0,xg.P1)((function(e){return e}),(function(t,n){return e(n)}),(function(e,t){return function(e){return Pg(e).navigationMode}(t)}),(function(e,t){return Vb(t)}),(function(e,t){return kb(t)}),(function(e,t,n,r,a){var i=a[e],o=a[t];if(e!==t&&(null==i||!i.isComplete)&&(null==i?void 0:i.index)>(null==o?void 0:o.index)){var l,s,c,u=null!==(l=null===(s=a[null==r?void 0:r.id])||void 0===s?void 0:s.index)&&void 0!==l?l:1/0,d="restricted"===n&&null!==(c=null==o?void 0:o.index)&&void 0!==c?c:1/0;if((null==i?void 0:i.index)>Math.min(u,d))return d<u?{type:yf.ORDER}:{type:yf.QUIZ,data:r.title}}return null}))}function Zb(e){var t=(0,b.useMemo)((function(){return Lb()}),[]);return $((function(n){return t(e,n)}))}function xb(){return(0,xg.P1)(kb,(function(e){return db(e)}))}function Pb(){var e=xb();return(0,xg.P1)(e,Db,me())}function Ab(e){var t=(0,b.useMemo)((function(){return e=Sb(),(0,xg.P1)(e,Cb,(function(e,t){var n,r,a,i=null!==(n=null==t?void 0:t.percentComplete)&&void 0!==n?n:0,o=null!==(r=null==t?void 0:t.isComplete)&&void 0!==r&&r,l=null!==(a=null==t?void 0:t.passed)&&void 0!==a&&a;return 100===i&&(!o||Nf(e)&&!l)}));var e}),[]);return $((function(n){return t(e,n)}))}function Rb(e){var t=(0,b.useMemo)((function(){return e=Sb(),(0,xg.P1)(e,Cb,(function(e,t){var n,r,a,i=null!==(n=null==t?void 0:t.percentComplete)&&void 0!==n?n:0,o=null!==(r=null==t?void 0:t.isComplete)&&void 0!==r&&r,l=null!==(a=null==t?void 0:t.passed)&&void 0!==a&&a;return 100===i&&o&&(!Nf(e)||l)}));var e}),[]);return $((function(n){return t(e,n)}))}var Mb=(0,xg.P1)(Pg,(function(e){return uo()([],"lessons",e)})),Db=(0,xg.P1)(Mb,(function(e){return e.reduce((function(e,t){return null!=t&&t.id&&(e[t.id]=t),e}),{})})),Ob=(0,xg.P1)(Pg,(function(e){return uo()([],"lessonsOnly",e)})),Bb=(0,xg.P1)(Ob,(function(e){return e.reduce((function(e,t,n){return e[t.id]=n+1,e}),{})})),Fb=(0,xg.P1)(Ob,(function(e){return Lt()("id",e)})),Hb=((0,xg.P1)(Ob,(function(e){return jc()(e)})),(0,xg.P1)(Ob,Et()((function(e){var t=e.type,n=e.settings;return"quiz"!==t||n.asLesson||void 0===n.asLesson})))),zb=(0,xg.P1)(Hb,Nr()),qb=(0,xg.P1)(Mb,(function(e){return e.reduce((function(e,t){var n=e[e.length-1];return wf(t)||null==n?e.push([t.id]):n.push(t.id),e}),[])})),Vb=(0,xg.P1)(Ob,kb,(function(e,t){return lm()(e).call(e,(function(e){var n;return Nf(e)&&_f(e)&&!(null!==(n=t[e.id])&&void 0!==n&&n.isComplete)}))}));function Ub(e){var t=(0,b.useMemo)(Tb,[]);return $((function(n){return t(e[0],n)}))}function Gb(e){var t=(0,b.useMemo)((function(){return Sb()}),[]),n=(0,b.useMemo)((function(){return Lb()}),[]);return $((function(r){var a=Pg(r),i=t(e,r),o=(Cb(e,r),n(e,r)),l=null!=(null==o?void 0:o.type);return(null==a?void 0:a.navigationMode)!==Gd&&(null==a?void 0:a.markComplete)&&!l&&(null==i?void 0:i.type)!==bf&&!0}))}var Kb=function(e,t){return _b()(t).call(t,(function(t){return t.id===e}))};function Wb(){return(0,xg.P1)((function(e){return e}),(function(e,t){return Ob(t)}),(function(e,t){if("progress-summary"===e)return fl()(t);var n=Kb(e,t);return t[zg()(n)]}))}function jb(){return(0,xg.P1)((function(e){return e}),(function(e,t){return Ob(t)}),(function(e,t){var n=Kb(e,t);return t[bi()(n)]}))}function Yb(e){return(0,xg.P1)(e,(function(e,t){return Hb(t)}),(function(e,t){return Kb(null==e?void 0:e.id,t)+1}))}function Qb(){return $((function(e){return qb(e)}))}function Xb(){var e=(0,b.useMemo)((function(){return e=xb(),(0,xg.P1)(yb,e,Rg,(function(e,t,n){return e||!t&&!(null!=n)}));var e}),[]);return $((function(t){return e(t)}))}var Jb=function(e,t){var n=ea()(e),r=e.dividerNumber,a=t.id,i=t.family,o=t.variant;return"divider"===i&&"numbered divider"===o&&(r++,n[a]=r),{map:n,dividerNumber:r}},$b=function(){var e,t=(e=Sb(),(0,xg.P1)(e,(function(e){var t,n;return null==e||null===(t=e.items)||void 0===t||null===(n=t.reduce(Jb,{map:{},dividerNumber:0}))||void 0===n?void 0:ea()(n)})));return(0,xg.P1)((function(e,t){return t}),(function(e,n,r){return t(e,r)}),(function(e,t){return me()(e,t)}))},eE=n(67031),tE=n.n(eE),nE=Hr()(Nn()({}),yc()(["first_name","last_name"]),rh()(" "),tE()),rE=["className","decorative","size"],aE=function(e){var t=e.className,n=e.decorative,r=e.size,a=(0,nn.Z)(e,rE),i=ue()(["avatars","medium"],a),o=n?"":nE(a)||"Unknown User";return i?E().createElement("img",{alt:o,className:t||"user-avatar",src:i,style:{height:r,width:r}}):E().createElement(Hp,{decorative:n,height:r,title:o,width:r})},iE=(0,n(22175).setup)({el:"__",mod:"--",modValue:"-"}),oE=n(90829),lE="".concat(Nu("CDN_USER_CONTENT_URI"),"/assets/rise/assets/trophy.svg"),sE=iE("cover");var cE=n(30381),uE=n.n(cE),dE=function(e){if(!e)return"";var t=uE()(e),n=uE()(),r=uE()(n).add(24,"hours");return t.isBefore(n)?"Overdue":t.isBefore(r)?"Due in ".concat(n.to(t,!0)):"Due ".concat(t.format("MMM D"))},mE=function(e){return uE()(e).isSameOrBefore(uE()().add(3,"d"),"days")},vE=n(90829),pE=["Default","className"];function fE(e){return function(t){var n,r=t.Default,a=t.className,i=(0,nn.Z)(t,pE),o="brand--".concat(e),l=a?B()(n="".concat(a," ")).call(n,o):o;return vE.createElement(r,(0,D.Z)({},i,{className:l}))}}fE("background"),fE("head");var hE=fE("ui"),gE=function(e){return"<p><br></p>"===e?"":e},bE=["bgColor"],EE=["offset"],yE=(0,b.createContext)(null);function kE(e){var t=e.children,n=e.course,r=e.courseProgress,a=e.labels,i=e.partnerContent,o=e.search,l=(0,b.useMemo)((function(){return{course:n,courseProgress:r,labels:a,partnerContent:i,search:o}}),[n,a,r,i,o]);return E().createElement(yE.Provider,{value:l},t)}yE.displayName="CourseContext";yE.Consumer;function CE(){return(0,b.useContext)(yE)}function wE(){var e;return null===(e=CE())||void 0===e?void 0:e.course}function NE(){var e,t,n=wE();return"none"!==n.selectedAuthorId&&"authors"in n?n.selectedAuthorId?null===(e=n.authors)||void 0===e?void 0:lm()(e).call(e,(function(e){return e.id===n.selectedAuthorId})):null===(t=n.authors)||void 0===t?void 0:lm()(t).call(t,(function(e){return e.id===n.author})):null}function _E(){return CE().labels}function SE(){return CE().courseProgress}function IE(){var e;return null===(e=wE().lessonsOnly)||void 0===e?void 0:e[0]}function TE(){var e,t=null==(e=SE())?void 0:e.lessons,n=wE().trackingQuizId;return Wm(t,n)}function LE(){var e=CE(),t=e.course,n=e.partnerContent;return ud()(xt()("id",t.selectedAuthorId),n.content)}function ZE(){var e=wE().lessons;return(0,b.useMemo)((function(){return Array.isArray(e)?Oe()(e).call(e,(function(e){return"section"!==e.type})).length:0}),[e])}function xE(e){var t=wE(),n=null==t?void 0:t.theme,r=null==n?void 0:n.accentContrast;return"string"!=typeof r?$d.LIGHT:r===$d.AUTO?Lm(e):r}function PE(){var e,t,n=wE();return null!==(e=null==n||null===(t=n.theme)||void 0===t?void 0:t.colorAccent)&&void 0!==e?e:null==n?void 0:n.color}var AE=n(90829);function RE(e,t){var n=Ae()(e);if(Me()){var r=Me()(e);t&&(r=Oe()(r).call(r,(function(t){return Fe()(e,t).enumerable}))),n.push.apply(n,r)}return n}function ME(e){for(var t=1;t<arguments.length;t++){var n=null!=arguments[t]?arguments[t]:{};t%2?RE(Object(n),!0).forEach((function(t){(0,Ve.Z)(e,t,n[t])})):ze()?Object.defineProperties(e,ze()(n)):RE(Object(n)).forEach((function(t){Object.defineProperty(e,t,Fe()(n,t))}))}return e}function DE(e,t){var n=(0,b.useMemo)((function(){var n;return matchMedia(B()(n="(".concat(e,": ")).call(n,.0625*t,"em)"))}),[e,t]),r=(0,b.useState)(n.matches),a=(0,qe.Z)(r,2),i=a[0],o=a[1];return(0,b.useEffect)((function(){var e,t,r=null!==(e=n.addEventListener)&&void 0!==e?e:n.addListener,a=null!==(t=n.removeEventListener)&&void 0!==t?t:n.removeListener;return r.call(n,"change",i),function(){return a.call(n,"change",i)};function i(){o(n.matches)}}),[n]),i}function OE(e,t){var n=arguments.length>2&&void 0!==arguments[2]?arguments[2]:"matches",r=arguments.length>3&&void 0!==arguments[3]?arguments[3]:"withPxToEmMedia";return function(a){var i;function o(r){var i=DE(e,t);return AE.createElement(a,ME(ME({},r),{},(0,Ve.Z)({},n,i)))}return o.displayName=B()(i="".concat(r,"(")).call(i,a.displayName||a.name,")"),o}}function BE(e){return DE("max-width",e-1)}function FE(e,t,n){return OE("max-width",e-1,t,n)}var HE=BE.bind(null,1200),zE=(BE.bind(null,992),BE.bind(null,768)),qE=BE.bind(null,480);n(90829),iE("cover");n(90829),iE("cover");n(90829),iE("cover");function VE(){return null}var UE=n(90829),GE=iE("cover");function KE(e){var t=e.format,n=void 0===t?"[Published] MMMM D, YYYY":t,r=wE().publishedAt,a=GE("details-content-published-at");if(!r)return null;var i=uE()(r);return i.isValid()?UE.createElement("div",{className:a},i.format(n)):null}var WE=n(23513),jE=n.n(WE),YE=n(38439),QE=function(){var e,t=arguments.length>0&&void 0!==arguments[0]?arguments[0]:"";return ga()(e=t.split(".")).call(e,-2).join(".")},XE=_()(QE,pe),JE=function(e){if(!e||$E(e))return!1;"//"===ga()(e).call(e,0,2)&&(e="https:".concat(e));try{var t=new(Ym())(e).hostname,n=QE(t);return n!==XE("ARTICULATE_DOMAIN")&&n!==XE("RISE_DOMAIN")}catch(e){return!1}},$E=function(e){return!!e&&"mailto:"===ga()(e).call(e,0,7)};function ey(e,t){var n=void 0!==da()&&va()(e)||e["@@iterator"];if(!n){if(Array.isArray(e)||(n=function(e,t){var n;if(!e)return;if("string"==typeof e)return ty(e,t);var r=ga()(n=Object.prototype.toString.call(e)).call(n,8,-1);"Object"===r&&e.constructor&&(r=e.constructor.name);if("Map"===r||"Set"===r)return fa()(e);if("Arguments"===r||/^(?:Ui|I)nt(?:8|16|32)(?:Clamped)?Array$/.test(r))return ty(e,t)}(e))||t&&e&&"number"==typeof e.length){n&&(e=n);var r=0,a=function(){};return{s:a,n:function(){return r>=e.length?{done:!0}:{done:!1,value:e[r++]}},e:function(e){throw e},f:a}}throw new TypeError("Invalid attempt to iterate non-iterable instance.\nIn order to be iterable, non-array objects must have a [Symbol.iterator]() method.")}var i,o=!0,l=!1;return{s:function(){n=n.call(e)},n:function(){var e=n.next();return o=e.done,e},e:function(e){l=!0,i=e},f:function(){try{o||null==n.return||n.return()}finally{if(l)throw i}}}}function ty(e,t){(null==t||t>e.length)&&(t=e.length);for(var n=0,r=new Array(t);n<t;n++)r[n]=e[n];return r}var ny=function(e){var t=e.allowTabNavigation,n=e.className,r=void 0===n?"":n,a=e.externalLinksDisabled,i=e.forwardedRef,o=e.id,l=e.showExternalLinksModal,s=e.tagName,c=e.value,u=(0,b.useCallback)((function(e){var t=e.target.closest(".fr-view a");t&&t.hasAttribute("data-external")&&l()}),[l]),d=(0,b.useMemo)((function(){var e,n=ft(c);return function(e,t){var n=document.createElement("div");n.innerHTML=t;var r,a=ey(e);try{for(a.s();!(r=a.n()).done;){(0,r.value)(n)}}catch(e){a.e(e)}finally{a.f()}return n.innerHTML}(B()(e=Array.prototype).call(e,ay,ry,a?iy:[],t?ly:oy,sy),n)}),[t,a,c]);return E().createElement("div",{"aria-hidden":!t||void 0,className:"".concat(r," brand--linkColor"),onClickCapture:a?u:void 0,id:o,ref:i},(0,b.createElement)(s,{className:"fr-view",dangerouslySetInnerHTML:{__html:d}}))};function ry(e){var t,n=ey(e.querySelectorAll("a"));try{for(n.s();!(t=n.n()).done;){var r,a=t.value;a.setAttribute("target","_blank");var i=new(jE())((null!==(r=a.getAttribute("rel"))&&void 0!==r?r:"").split(/\s+/));i.delete("opener"),i.add("noopener"),i.add("noreferrer"),a.setAttribute("rel",fa()(i).join(" "))}}catch(e){n.e(e)}finally{n.f()}}function ay(e){var t,n=ey(e.querySelectorAll("table"));try{for(n.s();!(t=n.n()).done;){var r=t.value;if(!r.parentElement.classList.contains("rise-table-wrap")){var a=document.createElement("div");a.className="rise-table-wrap",r.parentNode.replaceChild(a,r),a.appendChild(r)}}}catch(e){n.e(e)}finally{n.f()}}function iy(e){var t,n=ey(e.querySelectorAll("a"));try{for(n.s();!(t=n.n()).done;){var r=t.value;JE(r.href)&&(r.removeAttribute("href"),r.removeAttribute("rel"),r.removeAttribute("target"),r.setAttribute("data-external",""),r.setAttribute("role","button"))}}catch(e){n.e(e)}finally{n.f()}}function oy(e){var t,n=ey(e.querySelectorAll("a"));try{for(n.s();!(t=n.n()).done;){var r=t.value;r.setAttribute("aria-hidden","true"),r.setAttribute("tabindex","-1")}}catch(e){n.e(e)}finally{n.f()}}function ly(e){var t,n=ey(e.querySelectorAll("a"));try{for(n.s();!(t=n.n()).done;){var r=t.value;r.removeAttribute("aria-hidden"),r.hasAttribute("data-external")?r.setAttribute("tabindex","0"):r.removeAttribute("tabindex")}}catch(e){n.e(e)}finally{n.f()}}function sy(e){var t,n=ey(e.querySelectorAll('a[target="_blank"]'));try{for(n.s();!(t=n.n()).done;){var r=t.value,a=document.createElement("span");a.className="visually-hidden-always",a.textContent="(opens in a new tab)",r.appendChild(a)}}catch(e){n.e(e)}finally{n.f()}}ny.defaultProps={allowTabNavigation:!0,tagName:"div"};var cy=js()({externalLinksDisabled:ue()(["course","externalLinksDisabled"]),courseColors:function(e){var t,n,r=e.course,a=((null==r?void 0:r.theme)||{}).colorAccent,i=_m(a),o=B()(t=[]).call(t,(0,cl.Z)((null==r||null===(n=r.theme)||void 0===n?void 0:n.colors)||Ad),[a,i]);return o}}),uy=_()(YE.default,J(cy,{showExternalLinksModal:function(){return{type:"rise/globals/SHOW_EXTERNAL_LINKS_MODAL",payload:!0}}}))(ny),dy=iE("cover");function my(){var e=wE(),t=HE(),n=e.description;if(!n)return null;var r=pn()(["description"]);return E().createElement("div",{"data-change-path":r},E().createElement("section",{className:dy("details-content-section")},t?E().createElement(VE,null):E().createElement(KE,null),E().createElement(uy,{className:dy("details-content-description"),key:"text",value:gE(n)})))}var vy=n(90829),py=["Default"];function fy(e){var t=e.Default,n=(0,nn.Z)(e,py),r=n.dueAt,a=r&&mE(r)?"brand--background":"brand--color";return vy.createElement(t,(0,D.Z)({},n,{className:a}))}var hy=n(2909),gy=n(90829),by=["children","disabled","onClick","to"],Ey=function(e,t){var n=e.children,r=e.disabled,a=e.onClick,i=e.to,o=(0,nn.Z)(e,by);return r?gy.createElement("a",(0,D.Z)({"aria-disabled":"true",ref:t,role:"link"},o),n):gy.createElement(hy.rU,(0,D.Z)({onClick:a,ref:t,to:i},o),n)},yy=(0,b.forwardRef)(Ey),ky=n(90829),Cy=(0,b.createContext)({});function wy(e){var t=e.i18n,n=e.children,r=(0,b.useMemo)((function(){return{i18n:t}}),[t]);return ky.createElement(Cy.Provider,{value:r},n)}Cy.displayName="LocalesContext";var Ny=n(90829),_y=iE("locale-switcher");function Sy(){var e,t=(0,I.I0)(),n=(0,b.useContext)(Cy).i18n,r=wE().locale,a=(0,b.useCallback)((function(e){var n=e.target.value;t(jf(n))}),[t]);return null==(null==n?void 0:n.available)||n.available.length<=1?null:Ny.createElement("select",{className:_y(),onChange:a,defaultValue:r},ea()(e=n.available).call(e,(function(e){return Ny.createElement("option",{key:e},e)})))}var Iy=iE("cover"),Ty=aT("CoverAction",(function(){wE().trackingQuizId;var e,t="preview"===window.viewType,n=IE(),r=TE(),a=null==(e=SE())?void 0:e.percentComplete,i=null==n?void 0:n.id,o=function(){if(he("isExport")){var e=ue()(["partnerContent","content"],window);return ve.isExport()&&e}return!1}()?100===a:he("isComplete")?ve.isComplete():null,l=null!=r,s=l?r:i,c=!t&&fe,u=function(e){var t=e.isCourseComplete,n=e.percentCourseComplete,r=_E(),a=r.courseResume,i=r.courseStart,o=r.processStartAgain;return{courseCTALabel:t?o:n>0?a:i}}({isCourseComplete:o,percentCourseComplete:a}),d=u.courseCTALabel,m=Uv()("cover__header-content-action-link","overview__button-enrolled",{"overview__start-again":c});return d?E().createElement("div",{className:Iy("header-content-action-wrapper")},E().createElement(yy,{className:m,to:kf(s)},E().createElement("span",{className:Iy("header-content-action-link-text")},d)),E().createElement(Sy,null)):E().createElement(Sy,null)})),Ly=ar()("partner-content-course-author__"),Zy=function(e){var t=e.partnerContentAuthors,n=e.darkText,r=e.isImage,a=e.learn,i=e.lesson,o=e.isOnePage,l=e.selectedContentId,s=ud()(xt()("id",l),t),c=ue()(["data","authors"],s),u=i?c:t,d=Oe()(u).call(u,(function(e){return e.name})),m=Uv()(Ly("author-container"),(0,Ve.Z)({},Ly("author-container-padding-top"),n)),v=Uv()((0,Ve.Z)({},Ly("gray-text"),!a&&!o)),p=Uv()(Ly("author-image")),f=function(e){return"url(".concat(Id({width:"76",height:"76",imageKey:e.image}),")")};return E().createElement("section",null,E().createElement("h2",{className:"visually-hidden"},"Authors"),E().createElement("ol",{className:m,role:"list"},ea()(d).call(d,(function(e){return E().createElement("li",{key:e.name,className:Ly("author"),role:"listitem"},E().createElement("div",{"aria-hidden":"true",className:p,disabled:r,style:{backgroundImage:f(e)}}),E().createElement("span",{className:v},e.name))}))))},xy=iE("cover"),Py=function(e){var t=e.avatar,n=xy("header-content-authors-avatar");return t?E().createElement("div",{className:n,style:{backgroundImage:"url(".concat(Ee(t),")")}}):E().createElement("div",{className:n},E().createElement(Hp,{decorative:!0}))},Ay=aT("CoverAuthors",(function(e){var t,n,r,a,i=e.className,o=wE(),l=o.color,s=o.partnerContentId,c=o.selectedAuthorId,u=o.theme,d=o.themeId,m=null!=u?u:{},v=m.accentContrast,p=m.coverPageType,f=null!==(t=NE())&&void 0!==t?t:{},h=f.authorName,g=f.avatar,b=_E(),y=(a=LE(),null!==(n=null==a||null===(r=a.data)||void 0===r?void 0:r.authors)&&void 0!==n?n:null),k=Boolean(s)&&Boolean(y),C=BE(768)&&function(e,t){if(e===Zd||e===Pd)switch(t){case Yd.SPLIT_LEFT_IMAGE:case Yd.SPLIT_RIGHT_IMAGE:case Yd.TWO_THIRDS_LEFT_IMAGE:case Yd.TWO_THIRDS_RIGHT_IMAGE:return!0;default:return!1}else if(e===xd)switch(t){case Yd.SPLIT_LEFT_IMAGE:case Yd.SPLIT_RIGHT_IMAGE:return!0;default:return!1}return!1}(d,p),w=p===Yd.LEFT_OVERLAY||p===Yd.CENTERED_OVERLAY||C;if("none"===c)return null;var N=h||"Unknown User",_=xy("header-content-authors").mix(i),S=xy("header-content-authors-name");return k?E().createElement("div",{className:_},E().createElement(Zy,{accentContrast:v,color:l,isImage:w,learn:!0,partnerContentAuthors:y})):E().createElement("div",{className:_},E().createElement(Py,{avatar:g,isImage:w}),E().createElement("div",{className:S},E().createElement("span",{"aria-hidden":"true"},N),E().createElement("span",{className:"visually-hidden"},null==b?void 0:b.a11yAuthorPrefix," ",N)))})),Ry=iE("cover"),My=aT("CoverContentNoImage",(function(e){var t=e.children,n=Ry("header-content");return E().createElement("div",{className:n},t)})),Dy=iE("cover"),Oy=function(e){var t=e.children,n=wE().coverImage,r=null!=n?n:{},a=r.alpha,i=r.media,o=function(){var e,t,n=wE();return null!==(e=null==n||null===(t=n.theme)||void 0===t?void 0:t.coverImageColor)&&void 0!==e?e:rm.DARK}(),l="overlay-".concat(o.toLowerCase()),s=Dy("header-content",(0,Ve.Z)({},l,Boolean(o))),c=xm({alpha:a,color:o,media:i});return E().createElement("div",{className:s,style:c},t)},By=iE("cover"),Fy=function(e){var t=e.hasOverlay,n=void 0!==t&&t,r=wE().coverImage,a=r.alpha,i=r.media,o=xm({alpha:a,hasOverlay:n,media:i}),l=By("header-graphic",{"dot-com":fe});return E().createElement("div",{className:l,style:o})},Hy=iE("cover");function zy(e){var t=e.children,n=Boolean(LE()),r=Hy("header-content-info",{rbc:n,"rise-com":fe});return E().createElement("div",{className:r},t)}function qy(e,t){var n=Ae()(e);if(Me()){var r=Me()(e);t&&(r=Oe()(r).call(r,(function(t){return Fe()(e,t).enumerable}))),n.push.apply(n,r)}return n}function Vy(e){for(var t=1;t<arguments.length;t++){var n=null!=arguments[t]?arguments[t]:{};t%2?qy(Object(n),!0).forEach((function(t){(0,Ve.Z)(e,t,n[t])})):ze()?Object.defineProperties(e,ze()(n)):qy(Object(n)).forEach((function(t){Object.defineProperty(e,t,Fe()(n,t))}))}return e}var Uy={"rise-course-navigation":!0},Gy=(0,b.createContext)(Uy);Gy.displayName="FeatureFlagsContext";var Ky=Gy.Provider;Gy.Consumer;function Wy(){return Vy(Vy({},(0,b.useContext)(Gy)),Uy)}function jy(e){return Wy()[e]}var Yy=function(e){var t=e.children;return E().createElement(E().Fragment,null,t)};Yy.displayName="On";var Qy=function(e){var t=e.children;return E().createElement(E().Fragment,null,t)};Qy.displayName="Off";var Xy=function e(t){var n=t.children,r=t.featureFlags,a=Wy(),i=(0,b.useMemo)((function(){var e,t=B()(e=[]).call(e,null!=r?r:[]);return t.length&&t.every((function(e){return a[e]}))}),[r,a]),o=(0,b.useMemo)((function(){var t={};return E().Children.forEach(n,(function(r){switch(r.type.displayName){case e.On.displayName:t.on=r;break;case e.Off.displayName:t.off=r;break;default:t.on=n}})),t}),[n]),l=o.on,s=void 0===l?null:l,c=o.off;return i?s:void 0===c?null:c};Xy.On=Yy,Xy.Off=Qy;var Jy=n(58726);function $y(e,t){var n=Ae()(e);if(Me()){var r=Me()(e);t&&(r=Oe()(r).call(r,(function(t){return Fe()(e,t).enumerable}))),n.push.apply(n,r)}return n}function ek(e){for(var t=1;t<arguments.length;t++){var n=null!=arguments[t]?arguments[t]:{};t%2?$y(Object(n),!0).forEach((function(t){(0,Ve.Z)(e,t,n[t])})):ze()?Object.defineProperties(e,ze()(n)):$y(Object(n)).forEach((function(t){Object.defineProperty(e,t,Fe()(n,t))}))}return e}var tk=Ts()({WHITE:null,TRANSPARENT:null}),nk={accentColor:null,backgroundColor:"",backgroundType:Od.LIGHT,cardMode:tk.WHITE,customBackgroundColorContrast:$d.AUTO,entranceAnimation:!0,markerColorContrast:$d.AUTO,paddingBottom:3,paddingLinked:!0,paddingTop:3,snippetColorContrast:$d.AUTO},rk={knowledge:["knowledge"],knowledgeCheck:["draw from question bank","fillin","matching","multiple choice","multiple response"],flashcard:["flashcard","stack"],interactive:["accordion","tabs"],"interactive-fullscreen":["sorting","timeline","process"],multimedia:["attachment","embed"],quote:["carousel"]};var ak={360:{storyline:"#fafafa"},impact:{c:"#ececec",d:"#f5f5f5"},"interactive-fullscreen":{timeline:"#f5f5f5"},quote:{d:"#f5f5f5"}};var ik={multimedia:{embed:function(e){return{cardMode:!1===e.showBorder?tk.TRANSPARENT:tk.WHITE}}}};function ok(e,t,n){return function(e,t,n){var r,a,i=function(e,t){var n,r=null===(n=ak[e])||void 0===n?void 0:n[t];return null==r?{}:{backgroundColor:r,backgroundType:Od.COLOR}}(e,t);if(null==n.v||n.v<2){var o;"#ffffff"===(null===(o=(n=function(e){return ek(ek({},e),{},{backgroundType:null,cardMode:null,v:1})}(n)).backgroundColor)||void 0===o?void 0:o.toLowerCase())&&0===Ae()(i).length&&(n=ur()("backgroundColor",n))}var l=null===(r=ik[e])||void 0===r||null===(a=r[t])||void 0===a?void 0:a.call(r,n),s=n.backgroundColor&&null==n.backgroundType?{backgroundType:Od.COLOR}:{};return[nk,i,l,n,s,{v:2}].reduce((function(e,t){return null==t?e:ek(ek({},e),iu()(Jy.Z,t))}))}(e,t,n)}var lk=n(90829),sk=["children"];function ck(e,t){var n=Ae()(e);if(Me()){var r=Me()(e);t&&(r=Oe()(r).call(r,(function(t){return Fe()(e,t).enumerable}))),n.push.apply(n,r)}return n}function uk(e){for(var t=1;t<arguments.length;t++){var n=null!=arguments[t]?arguments[t]:{};t%2?ck(Object(n),!0).forEach((function(t){(0,Ve.Z)(e,t,n[t])})):ze()?Object.defineProperties(e,ze()(n)):ck(Object(n)).forEach((function(t){Object.defineProperty(e,t,Fe()(n,t))}))}return e}var dk=sn()((0,b.createContext)({}),{displayName:"BlockSettingsContext"});function mk(){return(0,b.useContext)(dk)}function vk(e){return function(t){var n=lk.forwardRef((function(n,r){var a=mk(),i=uk(uk({},n),{},(0,Ve.Z)({},null!=e?e:"settings",a));return lk.createElement(t,(0,D.Z)({ref:r},i))}));return n.displayName="withBlockSettings(".concat(t.displayName||t.name,")"),n}}function pk(){var e=mk();return null==e?null:function(e){switch(e.backgroundType){case Od.COLOR:return e.backgroundColor;case Od.ACCENT:return e.courseColor;case Od.TINT:return _m(e.courseColor);case Od.LIGHT:return"#ffffff";case Od.GRAY:return"#fafafa";case Od.DARK:return"#303030";case Od.BLACK:return"#000000"}}(e)}function fk(e){return function(t){var n=lk.forwardRef((function(n,r){var a=pk(),i=uk(uk({},n),{},(0,Ve.Z)({},null!=e?e:"backgroundColor",a));return lk.createElement(t,(0,D.Z)({ref:r},i))}));return n.displayName="withBackgroundColor(".concat(t.displayName||t.name,")"),n}}function hk(e){var t=e.children,n=(0,nn.Z)(e,sk),r=yk(),a=mk(),i=PE(),o=function(){var e,t,n=wE();return(null==n||null===(e=n.features)||void 0===e?void 0:e["rise-rtl"])&&(null==n||null===(t=n.experiments)||void 0===t?void 0:t.rtl)}(),l=null==r?n:ok(r.family,r.variant,n),s=uk(uk({courseColor:i,rtl:o},a),l);return lk.createElement(dk.Provider,{value:s},t)}dk.Consumer;var gk=n(90829),bk=sn()((0,b.createContext)(void 0),{displayName:"BlockContext"});function Ek(e){var t=e.block,n=e.children,r=(0,b.useState)(t),a=(0,qe.Z)(r,2),i=a[0],o=a[1];return(0,b.useEffect)((function(){return o((function(e){return t||e}))}),[t]),gk.createElement(bk.Provider,{value:i},gk.createElement(hk,null==i?void 0:i.settings,n))}bk.Consumer;function yk(){return(0,b.useContext)(bk)}var kk=n(90829);var Ck=kk.forwardRef((function(e,t){return kk.createElement("img",(0,D.Z)({},e,{ref:t}))})),wk=n(90829);var Nk=wk.forwardRef((function(e,t){var n=jy("rise-lazy-load-imgs"),r=yk(),a=null!=r?r:{},i=a.family,o=a.variant;return!n||"gallery"===i&&"centered"===o?wk.createElement(Ck,(0,D.Z)({},e,{ref:t})):wk.createElement("img",(0,D.Z)({decoding:"async",loading:"lazy"},e,{ref:t}))})),_k=n(90829),Sk=["children"],Ik={ImageEagerOrLazy:Nk},Tk=sn()((0,b.createContext)(Ik),{displayName:"BundleContext"});function Lk(e){var t=e.children,n=(0,nn.Z)(e,Sk);return _k.createElement(Tk.Provider,{value:n},t)}function Zk(){return null}function xk(e){function t(t,n){var r,a=null!==(r=(0,b.useContext)(Tk)[e])&&void 0!==r?r:Zk;return _k.createElement(a,(0,D.Z)({ref:n},t))}return t.displayName="BundleComponent(".concat(e,")"),(0,b.forwardRef)(t)}var Pk=xk("CoverProgress"),Ak=iE("cover"),Rk=aT("CoverTitle",(function(){var e=wE().title,t=Ak("header-content-title"),n=pn()(["title"]);return E().createElement("h1",{"data-change-path":n,className:t},e)})),Mk={SPLIT_LEFT_IMAGE:"LEFT_OVERLAY",SPLIT_RIGHT_IMAGE:"LEFT_OVERLAY",TWO_THIRDS_LEFT_IMAGE:"LEFT_OVERLAY",TWO_THIRDS_RIGHT_IMAGE:"LEFT_OVERLAY"};function Dk(){var e,t=wE().coverPageType;return zE()&&null!==(e=Mk[t])&&void 0!==e?e:t}var Ok=function(){return E().createElement(E().Fragment,null,E().createElement(Oy,null,E().createElement(zy,null,E().createElement(Ay,null),E().createElement(Rk,null),E().createElement(Pk,null),E().createElement(Ty,null))))},Bk=function(){return E().createElement(E().Fragment,null,E().createElement(My,null,E().createElement(zy,null,E().createElement(Ay,null),E().createElement(Rk,null),E().createElement(Pk,null),E().createElement(Ty,null))))},Fk=function(){return E().createElement(E().Fragment,null,E().createElement(Fy,null),E().createElement(My,null,E().createElement(zy,null,E().createElement(Ay,null),E().createElement(Rk,null),E().createElement(Pk,null),E().createElement(Ty,null))))},Hk=function(){return E().createElement(E().Fragment,null,E().createElement(My,null,E().createElement(zy,null,E().createElement(Ay,null),E().createElement(Rk,null),E().createElement(Pk,null),E().createElement(Ty,null))),E().createElement(Fy,null))};function zk(){switch(Dk()){default:case Yd.LEFT_OVERLAY:case Yd.CENTERED_OVERLAY:return E().createElement(Ok,null);case Yd.LEFT:case Yd.CENTERED:return E().createElement(Bk,null);case Yd.SPLIT_LEFT_IMAGE:case Yd.TWO_THIRDS_LEFT_IMAGE:return E().createElement(Hk,null);case Yd.SPLIT_RIGHT_IMAGE:case Yd.TWO_THIRDS_RIGHT_IMAGE:return E().createElement(Fk,null)}}function qk(){return E().createElement("header",{className:"cover__header"},E().createElement(zk,null))}var Vk=n(21804),Uk=n.n(Vk),Gk=iE("cover");function Kk(e){var t=e.children,n=Dk(),r=(0,b.useMemo)((function(){return Uk()(n)}),[n]),a=Gk({layout:r});return E().createElement("div",{id:"cover",className:a},t)}var Wk=n(73935),jk=function(){var e=arguments.length>0&&void 0!==arguments[0]?arguments[0]:"portal",t=document.getElementById(e);return null==t&&((t=document.createElement("div")).setAttribute("id",e),document.body.appendChild(t)),t},Yk=n(90829);function Qk(e){var t=Xk();return function(){var n,r=(0,M.Z)(e);if(t){var a=(0,M.Z)(this).constructor;n=L()(r,arguments,a)}else n=r.apply(this,arguments);return(0,R.Z)(this,n)}}function Xk(){try{var e=!Boolean.prototype.valueOf.call(L()(Boolean,[],(function(){})))}catch(e){}return(Xk=function(){return!!e})()}var Jk=function(e){(0,A.Z)(n,e);var t=Qk(n);function n(e){var r;return(0,Z.Z)(this,n),(r=t.call(this,e)).state={isSticky:!1},r.portal=jk(),setTimeout((function(){var e,t=document.getElementsByClassName("page-wrap")[0];null==t||null===(e=t.addEventListener)||void 0===e||e.call(t,"scroll",r.onScrollRef=r.onScroll.bind((0,P.Z)(r)))}),10),r}return(0,x.Z)(n,[{key:"componentWillUnmount",value:function(){var e,t=document.getElementsByClassName("page-wrap")[0];null==t||null===(e=t.removeEventListener)||void 0===e||e.call(t,"scroll",this.onScrollRef)}},{key:"onScroll",value:function(){var e=document.getElementsByClassName("page-wrap")[0],t=e.scrollTop,n=e.scrollTop,r=t>this.progresswrap.getBoundingClientRect().top+n;this.state.isSticky!==r&&this.setState({isSticky:r})}},{key:"isLessonPreview",value:function(){return!!document.querySelector(".lesson--preview")}},{key:"timelineProgressValue",value:function(){var e=this.props,t=e.items,n=e.lessonProgress,r=uo()(-1,"activeIndex",n),a=Nr()(t);return-1===r?0:bi()(r)===a?100:Uc()("%","",ue()([r,"linePosition"],t))}},{key:"processProgressValue",value:function(){var e=this.props,t=e.items,n=e.lessonProgress,r=uo()(0,"activeIndex",n),a=Nr()(t);return r>a?100:Math.round(r/a*100)}},{key:"progressValue",value:function(){var e=this.props,t=e.lessonProgress;switch(e.type){case"process":return this.processProgressValue();case"sorting":return uo()(0,"percentViewed",t);case"timeline":return this.timelineProgressValue();default:return uo()(0,"percentComplete",t)}}},{key:"render",value:function(){var e=this,t=this.props,n=t.type,r=t.items,a=this.state.isSticky,i=Uv()("progress-wrap",{}),o=Uv()("lesson-progress-wrapper",{"lesson-progress-wrapper--visible":a}),l=Uv()("progress",{"progress--timeline":"timeline"===n,"progress--video":"video"===n}),s=this.progressValue(),c="timeline"===n&&r&&ea()(r).call(r,(function(e){var t,n=Uv()("progress__marker",{"progress__marker--active brand--background":parseInt(s)>=parseInt(ga()(t=e.linePosition).call(t,0,-1))});return Yk.createElement("div",{className:n,style:{left:e.linePosition},key:e.id})})),u=Yk.createElement("div",{className:i},Yk.createElement("div",{className:l},Yk.createElement("div",{className:"progress__container"},Yk.createElement("div",{className:"progress__indicator brand--background",style:{transform:"translate3d(".concat(s,"%,0px,0px)")}}),c)));return Yk.createElement("div",{ref:function(t){return e.progresswrap=t}},u,(0,Wk.createPortal)(Yk.createElement("div",{className:o},u),this.portal))}}]),n}(Yk.Component);function $k(e){var t=eC();return function(){var n,r=(0,M.Z)(e);if(t){var a=(0,M.Z)(this).constructor;n=L()(r,arguments,a)}else n=r.apply(this,arguments);return(0,R.Z)(this,n)}}function eC(){try{var e=!Boolean.prototype.valueOf.call(L()(Boolean,[],(function(){})))}catch(e){}return(eC=function(){return!!e})()}var tC=iE("lesson-header"),nC=aT("LessonHeaderAuthor",(function(e){var t=e.avatar,n=e.authorName,r=e.className,a=void 0===r?"":r,i=_E();return E().createElement("div",{className:"lesson-header__author ".concat(a)},E().createElement("img",{className:"lesson-header__author-img",src:Ee(t),alt:""}),E().createElement("span",{className:"visually-hidden"},null==i?void 0:i.a11yAuthorPrefix," ",n),E().createElement("span",{"aria-hidden":"true",className:"lesson-header__author-name"},n))})),rC=function(e){var t=e.showPartnerContent,n=void 0!==t&&t;return E().createElement("div",{className:tC("author",{"partner-content":n})})},aC=function(){return E().createElement("div",{className:"lesson-header__counter"})},iC=function(e){var t,n,r,a=e.lessonName,i=e.lessonPreposition,o=e.totalLessons,l=e.lessonNumber,s=e.showPartnerContent;return E().createElement("div",{className:tC("counter",{"partner-content":s})},E().createElement("div",{className:"lesson-header__count"},B()(t=B()(n=B()(r="".concat(a," ")).call(r,l," ")).call(n,i," ")).call(t,o)))},oC=function(e){var t=e.description;return E().createElement(uy,{className:"lesson-header__description",value:t})},lC=function(e){var t=e.children;return E().createElement("div",{className:"lesson-header__grouped-row"},t)},sC=function(e){var t=e.children,n=e.sectionStyles,r=e.topWrapClassName;return E().createElement("section",{className:"page__header",style:n},E().createElement("div",{className:"page__header-limit"},E().createElement("div",{className:"page__header-container"},E().createElement("div",{className:"lesson-header__row"},E().createElement("div",{className:"lesson-header__main"},E().createElement("div",{className:"lesson-header"},E().createElement("div",{className:r},t)))))))},cC=function(e){var t=e.title,n=e.id,r=pn()(["lessons",{id:n},"title"]);return E().createElement("h1",{className:"lesson-header__title","data-change-path":r},E().createElement(uy,{value:t}))},uC=function(e){var t=e.authorName,n=e.avatar,r=e.color,a=e.description,i=e.labels,o=e.lessonHeaderStyle,l=e.lessonId,s=e.lessonNumber,c=e.partnerContentAuthors,u=e.showAuthor,d=e.showLessonCount,m=e.title,v=e.totalLessons,p=i.lessonName,f=i.lessonPreposition,h=function(e){return"url(".concat(Id({width:"76",height:"76",imageKey:e.image}),")")},g=o===Od.TINT?{color:r}:null,b=n&&t&&u&&!c;return E().createElement("div",{className:"lesson-header"},E().createElement("div",{className:"lesson-header__top-wrap",style:g},E().createElement(cC,{title:m,id:l}),c&&E().createElement("div",{className:"lesson-header__partner-content"},ea()(c).call(c,(function(e){return E().createElement("div",{key:e.name,className:"lesson-header__partner-content-author"},E().createElement("div",{className:"lesson-header__partner-content-author-img",style:{backgroundImage:h(e)}}),E().createElement("div",null,E().createElement("span",{className:"visually-hidden"},null==i?void 0:i.a11yAuthorPrefix," ",e.name),E().createElement("span",{"aria-hidden":"true"},e.name)))}))),E().createElement("div",{className:"lesson-header__author-count-wrap"},b?E().createElement(nC,{avatar:n,authorName:t}):E().createElement(rC,null),d?E().createElement(iC,{lessonName:p,lessonNumber:s,lessonPreposition:f,totalLessons:v}):E().createElement(aC,null))),a&&E().createElement(oC,{description:a}))},dC=(E().Component,iE("lesson-header")),mC=function(e){return"url(".concat(Id({width:"76",height:"76",imageKey:null==e?void 0:e.image}),")")},vC=function(e){var t=e.partnerContentAuthors,n=ea()(t).call(t,(function(e){return e.name})).join(", "),r=1===t.length;return E().createElement("div",{className:dC("partner-content",{mobile:!0})},E().createElement("div",{className:dC("partner-content-author",{single:r})},ea()(t).call(t,(function(e){return E().createElement("div",{key:e.name,className:dC("partner-content-author-img",{single:r}),style:{backgroundImage:mC(e)}})}))),E().createElement("span",{"aria-hidden":"true",className:dC("author-name")},n))},pC=function(e){var t=e.partnerContentAuthors,n=_E();return E().createElement("div",{className:dC("partner-content")},ea()(t).call(t,(function(e){return E().createElement("div",{key:e.name,className:dC("partner-content-author")},E().createElement("div",{className:dC("partner-content-author-img"),style:{backgroundImage:mC(e)}}),E().createElement("div",null,E().createElement("span",{className:"visually-hidden"},null==n?void 0:n.a11yAuthorPrefix," ",e.name),E().createElement("span",{"aria-hidden":"true",className:dC("author-name"),tag:"span"},e.name)))})))},fC=iE("lesson-header"),hC=function(e){var t=e.authorName,n=e.avatar,r=e.description,a=e.lessonName,i=e.lessonNumber,o=e.lessonPreposition,l=e.partnerContentAuthors,s=e.showAuthor,c=e.showLessonCount,u=e.title,d=e.totalLessons,m=e.lessonId,v=!br()(l)&&s,p=n&&t&&s&&!v,f=p||v||c,h=c&&(p||v);return E().createElement("div",{className:fC("content")},f&&E().createElement("div",{className:fC("info-row")},p?E().createElement(nC,{avatar:n,authorName:t}):E().createElement(rC,null),v&&E().createElement(pC,{partnerContentAuthors:l}),h&&E().createElement("span",{"aria-hidden":"true",className:fC("info-row--divider")},"|"),c?E().createElement(iC,{lessonName:a,lessonNumber:i,lessonPreposition:o,totalLessons:d}):E().createElement(aC,null)),E().createElement("div",{className:fC("title-wrapper",{"no-info":!f})},E().createElement(cC,{title:u,id:m}),r&&E().createElement(oC,{description:r})))},gC=function(e){var t=e.authorName,n=e.avatar,r=e.description,a=e.lessonName,i=e.lessonNumber,o=e.lessonPreposition,l=e.partnerContentAuthors,s=e.showAuthor,c=e.showLessonCount,u=e.title,d=e.totalLessons,m=e.lessonId,v=(0,b.useMemo)((function(){return n&&t&&s&&!p}),[n,t,s,p]),p=!br()(l);return E().createElement("div",{className:fC("content")},c?E().createElement(iC,{lessonName:a,lessonNumber:i,lessonPreposition:o,totalLessons:d}):E().createElement(aC,null),v&&E().createElement(nC,{avatar:n,authorName:t}),s&&p&&E().createElement(vC,{partnerContentAuthors:l}),E().createElement(cC,{title:u,id:m}),r&&E().createElement(oC,{description:r}))},bC=function(e){var t=e.authorName,n=e.avatar,r=e.description,a=e.lessonName,i=e.lessonNumber,o=e.lessonPreposition,l=e.partnerContentAuthors,s=e.showAuthor,c=e.showLessonCount,u=e.title,d=e.totalLessons,m=e.lessonId,v=(0,b.useMemo)((function(){return n&&t&&s&&!p}),[n,t,s,p]),p=!br()(l);return E().createElement("div",{className:fC("content")},c?E().createElement(iC,{lessonName:a,lessonNumber:i,lessonPreposition:o,totalLessons:d}):E().createElement(aC,null),E().createElement(cC,{title:u,id:m}),v?E().createElement(nC,{avatar:n,authorName:t}):E().createElement(rC,{showPartnerContent:p}),s&&p&&E().createElement(pC,{partnerContentAuthors:l}),r&&E().createElement(oC,{description:r}))},EC=function(e){var t=qE();return e.lessonHeaderSize!==Bd.SMALL||t?t?E().createElement(gC,e):E().createElement(bC,e):E().createElement(hC,e)},yC=function(e){return e===jd.FLOATING||e===jd.FLOATING_FULL};function kC(){var e=$((function(e){return e.course.buttonNavigationStyle}));return BE(480)&&e===jd.FLOATING?jd.FLOATING_FULL:e}var CC=function(e,t){var n=e.className;return E().createElement("svg",{"aria-hidden":"true",className:n,fill:"none",focusable:"false",role:"img",viewBox:"0 0 16 15",height:"15",width:"16",ref:t,xmlns:"http://www.w3.org/2000/svg"},E().createElement("path",{d:"M2.34315 7.34315L8 13L13.6569 7.34315",stroke:"currentColor",strokeLinecap:"round",strokeLinejoin:"round",strokeWidth:"2"}),E().createElement("rect",{x:"7",y:"1",width:"2",height:"12",rx:"0.999999",fill:"currentColor"}))},wC=(0,b.forwardRef)(CC),NC=function(e,t){var n=e.className;return E().createElement("svg",{"aria-hidden":"true",className:n,fill:"none",focusable:"false",ref:t,viewBox:"0 0 15 16",xmlns:"http://www.w3.org/2000/svg"},E().createElement("path",{d:"M2 8L7.65685 13.6569L13.3137 8",stroke:"currentColor",strokeLinecap:"round",strokeLinejoin:"round",strokeWidth:"2"}))},_C=(0,b.forwardRef)(NC),SC=xk("LessonNav"),IC=iE("lesson-nav");function TC(e,t){var n=e.allowTooltip,r=e.courseFinishLabel,a=e.onFocus,i=e.nextLesson,o=e.restrictionData,l=e.restrictionType,s=null==i?void 0:i.id,c=kC(),u=yC(c),d=u?wC:_C;return E().createElement(SC,{allowTooltip:n,direction:"next",finish:!0,isFloating:u,navLessonId:s,onFocus:a,ref:t,restrictionData:o,restrictionType:l},E().createElement("span",{className:IC("link-text").mix("brand--ui")},r),E().createElement(d,{className:IC("link-icon")}))}var LC=(0,b.forwardRef)(TC),ZC=iE("lesson-nav");function xC(e,t){var n,r,a,i=e.allowTooltip,o=e.lessonNameLabel,l=e.nextLesson,s=e.nextLessonNumber,c=e.onFocus,u=e.restrictionData,d=e.restrictionType,m=null==l?void 0:l.id,v=kC(),p=yC(v),f=Zm(l)&&m,h=(null==l?void 0:l.title)||"",g=p?wC:_C,b=f?B()(n="".concat(o," ")).call(n,s," - "):"",y=p&&f?B()(r="".concat(o," ")).call(r,s):B()(a="".concat(b)).call(a,h);return E().createElement(SC,{allowTooltip:i,direction:"next",isFloating:p,navLessonId:m,onFocus:c,ref:t,restrictionData:u,restrictionType:d},E().createElement("span",{className:ZC("link-text").mix("brand--ui")},y),E().createElement(g,{className:ZC("link-icon")}))}var PC=(0,b.forwardRef)(xC),AC=function(e,t){var n=e.className;return E().createElement("svg",{"aria-hidden":"true",className:n,fill:"none",focusable:"false",height:"15",role:"img",ref:t,viewBox:"0 0 16 15",width:"16",xmlns:"http://www.w3.org/2000/svg"},E().createElement("path",{d:"M13.6569 7.65685L8 2L2.34315 7.65686",rule:"stroke",stroke:"currentColor",strokeLinecap:"round",strokeLinejoin:"round",strokeWidth:"2"}),E().createElement("rect",{fill:"currentColor",x:"9",y:"14",width:"2",height:"12",rx:"0.999999",transform:"rotate(180 9 14)"}))},RC=(0,b.forwardRef)(AC),MC=function(e,t){var n=e.className;return E().createElement("svg",{"aria-hidden":"true",className:n,fill:"none",focusable:"false",ref:t,viewBox:"0 0 15 16",xmlns:"http://www.w3.org/2000/svg"},E().createElement("path",{d:"M2 8L7.65685 2.34315L13.3137 8",stroke:"currentColor",strokeLinecap:"round",strokeLinejoin:"round",strokeWidth:"2"}))},DC=(0,b.forwardRef)(MC),OC=iE("lesson-nav"),BC=function(e,t){var n,r,a,i=e.allowTooltip,o=e.className,l=e.courseHomeLabel,s=e.lessonNameLabel,c=e.onFocus,u=e.previousLesson,d=e.previousLessonNumber,m=null==u?void 0:u.id,v=kC(),p=yC(v),f=Zm(u)&&m,h=(null==u?void 0:u.title)||l,g=p?RC:DC,b=f?B()(n=B()(r="".concat(s," ")).call(r,d," - ")).call(n,h):h,y=f&&p?B()(a="".concat(s," ")).call(a,d):b;return E().createElement(SC,{allowTooltip:i,className:o,direction:"previous",isFloating:p,navLessonId:m,onFocus:c,ref:t},p?E().createElement(E().Fragment,null,E().createElement("span",{className:OC("link-text").mix("brand--ui")},y),E().createElement(g,{className:OC("link-icon")})):E().createElement(E().Fragment,null,E().createElement(g,{className:OC("link-icon")}),E().createElement("span",{className:OC("link-text").mix("brand--ui")},y)))},FC=(0,b.forwardRef)(BC),HC=n(37176),zC=n(97809);function qC(e){var t=e.className,n=e.cx,r=e.cy,a=e.diameter,i=e.onTransitionEnd,o=void 0===i?Function.prototype:i,l=e.r,s=e.strokeLinecap,c=e.strokeWidth,u=e.transform,d=e.value,m=void 0===d?0:d,v=(0,b.useRef)(),p=Math.PI*(Number(a)-Number(c)),f=p*(100-m)/100;return(0,zC.Z)("transitionend",o,v.current),E().createElement("circle",{className:t,cx:n,cy:r,fill:"transparent",r:l,ref:v,strokeDasharray:p,strokeDashoffset:f,strokeLinecap:s,strokeWidth:c,transform:u})}var VC=Bs.COMPACT,UC=Bs.COVER,GC=Bs.SIDEBAR,KC=iE("progress-circle");function WC(e){var t=e["aria-hidden"],n=e["aria-label"],r=e.isCurrent,a=e.isFailed,i=e.isPassed,o=e.scope,l=e.value,s=(0,b.useState)(100===l),c=(0,qe.Z)(s,2),u=c[0],d=c[1],m=(0,HC.Z)(l),v=KC({compact:o===VC,cover:o===UC,current:r,sidebar:o===GC}),p=KC("track"),f=KC("runner",{done:u,failed:a,passed:i,unstarted:0===l}),h=KC("pass",{done:u,visible:i}),g=KC("fail",{done:u,visible:a});return(0,b.useEffect)((function(){if(100!==l&&100===m)d(!1);else if(100===l&&!u){var e=setTimeout((function(){return d(!0)}),300);return clearTimeout.bind(null,e)}}),[u,m,l]),E().createElement("svg",{"aria-hidden":t,"aria-label":n,className:v,fill:"none",focusable:"false",role:"img",viewBox:"0 0 16 16",xmlns:"https://www.w3.org/2000/svg"},E().createElement("circle",{className:p,cx:"8",cy:"8",fill:"transparent",r:"7",strokeWidth:"2",transform:"rotate(-89.9 8 8)"}),E().createElement(qC,{className:f,cx:"8",cy:"8",diameter:"16",r:"7",strokeWidth:"2",transform:"rotate(-89.9 8 8)",value:l}),E().createElement("path",{className:h,d:"M11.3227 6.65905C11.6133 6.37599 11.6347 5.89413 11.3705 5.58277C11.1063 5.27141 10.6566 5.24847 10.366 5.53152L6.93323 8.87512L5.6338 7.60944C5.3432 7.32639 4.89345 7.34933 4.62927 7.66069C4.36509 7.97205 4.38651 8.45391 4.67711 8.73697L6.45488 10.4686C6.72611 10.7328 7.14034 10.7328 7.41157 10.4686L11.3227 6.65905Z"}),E().createElement("path",{className:g,clipRule:"evenodd",d:"M9.46967 10.5303C9.76256 10.8232 10.2374 10.8232 10.5303 10.5303C10.8232 10.2374 10.8232 9.76256 10.5303 9.46967L9.06066 8L10.5303 6.53033C10.8232 6.23744 10.8232 5.76256 10.5303 5.46967C10.2374 5.17678 9.76256 5.17678 9.46967 5.46967L8 6.93934L6.53033 5.46967C6.23744 5.17678 5.76256 5.17678 5.46967 5.46967C5.17678 5.76256 5.17678 6.23744 5.46967 6.53033L6.93934 8L5.46967 9.46967C5.17678 9.76256 5.17678 10.2374 5.46967 10.5303C5.76256 10.8232 6.23744 10.8232 6.53033 10.5303L8 9.06066L9.46967 10.5303Z",fillRule:"evenodd"}))}var jC=n(90829),YC=(0,b.createContext)(null);function QC(e){var t=e.children,n=e.isCourseNavOpen;return jC.createElement(YC.Provider,{value:{isCourseNavOpen:n}},t)}YC.displayName="CourseNavContext";YC.Consumer;function XC(e){return sn()((function(t){var n=(0,b.useContext)(YC);return jC.createElement(e,(0,D.Z)({},t,n))}),{displayName:"withCourseNavContext(".concat(e.displayName||e.name,")")})}var JC=n(90829);function $C(){return BE(960)}FE(960,"isMobile","Mobile");function ew(){return function(e){var t=e.course,n=e.search,r=e.isMobile;return t.type!==Os&&((Dm(t)||Om(t)&&!!r)&&Bm(t)||n.active)}({course:wE(),isMobile:$C(),search:CE().search})}function tw(){return function(e){var t=e.course,n=e.isMobile;return Om(t)&&Bm(t)&&!n}({course:wE(),isMobile:$C()})}var nw=n(90829);function rw(e){var t=aw();return function(){var n,r=(0,M.Z)(e);if(t){var a=(0,M.Z)(this).constructor;n=L()(r,arguments,a)}else n=r.apply(this,arguments);return(0,R.Z)(this,n)}}function aw(){try{var e=!Boolean.prototype.valueOf.call(L()(Boolean,[],(function(){})))}catch(e){}return(aw=function(){return!!e})()}var iw=function(e){(0,A.Z)(n,e);var t=rw(n);function n(e){var r;return(0,Z.Z)(this,n),(r=t.call(this,e)).state={isSticky:!1},r.portal=jk(),setTimeout((function(){document.getElementsByClassName("page-wrap")[0].addEventListener("scroll",r.onScrollRef=r.onScroll.bind((0,P.Z)(r)))}),10),r}return(0,x.Z)(n,[{key:"componentWillUnmount",value:function(){document.getElementsByClassName("page-wrap")[0].removeEventListener("scroll",this.onScrollRef)}},{key:"onScroll",value:function(){var e=document.getElementsByClassName("page-wrap")[0],t=e.scrollTop,n=e.scrollTop,r=t>this.progresswrap.getBoundingClientRect().top+n&&t>0;this.state.isSticky!==r&&this.setState({isSticky:r})}},{key:"isLessonPreview",value:function(){return!!document.querySelector(".lesson--preview")}},{key:"timelineProgressValue",value:function(){var e=this.props,t=e.items,n=e.lessonProgress,r=uo()(-1,"activeIndex",n),a=Nr()(t);return-1===r?0:bi()(r)===a?100:Uc()("%","",ue()([r,"linePosition"],t))}},{key:"processProgressValue",value:function(){var e=this.props,t=e.items,n=e.lessonProgress,r=uo()(0,"activeIndex",n),a=Nr()(t);return r>a?100:Math.round(r/a*100)}},{key:"progressValue",value:function(){var e=this.props,t=e.lessonProgress;switch(e.type){case"process":return this.processProgressValue();case"sorting":return uo()(0,"percentViewed",t);case"timeline":return this.timelineProgressValue();default:return uo()(0,"percentComplete",t)}}},{key:"render",value:function(){var e=this,t=this.props,n=t.type,r=t.items,a=t.sidebarAvailable,i=this.state.isSticky,o=Uv()("progress-wrap",{}),l=this.props.isCourseNavOpen,s=this.props.isCourseNavOpen&&this.props.isMobile,c=Uv()("lesson-progress-wrapper",{"lesson-progress-wrapper--visible":i&&!s,"lesson--open":l&&a&&!this.isLessonPreview(),"lesson--open-mobile":a&&s&&!this.isLessonPreview()}),u=Uv()("progress",{"progress--timeline":"timeline"===n,"progress--video":"video"===n}),d=this.progressValue(),m="timeline"===n&&r&&ea()(r).call(r,(function(e){var t,n=Uv()("progress__marker",{"progress__marker--active brand--background":parseInt(d)>=parseInt(ga()(t=e.linePosition).call(t,0,-1))});return nw.createElement("div",{className:n,style:{left:e.linePosition},key:e.id})})),v=nw.createElement("div",{className:o},nw.createElement("div",{className:u},nw.createElement("div",{className:"progress__container"},nw.createElement("div",{className:"progress__indicator brand--background",style:{transform:"translate3d(".concat(d,"%,0px,0px)")}}),m)));return nw.createElement("div",{ref:function(t){return e.progresswrap=t}},v,(0,Wk.createPortal)(nw.createElement("div",{className:c},v),this.portal))}}]),n}(nw.Component),ow=_()((function(e){function t(t){var n=ew();return JC.createElement(e,(0,D.Z)({},t,{sidebarAvailable:n}))}return t.displayName="withNavSidebarAvailable(".concat(e.displayName||e.name,")"),t}),XC,FE(480,"isMobile")),lw=ow(iw),sw=hE,cw=hE,uw=hE,dw=hE,mw=hE,vw=hE,pw=n(90829);function fw(e){var t=e.children,n=e.className,r=e.height,a=e.width,i=e.viewBox;return pw.createElement("svg",{"aria-hidden":"true",className:n,fill:"none",focusable:"false",height:r,viewBox:i,width:a,xmlns:"http://www.w3.org/2000/svg"},t)}var hw=n(90829);function gw(e){return hw.createElement(fw,(0,D.Z)({viewBox:"0 0 24 24"},e),hw.createElement("path",{d:"M1 10.9609L10 19.9609",stroke:"currentColor",strokeWidth:"1.5"}),hw.createElement("path",{d:"M1 11.9609L10 2.96094",stroke:"currentColor",strokeWidth:"1.5"}),hw.createElement("path",{d:"M2 11.5H23",stroke:"currentColor",strokeWidth:"1.5"}))}var bw=function(e){var t=e.className;return E().createElement("svg",{"aria-hidden":"true",className:t,fill:"none",focusable:"false",role:"img",viewBox:"0 0 16 8",xmlns:"http://www.w3.org/2000/svg",width:"16",height:"8"},E().createElement("path",{fill:"currentColor",fillRule:"evenodd",d:"M1 5h11.6l-1.3 1.3c-.4.4-.4 1 0 1.4.2.2.4.3.7.3.3 0 .5-.1.7-.3l3-3c.4-.4.4-1 0-1.4l-3-3c-.4-.4-1-.4-1.4 0-.4.4-.4 1 0 1.4L12.6 3H1c-.6 0-1 .4-1 1s.4 1 1 1"}))},Ew=n(90829);function yw(e){return Ew.createElement(fw,(0,D.Z)({height:"12",width:"18",viewBox:"0 0 18 12"},e),Ew.createElement("path",{clipRule:"evenodd",d:"M0.666992 1.00002C0.666992 0.539783 1.04009 0.166687 1.50033 0.166687H14.0003C14.4606 0.166687 14.8337 0.539783 14.8337 1.00002C14.8337 1.46026 14.4606 1.83335 14.0003 1.83335H1.50033C1.04009 1.83335 0.666992 1.46026 0.666992 1.00002ZM0.666992 6.00002C0.666992 5.53978 1.04009 5.16669 1.50033 5.16669H16.5003C16.9606 5.16669 17.3337 5.53978 17.3337 6.00002C17.3337 6.46026 16.9606 6.83335 16.5003 6.83335H1.50033C1.04009 6.83335 0.666992 6.46026 0.666992 6.00002ZM0.666992 11C0.666992 10.5398 1.04009 10.1667 1.50033 10.1667H10.667C11.1272 10.1667 11.5003 10.5398 11.5003 11C11.5003 11.4603 11.1272 11.8334 10.667 11.8334H1.50033C1.04009 11.8334 0.666992 11.4603 0.666992 11Z",fill:"currentColor",fillRule:"evenodd"}))}var kw=n(90829);function Cw(e){return kw.createElement(fw,(0,D.Z)({height:"6",width:"10",viewBox:"0 0 10 6"},e),kw.createElement("path",{d:"M9 1L5 5L1 1",stroke:"currentColor",strokeLinecap:"round",strokeLinejoin:"round",strokeWidth:"2"}))}var ww=n(90829);function Nw(e){return ww.createElement(fw,(0,D.Z)({height:"6",width:"10",viewBox:"0 0 10 6"},e),ww.createElement("path",{d:"M1 5L5 1L9 5",stroke:"currentColor",strokeLinecap:"round",strokeLinejoin:"round",strokeWidth:"2"}))}var _w=n(90829);function Sw(e){return _w.createElement(fw,(0,D.Z)({height:"21",width:"20",viewBox:"0 0 20 21"},e),_w.createElement("path",{d:"M9.94535 6.125C9.1938 6.125 8.52385 6.6729 8.30039 7.48015C8.17194 7.9442 7.70954 8.21104 7.26759 8.07617C6.82564 7.94129 6.5715 7.45577 6.69996 6.99172C7.11282 5.50025 8.3916 4.375 9.94535 4.375C11.8499 4.375 13.3335 6.05606 13.3335 8.05C13.3335 9.7417 12.2656 11.2082 10.7787 11.6139V12.25C10.7787 12.7332 10.4056 13.125 9.94535 13.125C9.48511 13.125 9.11201 12.7332 9.11201 12.25V10.85C9.11201 10.3668 9.48511 9.975 9.94535 9.975C10.8628 9.975 11.6668 9.14886 11.6668 8.05C11.6668 6.95114 10.8628 6.125 9.94535 6.125Z",fill:"currentColor"}),_w.createElement("path",{d:"M10.0002 14C9.53992 14 9.16683 14.3918 9.16683 14.875C9.16683 15.3582 9.53992 15.75 10.0002 15.75H10.0085C10.4687 15.75 10.8418 15.3582 10.8418 14.875C10.8418 14.3918 10.4687 14 10.0085 14H10.0002Z",fill:"currentColor"}),_w.createElement("path",{clipRule:"evenodd",d:"M0.833496 3.55556C0.833496 2.01519 2.09493 0.875 3.51868 0.875H16.4816C17.9054 0.875 19.1668 2.01519 19.1668 3.55556V17.4444C19.1668 18.9848 17.9054 20.125 16.4816 20.125H3.51868C2.09493 20.125 0.833496 18.9848 0.833496 17.4444V3.55556ZM3.51868 2.625C2.89693 2.625 2.50016 3.10156 2.50016 3.55556V17.4444C2.50016 17.8984 2.89693 18.375 3.51868 18.375H16.4816C17.1034 18.375 17.5002 17.8984 17.5002 17.4444V3.55556C17.5002 3.10156 17.1034 2.625 16.4816 2.625H3.51868Z",fill:"currentColor",fillRule:"evenodd"}))}var Iw=n(90829);function Tw(e){return Iw.createElement(qv,(0,D.Z)({},la()(["Default"],e),{fill:"none",viewBox:"1 1 18 18"}),Iw.createElement("path",{fillRule:"evenodd",clipRule:"evenodd",d:"M9.99998 0.833336C4.93737 0.833336 0.833313 4.93739 0.833313 10C0.833313 15.0626 4.93737 19.1667 9.99998 19.1667C15.0626 19.1667 19.1666 15.0626 19.1666 10C19.1666 4.93739 15.0626 0.833336 9.99998 0.833336ZM13.0892 6.91075C13.4147 7.23618 13.4147 7.76382 13.0892 8.08926L11.1785 10L13.0892 11.9107C13.4147 12.2362 13.4147 12.7638 13.0892 13.0893C12.7638 13.4147 12.2362 13.4147 11.9107 13.0893L9.99998 11.1785L8.08923 13.0893C7.7638 13.4147 7.23616 13.4147 6.91072 13.0893C6.58529 12.7638 6.58529 12.2362 6.91072 11.9107L8.82147 10L6.91072 8.08926C6.58529 7.76382 6.58529 7.23618 6.91072 6.91075C7.23616 6.58531 7.7638 6.58531 8.08923 6.91075L9.99998 8.82149L11.9107 6.91075C12.2362 6.58531 12.7638 6.58531 13.0892 6.91075Z",fill:"black"}))}var Lw=n(90829);function Zw(e){return Lw.createElement(qv,(0,D.Z)({},la()(["Default"],e),{fill:"none",viewBox:"0 0 18 18"}),Lw.createElement("circle",{cx:"9",cy:"9",r:"9",fill:"#74BF44"}),Lw.createElement("path",{d:"M6.43994 9.12061L8.43994 11.1206L11.9399 7.62061",stroke:"white",strokeWidth:"1.5",strokeLinecap:"round",strokeLinejoin:"round"}))}var xw=n(90829);function Pw(e){return xw.createElement(fw,(0,D.Z)({height:"12",width:"12",viewBox:"0 0 12 12"},e),xw.createElement("path",{clipRule:"evenodd",d:"M5.325 9.01843C3.225 9.01843 1.5 7.37868 1.5 5.29172C1.5 3.20476 3.225 1.49048 5.325 1.49048C7.425 1.49048 9.15 3.20476 9.15 5.29172C9.15 7.37868 7.425 9.01843 5.325 9.01843ZM9.525 8.42236C10.2 7.52795 10.575 6.48447 10.575 5.29193C10.575 2.38509 8.25 0 5.325 0C2.4 0 0 2.38509 0 5.29193C0 8.19876 2.4 10.5839 5.325 10.5839C6.525 10.5839 7.65 10.2112 8.475 9.54037L10.725 11.7764C10.875 11.9255 11.1 12 11.25 12C11.4 12 11.625 11.9255 11.775 11.7764C12.075 11.4783 12.075 11.0311 11.775 10.7329L9.525 8.42236Z",fill:"currentColor",fillRule:"evenodd"}))}var Aw=n(90829);function Rw(e){return Aw.createElement(fw,(0,D.Z)({height:"5",width:"10",viewBox:"0 0 10 5"},e),Aw.createElement("path",{d:"M5.56569 4.75592L8.76601 1.42259C9.27003 0.897618 8.91306 0 8.20027 0L1.79963 0C1.08683 0 0.729863 0.897618 1.23389 1.42259L4.43421 4.75592C4.74666 5.08136 5.25324 5.08136 5.56569 4.75592Z",fill:"currentColor"}))}var Mw=n(90829);function Dw(e){return Mw.createElement(fw,(0,D.Z)({height:"18",width:"18",viewBox:"0 0 18 18"},e),Mw.createElement("path",{d:"M3.1665 6.08335C3.1665 4.01229 4.84544 2.33335 6.9165 2.33335C8.98757 2.33335 10.6665 4.01229 10.6665 6.08335C10.6665 6.37941 10.6324 6.66643 10.5681 6.9411C10.4634 7.38925 10.7417 7.83748 11.1899 7.94225C11.6381 8.04702 12.0863 7.76865 12.1911 7.3205C12.2841 6.92235 12.3332 6.50805 12.3332 6.08335C12.3332 3.09181 9.90805 0.666687 6.9165 0.666687C3.92496 0.666687 1.49984 3.09181 1.49984 6.08335C1.49984 6.46923 1.54032 6.84657 1.61756 7.21105C1.679 7.50095 1.76362 7.78236 1.86938 8.05316C1.97511 8.32389 2.10191 8.5839 2.24772 8.83119C2.48148 9.22764 2.99237 9.35953 3.38882 9.12577C3.78527 8.89201 3.91716 8.38112 3.6834 7.98467C3.58248 7.81352 3.49485 7.63379 3.42186 7.44688C3.34886 7.25994 3.29045 7.0657 3.24802 6.86551C3.1947 6.61395 3.1665 6.3524 3.1665 6.08335Z",fill:"currentColor"}),Mw.createElement("path",{d:"M9.18922 9.34412L14.8186 10.2697C16.2762 10.5117 17.3332 11.6819 17.3332 13.0521V16.6037C17.3332 17.0029 16.9837 17.3264 16.553 17.3264C16.122 17.3264 15.7728 17.0029 15.7728 16.6037V13.0521C15.7728 12.3826 15.2561 11.8108 14.5446 11.6926L8.30452 10.6667H8.30233C7.90851 10.6331 7.57585 10.2773 7.57585 9.8899V6.0524C7.57585 5.88733 7.48441 5.73325 7.33119 5.64046C7.17921 5.54853 6.99291 5.53668 6.82002 5.60606C6.63747 5.68035 6.51483 5.87085 6.51483 6.08044V15.3607C6.51483 15.6856 6.30169 15.9391 5.91441 16.0741C5.40325 16.2528 4.90988 16.0261 4.70516 15.7226L3.01346 13.2999C2.93513 13.1565 2.84963 13.09 2.68954 13.0406C2.59935 13.0249 2.47889 13.0408 2.37154 13.0906C2.2798 13.1394 2.22768 13.4826 2.38902 13.9902C2.41984 14.0542 3.0442 15.4844 3.27756 16.0189C3.32536 16.1284 3.35676 16.2003 3.36328 16.2152C3.47656 16.4494 3.49404 16.6994 3.40853 16.8957C3.33551 17.0631 3.1904 17.1911 2.98912 17.2663C2.893 17.3018 2.77099 17.3334 2.63742 17.3334C2.36124 17.3334 2.03826 17.1986 1.80702 16.6867L1.75272 16.5849C1.3289 15.6773 1.03464 14.952 0.90735 14.6382L0.905151 14.6328L0.896561 14.6115C0.87092 14.548 0.854463 14.5072 0.847419 14.4926C0.45609 13.3756 0.711983 12.3355 1.49527 11.8308C1.97428 11.5452 2.55316 11.4538 3.08867 11.5781C3.63572 11.7047 4.10288 12.0476 4.40371 12.5436L4.82936 13.2293V5.99429C4.82936 5.3563 5.1692 4.74981 5.7381 4.37228C6.30855 3.99359 7.0238 3.89848 7.69942 4.11153C8.55823 4.3824 9.13554 5.15654 9.13617 6.03881L9.18922 9.34412Z",fill:"currentColor"}))}var Ow=n(90829);function Bw(e){return Ow.createElement(fw,(0,D.Z)({height:"14",width:"20",viewBox:"0 0 20 14"},e),Ow.createElement("path",{clipRule:"evenodd",d:"M19.548 2.09234C19.8255 2.23518 20 2.52116 20 2.83331V11.1666C20 11.4788 19.8255 11.7648 19.548 11.9076C19.2704 12.0505 18.9363 12.0262 18.6823 11.8448L12.849 7.67809C12.63 7.52166 12.5 7.2691 12.5 6.99998C12.5 6.73085 12.63 6.47829 12.849 6.32187L18.6823 2.1552C18.9363 1.97376 19.2704 1.9495 19.548 2.09234ZM14.7671 6.99998L18.3333 9.54732V4.45264L14.7671 6.99998Z",fill:"currentColor",fillRule:"evenodd"}),Ow.createElement("path",{clipRule:"evenodd",d:"M2.5 1.99998C2.03976 1.99998 1.66667 2.37308 1.66667 2.83331V11.1666C1.66667 11.6269 2.03976 12 2.5 12H11.6667C12.1269 12 12.5 11.6269 12.5 11.1666V2.83331C12.5 2.37308 12.1269 1.99998 11.6667 1.99998H2.5ZM0 2.83331C0 1.4526 1.11929 0.333313 2.5 0.333313H11.6667C13.0474 0.333313 14.1667 1.4526 14.1667 2.83331V11.1666C14.1667 12.5474 13.0474 13.6666 11.6667 13.6666H2.5C1.11929 13.6666 0 12.5474 0 11.1666V2.83331Z",fill:"currentColor",fillRule:"evenodd"}))}var Fw=n(90829);function Hw(e){return Fw.createElement(fw,(0,D.Z)({height:"10",width:"10",viewBox:"0 0 10 10"},e),Fw.createElement("path",{clipRule:"evenodd",d:"M9.78572 9.78572C9.5 10.0714 9.07143 10.0714 8.78571 9.78572L5 6.00001L1.21429 9.78572C0.928571 10.0714 0.500001 10.0714 0.214285 9.78572C-0.0714284 9.49999 -0.0714284 9.07144 0.214285 8.78571L4 5L0.214285 1.21429C-0.0714284 0.928564 -0.0714284 0.500007 0.214285 0.214279C0.357143 0.0714143 0.500001 0 0.714286 0C0.928571 0 1.07143 0.0714143 1.21429 0.214279L5 3.99999L8.78571 0.214279C8.92857 0.0714143 9.14286 0 9.28572 0C9.42857 0 9.64286 0.0714143 9.78572 0.214279C10.0714 0.500007 10.0714 0.928564 9.78572 1.21429L6 5L9.78572 8.78571C10.0714 9.07144 10.0714 9.49999 9.78572 9.78572Z",fill:"currentColor",fillRule:"evenodd"}))}var zw=iE("cover"),qw=aT("CoverDetailsSection",(function(e){var t=e.children,n=e.type;return E().createElement("section",{className:zw("details-content-section",{type:n})},t)})),Vw=n(71066),Uw=n.n(Vw),Gw=function(){function e(){(0,Z.Z)(this,e)}return(0,x.Z)(e,null,[{key:"isChrome",get:function(){return!(!window||!window.navigator)&&(/Chrome/.test(window.navigator.userAgent)&&/Google Inc/.test(window.navigator.vendor))}},{key:"isSafari",get:function(){return!(!window||!window.navigator)&&(/Safari/.test(window.navigator.userAgent)&&/Apple Computer/.test(window.navigator.vendor)&&!/CriOS/.test(window.navigator.userAgent))}},{key:"isIphoneSafari",get:function(){if(!window||!window.navigator)return!1;var e=/iPhone|iPod/.test(window.navigator.userAgent)&&!window.MSStream,t=/Safari/.test(window.navigator.userAgent)&&/Apple Computer/.test(window.navigator.vendor),n=/CriOS/.test(window.navigator.userAgent);return e&&t&&!n}},{key:"isSafari9",get:function(){if(!window||!window.navigator)return!1;var e=/Safari/.test(window.navigator.userAgent)&&/Apple Computer/.test(window.navigator.vendor),t=/version\/9./i.test(window.navigator.userAgent);return e&&t}},{key:"isIe11",get:function(){return!(!window||!Object.hasOwnProperty.call(window,"ActiveXObject")||window.ActiveXObject)}},{key:"isEdge",get:function(){return!(!window||!window.navigator)&&/Edge/.test(window.navigator.userAgent)}},{key:"isMobile",get:function(){return!(!window||!window.navigator)&&/Android|webOS|iPhone|iPad|iPod|BlackBerry|IEMobile|Opera Mini/i.test(navigator.userAgent)}},{key:"isLocalFilesystem",get:function(){return!(!window||!window.navigator)&&/file:/.test(window.location.protocol)}},{key:"isFirefox",get:function(){var e,t,n,r;return null!==(e=null===(t=window)||void 0===t||null===(n=t.navigator)||void 0===n?void 0:ne()(r=n.userAgent).call(r,"Firefox"))&&void 0!==e&&e}}]),e}();function Kw(e,t){var n=Ae()(e);if(Me()){var r=Me()(e);t&&(r=Oe()(r).call(r,(function(t){return Fe()(e,t).enumerable}))),n.push.apply(n,r)}return n}function Ww(e){for(var t=1;t<arguments.length;t++){var n=null!=arguments[t]?arguments[t]:{};t%2?Kw(Object(n),!0).forEach((function(t){(0,Ve.Z)(e,t,n[t])})):ze()?Object.defineProperties(e,ze()(n)):Kw(Object(n)).forEach((function(t){Object.defineProperty(e,t,Fe()(n,t))}))}return e}var jw=se()(ar()),Yw=function(e){return function(t){var n;return B()(n="".concat(e,"/")).call(n,t.id)}},Qw=function(e){return function(t,n){return Vl()(t,Yw(n),$w(e,n))}},Xw=function(e){return function(t){return function(n){return function(r){return gl(r,function(e,t){return js()(Ww({data:(0,ta.action)(t),method:"POST",url:hl(jw("/".concat(t)),me()("url"),e)},Br()(["headers","withCredentials"],e)))}(t,n),e,Gl()(function(e){return Hr()(sl()({},["response","data"]),Qr()(me()("type"),(0,ta.error)(e)))}(n),Jr()(vs()("data"),me()("data"))),Rv()(it()(me()("error"),un().Rejected,un().of)),function(e,t){return function(n){return e.postRequest?e.postRequest(t,n):n}}(t,{type:n,payload:r}))}}}},Jw=un().fromPromise((function(e){var t=e.url,n=e.method,r=e.data;if(Gw.isFirefox){var a=new Blob([pn()(r)],{type:"application/json"}),i=window.navigator.sendBeacon(t,a);return $e().resolve({type:r.type,payload:Ww(Ww({},r.payload),{},{queued:i})})}return fetch(t,{method:n,credentials:"include",headers:{"Content-Type":"application/json"},body:pn()(r),keepalive:!0}).then((function(e){return e.json()})).then(Pr()("data"))})),$w=md()(3,Xw(Rc)),eN=md()(3,Xw(Jw)),tN=function(e){return function(t,n){return Uw()(t,Yw(n),$w(e,n))}},nN=function(e){return{debounce:Qw(e),send:$w(e),fetchWithKeepAlive:eN(e),throttle:tN(e)}},rN=nN({headers:function(){return{"x-rise-authoring-client":"44259ffe382e5e93afcd412853fc29dff3bf4c71"}},postRequest:function(e,t){return t},url:"".concat(pe("RISE_RUNTIME_URI"),"/ducks"),withCredentials:!0}),aN=kv()({context:{app:{name:"rise-frontend"}},payload:{articulate_user:!!Se()&&oe()(Se()).staff,userRole:Se()?oe()(Se()).roles:[],subId:Se()?oe()(Se()).tenantId:"",subPlan:Te().plan_id||"",subStatus:Te().status||""}}),iN=ar()("rise/track/")("TRACK"),oN=Hr()(Qr()(vs()("userId"),er()("userId",Ie())),Jr()(tt()(fe),aN),rN.send(iN)),lN=ar()("partner-content-book-info__"),sN=J(null,{track:oN})((function(e){var t=e.authors,n=e.backgroundColor,r=e.bookImage,a=e.bookTitle,i=e.buyLink,o=e.block,l=e.publishedAt,s=e.track,c=e.trackingInfo,u=Oe()(t).call(t,(function(e){return!ia()(e.name)})),d=wt()((function(e){return e.name}),u),m=d.length>1?rh()(" & ",d):d[0],v="s"===ga()(m).call(m,-1)?"":"s",p=km(n),f=Uv()((0,Ve.Z)({},lN("book-image-block"),o&&!p),(0,Ve.Z)({},lN("book-image-block")&&lN("dark-theme-book-image"),o&&p),(0,Ve.Z)({},lN("book-image-course"),!o)),h=lN(o?"flex-block":"flex-course"),g=lN(o?"image-container-block":"image-container-course"),y=Uv()(lN("small-text"),(0,Ve.Z)({},lN("dark-theme"),p)),k=Uv()(lN("black-text"),(0,Ve.Z)({},lN("dark-theme"),p)),C=Uv()(lN("button"),(0,Ve.Z)({},lN("dark-theme-button"),p)),w=Id({height:"210",width:"140",imageKey:r}),N=(0,b.useCallback)((function(){fe}),[l,s,c]);return E().createElement("section",{className:h},E().createElement("h2",{className:"visually-hidden"},"Book Info"),E().createElement("div",{"aria-hidden":"true",className:g},r?E().createElement("img",{src:w,alt:"",className:f}):E().createElement("div",{className:f})),E().createElement("div",{className:lN("text-container")},E().createElement("p",{className:y},"From ",m,"'",v),E().createElement("p",{className:k},a),E().createElement("a",{className:C,href:i,onClick:N,target:"_blank",rel:"noopener noreferrer"},"Buy the book")))})),cN=ar()("partner-content-partner-info__"),uN=J(null,{track:oN})((function(e){var t=e.backgroundColor,n=e.block,r=e.link,a=e.publishedAt,i=e.track,o=e.trackingInfo,l=n?function(){var e,t=kd||bd,n="NBIC_logo_light_bulb.png";return t?B()(e="".concat(t,"/f:png,a:retain,s:cover,w:276,h:160/assets/rise/assets/partner-content/")).call(e,n):Ee("partnerContent/".concat(n))}():function(){var e,t="NBIC_logo_blue.svg";return hd?B()(e="".concat(hd,"/assets/rise/assets/partner-content/")).call(e,t):Ee("partnerContent/".concat(t))}(),s=cN(n?"nbic-logo-light-bulb":"nbic-logo"),c=cN(n?"block-logo-container":"logo-container"),u=km(t),d=Uv()(cN("small-text"),(0,Ve.Z)({},cN("dark-theme"),u)),m=Uv()(cN("black-text"),(0,Ve.Z)({},cN("dark-theme"),u)),v=Uv()(cN("button"),(0,Ve.Z)({},cN("dark-theme-button"),u)),p=(0,b.useCallback)((function(){fe}),[a,i,o]);return E().createElement("section",{className:cN("flex")},E().createElement("h2",{className:"visually-hidden"},"Partner Info"),E().createElement("div",{"aria-hidden":"true",className:c},E().createElement("img",{src:l,alt:"",className:s})),E().createElement("div",{className:cN("text-container")},E().createElement("p",{className:d},"In partnership with"),E().createElement("p",{className:m},"Next Big Idea Club"),E().createElement("a",{className:v,href:r,onClick:p,rel:"noopener noreferrer",target:"_blank"},"Learn more")))})),dN=ar()("partner-content-author-card__"),mN=function(e){var t=e.courseId,n=e.partnerContent,r=e.publishedAt,a=e.tenantId,i=n.data,o=n.type,l=i.authors,s=i.bookImage,c=i.bookTitle,u=i.buyLink,d=i.internalId,m=i.nbicLink,v=Oe()(l).call(l,(function(e){return e.name})),p={courseId:t,partnerContentId:n.id,partnerContentInternalId:d,tenantId:a,contentSubtype:o},f=Uv()(dN("flex"),dN("author-container")),h=function(e){return Id({width:"122",height:"122",imageKey:e})};return E().createElement("ol",{className:"partner-content-author-card",role:"list"},E().createElement("li",{role:"listitem"},E().createElement("section",null,E().createElement("h2",{className:"visually-hidden"},"Authors"),ea()(v).call(v,(function(e){return E().createElement("li",{key:e.name,className:f},(t=e.image,n=e.name,E().createElement("div",{"aria-hidden":"true",className:dN("image-container")},t?E().createElement("img",{src:h(t),alt:n,className:dN("author-image")}):E().createElement("div",{className:dN("author-image")}))),E().createElement("p",{className:dN("author-name-text")},e.name));var t,n})))),E().createElement("li",{role:"listitem"},E().createElement(sN,{authors:l,bookImage:s,bookTitle:c,buyLink:u,publishedAt:r,trackingInfo:p})),E().createElement("li",{role:"listitem"},E().createElement(uN,{link:m,publishedAt:r,trackingInfo:p})))},vN=n(90829),pN=iE("cover");function fN(e){var t=e.courseId,n=e.coursePartnerContent,r=e.hasLogo,a=e.hasPartnerContent,i=e.publishedAt,o=e.tenantId;if(!a)return null;var l=pN("details-content-aside",{logo:r});return vN.createElement("div",{className:l},vN.createElement(qw,{type:"partner-content"},vN.createElement(mN,{courseId:t,partnerContent:n,publishedAt:i,tenantId:o})))}var hN=["className","type"],gN=iE("cover"),bN=aT("CoverDetailsContentHeading",(function(e){var t=e.className,n=void 0===t?"":t,r=e.type,a=(0,nn.Z)(e,hN),i=la()(["Default"],a);return E().createElement("header",(0,D.Z)({},i,{className:gN("details-content-heading",{type:r}).mix(n)}))})),EN=iE("cover");function yN(e){var t=e.children,n=e.title,r=e.type,a=wE(),i=a.description,o=a.media,l=a.partnerContentId,s=Boolean(l),c=sl()(void 0,["image","key"],o),u=!br()(c),d="outline"===r?i?u||s?s&&!u?"outline-has-partner-content":s&&u?"outline-has-pc-and-logo":"outline":"outline-no-logo":"outline-no-description":r;return E().createElement("section",{className:EN("details-content-section",{type:d})},E().createElement(bN,{type:r},E().createElement("h2",null,n)),t)}var kN=iE("cover"),CN=function(){return E().createElement("svg",{"aria-hidden":"true",className:kN("header-star"),width:"18",height:"18",viewBox:"0 0 18 18",fill:"none",rule:"stroke",xmlns:"http://www.w3.org/2000/svg"},E().createElement("path",{d:"M9 0V18",strokeWidth:"0.75",strokeMiterlimit:"10"}),E().createElement("path",{d:"M18 9H0",strokeWidth:"0.75",strokeMiterlimit:"10"}),E().createElement("path",{d:"M15.3 15.3002L2.69995 2.7002",strokeWidth:"0.75",strokeMiterlimit:"10"}),E().createElement("path",{d:"M2.69995 15.3002L15.3 2.7002",strokeWidth:"0.75",strokeMiterlimit:"10"}))},wN=BE.bind(null,480),NN=BE.bind(null,768),_N=(BE.bind(null,992),{SPLIT_LEFT_IMAGE:"CENTERED_OVERLAY",SPLIT_RIGHT_IMAGE:"CENTERED_OVERLAY",TWO_THIRDS_LEFT_IMAGE:"CENTERED_OVERLAY",TWO_THIRDS_RIGHT_IMAGE:"CENTERED_OVERLAY"});function SN(){var e,t=wE().coverPageType;return NN()&&null!==(e=_N[t])&&void 0!==e?e:t}var IN=iE("cover"),TN=function(){return null},LN=function(){return E().createElement(E().Fragment,null,E().createElement(Oy,null,E().createElement(zy,null,E().createElement(Pk,null),E().createElement(CN,null),E().createElement(Ay,null),E().createElement(Rk,null),E().createElement(Ty,null))))},ZN=function(){return E().createElement(E().Fragment,null,E().createElement(My,null,E().createElement(zy,null,E().createElement(Pk,null),E().createElement(CN,null),E().createElement(Ay,null),E().createElement(Rk,null),E().createElement(Ty,null))))},xN=function(){return E().createElement(E().Fragment,null,E().createElement(Fy,null),E().createElement(My,null,E().createElement(zy,null,E().createElement(Pk,null),E().createElement(CN,null),E().createElement(Ay,null),E().createElement(Rk,null),E().createElement(Ty,null))))},PN=function(){return E().createElement(E().Fragment,null,E().createElement(My,null,E().createElement(zy,null,E().createElement(Pk,null),E().createElement(CN,null),E().createElement(Ay,null),E().createElement(Rk,null),E().createElement(Ty,null))),E().createElement(Fy,null))},AN=function(){return E().createElement(E().Fragment,null,E().createElement(My,null,E().createElement(zy,null,E().createElement(Pk,null),E().createElement(CN,null),E().createElement(Ay,null),E().createElement(Rk,null),E().createElement(Ty,null))),E().createElement("div",{className:"cover__header-graphic-wrap"},E().createElement(Fy,null)))};function RN(){switch(SN()){default:case"CENTERED_IMAGE":return E().createElement(AN,null);case"CENTERED":case"CENTERED_ACCENT_TINT":return E().createElement(ZN,null);case"SPLIT_LEFT_IMAGE":case"TWO_THIRDS_LEFT_IMAGE":return E().createElement(PN,null);case"SPLIT_RIGHT_IMAGE":case"TWO_THIRDS_RIGHT_IMAGE":return E().createElement(xN,null);case"CENTERED_OVERLAY":return E().createElement(LN,null)}}function MN(){return E().createElement("header",{className:IN("header",{meta:false})},E().createElement(RN,{hasMetaData:false}),E().createElement(TN,null))}var DN=iE("cover");function ON(e){var t=e.children,n=SN(),r=(0,b.useMemo)((function(){return Uk()(n)}),[n]),a=DN(null,{layout:r});return E().createElement("div",{id:"cover",className:a},t)}var BN=iE("lesson-header"),FN=function(e){var t=e.authorName,n=e.avatar,r=e.lessonName,a=e.lessonNumber,i=e.lessonPreposition,o=e.partnerContentAuthors,l=e.showAuthor,s=e.showLessonCount,c=e.title,u=e.totalLessons,d=e.lessonId,m=!br()(o)&&l,v=n&&t&&l&&!m,p=v||m||s,f=s&&(v||m);return E().createElement("div",{className:BN("content")},p&&E().createElement("div",{className:BN("info-row")},v?E().createElement(nC,{avatar:n,authorName:t}):E().createElement(rC,null),m&&E().createElement(pC,{partnerContentAuthors:o}),f&&E().createElement("span",{"aria-hidden":"true",className:BN("info-row--divider")},"|"),s?E().createElement(iC,{lessonName:r,lessonNumber:a,lessonPreposition:i,totalLessons:u}):E().createElement(aC,null)),E().createElement("div",null,E().createElement(cC,{title:c,id:d})))},HN=function(e){var t=e.authorName,n=e.avatar,r=e.lessonName,a=e.lessonNumber,i=e.lessonPreposition,o=e.partnerContentAuthors,l=e.showAuthor,s=e.showLessonCount,c=e.title,u=e.totalLessons,d=e.lessonId,m=(0,b.useMemo)((function(){return n&&t&&l&&!v}),[n,t,l,v]),v=!br()(o);return E().createElement(E().Fragment,null,s?E().createElement(iC,{lessonName:r,lessonNumber:a,lessonPreposition:i,totalLessons:u}):E().createElement(aC,null),m&&E().createElement(nC,{avatar:n,authorName:t}),l&&v&&E().createElement(vC,{partnerContentAuthors:o}),E().createElement(cC,{title:c,id:d}))},zN=function(e){var t=e.authorName,n=e.avatar,r=e.lessonName,a=e.lessonNumber,i=e.lessonPreposition,o=e.partnerContentAuthors,l=e.showAuthor,s=e.showLessonCount,c=e.title,u=e.totalLessons,d=e.lessonId,m=(0,b.useMemo)((function(){return n&&t&&l&&!v}),[n,t,l,v]),v=!br()(o);return E().createElement(E().Fragment,null,m?E().createElement(nC,{avatar:n,authorName:t}):E().createElement(rC,null),l&&v&&E().createElement(pC,{partnerContentAuthors:o}),E().createElement(cC,{title:c,id:d}),s?E().createElement(iC,{lessonName:r,lessonNumber:a,lessonPreposition:i,totalLessons:u}):E().createElement(aC,null))};function qN(e){var t=wN();return e.lessonHeaderSize!==Bd.SMALL||t?t?E().createElement(HN,e):E().createElement(zN,e):E().createElement(FN,e)}var VN=Bs.COMPACT,UN=Bs.COVER,GN=Bs.SIDEBAR,KN=iE("progress-circle");function WN(e){var t=e["aria-hidden"],n=e["aria-label"],r=e.isFailed,a=e.isPassed,i=e.scope,o=KN({compact:i===VN,cover:i===UN,failed:r,passed:a,sidebar:i===GN});return E().createElement("svg",{"aria-hidden":t,"aria-label":n,className:o,focusable:"false",viewBox:"0 0 7 7",xmlns:"http://www.w3.org/2000/svg"},E().createElement("circle",{cx:"3.5",cy:"3.5",r:"2.5"}))}var jN=n(90829),YN=["Default"];function QN(e){var t=e.Default,n=(0,nn.Z)(e,YN);return jN.createElement(t,(0,D.Z)({},n,{hasOverlay:!1}))}var XN=n(73672),JN=n.n(XN),$N=n(7578),e_=n.n($N),t_=(jr()((function(e){return e.preventDefault()})),function(e){return function(t){return e(t),t.preventDefault()}}),n_=function(e){e.stopPropagation(),e.nativeEvent.stopImmediatePropagation()},r_=function(e){return function(t){e(t),t.preventDefault(),n_(t)}};function a_(e){var t;return ne()(t=["auto","hidden","scroll"]).call(t,e)}function i_(e,t){(0,b.useLayoutEffect)((function(){for(var n=e.current,r=[];n&&(n=n.parentElement);){var a=window.getComputedStyle(n);(a_(a.overflowX)||a_(a.overflowY))&&(n.addEventListener("scroll",t),r.push(n))}return function(){return r.forEach((function(e){return e.removeEventListener("scroll",t)}))}}),[t,e])}var o_=n(29898),l_=n.n(o_),s_=n(54366),c_={keys:["End"],keyCode:s_.KEY_END},u_={keys:["Enter"],keyCode:s_.KEY_RETURN},d_={keys:["Home"],keyCode:s_.KEY_HOME},m_={keys:["Tab"],keyCode:s_.KEY_TAB},v_={keys:[" "],keyCode:s_.KEY_SPACE},p_={keys:["Escape","Esc"],keyCode:s_.KEY_ESCAPE},f_={keys:["ArrowUp"],keyCode:s_.KEY_UP},h_={keys:["ArrowDown"],keyCode:s_.KEY_DOWN},g_={keys:["ArrowLeft"],keyCode:s_.KEY_LEFT},b_={keys:["ArrowRight"],keyCode:s_.KEY_RIGHT},E_=function(e){var t=e.keyCode,n=l_()(e);return function(e){return e.keyCode?e.keyCode===t:xa()(e.key,n)}},y_=function(e){return e.altKey||e.ctrlKey||e.metaKey},k_=E_(c_),C_=E_(u_),w_=E_(d_),N_=E_(m_),__=E_(v_),S_=E_(p_),I_=E_(f_),T_=E_(h_),L_=E_(g_),Z_=E_(b_),x_=pr()(T_,Z_),P_=pr()(__,C_),A_=(pr()(N_,C_),pr()(Z_,I_)),R_=pr()(L_,T_),M_=pr()(I_,T_),D_=pr()(I_,L_),O_=Jr()(P_),B_=Aa()((function(e,t){0!==e.scrollTop&&(t.preventDefault(),e.scrollTop-=25)})),F_=Aa()((function(e,t,n){t&&(n.preventDefault(),e.scrollTop+=25)})),H_=iE("lesson-progress"),z_=Bs.COMPACT,q_=Bs.COVER,V_=Bs.OVERLAY,U_=Bs.SIDEBAR;function G_(e){var t=e.canComplete,n=e.color,r=e.hasRestriction,a=e.isComplete,i=e.isCurrentLesson,o=e.isDark,l=e.isEnabled,s=e.isFailed,c=e.isLegacy,u=e.isPassed,d=e.isTooltipVisible,m=e.navigationStyle,v=e.onHideTooltip,p=e.onMarkComplete,f=e.onMarkReset,h=e.onShowTooltip,g=e.percentComplete,y=e.progressGraphic,k=e.scope,C=e.labels,w=(0,b.useRef)(),N=(0,b.useRef)(),_=(0,b.useRef)(),S=(0,b.useRef)(),I=H_({compact:k===z_,cover:k===q_&&!c,"legacy-cover":k===q_&&c,inactive:r,overlay:k===V_,sidebar:k===U_&&!c,"legacy-sidebar":k===U_&&c}),T=H_("graphic",{compact:k===z_,cover:k===q_&&!c,"legacy-cover":k===q_&&c,overlay:k===V_,sidebar:k===U_&&!c,"legacy-sidebar":k===U_&&c}),L=H_("tooltip",{legacy:c}).toString(),Z=(0,b.useCallback)((function(){a?null==f||f():null==p||p()}),[a,p,f]),x=(0,b.useCallback)((function(e){e_()(v)&&S_(e)&&d&&v()}),[v,d]),P=(0,b.useCallback)((function(){clearTimeout(_.current),r||e_()(h)&&(N.current=setTimeout(h,600))}),[r,h]),A=(0,b.useCallback)((function(){clearTimeout(N.current),e_()(v)&&(_.current=setTimeout(v,150))}),[v]),R=(0,b.useCallback)((function(){setTimeout((function(){if(d){var e,t=w.current.getBoundingClientRect(),n=S.current.offsetParent.getBoundingClientRect(),r=t.height,a=t.width,i=t.left-n.left,o=t.top-n.top;sn()(S.current.style,{transform:B()(e="translate(".concat(i,"px, ")).call(e,o,"px)"),width:"".concat(a,"px"),height:"".concat(r,"px")})}}),0)}),[d]);if((0,b.useLayoutEffect)((function(){return R()}),[R]),(0,zC.Z)("resize",R,window),(0,zC.Z)("keydown",x,document),i_(w,A),t){var M=function(e){var t,n=e.labels,r=e.canReset,a=e.percentComplete,i=100===a,o=n.progressPieCompleted,l=n.progressPieUnstarted,s=n.progressPieClickToComplete,c=n.progressPieClickToReset;return i&&r?B()(t="".concat(o,". ")).call(t,c):100!==a||r?0===a?B()(u="".concat(l,". ")).call(u,s):B()(d=B()(m="".concat(a,"% ")).call(m,o,". ")).call(d,s):o;var u,d,m}({labels:C,percentComplete:g,canReset:!0}),D=!l||false,O=H_("action",{disabled:D});return E().createElement("span",{className:I},E().createElement("button",{"aria-label":M,className:O,disabled:D,onBlur:v,onClick:Z,onFocus:h,type:"button"},E().createElement("span",{className:T,onMouseEnter:P,onMouseLeave:A,ref:w},E().createElement(y,{"aria-hidden":"true",color:n,isDark:o,isCurrent:i,isFailed:s,isPassed:u,navigationStyle:m,scope:k,value:g}),l&&!r&&E().createElement(K_,{className:L,dark:o,ref:S,scope:k,visible:d},M))))}var F=function(e){var t=e.labels,n=e.isFailed,r=e.percentComplete,a=100===r,i=t.progressPieCompleted,o=t.progressPieUnstarted,l=t.progressPieQuizFailed;return n?l:a?i:0===r?o:B()(s="".concat(r,"% ")).call(s,i);var s}({labels:C,isFailed:s,percentComplete:g});return E().createElement("span",{className:I},E().createElement("span",{className:T,onMouseEnter:P,onMouseLeave:A,ref:w},E().createElement(y,{"aria-label":F,color:n,isDark:o,isCurrent:i,isFailed:s,isPassed:u,navigationStyle:m,scope:k,value:g}),l&&!r&&E().createElement(K_,{className:L,dark:o,ref:S,scope:k,visible:d},F)))}var K_=(0,b.forwardRef)((function(e,t){var n=e.children,r=e.className,a=e.dark,i=e.scope,o=e.visible,l=(0,b.useMemo)((function(){return iE(r)}),[r]),s=l({compact:i===z_,cover:i===q_,overlay:i===V_,sidebar:i===U_,visible:o}),c=l("inner",{dark:a,light:!a}),u=E().createElement("div",{"aria-hidden":"true",onClick:n_,ref:t,style:{left:0,pointerEvents:"none",position:"absolute",top:0,zIndex:JN()}},E().createElement("div",{style:{pointerEvents:"all"}},E().createElement("div",{className:s},E().createElement("div",{className:c},n))));return(0,Wk.createPortal)(u,document.getElementById("portal"))}));function W_(e){var t=e.color,n=e.hasRestriction,r=e.isComplete,a=e.isCurrentLesson,i=e.isFailed,o=e.isPassed,l=e.isTooltipVisible,s=e.lessonTitle,c=e.navigationStyle,u=e.onHideTooltip,d=e.onShowTooltip,m=e.percentComplete,v=e.progressGraphic,p=e.scope,f=e.labels;return E().createElement(E().Fragment,null,E().createElement("span",{className:"overview-list-item__progress"},E().createElement(G_,{canComplete:!1,color:t,hasRestriction:n,isComplete:r,isCurrentLesson:a,isDark:!1,isEnabled:!0,isFailed:i,isPassed:o,isTooltipVisible:l,navigationStyle:c,onHideTooltip:u,onShowTooltip:d,percentComplete:m,progressGraphic:v,scope:p,labels:f})),E().createElement("span",{className:"overview-list-item__title"},s))}var j_=function(){return null},Y_=function(e,t){var n=e.className;return E().createElement("svg",{"aria-hidden":"true",className:n,fill:"currentColor",focusable:"false",ref:t,viewBox:"0 0 13 13",xmlns:"http://www.w3.org/2000/svg"},E().createElement("path",{d:"M3.33177 4.1487L6.48034 1.00013M9.6289 4.14869L6.48034 1.00013M6.48034 1.00013L6.47966 11.9601"}))},Q_=(0,b.forwardRef)(Y_),X_=n(90829);function J_(e){return X_.createElement(qv,(0,D.Z)({},la()(["Default"],e),{viewBox:"0 3 16 10",fill:"none"}),X_.createElement("path",{d:"M1.51472 7.99993H14.4853",stroke:"currentColor",strokeWidth:"0.75",strokeMiterlimit:"10"}),X_.createElement("path",{d:"M9.50008 12.4994L14.5004 7.99932L9.50008 3.99973",stroke:"currentColor",strokeWidth:"0.75",strokeMiterlimit:"10"}))}var $_=n(90829);function eS(e){return $_.createElement(qv,(0,D.Z)({viewBox:"0 0 25 16"},la()(["Default"],e)),$_.createElement("path",{fillRule:"evenodd",clipRule:"evenodd",d:"M1.10699 7.7986L0.778547 7.50301L1.1236 7.22701L10.013 0.116623L10.4815 0.702312L2.42567 7.14593H24.4443V7.89593H2.3363L10.4981 15.2413L9.9964 15.7988L1.10699 7.7986Z",fill:"currentColor"}))}var tS=n(90829);function nS(e){return tS.createElement(fw,(0,D.Z)({width:"14",height:"8",viewBox:"0 0 14 8"},e),tS.createElement("path",{clipRule:"evenodd",d:"M13 1L7 7L1 1",stroke:"currentColor"}))}var rS=n(90829);function aS(e){return rS.createElement(qv,(0,D.Z)({},la()(["Default"],e),{fill:"none",viewBox:"0 0 16 16"}),rS.createElement("circle",{cx:"8",cy:"8",r:"7",stroke:"white"}),rS.createElement("path",{d:"M5 7.71429L7.54545 10L11.5 5.5",stroke:"white"}))}var iS=n(90829);function oS(e){return iS.createElement(qv,(0,D.Z)({},la()(["Default"],e),{fill:"none",viewBox:"0 0 16 16"}),iS.createElement("path",{d:"M8.00085 5.20305L5.14081 8.06339C5.14079 8.06341 5.14077 8.06343 5.14075 8.06345C5.00146 8.20273 4.92319 8.39163 4.92314 8.58861V8.5887V9.93926C4.92314 10.1851 5.12244 10.3844 5.36829 10.3844H6.71884H6.71894C6.91593 10.3844 7.10484 10.3061 7.24413 10.1668C7.24414 10.1668 7.24415 10.1667 7.24416 10.1667L10.104 7.30664C10.104 7.30657 10.1041 7.3065 10.1042 7.30643L10.1042 7.30638C10.1043 7.30631 10.1044 7.30622 10.1044 7.30615L10.9465 6.46442C11.03 6.38095 11.0769 6.26773 11.0769 6.14966C11.0769 6.0316 11.03 5.91836 10.9466 5.83487L9.47304 4.36105C9.29924 4.18722 9.01746 4.18716 8.84359 4.36091L8.00111 5.20279C8.0011 5.2028 8.0011 5.2028 8.0011 5.2028L8.00085 5.20305Z",stroke:"white",strokeWidth:"0.890284",strokeLinecap:"round",strokeLinejoin:"round"}),iS.createElement("circle",{cx:"8",cy:"7.5293",r:"7",stroke:"white"}))}var lS=n(90829);function sS(e){var t=e.className;return lS.createElement("svg",{className:t,fill:"none",viewBox:"0 0 15 15",xmlns:"http://www.w3.org/2000/svg"},lS.createElement("circle",{cx:"6",cy:"6",r:"5"}),lS.createElement("path",{d:"M9.5 9.5L14 14"}))}var cS=n(90829);function uS(e){return cS.createElement(qv,(0,D.Z)({},la()(["Default"],e),{fill:"none",viewBox:"0 0 16 16"}),cS.createElement("circle",{cx:"8",cy:"8",r:"7",stroke:"white"}),cS.createElement("path",{d:"M10 6L6 10",stroke:"white"}),cS.createElement("path",{d:"M6 6L10 10",stroke:"white"}))}var dS=n(90829);function mS(e){var t=e.className;return dS.createElement("svg",{"aria-hidden":"true",className:t,fill:"none",focusable:"false",viewBox:"0 0 10 7",xmlns:"http://www.w3.org/2000/svg"},dS.createElement("path",{d:"M1 1.40002L5 5.40002L9 1.40002",strokeWidth:"1.6"}))}var vS=n(90829);function pS(e){return vS.createElement(qv,(0,D.Z)({viewBox:"0 0 12 12"},la()(["Default"],e)),vS.createElement("path",{d:"M10.7425 0.742189L11.4496 1.4493L1.55012 11.3488L0.843012 10.6417L10.7425 0.742189Z",fill:"currentColor"}),vS.createElement("path",{d:"M11.1571 10.6417L10.45 11.3488L0.550537 1.44929L1.25764 0.742188L11.1571 10.6417Z",fill:"currentColor"}))}var fS=BE.bind(null,1200),hS=BE.bind(null,768),gS=BE.bind(null,480),bS=iE("cover");function ES(){var e=wE(),t=fS(),n=e.description;return n?E().createElement("div",null,E().createElement("section",{className:bS("details-content-section")},t&&E().createElement(VE,null),E().createElement(uy,{className:bS("details-content-description"),key:"text",value:gE(n)}))):null}var yS={SPLIT_LEFT:"LEFT",SPLIT_LEFT_IMAGE:"LEFT_OVERLAY",SPLIT_RIGHT:"LEFT",SPLIT_RIGHT_IMAGE:"LEFT_OVERLAY"};function kS(){var e,t=wE().coverPageType;return hS()&&null!==(e=yS[t])&&void 0!==e?e:t}var CS=n(90829),wS=["Default"];function NS(e){var t,n=e.Default,r=(0,nn.Z)(e,wS),a=kS(),i=ne()(t=["SPLIT_RIGHT","SPLIT_RIGHT_IMAGE"]).call(t,a);return CS.createElement(n,(0,D.Z)({},r,{reverseColumns:i}))}var _S=iE("cover");function SS(e){var t=e.accentColor,n=e.hasOverlay,r=void 0!==n&&n,a=e.isShape,i=void 0!==a&&a,o=wE().coverImage,l=o.alpha,s=o.media,c=i?{backgroundColor:t}:xm({alpha:l,hasOverlay:r,media:s});return E().createElement("div",{className:_S("header-graphic-container")},E().createElement("div",{className:_S("header-graphic"),style:c}))}var IS=function(e){return E().createElement(PS,e,E().createElement("clipPath",{id:"cover-page-clip-path",clipPathUnits:"objectBoundingBox"},E().createElement("path",{d:"M0.319,0.998 L1,0.899 V0 H0 V0.899 L0.192,0.98 C0.234,0.998,0.277,1,0.319,0.998"})))},TS=function(e){return E().createElement(PS,e,E().createElement("clipPath",{id:"cover-page-clip-path",clipPathUnits:"objectBoundingBox"},E().createElement("path",{d:"M0.661,0.963 L1,0.804 V0 H0 V0.804 L0.339,0.963 C0.445,1,0.555,1,0.661,0.963"})))},LS=function(e){return E().createElement(PS,e,E().createElement("clipPath",{id:"cover-page-clip-path",clipPathUnits:"objectBoundingBox"},E().createElement("path",{d:"M0.481,0.991 L0.908,0.825 C0.99,0.793,1,0.694,0.982,0.616 L0.68,0.075 C0.636,-0.003,0.534,-0.023,0.465,0.033 L0.055,0.364 C-0.007,0.414,-0.017,0.505,0.031,0.568 L0.316,0.944 C0.355,0.995,0.422,1,0.481,0.991"})))},ZS=function(e){return E().createElement(PS,e,E().createElement("clipPath",{id:"cover-page-clip-path",clipPathUnits:"objectBoundingBox"},E().createElement("path",{d:"M0.519,0.991 L0.093,0.825 C0.01,0.793,-0.025,0.694,0.019,0.616 L0.321,0.075 C0.364,-0.003,0.466,-0.023,0.536,0.033 L0.946,0.364 C1,0.414,1,0.505,0.97,0.568 L0.685,0.944 C0.646,0.995,0.579,1,0.519,0.991"})))},xS={LEFT_OVERLAY:IS,LEFT:IS,CENTERED:TS,CENTERED_OVERLAY:TS,SPLIT_LEFT:LS,SPLIT_LEFT_IMAGE:LS,SPLIT_RIGHT:ZS,SPLIT_RIGHT_IMAGE:ZS},PS=function(e){var t=e.children,n=e.className,r=void 0===n?"svgPath":n,a=e.height,i=e.width,o=e.viewBox;return E().createElement("svg",{"aria-hidden":"true",className:r,fill:"none",focusable:"false",height:a,viewBox:o,width:i,xmlns:"http://www.w3.org/2000/svg"},t)},AS=function(e){var t=e.className,n=e.coverPageType;return uo()(tt()(null),n,xS)({className:t})};function RS(e,t){var n=Ae()(e);if(Me()){var r=Me()(e);t&&(r=Oe()(r).call(r,(function(t){return Fe()(e,t).enumerable}))),n.push.apply(n,r)}return n}function MS(e){for(var t=1;t<arguments.length;t++){var n=null!=arguments[t]?arguments[t]:{};t%2?RS(Object(n),!0).forEach((function(t){(0,Ve.Z)(e,t,n[t])})):ze()?Object.defineProperties(e,ze()(n)):RS(Object(n)).forEach((function(t){Object.defineProperty(e,t,Fe()(n,t))}))}return e}var DS=iE("cover"),OS=function(){return E().createElement("div",{className:DS("author-published-wrap")},E().createElement(Ay,null),E().createElement(KE,null))},BS=function(e){var t=e.coverPageType,n=gS();return E().createElement(Oy,null,E().createElement(AS,{coverPageType:t}),E().createElement(zy,null,!n&&E().createElement(Pk,null),E().createElement(OS,null),E().createElement(Rk,null),n&&E().createElement(Pk,null),E().createElement(Ty,null)))},FS=function(e){var t=e.coverPageType,n=gS();return E().createElement(My,null,E().createElement(AS,{coverPageType:t}),E().createElement(zy,null,!n&&E().createElement(Pk,null),E().createElement(OS,null),E().createElement(Rk,null),n&&E().createElement(Pk,null),E().createElement(Ty,null)))},HS=function(e){var t=e.coverPageType;return E().createElement(E().Fragment,null,E().createElement(AS,{coverPageType:t}),E().createElement(SS,null),E().createElement(My,null,E().createElement(zy,null,E().createElement(Pk,null),E().createElement(OS,null),E().createElement(Rk,null),E().createElement(Ty,null))))},zS=function(e){var t=e.accentColor,n=e.coverPageType;return E().createElement(E().Fragment,null,E().createElement(My,null,E().createElement(zy,null,E().createElement(Pk,null),E().createElement(OS,null),E().createElement(Rk,null),E().createElement(Ty,null))),E().createElement(AS,{coverPageType:n}),E().createElement(SS,{accentColor:t,isShape:!0}))},qS=function(e){var t=e.coverPageType;return E().createElement(E().Fragment,null,E().createElement(My,null,E().createElement(zy,null,E().createElement(Pk,null),E().createElement(OS,null),E().createElement(Rk,null),E().createElement(Ty,null))),E().createElement(AS,{coverPageType:t}),E().createElement(SS,null))},VS=function(e){var t=e.accentColor,n=e.coverPageType;return E().createElement(E().Fragment,null,E().createElement(AS,{coverPageType:n}),E().createElement(SS,{accentColor:t,isShape:!0}),E().createElement(My,null,E().createElement(zy,null,E().createElement(Pk,null),E().createElement(OS,null),E().createElement(Rk,null),E().createElement(Ty,null))))};function US(e){var t=kS(),n=MS(MS({},e),{},{coverPageType:t});switch(t){default:case Yd.LEFT_OVERLAY:case Yd.CENTERED_OVERLAY:return E().createElement(BS,n);case Yd.LEFT:case Yd.CENTERED:return E().createElement(FS,n);case Yd.SPLIT_LEFT:return E().createElement(zS,n);case Yd.SPLIT_LEFT_IMAGE:return E().createElement(qS,n);case Yd.SPLIT_RIGHT:return E().createElement(VS,n);case Yd.SPLIT_RIGHT_IMAGE:return E().createElement(HS,n)}}function GS(e){var t=wE().partnerContentId,n=LE(),r=!!(Boolean(t)&&n);return E().createElement("header",{className:DS("header",{"with-info":r})},E().createElement(US,e))}var KS=iE("cover");function WS(e){var t=e.children,n=kS(),r=(0,b.useMemo)((function(){return Uk()(n)}),[n]),a=KS(null,{layout:r});return E().createElement("div",{id:"cover",className:a},t)}var jS=iT("AlignLeft"),YS=iT("ArrowDown"),QS=(iT("ArrowLeft"),iT("ArrowRight"),iT("ArrowUp")),XS=(iT("Category"),iT("ChevronDown")),JS=iT("ChevronUp"),$S=(iT("Favorite"),iT("LessonsComplete")),eI=iT("LessonsRequirement"),tI=iT("QuestionBox"),nI=iT("QuizFailed"),rI=iT("QuizPassed"),aI=iT("QuizRequirement"),iI=iT("Search"),oI=iT("ToggleDown"),lI=iT("Touch"),sI=iT("VideoCamera"),cI=iT("X");iE("cover");function uI(e){e.nextLesson,e.percentComplete,gS();return null}var dI=iE("lesson-header"),mI=function(){return E().createElement("div",{className:dI("author--hidden")})},vI=function(e){var t=e.authorName,n=e.avatar,r=e.description,a=e.lessonName,i=e.lessonNumber,o=e.lessonPreposition,l=e.partnerContentAuthors,s=e.showAuthor,c=e.showLessonCount,u=e.title,d=e.totalLessons,m=e.lessonId,v=!br()(l)&&s,p=n&&t&&s&&!v,f=p||v||c,h=c&&(p||v);return E().createElement("div",{className:dI("content")},f&&E().createElement("div",{className:dI("info-row")},p?E().createElement(nC,{avatar:n,authorName:t}):E().createElement(mI,null),v&&E().createElement(pC,{partnerContentAuthors:l}),h&&E().createElement("span",{"aria-hidden":"true",className:dI("info-row--divider")},"|"),c?E().createElement(iC,{lessonName:a,lessonNumber:i,lessonPreposition:o,totalLessons:d}):E().createElement(aC,null)),E().createElement("div",null,E().createElement(cC,{title:u,id:m}),r&&E().createElement(oC,{description:r})))},pI=function(e){var t=e.authorName,n=e.avatar,r=e.description,a=e.lessonName,i=e.lessonNumber,o=e.lessonPreposition,l=e.partnerContentAuthors,s=e.showAuthor,c=e.showLessonCount,u=e.title,d=e.totalLessons,m=e.lessonId,v=(0,b.useMemo)((function(){return n&&t&&s&&!p}),[n,t,s,p]),p=!br()(l);return E().createElement(E().Fragment,null,E().createElement(cC,{title:u,id:m}),E().createElement(lC,null,v?E().createElement(nC,{avatar:n,authorName:t}):E().createElement(mI,{showPartnerContent:p}),s&&p&&E().createElement(pC,{partnerContentAuthors:l}),c?E().createElement(iC,{lessonName:a,lessonNumber:i,lessonPreposition:o,showPartnerContent:p,totalLessons:d}):E().createElement(aC,null)),r&&E().createElement(oC,{description:r}))},fI=function(e){var t=e.authorName,n=e.avatar,r=e.description,a=e.lessonName,i=e.lessonNumber,o=e.lessonPreposition,l=e.partnerContentAuthors,s=e.showAuthor,c=e.showLessonCount,u=e.title,d=e.totalLessons,m=e.lessonId,v=(0,b.useMemo)((function(){return n&&t&&s&&!p}),[n,t,s,p]),p=!br()(l);return E().createElement(E().Fragment,null,c?E().createElement(iC,{lessonName:a,lessonNumber:i,lessonPreposition:o,totalLessons:d}):E().createElement(aC,null),v?E().createElement(nC,{avatar:n,authorName:t}):E().createElement(mI,null),s&&p&&E().createElement(vC,{partnerContentAuthors:l}),E().createElement(cC,{title:u,id:m}),r&&E().createElement(oC,{description:r}))};function hI(e){var t=qE();return e.lessonHeaderSize!==Bd.SMALL||t?t?E().createElement(fI,e):E().createElement(pI,e):E().createElement(vI,e)}var gI=Bs.COMPACT,bI=Bs.COVER,EI=Bs.SIDEBAR,yI=iE("progress-circle");function kI(e){var t=e["aria-hidden"],n=e["aria-label"],r=e.isFailed,a=e.isPassed,i=e.scope,o=e.value,l=(0,b.useState)(100===o),s=(0,qe.Z)(l,2),c=s[0],u=s[1],d=(0,HC.Z)(o),m=yI({compact:i===gI,cover:i===bI,sidebar:i===EI}),v=yI("track"),p=yI("runner",{done:c,failed:r,passed:a,unstarted:0===o}),f=yI("pass",{done:c,visible:a}),h=yI("fail",{done:c,visible:r});(0,b.useEffect)((function(){100!==o&&100===d&&u(!1)}),[d,o]);var g=(0,b.useCallback)((function(){100===o&&u(!0)}),[o]);return E().createElement("svg",{"aria-hidden":t,"aria-label":n,className:m,fill:"none",focusable:"false",role:"img",viewBox:"0 0 15 15",xmlns:"https://www.w3.org/2000/svg"},E().createElement("circle",{className:v,cx:"7.5",cy:"7.5",fill:"transparent",r:"6.5",strokeWidth:"2",transform:"rotate(-89.9 7.5 7.5)"}),E().createElement(qC,{className:p,cx:"7.5",cy:"7.5",diameter:"15",onTransitionEnd:g,r:"6.5",strokeWidth:"2",transform:"rotate(-89.9 7.5 7.5)",value:o}),E().createElement("path",{className:f,d:"M11.3227 6.65905C11.6133 6.37599 11.6347 5.89413 11.3705 5.58277C11.1063 5.27141 10.6566 5.24847 10.366 5.53152L6.93323 8.87512L5.6338 7.60944C5.3432 7.32639 4.89345 7.34933 4.62927 7.66069C4.36509 7.97205 4.38651 8.45391 4.67711 8.73697L6.45488 10.4686C6.72611 10.7328 7.14034 10.7328 7.41157 10.4686L11.3227 6.65905Z"}),E().createElement("path",{className:h,clipRule:"evenodd",d:"M7.5 8.56157L8.84426 9.90564L9.90503 8.84473L8.56078 7.50066L9.90543 6.15582L8.84452 5.09504L7.49986 6.43988L6.15452 5.09473L5.09375 6.15564L6.43909 7.5008L5.09452 8.84555L6.15543 9.90632L7.5 8.56157Z",fillRule:"evenodd"}))}var CI=function(e){var t=e["aria-hidden"],n=e["aria-label"],r=e.progress,a=void 0===r?0:r,i=e.runnerClass,o=e.trackClass;return E().createElement("div",{"aria-hidden":t,"aria-label":n,className:o,role:"img"},E().createElement("div",{className:i,style:{width:"".concat(a,"%")}}))},wI=iE("nav-sidebar-header");function NI(e){var t=e.classProgressRunner,n=e.classProgressText,r=e.classProgressTrack,a=e.color,i=e.percentComplete,o=e.percentCompleteText;return E().createElement("div",{className:wI("progress")},E().createElement("div",{className:n},o),E().createElement(CI,{"aria-hidden":"true",color:a,progress:i,runnerClass:t,trackClass:r}))}var _I=function(e,t){var n=e.className;return E().createElement("svg",{"aria-hidden":"true",className:n,fill:"currentColor",focusable:"false",role:"img",ref:t,viewBox:"0 0 17 17",height:"17",width:"17",xmlns:"http://www.w3.org/2000/svg"},E().createElement("path",{fillRule:"evenodd",clipRule:"evenodd",d:"M8.029 16.2343L8.7361 16.9414L9.44321 16.2343L16.707 8.97048L15.2928 7.55627L9.73903 13.11L9.73903 1.99985L7.73903 1.99985L7.73904 13.1159L2.17939 7.55627L0.765176 8.97048L8.029 16.2343Z"}))},SI=(0,b.forwardRef)(_I),II=n(90829);function TI(e){return II.createElement(qv,(0,D.Z)({},e,{viewBox:"0 0 16 8"}),II.createElement("path",{fillRule:"evenodd",clipRule:"evenodd",d:"M15,3H3.4l1.3-1.3c0.4-0.4,0.4-1,0-1.4C4.5,0.1,4.3,0,4,0S3.5,0.1,3.3,0.3l-3,3c-0.4,0.4-0.4,1,0,1.4l3,3c0.4,0.4,1,0.4,1.4,0c0.4-0.4,0.4-1,0-1.4L3.4,5H15c0.6,0,1-0.4,1-1S15.6,3,15,3",fill:"currentColor"}))}var LI=n(90829);function ZI(e){return LI.createElement(qv,(0,D.Z)({},la()(["Default"],e),{viewBox:"0 0 16 8"}),LI.createElement("path",{fillRule:"evenodd",clipRule:"evenodd",d:"M1 5H12.6L11.3 6.3C10.9 6.7 10.9 7.3 11.3 7.7C11.5 7.9 11.7 8 12 8C12.3 8 12.5 7.9 12.7 7.7L15.7 4.7C16.1 4.3 16.1 3.7 15.7 3.3L12.7 0.3C12.3 -0.1 11.7 -0.1 11.3 0.3C10.9 0.7 10.9 1.3 11.3 1.7L12.6 3H1C0.4 3 0 3.4 0 4C0 4.6 0.4 5 1 5",fill:"currentColor"}))}var xI=function(e,t){var n=e.className;return E().createElement("svg",{"aria-hidden":"true",className:n,fill:"currentColor",focusable:"false",ref:t,version:"1.1",viewBox:"0 0 17 17",xmlns:"http://www.w3.org/2000/svg"},E().createElement("path",{fillRule:"evenodd",clipRule:"evenodd",d:"M8.971 0.7657L8.2639 0.0585938L7.55679 0.765701L0.292969 8.02952L1.70718 9.44374L7.26096 3.88995L7.26097 15.0002H9.26097L9.26096 3.88409L14.8206 9.44373L16.2348 8.02952L8.971 0.7657Z"}))},PI=(0,b.forwardRef)(xI),AI=n(90829);function RI(e){return AI.createElement(fw,(0,D.Z)({height:"12",width:"16",viewBox:"0 0 16 12"},e),AI.createElement("path",{clipRule:"evenodd",d:"M9.6665 2H0.666504V0H9.6665V2ZM12.6665 6H0.666504V4H12.6665V6ZM0.666504 10H7.6665V8H0.666504V10Z",fill:"currentColor",fillRule:"evenodd"}))}var MI=n(90829);function DI(e){return MI.createElement(fw,(0,D.Z)({height:"8",width:"12",viewBox:"0 0 12 8"},e),MI.createElement("path",{clipRule:"evenodd",d:"M6.00008 7.91406L11.7072 2.20696L10.293 0.792742L6.00007 5.08564L1.70718 0.792742L0.292969 2.20696L6.00008 7.91406Z",fill:"currentColor",fillRule:"evenodd"}))}var OI=n(90829);function BI(e){return OI.createElement(fw,(0,D.Z)({height:"8",width:"12",viewBox:"0 0 12 8"},e),OI.createElement("path",{clipRule:"evenodd",d:"M5.99992 0.0859375L0.292818 5.79304L1.70703 7.20726L5.99993 2.91436L10.2928 7.20726L11.707 5.79304L5.99992 0.0859375Z",fill:"currentColor",fillRule:"evenodd"}))}var FI=n(90829);function HI(e){return FI.createElement(fw,(0,D.Z)({height:"21",width:"20",viewBox:"0 0 20 21"},e),FI.createElement("path",{d:"M9.94535 6.125C9.1938 6.125 8.52385 6.6729 8.30039 7.48015C8.17194 7.9442 7.70954 8.21104 7.26759 8.07617C6.82564 7.94129 6.5715 7.45577 6.69996 6.99172C7.11282 5.50025 8.3916 4.375 9.94535 4.375C11.8499 4.375 13.3335 6.05606 13.3335 8.05C13.3335 9.7417 12.2656 11.2082 10.7787 11.6139V12.25C10.7787 12.7332 10.4056 13.125 9.94535 13.125C9.48511 13.125 9.11201 12.7332 9.11201 12.25V10.85C9.11201 10.3668 9.48511 9.975 9.94535 9.975C10.8628 9.975 11.6668 9.14886 11.6668 8.05C11.6668 6.95114 10.8628 6.125 9.94535 6.125Z",fill:"currentColor"}),FI.createElement("path",{d:"M10.0002 14C9.53992 14 9.16683 14.3918 9.16683 14.875C9.16683 15.3582 9.53992 15.75 10.0002 15.75H10.0085C10.4687 15.75 10.8418 15.3582 10.8418 14.875C10.8418 14.3918 10.4687 14 10.0085 14H10.0002Z",fill:"currentColor"}),FI.createElement("path",{clipRule:"evenodd",d:"M0.833496 3.55556C0.833496 2.01519 2.09493 0.875 3.51868 0.875H16.4816C17.9054 0.875 19.1668 2.01519 19.1668 3.55556V17.4444C19.1668 18.9848 17.9054 20.125 16.4816 20.125H3.51868C2.09493 20.125 0.833496 18.9848 0.833496 17.4444V3.55556ZM3.51868 2.625C2.89693 2.625 2.50016 3.10156 2.50016 3.55556V17.4444C2.50016 17.8984 2.89693 18.375 3.51868 18.375H16.4816C17.1034 18.375 17.5002 17.8984 17.5002 17.4444V3.55556C17.5002 3.10156 17.1034 2.625 16.4816 2.625H3.51868Z",fill:"currentColor",fillRule:"evenodd"}))}var zI=n(90829);function qI(e){return zI.createElement(fw,(0,D.Z)({height:"15",width:"16",viewBox:"0 0 16 15"},e),zI.createElement("path",{clipRule:"evenodd",d:"M2 6.51982C2 4.02359 4.02359 2 6.51982 2C9.01605 2 11.0396 4.02359 11.0396 6.51982C11.0396 9.01605 9.01605 11.0396 6.51982 11.0396C4.02359 11.0396 2 9.01605 2 6.51982ZM6.51982 0C2.91902 0 0 2.91902 0 6.51982C0 10.1206 2.91902 13.0396 6.51982 13.0396C8.06462 13.0396 9.48394 12.5024 10.6011 11.6045L13.9964 14.9998L15.4106 13.5856L11.9518 10.1268C12.6391 9.09384 13.0396 7.8536 13.0396 6.51982C13.0396 2.91902 10.1206 0 6.51982 0Z",fill:"currentColor",fillRule:"evenodd"}))}var VI=n(90829);function UI(e){return VI.createElement(fw,(0,D.Z)({height:"18",width:"18",viewBox:"0 0 18 18"},e),VI.createElement("path",{d:"M3.1665 6.08335C3.1665 4.01229 4.84544 2.33335 6.9165 2.33335C8.98757 2.33335 10.6665 4.01229 10.6665 6.08335C10.6665 6.37941 10.6324 6.66643 10.5681 6.9411C10.4634 7.38925 10.7417 7.83748 11.1899 7.94225C11.6381 8.04702 12.0863 7.76865 12.1911 7.3205C12.2841 6.92235 12.3332 6.50805 12.3332 6.08335C12.3332 3.09181 9.90805 0.666687 6.9165 0.666687C3.92496 0.666687 1.49984 3.09181 1.49984 6.08335C1.49984 6.46923 1.54032 6.84657 1.61756 7.21105C1.679 7.50095 1.76362 7.78236 1.86938 8.05316C1.97511 8.32389 2.10191 8.5839 2.24772 8.83119C2.48148 9.22764 2.99237 9.35953 3.38882 9.12577C3.78527 8.89201 3.91716 8.38112 3.6834 7.98467C3.58248 7.81352 3.49485 7.63379 3.42186 7.44688C3.34886 7.25994 3.29045 7.0657 3.24802 6.86551C3.1947 6.61395 3.1665 6.3524 3.1665 6.08335Z",fill:"currentColor"}),VI.createElement("path",{d:"M9.18922 9.34412L14.8186 10.2697C16.2762 10.5117 17.3332 11.6819 17.3332 13.0521V16.6037C17.3332 17.0029 16.9837 17.3264 16.553 17.3264C16.122 17.3264 15.7728 17.0029 15.7728 16.6037V13.0521C15.7728 12.3826 15.2561 11.8108 14.5446 11.6926L8.30452 10.6667H8.30233C7.90851 10.6331 7.57585 10.2773 7.57585 9.8899V6.0524C7.57585 5.88733 7.48441 5.73325 7.33119 5.64046C7.17921 5.54853 6.99291 5.53668 6.82002 5.60606C6.63747 5.68035 6.51483 5.87085 6.51483 6.08044V15.3607C6.51483 15.6856 6.30169 15.9391 5.91441 16.0741C5.40325 16.2528 4.90988 16.0261 4.70516 15.7226L3.01346 13.2999C2.93513 13.1565 2.84963 13.09 2.68954 13.0406C2.59935 13.0249 2.47889 13.0408 2.37154 13.0906C2.2798 13.1394 2.22768 13.4826 2.38902 13.9902C2.41984 14.0542 3.0442 15.4844 3.27756 16.0189C3.32536 16.1284 3.35676 16.2003 3.36328 16.2152C3.47656 16.4494 3.49404 16.6994 3.40853 16.8957C3.33551 17.0631 3.1904 17.1911 2.98912 17.2663C2.893 17.3018 2.77099 17.3334 2.63742 17.3334C2.36124 17.3334 2.03826 17.1986 1.80702 16.6867L1.75272 16.5849C1.3289 15.6773 1.03464 14.952 0.90735 14.6382L0.905151 14.6328L0.896561 14.6115C0.87092 14.548 0.854463 14.5072 0.847419 14.4926C0.45609 13.3756 0.711983 12.3355 1.49527 11.8308C1.97428 11.5452 2.55316 11.4538 3.08867 11.5781C3.63572 11.7047 4.10288 12.0476 4.40371 12.5436L4.82936 13.2293V5.99429C4.82936 5.3563 5.1692 4.74981 5.7381 4.37228C6.30855 3.99359 7.0238 3.89848 7.69942 4.11153C8.55823 4.3824 9.13554 5.15654 9.13617 6.03881L9.18922 9.34412Z",fill:"currentColor"}))}var GI=n(90829);function KI(e){return GI.createElement(fw,(0,D.Z)({height:"14",width:"20",viewBox:"0 0 20 14"},e),GI.createElement("path",{clipRule:"evenodd",d:"M19.548 2.09234C19.8255 2.23518 20 2.52116 20 2.83331V11.1666C20 11.4788 19.8255 11.7648 19.548 11.9076C19.2704 12.0505 18.9363 12.0262 18.6823 11.8448L12.849 7.67809C12.63 7.52166 12.5 7.2691 12.5 6.99998C12.5 6.73085 12.63 6.47829 12.849 6.32187L18.6823 2.1552C18.9363 1.97376 19.2704 1.9495 19.548 2.09234ZM14.7671 6.99998L18.3333 9.54732V4.45264L14.7671 6.99998Z",fill:"currentColor",fillRule:"evenodd"}),GI.createElement("path",{clipRule:"evenodd",d:"M2.5 1.99998C2.03976 1.99998 1.66667 2.37308 1.66667 2.83331V11.1666C1.66667 11.6269 2.03976 12 2.5 12H11.6667C12.1269 12 12.5 11.6269 12.5 11.1666V2.83331C12.5 2.37308 12.1269 1.99998 11.6667 1.99998H2.5ZM0 2.83331C0 1.4526 1.11929 0.333313 2.5 0.333313H11.6667C13.0474 0.333313 14.1667 1.4526 14.1667 2.83331V11.1666C14.1667 12.5474 13.0474 13.6666 11.6667 13.6666H2.5C1.11929 13.6666 0 12.5474 0 11.1666V2.83331Z",fill:"currentColor",fillRule:"evenodd"}))}var WI=n(90829);function jI(e){return WI.createElement(fw,(0,D.Z)({height:"14",width:"14",viewBox:"0 0 14 14"},e),WI.createElement("path",{clipRule:"evenodd",d:"M13.4646 2.46462L11.8484 0.848376L7.00023 5.69652L2.15186 0.848143L0.535612 2.46439L5.38399 7.31276L0.534668 12.1621L2.15091 13.7783L7.00023 8.92901L11.8493 13.7781L13.4656 12.1619L8.61648 7.31276L13.4646 2.46462Z",fill:"currentColor",fillRule:"evenodd"}))}var YI=n(90829),QI=["themeId"],XI=l,JI={classic:l,default:l,imaginative:u,organic:v},$I=sn()((0,b.createContext)(XI),{displayName:"ThemeContext"});function eT(e){var t,n=e.themeId,r=(0,nn.Z)(e,QI);return YI.createElement($I.Provider,(0,D.Z)({},r,{value:null!==(t=JI[n])&&void 0!==t?t:XI}))}function tT(e){return YI.createElement(YI.Fragment,null,e.children)}function nT(){return null}function rT(e,t,n){function r(r,a){var i,o,l=(0,b.useContext)($I),s=null!==(i=null==l||null===(o=l[e])||void 0===o?void 0:o[t])&&void 0!==i?i:n;return YI.createElement(s,(0,D.Z)({ref:a},r,{Default:n}))}return r.displayName="ThemeComponent(".concat(t,")"),(0,b.forwardRef)(r)}function aT(e){var t=arguments.length>1&&void 0!==arguments[1]?arguments[1]:tT;return rT("components",e,t)}function iT(e){return rT("icons",e,nT)}var oT=iE("cover");var lT=aT("CoverDueDate",(function(e){var t=e.className,n=void 0===t?"":t,r=e.dueAt,a=$((function(e){return yb(e)})),i=Eb(),o=null==i||i.quizPassed||i.outOfAttempts,l=mE(r),s=oT("due-date",{urgent:l}).mix(n);return!r||a&&o?null:E().createElement("div",{className:s,tag:"div"},dE(r))}));var sT=J((function(e){return{dueAt:Pg(e).dueAt}}))(lT),cT=(iE("cover"),aT("CoverProgress",(function(e){e.nextLesson;var t=e.percentComplete;return 0===t||window.isPublicShare,null}))),uT=J((function(){var e=Pb();return function(t){return{nextLesson:e(t),percentComplete:fb(t)}}}))(cT),dT=n(90829),mT=function(e){var t=e.status;return dT.createElement("span",{className:"visually-hidden-always"},"Requirement ".concat(t,": "))},vT=n(90829),pT=iE("cover");function fT(){var e,t=wE().trackingCompletionPercentage,n=ZE(),r=hb(),a=Math.ceil(t/100*n);if(null==t||null==a)return null;var i=r>=t,o=i?$S:eI;return vT.createElement("li",{className:pT("lesson-requirement"),role:"listitem"},vT.createElement(o,{className:pT("lesson-requirement-icon",{complete:i}).toString(),"aria-hidden":"true"}),vT.createElement("span",{className:pT("lesson-requirement-text")},vT.createElement(mT,{status:i?"complete":"incomplete"}),"Complete",a===n?" all ":B()(e=" ".concat(a," of ")).call(e,n," "),"lessons in this course"))}var hT={passed:rI,failed:nI,requirement:aI};function gT(){var e,t=$((function(e){return gb(e)})),n=Eb(),r=null==t?void 0:t.title,a=null==t||null===(e=t.settings)||void 0===e?void 0:e.passingScore;if(!r||!n)return null;var i=n.outOfAttempts,o=n.quizPassed,l=!o&&i,s="requirement";o?s="passed":l&&(s="failed");var c=hT[s];return vT.createElement("li",{className:pT("quiz-requirement"),role:"listitem"},vT.createElement(c,{className:pT("quiz-requirement-icon",{type:s}).toString(),"aria-hidden":"true"}),vT.createElement("span",{className:pT("quiz-requirement-text")},vT.createElement(mT,{status:l?"failed":o?"complete":"incomplete"}),r,null!=a&&vT.createElement(vT.Fragment,null,vT.createElement("span",{"aria-hidden":"true",className:pT("quiz-requirement-seperator")}," | "),"Score of ",a,"% or higher"),l&&vT.createElement("div",{className:pT("quiz-requirement-no-attempts")},"No attempts remaining")))}function bT(e){var t;return null==e||null===(t=e.courseLabels)||void 0===t?void 0:t.labels}function ET(){return $((function(e){return bT(e)}))}var yT="focus-lesson-content",kT="preview-nav-to-lesson-item",CT="preview-show-nav-prev",wT="preview-show-nav-next",NT="preview-nav-open",_T="preview-nav-close",ST="event-lesson-transition-start",IT="event-lesson-transition-end",TT="event-lesson-nav-prev-visible",LT="event-lesson-nav-prev-hidden",ZT="event-lesson-nav-next-visible",xT="event-lesson-nav-next-hidden",PT=n(98186),AT=n.n(PT),RT=n(91033);function MT(e,t){var n=void 0!==da()&&va()(e)||e["@@iterator"];if(!n){if(Array.isArray(e)||(n=function(e,t){var n;if(!e)return;if("string"==typeof e)return DT(e,t);var r=ga()(n=Object.prototype.toString.call(e)).call(n,8,-1);"Object"===r&&e.constructor&&(r=e.constructor.name);if("Map"===r||"Set"===r)return fa()(e);if("Arguments"===r||/^(?:Ui|I)nt(?:8|16|32)(?:Clamped)?Array$/.test(r))return DT(e,t)}(e))||t&&e&&"number"==typeof e.length){n&&(e=n);var r=0,a=function(){};return{s:a,n:function(){return r>=e.length?{done:!0}:{done:!1,value:e[r++]}},e:function(e){throw e},f:a}}throw new TypeError("Invalid attempt to iterate non-iterable instance.\nIn order to be iterable, non-array objects must have a [Symbol.iterator]() method.")}var i,o=!0,l=!1;return{s:function(){n=n.call(e)},n:function(){var e=n.next();return o=e.done,e},e:function(e){l=!0,i=e},f:function(){try{o||null==n.return||n.return()}finally{if(l)throw i}}}}function DT(e,t){(null==t||t>e.length)&&(t=e.length);for(var n=0,r=new Array(t);n<t;n++)r[n]=e[n];return r}var OT=new(AT()),BT=new RT.Z((function(e){var t,n=MT(e);try{for(n.s();!(t=n.n()).done;){var r,a=t.value;null===(r=OT.get(a.target))||void 0===r||r(a)}}catch(e){n.e(e)}finally{n.f()}}));function FT(e,t){(0,b.useEffect)((function(){if(e)return OT.set(e,t),function(){return OT.delete(e)}}),[e,t]),(0,b.useEffect)((function(){if(e)return BT.observe(e),function(){return BT.unobserve(e)}}),[e])}var HT=n(90829);function zT(){var e=(0,I.I0)(),t=(0,b.useState)(null),n=(0,qe.Z)(t,2),r=n[0],a=n[1],i=ET(),o=(0,b.useCallback)((function(t){e(vg({offsetHeight:t.target.offsetHeight}))}),[e]);return(0,b.useLayoutEffect)((function(){if(r)return e(vg({offsetHeight:r.offsetHeight})),function(){return e(vg(null))}}),[e,r]),FT(r,o),HT.createElement("button",{className:"visually-hidden btn-skip-to-lesson brand--ui",onClick:qT,ref:a,type:"button"},HT.createElement("span",{className:"btn-skip-to-lesson__wrap"},null==i?void 0:i.courseSkipToLesson,HT.createElement("span",{"aria-hidden":"true"},HT.createElement(Wv,{className:"btn-skip-to-lesson__icon"}))))}function qT(){document.dispatchEvent(new CustomEvent(yT))}var VT=n(90829),UT=(0,b.createContext)(!1);function GT(e){var t=e.children,n=e.inert,r=KT();return VT.createElement(UT.Provider,{value:r||n},t)}UT.Consumer;function KT(){return(0,b.useContext)(UT)}function WT(){return $((function(e){return function(e){return null==e?void 0:e.sessionPreferences}(e)}))}var jT=n(90829),YT=(0,b.forwardRef)((function(e,t){var n=e.children,r=e.className,a=e.dark,i=e.visible,o=(0,b.useMemo)((function(){return iE(r)}),[r]),l=jT.createElement("div",{"aria-hidden":"true",ref:t,style:{left:0,pointerEvents:"none",position:"absolute",top:0,zIndex:JN()}},jT.createElement("div",{style:{pointerEvents:"all"}},jT.createElement("div",{className:o({visible:i})},jT.createElement("div",{className:o("inner",{dark:a,light:!a})},n))));return(0,Wk.createPortal)(l,document.getElementById("portal"))}));function QT(e){var t,n,r=e.children,a=e.className,i=e.dark,o=e.restriction,l=e.tooltipClassName,s=e.style,c=WT().prefersKeyboardNavigation,u=(0,b.useRef)(),d=(0,b.useRef)(),m=(0,b.useRef)(),v=ET(),p=KT(),f=(0,b.useState)(!1),h=(0,qe.Z)(f,2),g=h[0],E=h[1],y=(0,b.useCallback)((function(){return E(!0)}),[]),k=(0,b.useCallback)((function(){return E(!1)}),[]),C=(0,b.useCallback)((function(){setTimeout(y,0)}),[y]),w=(0,b.useCallback)((function(){c&&k()}),[k,c]),N=(0,b.useCallback)((function(e){S_(e)&&g&&(e.stopPropagation(),k())}),[k,g]),_=(0,b.useCallback)((function(){document.activeElement===u.current&&(clearTimeout(m.current),y())}),[y]),S=(0,b.useCallback)((function(){m.current=setTimeout(k,150)}),[k]),I=(0,b.useCallback)((function(){if(g){var e,t=u.current.getBoundingClientRect(),n=d.current.offsetParent.getBoundingClientRect(),r=t.height,a=t.width,i=t.left-n.left,o=t.top-n.top;sn()(d.current.style,{transform:B()(e="translate(".concat(i,"px, ")).call(e,o,"px)"),width:"".concat(a,"px"),height:"".concat(r,"px")})}}),[g]);((0,b.useEffect)((function(){p&&E(!1)}),[p]),(0,b.useLayoutEffect)((function(){return I()}),[I]),(0,zC.Z)("resize",I,window),(0,zC.Z)("keydown",N,document),i_(u,k),o.type===yf.QUIZ)?t=B()(n="".concat(v.quizRequirePassingScore,': "')).call(n,o.data,'"'):o.type===yf.ORDER&&(t=v.lessonRestricted);return jT.createElement("div",{"aria-disabled":!0,className:a,onBlur:w,onFocus:C,onMouseEnter:_,onMouseLeave:S,ref:u,role:"link",tabIndex:p?-1:0,style:s},r,jT.createElement("div",{className:"visually-hidden-always"},null==v?void 0:v.a11yRestrictedNav),jT.createElement("div",{className:"visually-hidden-always"},t),jT.createElement(YT,{className:l,dark:i,ref:d,visible:g},t))}function XT(e){var t=e.b,n=e.children,r=e["data-direction"],a=e.isCurrentLesson,i=e.isTooltipEnabled,o=e.lessonId,l=e.onClick,s=e.onFocus,c=e.onHideProgressTooltip,u=e.onNavigate,d=e.onShowProgressTooltip,m=e.restriction,v=e.showProgressDelay,p=e.style,f=KT(),h=(0,b.useCallback)((function(e){l(e),a?(e.preventDefault(),qT()):u(o)}),[o,a,l,u]),g=(0,b.useState)(!1),E=(0,qe.Z)(g,2),y=E[0],k=E[1],C=(0,b.useCallback)((function(e){!y&&i&&(null!=v?setTimeout(d,v):d()),null==s||s(e)}),[y,s,v,d,i]),w=(0,b.useCallback)((function(e){i&&S_(e)&&c()}),[c,i]),N=(0,b.useCallback)((function(){i&&k(!0)}),[i]),_=(0,b.useCallback)((function(){i&&k(!1)}),[i]),S=null!=(null==m?void 0:m.type),I=t("link",{active:a,restricted:S}).toString();return S?jT.createElement(QT,(0,D.Z)({},e,{className:I,style:p})):jT.createElement(hy.OL,{"aria-current":"page",className:I.toString(),"data-link":"lesson-link-item",onBlur:i?c:void 0,onClick:h,"data-direction":r,onFocus:C,onKeyDown:w,onMouseDown:N,onMouseUp:_,style:p,tabIndex:f?-1:void 0,to:kf(o)},n)}function JT(e){var t,n=e.className,r=e.isCurrentLesson,a=e.last,i=e.lessonId,o=e.style,l=(0,b.useMemo)((function(){return iE(n)}),[n]),s=Zb(i),c=null!=(null==s?void 0:s.type),u=(null!==(t=wb(i))&&void 0!==t?t:{}).isComplete,d=l({active:r,complete:void 0!==u&&u,last:a,restricted:c});return jT.createElement("div",{className:d},jT.createElement(XT,(0,D.Z)({},e,{b:l,isCurrentLesson:r,restriction:s,style:o})))}YT.defaultProps={className:"lesson-link-item-tooltip"},XT.defaultProps={onClick:Function.prototype,onNavigate:Function.prototype},JT.defaultProps={className:"lesson-link-item"};var $T=n(90829),eL=iE("lesson-nav"),tL=function(e){var t=e.children,n=e.finish,r=e.lessonId,a=e.onFocus;if(r)return $T.createElement(JT,(0,D.Z)({className:"lesson-nav-link",onFocus:a,tooltipClassName:"lesson-nav-link-tooltip"},e));var i=n?"/lessons/progress-summary":"/";return $T.createElement("span",{className:"lesson-nav-link"},$T.createElement(hy.rU,{className:"lesson-nav-link__link","data-direction":e["data-direction"],onFocus:a,to:i},t))};var nL=_()(J((function(e){var t,n=Pg(e),r=bT(e);return{buttonScheme:n.buttonScheme,accentContrast:null===(t=n.theme)||void 0===t?void 0:t.accentContrast,labelLessonRestricted:r.lessonRestricted,labelQuizRequirePassingScore:r.quizRequirePassingScore}}),null,null,{forwardRef:!0}),b.forwardRef),rL=nL((function(e,t){var n,r=e.buttonScheme,a=e.accentContrast,i=e.children,o=e.className,l=e.direction,s=e.finish,c=e.navLessonId,u=e.onFocus,d=null!=e.restrictionType,m=kC(),v=eL(null,(n={},(0,Ve.Z)(n,l,!0),(0,Ve.Z)(n,"accent",r===Wd.ACCENT),(0,Ve.Z)(n,"dark",r===Wd.DARK),(0,Ve.Z)(n,"floating",m===jd.FLOATING),(0,Ve.Z)(n,"floating-full",m===jd.FLOATING_FULL),(0,Ve.Z)(n,"finish",s),(0,Ve.Z)(n,"full",m===jd.FULL),(0,Ve.Z)(n,"light",r===Wd.LIGHT),(0,Ve.Z)(n,"restricted",d),(0,Ve.Z)(n,"tint",r===Wd.TINT),n)).mix(o),p=(0,Ve.Z)({className:v},"data-".concat(l,"-lesson"),!0);return $T.createElement("div",(0,D.Z)({ref:t},p),$T.createElement(tL,{accentContrast:a,"data-direction":l,lessonId:c,onFocus:u,finish:s},i))})),aL=n(90829),iL={CoverCompletedInformation:function(){var e,t=Ag(),n=t.certificateDownload,r=t.riseComCurrentUser,a=Xb(),i=Eb(),o=null===(e=null==i?void 0:i.quizPassed)||void 0===e||e;return a&&o&&!Mu()&&"preview"!==window.viewType?oE.createElement("div",{className:sE("completed-info")},oE.createElement("div",{className:sE("completed-info-avatar")},oE.createElement(aE,(0,D.Z)({},r,{decorative:!0})),oE.createElement("img",{className:sE("completed-info-trophy"),src:lE,alt:""})),oE.createElement("div",{className:sE("completed-info-label")},oE.createElement("span",{"aria-hidden":"true"},"Completed"),oE.createElement("span",{className:"visually-hidden"},"Course Completed")),n&&oE.createElement(Zg,null)):null},CoverDueDate:sT,CoverProgress:uT,CoverRequirements:function(){var e=wE(),t=e.trackingCompletionPercentage,n=e.trackingQuizId;return null==t&&!n?null:vT.createElement("section",{className:pT("requirements-section")},vT.createElement("h2",{className:pT("requirements-title")},"Course Requirements"),vT.createElement("ul",{className:pT("requirements-list")},vT.createElement(fT,null),vT.createElement(gT,null)))},ImageEagerOrLazy:Nk,LessonNav:rL};function oL(e){var t=e.children;return aL.createElement(Lk,iL,t)}var lL=n(15451),sL=n(90829),cL={};function uL(e){var t=e.children,n=(0,I.I0)(),r=Wy();return(0,lL.Z)((function(){n(th(r))}),[r]),t}function dL(e){var t,n=e.children,r=Ag(),a=null!==(t=null==r?void 0:r.features)&&void 0!==t?t:cL;return sL.createElement(Ky,{value:a},sL.createElement(uL,null,n))}var mL=n(61539),vL=n.n(mL),pL=n(74249),fL=n(14428),hL=n(90829);function gL(e){var t=e.children,n=e.title;return(0,fL.Z)(n),hL.createElement(hL.Fragment,null,t)}var bL=n(31425),EL=n.n(bL),yL=n(3675),kL=function(e,t){return e&t?3&e:0},CL=function(e){return function(t){13===t.keyCode&&e()}},wL=tt()(),NL=La()(br()),_L=La()(ia()),SL=al()(NL,_L),IL=(pr()(br(),ia()),function(e){return function(){return document.querySelector(e)}});function TL(e){return ga()(Array.prototype).call(e)}var LL="group",ZL=function(e){var t=e.caption,n=e.editable,r=e.id,a=e.isOverlayType,i=Boolean(!a&&!n&&t);return{figcaptionId:i?"figcaption-".concat(r):void 0,isFigure:i,role:i?"figure":void 0,tagName:i?"figure":"div"}},xL=":focus{outline: none}",PL=":focus:not(:focus-visible){outline: none}",AL="focus-ring-style",RL=function(){return document.getElementById(AL)||ML()},ML=function(){var e=document.createElement("style");return e.id=AL,document.head.appendChild(e),e},DL=-1,OL=function(e){var t=e.target,n=RL();(N_(e)||P_(e)&&!t.classList.contains("ignore-prefers"))&&(n.innerHTML="",bg($h(!0)))},BL=function(){var e=arguments.length>0&&void 0!==arguments[0]?arguments[0]:{},t=e.focusVisible;return RL().innerHTML=t?PL:xL},FL=function(e){return e?0:DL},HL=function(e,t){var n=0!==t;(e||{}).tabIndex=t,function(e){var t=e.element,n=e.isHidden;t&&t.setAttribute("aria-hidden",n?"true":"false")}({element:e,isHidden:n})},zL=function(e){var t=e.element,n=e.selector,r=e.tabIndex;TL(t.querySelectorAll(n)).forEach((function(e){HL(e,r)}))},qL=function(e){return function(t,n){var r=t.querySelectorAll('[tabindex = "0"]');return!!r.length&&(function(e,t,n){it()(e,jc(),fl())(t).focus(n)}(tt()(e),r,n),!0)}},VL=qL(!0),UL=(qL(!1),function(e){var t=e.list,n=e.index;n>=0&&n<Nr()(t)&&t[n].focus()}),GL=function(e){var t=e.list,n=e.currentIndex,r=bi()(n||0),a=r<Nr()(t)?r:0;return UL({list:t,index:a}),a},KL=function(e){var t=e.list,n=e.currentIndex,r=zg()(n||Nr()(t));return UL({list:t,index:r}),r},WL=n(90829);var jL=n(45697),YL=n.n(jL),QL=n(14935),XL=n.n(QL),JL=n(90829),$L=Qr()(pd()(/^#([0-9a-f]{3}|[0-9a-f]{6})$/i),tt()("#FFF")),eZ=gt()({color:$L}),tZ=_()((function(e){var t,n,r,a=e.accentContrast,i=e.bodyTypeface,o=e.color,l=e.headingTypeface,s=e.isLegacyCourse,c=e.uiTypeface,u=(0,b.useMemo)((function(){var e=!Cm(o),t=Lm(o),n=a===$d.DARK||a===$d.AUTO&&t===$d.DARK;return!s&&(a&&n||!a&&e)?[Fs,Hs]:[Hs,Fs]}),[a,o,s]),d=(0,qe.Z)(u,2),m=d[0],v=d[1];return JL.createElement("div",{dangerouslySetInnerHTML:{__html:XL()({bodyTypeface:i,colorThemeRGB:null===(t=(0,sm.Z)(o))||void 0===t?void 0:ga()(t).call(t,0,3),colorTheme:o,colorThemeContrast:m,colorThemeContrastComplementary:v,colorThemeContrastComplementaryRGB:null===(n=(0,sm.Z)(v))||void 0===n?void 0:ga()(n).call(n,0,3),colorThemeContrastRGB:null===(r=(0,sm.Z)(m))||void 0===r?void 0:ga()(r).call(r,0,3),colorThemeTint:_m(o),colorThemeTransparent:o+"1A",headingTypeface:l,uiTypeface:c})}})}),eZ);tZ.displayName="Branding",tZ.propTypes={bodyTypeface:YL().string,color:YL().string.isRequired,headingTypeface:YL().string,uiTypeface:YL().string};var nZ=(0,b.memo)(tZ),rZ=n(30802),aZ=n.n(rZ),iZ=function(e){var t=e.enabled;return void 0!==t&&t&&E().createElement("div",{dangerouslySetInnerHTML:{__html:aZ()()}})},oZ=(0,b.memo)(iZ),lZ=n(90829);function sZ(e){var t=cZ();return function(){var n,r=(0,M.Z)(e);if(t){var a=(0,M.Z)(this).constructor;n=L()(r,arguments,a)}else n=r.apply(this,arguments);return(0,R.Z)(this,n)}}function cZ(){try{var e=!Boolean.prototype.valueOf.call(L()(Boolean,[],(function(){})))}catch(e){}return(cZ=function(){return!!e})()}var uZ="riseUnsupportedBrowser",dZ={authoring:/Android|webOS|iPhone|iPad|iPod|BlackBerry|MSIE|Trident/,runtime:/MSIE/},mZ=function(e){(0,A.Z)(n,e);var t=sZ(n);function n(){return(0,Z.Z)(this,n),t.apply(this,arguments)}return(0,x.Z)(n,[{key:"render",value:function(){return function(e){return new RegExp(dZ[e],"i").test(window.navigator.userAgent)}(this.props.env)&&!window.sessionStorage.getItem(uZ)?this.renderUnsupported():this.props.children}},{key:"renderUnsupported",value:function(){return lZ.createElement("div",null,this.props.children,lZ.createElement("div",{className:"browser-support"},lZ.createElement("div",{className:"browser-support__inner"},lZ.createElement("p",{className:"browser-support__text browser-support__text--full"},"You’re using an unsupported browser. For better results, use a modern browser. "),lZ.createElement("p",{className:"browser-support__text browser-support__text--mobile"},"Unsupported browser"),lZ.createElement("a",{href:"https://articulate.com/support/article/System-Requirements-for-Rise",rel:"noopener noreferrer",target:"_blank",className:"browser-support__link"},lZ.createElement("span",null,"Learn more"),lZ.createElement("i",{className:"icon icon-chevron-right"})),lZ.createElement("div",{className:"browser-support__dismiss",onClick:this.handleDismiss.bind(this)},lZ.createElement("span",{className:"browser-support__dismiss-icon"},"×")))))}},{key:"handleDismiss",value:function(){window.sessionStorage.setItem(uZ,"true"),this.forceUpdate()}}]),n}(lZ.Component),vZ=["accent","ariaControls","ariaExpanded","ariaHidden","ariaLabel","ariaPressed","branded","className","children","condensed","controls","controlsEnhanced","disabled","el","extraPadding","header","headerDone","icon","inverted","mode","next","onClick","onlyIcon","onMouseDown","outline","outlineTransparent","sidebar","tabIndex","type"],pZ=function(e){var t;return Uv()("button",(t={},(0,Ve.Z)(t,e.className,!br()(e.className)),(0,Ve.Z)(t,"button--default",void 0===e.mode),(0,Ve.Z)(t,"button--extraPadding",e.extraPadding),(0,Ve.Z)(t,"button--sidebar brand--ui",e.sidebar),(0,Ve.Z)(t,"button--header",e.header),(0,Ve.Z)(t,"button--header-done",e.headerDone),(0,Ve.Z)(t,"button--outline",e.outline),(0,Ve.Z)(t,"button--outline button--outline-transparent",e.outlineTransparent),(0,Ve.Z)(t,"button--condensed",e.condensed),(0,Ve.Z)(t,"button--inverted",e.inverted),(0,Ve.Z)(t,"button--logo",e.logo),(0,Ve.Z)(t,"button--inline","inline"===e.mode),(0,Ve.Z)(t,"button--next",e.next),(0,Ve.Z)(t,"button--disabled",e.disabled),(0,Ve.Z)(t,"button--controls",e.controls),(0,Ve.Z)(t,"button--controls-enhanced",e.controlsEnhanced),(0,Ve.Z)(t,"brand--ui",e.accent),(0,Ve.Z)(t,"brand--background brand--border",e.branded),t))},fZ=function(e){var t=e.icon;return t?E().createElement("i",{className:"button__icon icon-".concat(t)}):null},hZ=function(e){var t=e.accent,n=e.ariaControls,r=e.ariaExpanded,a=e.ariaHidden,i=e.ariaLabel,o=e.ariaPressed,l=e.branded,s=e.className,c=e.children,u=e.condensed,d=e.controls,m=e.controlsEnhanced,v=e.disabled,p=e.el,f=e.extraPadding,h=e.header,g=e.headerDone,b=e.icon,y=e.inverted,k=e.mode,C=e.next,w=e.onClick,N=e.onlyIcon,_=e.onMouseDown,S=e.outline,I=e.outlineTransparent,T=e.sidebar,L=e.tabIndex,Z=e.type,x=(0,nn.Z)(e,vZ),P=p||"button";return"button"!==P||Z||(Z="button"),E().createElement(P,(0,D.Z)({"aria-controls":n,"aria-expanded":r,"aria-hidden":a,"aria-label":i,"aria-pressed":o,className:pZ({accent:t,branded:l,className:s,condensed:u,controls:d,controlsEnhanced:m,disabled:v,extraPadding:f,header:h,headerDone:g,inverted:y,mode:k,next:C,outline:S,outlineTransparent:I,sidebar:T}),disabled:v,onClick:w,onMouseDown:_,tabIndex:L,type:Z},x),E().createElement(fZ,{icon:b}),function(e){var t,n=e.onlyIcon,r=e.children;return ea()(t=E().Children).call(t,r,(function(e){return n&&void 0===e.type?null:e}))}({onlyIcon:N,children:c}))};hZ.defaultProps={onClick:Function.prototype,onMouseDown:Function.prototype};var gZ,bZ=hZ,EZ=ea()(gZ=["[href]",'[tabindex]:not([tabindex=""])',"audio[controls]","button:not([disabled])","details:not([disabled])",'input:not([disabled]):not([type="hidden"])',"select:not([disabled])","summary:not([disabled])","textarea:not([disabled])","video[controls]"]).call(gZ,(function(e){return"".concat(e,':not([tabindex="-1"]):not([hidden]):not([aria-hidden="true"])')})).join(", "),yZ=function(e){var t=arguments.length>1&&void 0!==arguments[1]&&arguments[1];return function(n){var r=kZ(n);if(0!==r.length){var a=e>=r.length&&t?0:e;return It()(a,r)}}},kZ=function(e){var t;return e?Oe()(t=fa()(e.querySelectorAll(EZ))).call(t,(function(e){return"none"!==window.getComputedStyle(e).display})):[]},CZ=yZ(0),wZ=yZ(-1);function NZ(){var e=(0,b.useRef)(null);function t(t){var n=CZ(e.current),r=wZ(e.current);N_(t)&&(t.shiftKey?document.activeElement===n&&(r.focus(),t.preventDefault()):document.activeElement===r&&(n.focus(),t.preventDefault()))}return(0,b.useEffect)((function(){var n=null==e?void 0:e.current;return null==n||n.addEventListener("keydown",t),function(){null==n||n.removeEventListener("keydown",t)}}),[]),e}var _Z=iE("modal"),SZ=bl,IZ=function(e){var t=e.children,n=e.className,r=e.darkOverlay,a=e.disableBackgroundScroll,i=e.disableCloseOnOverlayClick,o=e.focusFirstInput,l=void 0===o||o,s=e.footer,c=e.forceToTop,u=void 0!==c&&c,d=e.heading,m=e.hideCloseButton,v=void 0!==m&&m,p=e.hideHeader,f=void 0!==p&&p,h=e.onCancel,g=e.onClose,y=void 0===g?SZ:g,k=e.onOverlayClick,C=void 0===k?y:k,w=e.scroll,N=void 0!==w&&w,_=e.subHeading,S=e.subText,I=e.width,T=NZ(),L=(0,b.useRef)();(0,b.useEffect)((function(){var e,t=T.current;return null==t||null===(e=t.showModal)||void 0===e||e.call(t),function(){var e;null==t||null===(e=t.close)||void 0===e||e.call(t)}}),[T]),(0,b.useEffect)((function(){if(l&&T.current){var e,t=lm()(e=kZ(T.current)).call(e,(function(e){return"INPUT"===e.tagName||"TEXTAREA"===e.tagName})),n=t||(null==L?void 0:L.current);null==n||n.focus()}}),[l,T]),(0,b.useEffect)((function(){a&&(document.scrollingElement||document.documentElement).classList.add("no-scroll");return h&&T.current.addEventListener("cancel",(function(e){e.preventDefault(),h(e)})),function(){a&&(document.scrollingElement||document.documentElement).classList.remove("no-scroll")}}),[a,h,T]);var Z=_Z({"force-to-top":u}).mix(n),x=_Z("content",{"with-footer":Boolean(s),"force-scroll":Boolean(N)}),P=_Z("overlay",{dark:Boolean(r)});return E().createElement("dialog",{"aria-labelledby":"modal-heading","aria-modal":"true",className:Z.toString(),onClose:y,ref:T,role:"dialog"},E().createElement("div",{id:"modal-portal"}),E().createElement("div",{className:P,onClick:i?void 0:C}),E().createElement("div",{className:_Z("dialog"),style:I?{width:I}:{}},(!f||!v)&&E().createElement("div",{className:_Z("heading-wrapper")},E().createElement("div",{className:_Z("heading-flexbox")},!f&&E().createElement("div",{className:_Z("header")},E().createElement("h1",{id:"modal-heading",className:_Z("heading")},d,E().createElement("span",{className:_Z("subheading")},_))),!v&&E().createElement("button",{"aria-label":"close dialog",className:_Z("close"),onClick:y,ref:L,type:"button"},E().createElement("i",{className:"icon icon-remove"}))),S?E().createElement("h2",{className:_Z("subtitle")},S):[]),E().createElement("div",{className:x},t),s&&E().createElement(E().Fragment,null,E().createElement("div",{className:_Z("footer-shadow")}),E().createElement("div",{className:_Z("footer")},s))))};function TZ(e){var t;return null===(t=function(e){return e.global}(e))||void 0===t?void 0:t.externalLinksModalVisible}var LZ=function(){var e=$(TZ),t=(0,I.I0)(),n=(0,b.useCallback)((function(){return t(hh(!1))}),[t]);return E().createElement(W,null,e?E().createElement(Q,{classNames:"modal",timeout:400},E().createElement(IZ,{hideCloseButton:!0,hideHeader:!0,onClose:n,width:440},E().createElement("div",{className:"base-modal__content base-modal__content--centered"},E().createElement("p",null,"External links are disabled in trial accounts."),E().createElement("div",{className:"base-modal__btns"},E().createElement(bZ,{inverted:!0,onClick:n},"OKAY"))))):E().createElement(E().Fragment,null))},ZZ=n(90829);function xZ(e){var t=PZ();return function(){var n,r=(0,M.Z)(e);if(t){var a=(0,M.Z)(this).constructor;n=L()(r,arguments,a)}else n=r.apply(this,arguments);return(0,R.Z)(this,n)}}function PZ(){try{var e=!Boolean.prototype.valueOf.call(L()(Boolean,[],(function(){})))}catch(e){}return(PZ=function(){return!!e})()}var AZ=function(e){(0,A.Z)(n,e);var t=xZ(n);function n(){return(0,Z.Z)(this,n),t.apply(this,arguments)}return(0,x.Z)(n,[{key:"componentWillEnter",value:function(e){this.child&&this.child.componentWillEnter?this.child.componentWillEnter(e):e()}},{key:"componentDidEnter",value:function(){this.child&&this.child.componentDidEnter&&this.child.componentDidEnter()}},{key:"componentWillExit",value:function(e){this.child&&this.child.componentWillExit?this.child.componentWillExit(e):e()}},{key:"componentDidExit",value:function(){this.child&&this.child.componentDidExit&&this.child.componentDidExit()}},{key:"render",value:function(){var e=this,t=this.props,n=t.childProps,r=t.component,a=ur()("component",this.props);return ZZ.createElement(k.AW,(0,D.Z)({},a,{render:function(t){var a=t.match,i=xn()(n,{match:a,ref:function(t){return e.child=t}});return ZZ.createElement(r,i)}}))}}]),n}(ZZ.Component),RZ=AZ,MZ=n(90829);function DZ(e){var t=OZ();return function(){var n,r=(0,M.Z)(e);if(t){var a=(0,M.Z)(this).constructor;n=L()(r,arguments,a)}else n=r.apply(this,arguments);return(0,R.Z)(this,n)}}function OZ(){try{var e=!Boolean.prototype.valueOf.call(L()(Boolean,[],(function(){})))}catch(e){}return(OZ=function(){return!!e})()}var BZ=function(e){(0,A.Z)(n,e);var t=DZ(n);function n(){return(0,Z.Z)(this,n),t.apply(this,arguments)}return(0,x.Z)(n,[{key:"componentWillEnter",value:function(e){this.child&&this.child.componentWillEnter?this.child.componentWillEnter(e):e()}},{key:"componentDidEnter",value:function(){this.child&&this.child.componentDidEnter&&this.child.componentDidEnter()}},{key:"componentWillExit",value:function(e){this.child&&this.child.componentWillExit?this.child.componentWillExit(e):e()}},{key:"componentDidExit",value:function(){this.child&&this.child.componentDidExit&&this.child.componentDidExit()}},{key:"render",value:function(){var e,t=this,n=this.props.children,r=ur()("children",this.props);return MZ.createElement(k.rs,r,n&&ea()(e=MZ.Children).call(e,n,(function(e){return null!==e&&MZ.cloneElement(e,{ref:function(e){return t.child=e}})})))}}]),n}(MZ.Component),FZ=BZ,HZ=n(90829);function zZ(e){var t=qZ();return function(){var n,r=(0,M.Z)(e);if(t){var a=(0,M.Z)(this).constructor;n=L()(r,arguments,a)}else n=r.apply(this,arguments);return(0,R.Z)(this,n)}}function qZ(){try{var e=!Boolean.prototype.valueOf.call(L()(Boolean,[],(function(){})))}catch(e){}return(qZ=function(){return!!e})()}var VZ=function(e){(0,A.Z)(n,e);var t=zZ(n);function n(e){var r;return(0,Z.Z)(this,n),(r=t.call(this,e)).handleTransition=r.handleTransition.bind((0,P.Z)(r)),r.onEnter=r.onEnter.bind((0,P.Z)(r)),r.onEntered=r.onEntered.bind((0,P.Z)(r)),r.onExit=r.onExit.bind((0,P.Z)(r)),r.onExited=r.onExited.bind((0,P.Z)(r)),r}return(0,x.Z)(n,[{key:"handleTransition",value:function(e,t){var n=this.transitionState;"entering"===n?this.onEnter(t):"exiting"===n&&this.onExit(t)}},{key:"onEnter",value:function(e){var t=this.child;t&&t.componentWillEnter?t.componentWillEnter(e):e()}},{key:"onEntered",value:function(){var e=this.child;e&&e.componentDidEnter&&e.componentDidEnter()}},{key:"onExit",value:function(e){var t=this.child;t&&t.componentWillExit?t.componentWillExit(e):e()}},{key:"onExited",value:function(){var e=this.child;e&&e.componentDidExit&&e.componentDidExit()}},{key:"render",value:function(){var e=this,t=this.props.children;return HZ.createElement(Y,(0,D.Z)({addEndListener:this.handleTransition,onEntered:this.onEntered,onExited:this.onExited,unmountOnExit:!0},this.props),(function(n){return e.transitionState=n,t&&HZ.cloneElement(HZ.Children.only(t),{ref:function(t){return e.child=t}})}))}}]),n}(HZ.Component);n(90829),iE("cover");xk("CoverCompletedInformation"),xk("CoverDueDate"),xk("CoverRequirements");var UZ=n(90829),GZ=iE("cover"),KZ=function(e){var t=e.courseId,n=e.coursePartnerContent,r=e.hasPartnerContent,a=e.publishedAt,i=e.tenantId;return r?UZ.createElement(qw,{type:"partner-content"},UZ.createElement(mN,{courseId:t,partnerContent:n,publishedAt:a,tenantId:i})):null},WZ=aT("CoverCourseInfo",(function(e){var t=e.courseId,n=e.coursePartnerContent,r=e.hasLogo,a=e.hasPartnerContent,i=e.publishedAt,o=e.tenantId,l=GZ("details-content-aside",{logo:r});return UZ.createElement("div",{className:l},fe,UZ.createElement(KZ,{courseId:t,coursePartnerContent:n,hasPartnerContent:a,publishedAt:i,tenantId:o}),fe,fe)})),jZ=WZ,YZ=iE("cover"),QZ=aT("CoverDescription",(function(){var e=wE(),t=e.description,n=e.navigation?"description":"description-no-outline";return t?E().createElement("div",null,E().createElement(qw,{type:n},E().createElement(uy,{className:YZ("details-content-description"),key:"text",value:gE(t)}))):null})),XZ=iE("cover"),JZ=function(e){var t,n=e.className,r=void 0===n?XZ("details-logo"):n,a=e.imageClassName,i=void 0===a?XZ("details-logo-image"):a,o=null!==(t=wE())&&void 0!==t?t:{},l=sl()({},["media","image"],o),s=l.height,c=l.key,u=l.width,d=l.scalar,m=void 0===d?zs.SMALL.value:d,v={width:u*m,height:s*m};if(!c)return null;var p=Sd(l);return E().createElement("div",{className:r},E().createElement("img",{className:i,src:p,width:v.width,height:v.height,alt:""}))},$Z=n(15713),ex=n(18033),tx=n.n(ex),nx=["icon"];function rx(e){var t=ax();return function(){var n,r=(0,M.Z)(e);if(t){var a=(0,M.Z)(this).constructor;n=L()(r,arguments,a)}else n=r.apply(this,arguments);return(0,R.Z)(this,n)}}function ax(){try{var e=!Boolean.prototype.valueOf.call(L()(Boolean,[],(function(){})))}catch(e){}return(ax=function(){return!!e})()}E().Component;function ix(e){var t=e.icon,n=(0,nn.Z)(e,nx);switch(t){case xs:return E().createElement(Gv,n);case Ps:return E().createElement(jp,n);case As:return E().createElement(Vp,n);case Rs:return E().createElement(Yp,n);default:return E().createElement("i",{className:"icon icon-Master-02"})}}var ox=n(66261);function lx(){var e,t=(0,k.$B)("/lessons/:currentLessonId");return null==t||null===(e=t.params)||void 0===e?void 0:e.currentLessonId}var sx=aT("LessonProgressGraphic");function cx(e){var t,n,r=e.canComplete,a=e.id,i=e.isDark,o=e.isEnabled,l=e.isTooltipVisible,s=e.onHideTooltip,c=e.onShowTooltip,u=e.scope,d=Ag(),m=d.color,v=d.navigationStyle,p=(null!==(t=Ib(a))&&void 0!==t?t:{}).type,f=wb(a),h=lx(),g=Ab(a),y=Rb(a),k=Zb(a),C=ET(),w=null!=(null==k?void 0:k.type),N=null==f?void 0:f.isComplete,_=a===h,S=null!==(n=null==f?void 0:f.percentComplete)&&void 0!==n?n:0,I=(0,b.useCallback)((function(){bg(Oo({id:a,type:p}))}),[a,p]),T=(0,b.useCallback)((function(){bg(Bo({id:a,type:p}))}),[a,p]);return E().createElement(G_,{canComplete:r,color:m,hasRestriction:w,isComplete:N,isCurrentLesson:_,isDark:i,isEnabled:o,isFailed:g,isPassed:y,isTooltipVisible:l,navigationStyle:v,onHideTooltip:s,onMarkComplete:I,onMarkReset:T,onShowTooltip:c,percentComplete:S,progressGraphic:sx,scope:u,labels:C})}var ux=iE("overview-list-item");function dx(e){var t,n,r=e.className,a=e.id,i=e.last,o=(0,k.k6)(),l=lx(),s=Ag(),c=s.color,u=s.isLegacyCourse,d=s.navigationStyle,m=s.theme.accentContrast,v=null!==(t=Ib(a))&&void 0!==t?t:{},p=v.icon,f=v.title,h=wb(a),g=Ab(a),y=Rb(a),C=Zb(a),w=ET(),N=null==h?void 0:h.isComplete,_=null!==(n=null==h?void 0:h.percentComplete)&&void 0!==n?n:0,S=null!=(null==C?void 0:C.type),I=(0,b.useState)(!1),T=(0,qe.Z)(I,2),L=T[0],Z=T[1],x=(0,b.useCallback)((function(){return Z(!0)}),[]),P=(0,b.useCallback)((function(){return Z(!1)}),[]),A=Uv()("overview-list__li",{"overview-list__li--last":i}),R=Uv()(r,"overview-list-item"),M=(0,b.useCallback)((function(e){var t=e.currentTarget.hash;e.preventDefault(),ox.ZP.Events.scrollEvent.register("end",(function(){o.push(ga()(t).call(t,1)),ox.ZP.Events.scrollEvent.remove("end")})),ox.ZP.animateScroll.scrollTo(0,{containerId:"overview"})}),[o]);return E().createElement("li",{className:A,role:"listitem"},E().createElement(JT,{className:R,isTooltipEnabled:!0,lessonId:a,onBlur:P,onClick:M,onHideProgressTooltip:P,onShowProgressTooltip:x,tooltipClassName:"overview-list-item-tooltip",showProgressDelay:25},E().createElement(vx,{color:c,accentContrast:m,hasRestriction:S,isComplete:N,isCurrentLesson:a===l,isFailed:g,isLegacyCourse:u,isPassed:y,isTooltipVisible:L,lessonId:a,lessonIcon:p,lessonTitle:f,navigationStyle:d,onHideTooltip:P,onShowTooltip:x,percentComplete:_,progressGraphic:mx,scope:Bs.COVER,labels:w})))}var mx=aT("LessonProgressGraphic");var vx=aT("OverviewListItemLinkContent",(function(e){var t=e.isTooltipVisible,n=e.lessonIcon,r=e.lessonId,a=e.lessonTitle,i=e.onHideTooltip,o=e.onShowTooltip,l=e.scope,s=ux("progress-circle");return E().createElement("div",{className:s},E().createElement("span",{"aria-hidden":"true",className:"overview-list-item__icon"},E().createElement(ix,{icon:n})),E().createElement("span",{className:"overview-list-item__title"},a),E().createElement(cx,{canComplete:!1,id:r,isDark:!1,isEnabled:!0,isTooltipVisible:t,onHideTooltip:i,onShowTooltip:o,scope:l}))})),px=["className"],fx=iE("overview-list"),hx=aT("OverviewListSectionTitle",(function(e){var t=e.className,n=void 0===t?"":t,r=(0,nn.Z)(e,px),a=la()(["Default"],r);return E().createElement("h2",(0,D.Z)({},a,{className:"".concat(n," overview-list__section-title")}))}));var gx=(0,b.memo)(J((function(e){var t=Pg(e),n=vb(e);return{course:t,courseProgress:n,lessons:Mb(e),restrictingQuiz:Jg({course:t,courseProgress:n})}}))((function(e){var t=e.courseProgress,n=e.lessons,r=ET(),a=function(e){return e.reduce((function(e,t){return"section"===t.type?e.push([t]):e[e.length-1]?e[e.length-1].push(t):e.push([t]),e}),[])}(n);return E().createElement("nav",{"aria-label":null==r?void 0:r.a11yRegionNavOverview,className:"overview-list"},ea()(a).call(a,(function(e,n){var r=(0,$Z.Z)(e),a=r[0],i=void 0===a?{}:a,o=ga()(r).call(r,1),l=i.title,s="section"===i.type,c=s?o:e,u=fx("list",{sectionless:!s});return E().createElement("section",{key:n},s&&l&&E().createElement(hx,null,l),E().createElement("ol",{className:u,role:"list"},ea()(c).call(c,(function(e,n){var r=function(e,t){var n=ue()(["lessons",t],e),r=sl()(0,["percentComplete"],n),a=ue()(["passed"],n);return{isComplete:ue()(["isComplete"],n),percentComplete:r,passedQuiz:a}}(t,e.id),a=r.passedQuiz;return E().createElement(dx,{key:e.id,id:e.id,last:c.length>1&&n===c.length-1,passedQuiz:a})}))))})))})));function bx(){return $((function(e){return function(e){var t,n;return null!==(t=null==e||null===(n=e.partnerContent)||void 0===n?void 0:n.content)&&void 0!==t?t:{}}(e)}))}function Ex(e){var t=(0,b.useMemo)((function(){var t;return null!==(t=function(e){var t;return lm()(t=on()(zs)).call(t,(function(t){return t.value==e}))}(e))&&void 0!==t?t:zs.SMALL}),[e]);return null==t?void 0:t.label.toLowerCase()}var yx=iE("cover"),kx=aT("CoverDetails",(function(e){var t=e.reverseColumns,n=BE(1200),r=Ag(),a=r.description,i=r.id,o=r.media,l=r.navigation,s=r.partnerContentId,c=r.publishedAt,u=r.selectedAuthorId,d=r.tenantId,m=bx(),v=ud()(xt()("id",u),m),p=Boolean(s)&&v,f=sl()(void 0,["image"],o),h=!ia()(f),g=!a||!l,b=!a&&!l,y=!!p,k=yx("details",{"rise-com":fe,"rise-com-authoring":fe}),C=yx("details-content-wrap",{columns:y,logo:h}),w=yx("details-content",{"no-description-or-outline":g}),N=yx("details-logo",{centered:b,"no-description-or-outline":g,"has-partner-content":Boolean(s)}),_=y&&E().createElement(jZ,{courseId:i,coursePartnerContent:v,hasLogo:h,hasPartnerContent:p,publishedAt:c,tenantId:d}),S=Ex(null==f?void 0:f.scalar),I=yx("details-logo-image",(0,Ve.Z)({},S,!0)),T=yx("details-description-outline");return E().createElement("section",{className:k},E().createElement("div",{className:C},!n&&t&&_,E().createElement("div",{className:w},E().createElement(JZ,{className:N,imageClassName:I}),E().createElement("div",{className:T},a&&E().createElement(QZ,null),n&&_,l&&E().createElement(qw,{type:"outline"},E().createElement(gx,null)))),!n&&!t&&_))})),Cx=aT("CoverHeader"),wx=aT("CoverLayout"),Nx=function(e){return ke()?e:function(e){var t;return e?B()(t="".concat(e," | ")).call(t,ge):ge}(e)};function _x(e){var t=Sx();return function(){var n,r=(0,M.Z)(e);if(t){var a=(0,M.Z)(this).constructor;n=L()(r,arguments,a)}else n=r.apply(this,arguments);return(0,R.Z)(this,n)}}function Sx(){try{var e=!Boolean.prototype.valueOf.call(L()(Boolean,[],(function(){})))}catch(e){}return(Sx=function(){return!!e})()}var Ix=iE("cover-container"),Tx=function(e){(0,A.Z)(n,e);var t=_x(n);function n(){var e,r;(0,Z.Z)(this,n);for(var a=arguments.length,i=new Array(a),o=0;o<a;o++)i[o]=arguments[o];return r=t.call.apply(t,B()(e=[this]).call(e,i)),(0,Ve.Z)((0,P.Z)(r),"state",{isEntering:!1,isExiting:!1}),(0,Ve.Z)((0,P.Z)(r),"refMain",(0,b.createRef)()),r}return(0,x.Z)(n,[{key:"componentDidEnter",value:function(){var e,t;(this.setState({isEntering:!1}),this.props.didNavigate)&&(null===(e=this.refMain.current)||void 0===e||null===(t=e.focus)||void 0===t||t.call(e,{preventScroll:!0}))}},{key:"componentWillEnter",value:function(e){var t=this;this.setState({isEntering:!0},(function(){t.willEnterTimeout=setTimeout(e,Dd)}))}},{key:"componentWillExit",value:function(e){var t=this;this.setState({isExiting:!0},(function(){t.willExitTimeout=setTimeout(e,Dd)}))}},{key:"componentWillUnmount",value:function(){clearTimeout(this.willEnterTimeout),clearTimeout(this.willExitTimeout)}},{key:"render",value:function(){var e,t=this.props,n=t.course,r=t.labels,a=this.state,i=a.isEntering,o=a.isExiting,l=null==n?void 0:n.title,s=null==r?void 0:r.overviewPageTitleSuffix,c=Nx(B()(e="".concat(l," - ")).call(e,s));return E().createElement(gL,{title:c},E().createElement("main",{"aria-describedby":"overview-main-region-desc",ref:this.refMain,tabIndex:"-1"},E().createElement("span",{id:"overview-main-region-desc",className:"visually-hidden-always"},null==r?void 0:r.a11yRegionMainOverview),E().createElement("div",{className:Ix({entering:i,exiting:o})},E().createElement(wx,null,E().createElement(Cx,null),E().createElement(kx,null)))))}}]),n}(b.Component),Lx=Tx,Zx=n(19755),xx=n.n(Zx),Px=function(e){var t="";return qr()((function(e,n){if("section"===n.type)return t=n.id,n.children=[],ar()(e,[n]);if(t){n.sectionId=t;var r=Ma()(xt()("id",t))(e);return e[r].children=ar()(e[r].children,[n]),e}return ar()(e,[n])}),[],e)},Ax=al()(xt()("family","continue"),xt()("variant","continue")),Rx=_()(_a()(Ax),uo()([],"items")),Mx=n(23298);function Dx(e){switch(e){case"b":return 95;case"background":return 52;default:return 76}}function Ox(e){switch(e){case"a":case"b":case"carousel":default:return 6.4;case"c":return 18.6;case"d":return 8;case"background":return 6}}function Bx(e,t){switch(t){case 6:case 6.4:case 8:default:return"sm";case 9.6:case 12:case 14.8:return"med";case 16:case 18.6:return"lg";case 10:return"c"===e?"sm":"med"}}function Fx(e){switch(e){case 52:return"sm";case 76:return"med";default:return"lg"}}function Hx(e){switch(e){case 4:return"med";case 6:return"lg";default:return"sm"}}function zx(e){switch(e){case 52:return"sm";case 92:return"lg";default:return"med"}}var qx=n(90829);function Vx(e){var t=Ux();return function(){var n,r=(0,M.Z)(e);if(t){var a=(0,M.Z)(this).constructor;n=L()(r,arguments,a)}else n=r.apply(this,arguments);return(0,R.Z)(this,n)}}function Ux(){try{var e=!Boolean.prototype.valueOf.call(L()(Boolean,[],(function(){})))}catch(e){}return(Ux=function(){return!!e})()}var Gx=function(e){(0,A.Z)(n,e);var t=Vx(n);function n(){return(0,Z.Z)(this,n),t.apply(this,arguments)}return(0,x.Z)(n,[{key:"render",value:function(){var e=this.props,t=e.allowTabNavigation,n=e.className,r=e.id,a=e.tagName,i=e.value;return i?qx.createElement(uy,{className:n,value:i,allowTabNavigation:t,tagName:a,id:r}):null}}],[{key:"defaultProps",get:function(){return{allowBold:!0,placeholder:"",editable:!1,allowTabNavigation:!0,hasQuickInsert:!0}}}]),n}(qx.Component),Kx=new RegExp(/^#([a-f0-9]{6}|[a-f0-9]{3})$/,"i"),Wx=function(e,t){return Kx.test(t)?t:e};function jx(){var e,t=yk(),n=null==t?void 0:t.background,r=null==t?void 0:t.settings,a=null==r?void 0:r.backgroundType,i=null==n||null===(e=n.media)||void 0===e?void 0:e.image;return a===Od.IMAGE?i:null}function Yx(){var e=jx();if(!e)return null;var t=e.alpha,n=e.overlayColor,r=void 0===n?rm.DARK:n,a=Sd(e),i=r===rm.LIGHT?Md:Rd;return Ld({alpha:t,color:i,url:a})}function Qx(e){var t=e.contrast,n=void 0===t?$d.AUTO:t,r=e.backgroundColor,a=Wx("#fff",void 0===r?"#fff":r),i=Lm(a);return n===$d.DARK||n===$d.AUTO&&i===$d.DARK?Fs:Hs}function Xx(){var e=yk(),t=null==e?void 0:e.family,n=null==e?void 0:e.variant,r=mk(),a=null==r?void 0:r.cardMode,i=function(e,t){var n,r,a;return null!==(n=null===(r=rk[e])||void 0===r||null===(a=ne()(r))||void 0===a?void 0:a.call(r,t))&&void 0!==n&&n}(t,n);return i&&(null==a?void 0:a.toLowerCase())}function Jx(){var e,t,n=yk(),r=null==n||null===(e=n.settings)||void 0===e?void 0:e.backgroundType,a=!(null!=n&&null!==(t=n.settings)&&void 0!==t&&t.customBackgroundColorContrast);return null===r||a}var $x=n(90829),eP=["className","tag","style"];function tP(e,t){var n,r=e.className,a=void 0===r?"":r,i=e.tag,o=void 0===i?"div":i,l=e.style,s=void 0===l?{}:l,c=(0,nn.Z)(e,eP),u=mk().backgroundColor,d=function(){var e=mk(),t=e.backgroundColor,n=e.customBackgroundColorContrast,r=yk(),a=km(t)?$d.LIGHT:$d.DARK,i=!n&&("image"===(null==r?void 0:r.family)||"chart"===(null==r?void 0:r.family)||"sorting"===(null==r?void 0:r.variant)),o=null!=n?n:$d.DARK;return Qx({backgroundColor:t,contrast:i?a:o})}(),m=d===Fs?Hs:Fs;""!==u&&sn()(s,{"--color-background-contrast":d,"--color-background-contrast-complementary":m,"--color-background-contrast-rgb":null===(n=(0,sm.Z)(d))||void 0===n?void 0:ga()(n).call(n,0,3)});return $x.createElement(o,(0,D.Z)({},c,{className:a,ref:t,style:s}))}var nP=(0,b.forwardRef)(tP),rP=function(e){return"".concat(e,"rem")};var aP=n(90829),iP=["children","className","defaultBackgroundColor","isLearner","style","tag","type"];function oP(e,t){var n=Ae()(e);if(Me()){var r=Me()(e);t&&(r=Oe()(r).call(r,(function(t){return Fe()(e,t).enumerable}))),n.push.apply(n,r)}return n}function lP(e){for(var t=1;t<arguments.length;t++){var n=null!=arguments[t]?arguments[t]:{};t%2?oP(Object(n),!0).forEach((function(t){(0,Ve.Z)(e,t,n[t])})):ze()?Object.defineProperties(e,ze()(n)):oP(Object(n)).forEach((function(t){Object.defineProperty(e,t,Fe()(n,t))}))}return e}var sP=la()(["settings"]),cP=iE("block-wrapper"),uP=iE("bg"),dP=function(e,t){var n,r,a=e.children,i=e.className,o=e.defaultBackgroundColor,l=void 0===o?"":o,s=e.isLearner,c=e.style,u=e.tag,d=e.type,m=(0,nn.Z)(e,iP),v=yk(),p=wE(),f=(r=mk(),{paddingBottom:rP(null==r?void 0:r.paddingBottom),paddingTop:rP(null==r?void 0:r.paddingTop)}),h=f.paddingBottom,g=f.paddingTop,b=function(){var e=pk(),t=e?Sm(e):bm.LIGHT;return Uk()(t.toLowerCase())}(),E=Xx(),y=function(){var e=mk(),t=null==e?void 0:e.backgroundType;return null==t?void 0:t.toLowerCase()}(),k=function(){var e,t,n=wE(),r=null==n||null===(e=n.theme)||void 0===e?void 0:e.accentContrast,a=mk(),i=pk(),o=yk(),l=null==o?void 0:o.family,s=null==o?void 0:o.variant,c=a.accentColor,u=a.backgroundType,d=a.customBackgroundColorContrast,m=km(i)?$d.LIGHT:$d.DARK,v=!d&&("image"===l||"chart"===l||"sorting"===s),p=null!=d?d:$d.DARK,f=v?m:p,h=u===Od.ACCENT||u===Od.COLOR,g=c||(null==n||null===(t=n.theme)||void 0===t?void 0:t.colorAccent),b=Qx({backgroundColor:u===Od.ACCENT?g:i,contrast:u===Od.ACCENT?r:f});return h&&b==Hs}(),C=function(){var e=jx(),t=Boolean(e),n=null==e?void 0:e.overlayColor;return t&&n===rm.LIGHT}(),w=jx(),N=Boolean(w),_=Yx(),S=function(){var e=jx();return lv(null==e?void 0:e.alt)}(),I=Wx(l,pk()),T=I||"transparent",L=lP(lP(lP({},c),_),{},{"--color-background":I,boxShadow:"0px 1px 0px ".concat(T," "),paddingBottom:h,paddingTop:g}),Z=Uv()(i,(0,Ve.Z)({"bg--legacy-background":Jx()},"block-".concat(d),!!d)),x=uP({card:E,range:b,type:y,"overlay-light":C,"contrast-light":k}),P=[Z,cP({}).mix(x).toString()].join(" "),A=(null==p?void 0:p.type)===Os,R=(null==p||null===(n=p.theme)||void 0===n?void 0:n.blockNavigationType)===Fd.STEPPED,M=null==v?void 0:v.isOnlyBlockInStep,O=null==v?void 0:v.isMiddleBlock;return s&&N&&A&&R&&!M&&!O&&(L.backgroundImage=null,L.background="transparent",L.boxShadow="transparent"),aP.createElement(nP,(0,D.Z)({},sP(m),{className:P,ref:t,style:L,tag:u}),aP.createElement("span",{"aria-label":S,role:sv(S)}),a)},mP=(0,b.forwardRef)(dP),vP=n(23637),pP=n(23675),fP=n(73989),hP=n(57367),gP=n(89213),bP=n(25581),EP=n(67839),yP=n(41117),kP=n(27126),CP=n(17502),wP=n(3207),NP=n(5244),_P=n(62050),SP=n(33206),IP=n(87965),TP=n(75524),LP=n(79020),ZP=n(60299),xP=n(88819),PP=function(e){var t,n,r,a,i,o,l,s,c,u,d=sn()({closeText:"Unzoom image",modalText:"Zoomed item",overlayBgColor:"#fff",overlayOpacity:1,transitionDuration:300,zoomMargin:0,zoomZindex:2147483647},e),m=[],v="UNLOADED",p=d.transitionDuration,f=function(e){var t,n=e?0:p,r=(0,vP.L)(a),i=r.height,l=r.left,s=r.top,c=r.width,u=a,m=u.naturalHeight,f=u.naturalWidth,h=(0,pP.$)("transform",a),g=MP.test(a.currentSrc);if("LOADED"!==v)t="scale(1) translate(0,0)"+(h?" ".concat(h):"");else{var b,E,y=AP(c,f,i,m,g,d.zoomMargin),k=((0,fP.b)()/2-(l+c/2))/y,C=((0,hP.W)()/2-(s+i/2))/y;t=B()(b=B()(E="scale(".concat(y,") translate(")).call(E,k,"px,")).call(b,C,"px)")+(h?" ".concat(h):"")}(0,gP.P)("style","position:absolute;"+"width:".concat(c,"px;")+"height:".concat(i,"px;")+"left:".concat(l,"px;")+"top:".concat(s,"px;")+"transition:transform ".concat(n,"ms ease;")+"-webkit-transform:".concat(t,";")+"-ms-transform:".concat(t,";")+"transform:".concat(t,";"),o)},h=function(){(0,kP.U)("","visibility","",a),v="UNLOADED",f(!0),_(),OP(c),c=void 0},g=function(){OP(r)},b=function(e){RP(e)&&(e.stopPropagation(),I())},E=function(){"LOADED"===v?I():"UNLOADING"===v&&f(!1)},y=function(){f(!0)},k=function(){OP(r)},C=function(){I()},w=function(){I()},N=function(){l=function(){var e=(0,CP.a)("div");(0,gP.P)("data-iz-overlay","",e),(0,gP.P)("style","position:fixed;top:0;right:0;bottom:0;left:0;width:100%;height:100%;"+"z-index:".concat(d.zoomZindex,";"),e),(0,wP.O)("click",w,e),u=(0,CP.a)("div");var a=(0,CP.a)("div");return(0,gP.P)("aria-label",d.modalText,a),(0,gP.P)("aria-modal","true",a),(0,gP.P)("role","dialog",a),t=(0,CP.a)("div"),(0,gP.P)("tabindex","0",t),(0,wP.O)("focus",k,t),n=(0,CP.a)("div"),(0,gP.P)("tabindex","0",n),(0,wP.O)("focus",k,n),r=(0,CP.a)("button"),(0,gP.P)("aria-label",d.closeText,r),(0,gP.P)("style","position:absolute;touch-action:manipulation;-webkit-appearance:none;-moz-appearance:none;appearance:none;background:none;border:none;margin:0;padding: 0;top:0;right:0;bottom:0;left:0;height:100%;width:100%;cursor:pointer;cursor:-webkit-zoom-out;cursor:zoom-out;z-index:1;",r),(0,gP.P)("type","button",r),(0,wP.O)("click",C,r),(0,NP.j)(r,a),o=(0,CP.a)("div"),(0,NP.j)(i,o),(0,NP.j)(o,a),(0,NP.j)(u,e),(0,NP.j)(t,e),(0,NP.j)(a,e),(0,NP.j)(n,e),e}(),(0,NP.j)(l,document.body),(0,wP.O)("keydown",b,document),(0,wP.O)("scroll",E,window),(0,wP.O)("resize",y,window),(0,kP.U)("","visibility","hidden",a),(0,wP.O)("transitionend",g,o),v="LOADED",f(!1),l&&(0,bP.T)((function(e){if(!DP(e)){var t=(0,EP.I)("aria-hidden",e);t&&m.push([e,t]),(0,gP.P)("aria-hidden","true",e)}}),l),(0,gP.P)("style","position:absolute;top:0;right:0;bottom:0;left:0;"+"background-color:".concat(d.overlayBgColor,";")+"transition:opacity ".concat(p,"ms ease;")+"opacity:0;",u),(0,kP.U)("","opacity",d.overlayOpacity.toString(),u)},_=function(){(0,_P.x)("resize",y,window),(0,_P.x)("scroll",E,window),(0,_P.x)("keydown",b,document),i&&(0,_P.x)("load",N,i),o&&((0,_P.x)("transitionend",h,o),(0,_P.x)("transitionend",g,o)),r&&(0,_P.x)("click",C,r),t&&(0,_P.x)("focus",k,t),n&&(0,_P.x)("focus",k,n),l&&((0,_P.x)("click",w,l),(0,SP.h)(l,document.body)),s&&s.removeListener(S),m=[],t=void 0,n=void 0,r=void 0,a=void 0,i=void 0,o=void 0,l=void 0,s=void 0,u=void 0,v="UNLOADED"},S=function(){p=0},I=function(){"LOADED"===v?((0,IP.y)(r),l&&(0,bP.T)((function(e){DP(e)||(0,yP.d)("aria-hidden",e)}),l),m.forEach((function(e){var t=(0,qe.Z)(e,2),n=t[0],r=t[1];n&&(0,gP.P)("aria-hidden",r,n)})),m=[],(0,wP.O)("transitionend",h,o),v="UNLOADING",f(!1),(0,kP.U)("","opacity","0",u)):f(!1)};return(s=window.matchMedia("(prefers-reduced-motion:reduce)")).addListener(S),{cleanup:function(){_()},zoom:function(e,t){var n=arguments.length>2&&void 0!==arguments[2]?arguments[2]:{};if("UNLOADED"===v){for(var r in a=e,c=t,n)d[r]=n[r];i=(0,TP.T)(!0,e),(0,yP.d)("id",i),(0,gP.P)("data-iz-zoomed","",i),(0,kP.U)("","max-width","100%",i),(0,kP.U)("","max-height","100%",i),(0,kP.U)("","width","100%",i),(0,kP.U)("","height","auto",i),(0,kP.U)("","object-fit","cover",i),(0,wP.O)("load",N,i)}}}},AP=function(e,t,n,r,a,i){return!a&&r&&t?(0,LP.d)(e,t,n,r,i):(0,ZP.V)(e,n,i)},RP=function(e){return"Escape"===e.key||27===e.keyCode},MP=/\.svg$/i,DP=function(e){var t=e.tagName;return"SCRIPT"===t||"NOSCRIPT"===t||"STYLE"===t},OP=xP.T.bind(null,{preventScroll:!0}),BP=xk("ImageEagerOrLazy"),FP=n(90829),HP=iE("block-text");var zP=function(e){var t,n,r=e.children,a=e.item,i=e.labels,o=null===(t=a.media)||void 0===t?void 0:t.image,l=Sd(o),s=null!==(n=null==o?void 0:o.alt)&&void 0!==n?n:"",c=ov(s),u=yk(),d=null==u?void 0:u.settings,m=null==d?void 0:d.images,v=!(null!=d&&d.zoomOnClick),p=(0,b.useRef)(),f=(0,b.useRef)(),h=(0,b.useCallback)((function(e){var t;null===(t=f.current)||void 0===t||t.zoom(p.current,e.currentTarget,{})}),[]),g=(0,b.useCallback)((function(){var e=PP({closeText:null==i?void 0:i.a11yUnzoomImage,modalText:null==i?void 0:i.a11yZoomImage});return f.current=e,function(){e.cleanup()}}),[i]);(0,b.useEffect)(g,[]);var E=v?void 0:h;return FP.createElement("div",{className:HP("col").mix("brand--body")},m&&o&&FP.createElement("div",{className:HP("image",{zoom:!v})},FP.createElement(BP,{alt:c,onClick:E,ref:p,role:"img",src:l})),r)},qP=n(90829);function VP(e){var t=UP();return function(){var n,r=(0,M.Z)(e);if(t){var a=(0,M.Z)(this).constructor;n=L()(r,arguments,a)}else n=r.apply(this,arguments);return(0,R.Z)(this,n)}}function UP(){try{var e=!Boolean.prototype.valueOf.call(L()(Boolean,[],(function(){})))}catch(e){}return(UP=function(){return!!e})()}var GP=iE("block-text"),KP=function(e){(0,A.Z)(n,e);var t=VP(n);function n(e){var r;return(0,Z.Z)(this,n),r=t.call(this,e),(0,Ve.Z)((0,P.Z)(r),"getHeadingComponent",(function(){var e=r.props.heading;return e?"heading"===e?"h2":"h3":"div"})),r.renderTextDelegate=r.renderText.bind((0,P.Z)(r)),r.renderHeadingDelegate=r.renderHeading.bind((0,P.Z)(r)),r}return(0,x.Z)(n,[{key:"renderHeading",value:function(e){var t=e.heading,n=t||null;return qP.createElement(uy,{value:n})}},{key:"renderText",value:function(e){var t=this.props,n=t.labels,r=t.takingSnapshot,a=t.variant;return(null==a?void 0:ne()(a).call(a,"column"))||r?qP.createElement(zP,{item:e,labels:n},qP.createElement(Gx,{value:e.paragraph||""})):qP.createElement(Gx,{className:GP("col").mix("brand--body"),value:e.paragraph||""})}},{key:"render",value:function(){var e,t,n,r,a,i,o=this.props,l=o.columns,s=o.defaultBackgroundColor,c=o.heading,u=o.items,d=o.isLearner,m=o.settings,v=o.type,p=o.variant,f=o.renderText,h=void 0===f?this.renderTextDelegate:f,g=o.renderHeading,E=void 0===g?this.renderHeadingDelegate:g,y=m.entranceAnimation,k=m.cellPadding,C=void 0===k?1.5:k,w=m.tableWidth,N=void 0===w?76:w,_=m.textPadding,S=void 0===_?.8:_,I=m.textWidth,T="table"===p,L="heading paragraph"===p||"subheading paragraph"===p,Z=l>1,x=T?N:void 0===I?76:I,P=!T&&1===l,A=T,R=function(e){switch(e){case 1:return"sm";case 3:return"lg";default:return"med"}}(C),M=function(e){switch(e){case 3.2:return"med";case 5.6:return"lg";default:return"sm"}}(S),D=zx(x),O=GP((r={},(0,Ve.Z)(r,v,!P&&!A||Z),(0,Ve.Z)(r,"".concat(v,"-custom-width"),!Z),(0,Ve.Z)(r,B()(e="".concat(v,"-custom-width-table-")).call(e,D),A),(0,Ve.Z)(r,B()(t="".concat(v,"-custom-width-text-")).call(t,D),P),(0,Ve.Z)(r,"heading-custom-text-padding-".concat(M),P&&L),(0,Ve.Z)(r,B()(n="".concat(v,"-custom-cell-padding-")).call(n,R),A),(0,Ve.Z)(r,"no-animation",!y),r)),F=GP(l>2?"container-wide":"container"),H=this.getHeadingComponent();return qP.createElement(mP,{className:O.toString(),defaultBackgroundColor:s,isLearner:d},qP.createElement("div",{className:F},qP.createElement("div",{className:GP("row")},""!==c?ea()(a=ga()(u).call(u,0,1)).call(a,(function(e){return qP.createElement("div",{className:GP("col"),key:e.id},qP.createElement("div",{className:GP("heading")},qP.createElement(H,null,E(e))))})):null),qP.createElement("div",{className:GP("row")},"heading"!==v?ea()(i=ga()(u).call(u,0,l)).call(i,(function(e){return qP.createElement(b.Fragment,{key:e.id},h(e))})):null)))}}],[{key:"defaultProps",get:function(){return{columns:1,heading:"",items:[],type:"onecol"}}}]),n}(qP.Component),WP=KP,jP=function(e){return qP.createElement(KP,(0,D.Z)({type:"twocol",columns:2},e))},YP=function(e){return qP.createElement(KP,(0,D.Z)({type:"threecol",columns:3},e))},QP=function(e){return qP.createElement(KP,(0,D.Z)({type:"fourcol",columns:4},e))},XP=function(e){return qP.createElement(KP,(0,D.Z)({type:"heading",heading:"heading"},e))},JP=function(e){return qP.createElement(KP,(0,D.Z)({type:"heading",heading:"subheading"},e))},$P=function(e){return qP.createElement(KP,(0,D.Z)({heading:"heading"},e))},eA=function(e){return qP.createElement(KP,(0,D.Z)({heading:"subheading"},e))},tA=n(23493),nA=n.n(tA);function rA(e){var t=aA();return function(){var n,r=(0,M.Z)(e);if(t){var a=(0,M.Z)(this).constructor;n=L()(r,arguments,a)}else n=r.apply(this,arguments);return(0,R.Z)(this,n)}}function aA(){try{var e=!Boolean.prototype.valueOf.call(L()(Boolean,[],(function(){})))}catch(e){}return(aA=function(){return!!e})()}var iA=function(e){(0,A.Z)(n,e);var t=rA(n);function n(e){var r;return(0,Z.Z)(this,n),r=t.call(this,e),(0,Ve.Z)((0,P.Z)(r),"visibility",{aboveViewport:!1,belowViewport:!1,inViewport:!1,onScreen:!1}),r.serverSide="undefined"==typeof window,r.listener=nA()(r.handleScroll.bind((0,P.Z)(r)),50),r.state={classes:"animated",style:{animationDuration:"".concat(r.props.duration,"s"),opacity:r.props.initiallyVisible?1:0}},r}return(0,x.Z)(n,[{key:"getElementTop",value:function(e){for(var t=0;e&&void 0!==e.offsetTop&&void 0!==e.clientTop;)t+=e.offsetTop+e.clientTop,e=e.offsetParent;return t}},{key:"getScrollPos",value:function(){return this.scrollableParent instanceof Window&&void 0!==this.scrollableParent.pageYOffset?this.scrollableParent.pageYOffset:this.scrollableParent.scrollTop}},{key:"getScrollableParentHeight",value:function(){return this.scrollableParent instanceof Window&&void 0!==this.scrollableParent.innerHeight?this.scrollableParent.innerHeight:this.scrollableParent.clientHeight}},{key:"getViewportTop",value:function(){return this.getScrollPos()+this.props.offset}},{key:"getViewportBottom",value:function(){return this.getScrollPos()+this.getScrollableParentHeight()-this.props.offset}},{key:"isInViewport",value:function(e){return e>=this.getViewportTop()&&e<=this.getViewportBottom()}},{key:"isAboveViewport",value:function(e){return e<this.getViewportTop()}},{key:"isBelowViewport",value:function(e){return e>this.getViewportBottom()}},{key:"inViewport",value:function(e,t){return this.isInViewport(e)||this.isInViewport(t)||this.isAboveViewport(e)&&this.isBelowViewport(t)}},{key:"onScreen",value:function(e,t){return!this.isAboveScreen(t)&&!this.isBelowScreen(e)}},{key:"isAboveScreen",value:function(e){return e<this.getScrollPos()}},{key:"isBelowScreen",value:function(e){return e>this.getScrollPos()+this.getScrollableParentHeight()}},{key:"getVisibility",value:function(){var e=this.getElementTop(this.node)-this.getElementTop(this.scrollableParent),t=e+this.node.clientHeight,n=this.inViewport(e,t);return{aboveViewport:this.isAboveViewport(e),belowViewport:this.isBelowViewport(e),inViewport:n,onScreen:this.onScreen(e,t)}}},{key:"componentDidMount",value:function(){if(!this.serverSide){var e=this.props.scrollableParentSelector;this.scrollableParent=e?document.querySelector(e):window,this.scrollableParent&&this.scrollableParent.addEventListener?this.scrollableParent.addEventListener("scroll",this.listener):console.warn("Cannot find element by locator: ".concat(this.props.scrollableParentSelector)),this.handleScroll()}}},{key:"componentDidUpdate",value:function(e){this.props.animateOnce&&!e.shouldRemoveAnimation&&this.props.shouldRemoveAnimation&&this.setState({classes:""})}},{key:"componentWillUnmount",value:function(){clearTimeout(this.delayedAnimationTimeout),clearTimeout(this.callbackTimeout),this.listener.cancel(),window&&window.removeEventListener&&window.removeEventListener("scroll",this.listener)}},{key:"visibilityHasChanged",value:function(e,t){return e.inViewport!==t.inViewport||e.onScreen!==t.onScreen}},{key:"captureRef",value:function(e){e&&(this.node=e instanceof HTMLElement?e:e.animateRef)}},{key:"animate",value:function(e,t){var n=this;this.delayedAnimationTimeout=setTimeout((function(){n.animating=!0,n.setState({classes:"animated ".concat(e),style:{animationDuration:"".concat(n.props.duration,"s")}}),n.callbackTimeout=setTimeout(t,1e3*n.props.duration)}),this.props.delay)}},{key:"animateIn",value:function(e){var t=this;this.animate(this.props.animateIn,(function(){t.props.animateOnce||(t.setState({style:{animationDuration:"".concat(t.props.duration,"s"),opacity:1}}),t.animating=!1);var n=t.getVisibility();e&&e(n)}))}},{key:"animateOut",value:function(e){var t=this;this.animate(this.props.animateOut,(function(){t.setState({classes:"animated",style:{animationDuration:"".concat(t.props.duration,"s"),opacity:0}});var n=t.getVisibility();n.inViewport&&t.props.animateIn?t.animateIn(t.props.afterAnimatedIn):t.animating=!1,e&&e(n)}))}},{key:"shouldNotAnimate",value:function(e){return this.props.animateIn&&this.props.animateOut?!e.onScreen:this.props.animateIn?!e.onScreen&&!e.aboveViewport:!e.onScreen&&!e.belowViewport}},{key:"shouldAnimateIn",value:function(e){return!!this.props.animateIn&&(this.props.animateOut?e.inViewport:e.inViewport||e.aboveViewport)}},{key:"shouldAnimateOut",value:function(e){return!(!this.props.animateOut||!e.onScreen||1!==this.state.style.opacity)&&(this.props.animateIn?e.inViewport:e.inViewport||e.belowViewport)}},{key:"handleScroll",value:function(){if(!this.animating&&null!=this.node){var e=this.getVisibility();this.visibilityHasChanged(this.visibility,e)&&(clearTimeout(this.delayedAnimationTimeout),this.shouldNotAnimate(e)?this.setState({classes:"animated",style:{animationDuration:"".concat(this.props.duration,"s"),opacity:this.props.initiallyVisible?1:0}}):this.shouldAnimateIn(e)?this.animateIn(this.props.afterAnimatedIn):this.shouldAnimateOut(e)&&this.animateOut(this.props.afterAnimatedOut),this.visibility=e)}}},{key:"renderChild",value:function(e,t){var n=arguments.length>2&&void 0!==arguments[2]?arguments[2]:0,r=this.props,a=r.initiallyVisible,i=r.keepStructure,o=r.siblingDelay,l=o*n,s=sn()({},this.state.style,this.props.style,{animationDelay:"".concat(l,"s"),animationFillMode:"forwards"});return E().createElement(oA,{classes:t,initiallyVisible:a,keepStructure:i,key:n,style:s},e)}},{key:"renderChildren",value:function(e,t){var n,r,a=this,i=this.props,o=i.children,l=i.siblingDelay,s=Array.isArray(t)?t:o;return l&&Array.isArray(s)?ea()(n=(0,cl.Z)(l_()(r=Array(s.length)).call(r))).call(n,(function(t){return a.renderChild(s[t],e,t)})):this.renderChild(s,e)}},{key:"renderWrapped",value:function(e){var t=this;return E().createElement("div",{ref:function(e){return t.node=e}},this.renderChildren(e))}},{key:"renderStructure",value:function(e){var t,n=this,r=this.props.children;return 1===E().Children.count(r)?ea()(t=E().Children).call(t,r,(function(t){return E().cloneElement(t,{ref:n.captureRef.bind(n)},n.renderChildren(e,t.props.children))})):this.renderWrapped(e)}},{key:"render",value:function(){var e,t=this.props.className?B()(e="".concat(this.props.className," ")).call(e,this.state.classes):this.state.classes;return this.props.keepStructure?this.renderStructure(t):this.renderWrapped(t)}}]),n}(E().Component);(0,Ve.Z)(iA,"defaultProps",{animateOnce:!1,delay:0,duration:1,keepStructure:!1,initiallyVisible:!1,offset:150,siblingDelay:0});var oA=function(e){(0,A.Z)(n,e);var t=rA(n);function n(){var e,r;(0,Z.Z)(this,n);for(var a=arguments.length,i=new Array(a),o=0;o<a;o++)i[o]=arguments[o];return r=t.call.apply(t,B()(e=[this]).call(e,i)),(0,Ve.Z)((0,P.Z)(r),"state",{hasAnimated:!1}),(0,Ve.Z)((0,P.Z)(r),"handleAnimationEnd",(function(){r.ref&&r.setState({hasAnimated:!0})})),r}return(0,x.Z)(n,[{key:"componentDidMount",value:function(){var e,t;null===(e=this.ref)||void 0===e||null===(t=e.addEventListener)||void 0===t||t.call(e,"animationend",this.handleAnimationEnd)}},{key:"componentWillUnmount",value:function(){var e,t;null===(e=this.ref)||void 0===e||null===(t=e.removeEventListener)||void 0===t||t.call(e,"animationend",this.handleAnimationEnd)}},{key:"componentDidUpdate",value:function(e){e.style.opacity!==this.props.style.opacity&&0===this.props.style.opacity&&this.setState({hasAnimated:!1})}},{key:"captureRef",value:function(e){e&&(this.ref=e instanceof HTMLElement?e:e.animateRef)}},{key:"renderStructure",value:function(e){var t,n=this,r=e.style,a=this.props,i=a.children,o=a.classes;return ea()(t=E().Children).call(t,i,(function(e){return E().cloneElement(e,{className:o,style:r,ref:n.captureRef.bind(n)})}))}},{key:"renderWrapped",value:function(e){var t=this,n=e.style,r=this.props,a=r.children,i=r.classes;return E().createElement("div",{className:i,style:n,ref:function(e){return t.ref=e}},a)}},{key:"render",value:function(){var e=this.props,t=e.initiallyVisible,n=e.keepStructure,r=this.state.hasAnimated,a=this.props.style,i=void 0===a.animationDelay||t?a.opacity:0,o=sn()({},a,{opacity:r?1:i});return n?this.renderStructure({style:o}):this.renderWrapped({style:o})}}]),n}(E().Component);(0,Ve.Z)(oA,"defaultProps",{keepStructure:!1});var lA=matchMedia("(prefers-reduced-motion: reduce)");function sA(){return lA.matches}var cA=n(90829),uA=function(e){var t=e.afterAnimatedIn,n=e.animateBlockEntrance,r=e.animateIn,a=e.animateOnce,i=e.children,o=e.className,l=e.duration,s=e.keepStructure,c=e.initiallyVisible,u=e.shouldRemoveAnimation,d=e.isLearner,m=e.offset,v=e.siblingDelay;return d&&n&&!sA()?cA.createElement(iA,{afterAnimatedIn:t,animateIn:r,animateOnce:a,className:o,duration:l,initiallyVisible:c,shouldRemoveAnimation:u,keepStructure:s,offset:m,scrollableParentSelector:"#page-wrap",siblingDelay:v},i):Array.isArray(i)?cA.createElement("div",null,i):i};uA.defaultProps={animateOnce:!0,duration:.75,offset:200,siblingDelay:0};var dA,mA,vA=(dA=uA,mA=(0,b.forwardRef)((function(e,t){var n,r=wE(),a=e.offset,i=(0,nn.Z)(e,EE),o=(null==r?void 0:r.type)===Os&&(null==r||null===(n=r.theme)||void 0===n?void 0:n.blockNavigationType)===Fd.STEPPED;return E().createElement(dA,(0,D.Z)({},i,{offset:o?0:a,ref:t}))})),mA.displayName="withEntranceAnimationOffset(".concat(dA.displayName||dA.name,")"),mA),pA=n(90829);function fA(e){var t=hA();return function(){var n,r=(0,M.Z)(e);if(t){var a=(0,M.Z)(this).constructor;n=L()(r,arguments,a)}else n=r.apply(this,arguments);return(0,R.Z)(this,n)}}function hA(){try{var e=!Boolean.prototype.valueOf.call(L()(Boolean,[],(function(){})))}catch(e){}return(hA=function(){return!!e})()}var gA=function(e){(0,A.Z)(n,e);var t=fA(n);function n(e){var r;return(0,Z.Z)(this,n),(r=t.call(this,e)).renderCaptionDelegate=r.renderCaption.bind((0,P.Z)(r)),r}return(0,x.Z)(n,[{key:"renderCaption",value:function(e){var t=e.caption;return pA.createElement(Gx,{className:"block-text__code-caption brand--body brand--linkColor",value:t||""})}},{key:"render",value:function(){var e,t=this.props,n=t.animateBlockEntrance,r=t.defaultBackgroundColor,a=void 0===r?"":r,i=t.isLearner,o=t.items,l=t.labels,s=t.settings,c=t.renderCaption,u=void 0===c?this.renderCaptionDelegate:c,d=s.paddingTop,m=s.paddingBottom,v=s.entranceAnimation,p=s.snippetBackgroundColor,f=s.snippetColorContrast,h=Uv()("block-text block-text--code",{"block-text--padding-top":2===Number(d),"block-text--padding-bottom":2===Number(m),"block-text--no-animation":!v}),g={backgroundColor:p},b="#fafafa"===p||br()(p),E=null!=f?f:$d.DARK;if(!b){var y=Qx({backgroundColor:p,contrast:E});sn()(g,{"--color-snippet-contrast":y})}return pA.createElement(mP,{className:h,defaultBackgroundColor:a,isLearner:i},pA.createElement(vA,{animateBlockEntrance:n,animateIn:"fadeIn",isLearner:i},pA.createElement("div",{className:"block-text__container"},ea()(e=ga()(o).call(o,0,1)).call(e,(function(e){var t=ZL(e);return pA.createElement("div",{className:"block-text__row",key:e.id},pA.createElement("div",{"aria-label":null==l?void 0:l.a11yBlockCode,className:"block-text__col",role:LL},pA.createElement("figure",{"aria-labelledby":t.figcaptionId,className:"block-text__figure",role:"figure"},pA.createElement("pre",{className:"block-text__code",dangerouslySetInnerHTML:{__html:ft(e.code)},style:g}),e.caption&&pA.createElement("figcaption",{id:t.figcaptionId},u(e)))))})))))}}]),n}(pA.Component),bA=gA,EA=n(36424),yA=n(96309),kA=n(88897),CA=n(83252),wA=n(54135),NA=n(86579),_A=n(83244),SA=n(75686),IA=n(40853),TA=n(39575),LA=n(22532),ZA=n(18944),xA=n(69898),PA=n(84734),AA=n(40837),RA=n(36618),MA=n(97724),DA=n(23452),OA=n(35155),BA=n(97893),FA=n(33001),HA=n(95015),zA=n(63005),qA=n(27647),VA=n(95142),UA=n(53664),GA=n(71975),KA=n(1190),WA=n(71627),jA=n(55367),YA=n(80017),QA=n(88308),XA=n(62060),JA=n(62955),$A=n(86083),eR=n(13920),tR=n(93763),nR=n(42226),rR=n(35120),aR=n(18403),iR=n(72648),oR=n(79285),lR=n(73657),sR=n(24598),cR=n(81047),uR=n(10010),dR=n(87169),mR=n(61322),vR=n(39650),pR=n(12149),fR=n(94138),hR=n(57770),gR=n(98254),bR=n(48505),ER=n(27640),yR=n(52368),kR=n(49702),CR=n(24560),wR=n(19711),NR=n(30352),_R=n(20829),SR=n(45695),IR=n(22159),TR=n(72498),LR=n(42025),ZR=n(68678),xR=n(82060),PR=n(26084),AR=n(13718),RR=n(91896),MR=n(36522),DR=n(94393),OR=n(79148),BR=n(39596),FR=n(27940),HR=n(69525),zR=n(74253),qR=n(6874),VR=n(53310),UR=n(94441),GR=n(20840),KR=n(14104),WR=n(16092),jR=n(54130),YR=n(57255),QR=n(22990),XR=n(46487),JR=n(9508),$R=n(90240),eM=n(33450),tM=n(67992),nM=n(43960),rM=n(48148),aM=n(51546),iM=n(79066),oM=n(62037),lM=n(33548),sM=n(15941),cM=n(73293),uM=n(67157),dM=n(56931),mM=n(27898),vM=n(54822),pM=n(80596),fM=n(16923),hM=n(55904),gM=n(40455),bM=n(57561),EM=n(64746),yM=n(75334),kM=n(41778),CM=n(72821),wM=n(903),NM=n(75028),_M=n(86932),SM=n(20655),IM=n(6384),TM=n(15073),LM=n(80498),ZM=n(1238),xM=n(687),PM=n(91504),AM=n(67814),RM=n(23636),MM={prefix:"fab",iconName:"rise-com",icon:[512,512,[],"e001","M248 3.34C111 3.34 0 114 0 252c0 137 111 248 248 248 137 0 248-111 248-248-.457-137-112-248-248-248zm0 421c-75.4 0-139-48-163-116l326 0c-23.8 67.7-88.2 116-163 116z"]},DM=n(90829);function OM(e,t){var n=Ae()(e);if(Me()){var r=Me()(e);t&&(r=Oe()(r).call(r,(function(t){return Fe()(e,t).enumerable}))),n.push.apply(n,r)}return n}function BM(e){for(var t=1;t<arguments.length;t++){var n=null!=arguments[t]?arguments[t]:{};t%2?OM(Object(n),!0).forEach((function(t){(0,Ve.Z)(e,t,n[t])})):ze()?Object.defineProperties(e,ze()(n)):OM(Object(n)).forEach((function(t){Object.defineProperty(e,t,Fe()(n,t))}))}return e}RM.vI.add(MM),RM.vz.watch();var FM={"alert-circle":aM.xH,"alert-circle-solid":IM.xH,"align-left":SM.el,"arrow-down":rM.r5,"arrow-down-to-line":nM.E0,"arrow-left":tM.ac,"arrow-rotate-left":eM.p,"arrow-right":$R.eF,"arrow-right-from-line":JR.vT,"arrow-up":XR.FP,"arrow-up-from-bracket":QR.A$,"arrow-up-right-from-square":YR.faArrowUpRightFromSquare,"badge-check":_M.fi,building:ZA.P8,"bar-chart":jR.ge,bars:NM.xi,browser:WR.m6,"browser-light":LA.m6,book:KR.FL,"book-open":GR.cn,"book-sparkles":UR.pw,check:wM.LE,"chevron-down":kM.pt,"chevron-left":VR.A3,"chevron-right":qR._t,"chevron-up":zR.mT,"chevron-up-solid":CM.mT,"chevron-down-solid":kM.pt,"chevron-left-light":TA.A3,"chevron-left-solid":yM.A3,"chevron-right-light":IA._t,"chevron-right-solid":EM._t,"distribute-spacing-vertical-regular":HR.ed,"rectangle-regular":FR.lC,"cards-blank":BR.xO,"circle-arrow-up":bM.$w,"circle-arrow-right":gM.sw,circle:OR.di,"circle-dot":DR.W3,"circle-solid":RA.di,"circle-check":PM.fV,"circle-check-solid":hM.fV,"circle-check-regular":MR.fV,"circle-half-stroke":RR.Dh,"circle-info":AR.faCircleInfo,"circle-plus":fM.EQ,"circle-plus-regular":PR.EQ,"chart-column":pM.M,"circle-x":vM.X3,clone:xR.WM,close:ZR.YI,comment:LR.Mz,copy:TR.kZ,envelope:IR.FU,eye:SA.Md,"eye-slash":_A.Aq,"external-link":SR.gJ,file:_R.gM,"file-duotone":xM.gM,"file-lines":NR.nf,"file-pdf":wR.gS,"file-pdf-light":NA.gS,"file-import":CR.Vm,"file-export":kR.c,"file-export-light":wA.c,"folder-open":ZM.cC,gear:yR.gr,"graduation-cap":ER.Xf,"grid-2":bR.em,"grid-solid":mM.em,"hand-pointer":gR.du,image:hR.Vm,"image-landscape":fR.kz,"image-portrait":pR.zk,"info-circle":vR.sq,"layers-solid":mR.Kr,"link-simple":dR.uW,"link-simple-slash":uR.aT,list:cR.Zr,lock:dM.by,"lock-keyhole-light":CA.HI,"location-dot":kA.op,megaphone:sR.Au,"magnifying-glass":lR.Y$,"message-quote":oR.WY,minus:iR.Kl,"minus-solid":uM.Kl,paintbrush:LM.QE,palette:aR.q2,pause:AA.XQ,pencil:yA.Tz,"pencil-thin":EA.Tz,"pencil-regular":rR.Tz,"pen-line":nR.E8,"pen-to-square":tR.Y,play:PA.zc,"play-regular":eR.zc,plus:xA.RL,"quote-left":$A.y1,"rectangle-history-circle-plus":JA.rZ,"rectangle-vertical-history":XA.G1,rocket:QA.tM,"ruler-horizontal":YA.mT,"ruler-triangle":jA.iZ,"sliders-simple":cM.pw,sparkles:WA.Jy,"sparkles-solid":sM.Jy,"spinner-third":KA.AX,square:GA.pL,"square-arrow-right":UA.JU,"square-arrow-down":VA.aM,"square-arrow-up-right":qA.ZE,"square-check":zA.ch,"square-check-solid":lM.ch,"stopwatch-regular":HA.U$,table:FA.B3,text:BA.K5,"trash-can":OA.Vu,"user-group":oM.Nd,users:TM.FV,video:DA.Iy,"wand-magic-sparkles":MA.Z3,xmark:iM.g8};function HM(e){var t=e["aria-label"],n=e.className,r=e.classNameIcon,a=e.color,i=e.name,o=e.rotation,l=e.style,s=e.styleIcon;return DM.createElement("span",{className:n,style:BM({color:a},l)},DM.createElement(AM.G,{"aria-label":t,className:r,icon:FM[i],rotation:o,style:s}))}var zM,qM=n(90829),VM=["cardMode","className","children","disabled","tag","overrideBackground","style"],UM=(zM={},(0,Ve.Z)(zM,bm.NEAR_BLACK,wm(.1)),(0,Ve.Z)(zM,bm.DARK,wm(-.4)),(0,Ve.Z)(zM,bm.MED,wm(-.2)),(0,Ve.Z)(zM,bm.LIGHT,wm(.3)),zM);function GM(e,t){var n,r,a=mk(),i=e.cardMode,o=e.className,l=void 0===o?"":o,s=e.children,c=e.disabled,u=void 0!==c&&c,d=e.tag,m=void 0===d?"div":d,v=e.overrideBackground,p=void 0!==v&&v,f=e.style,h=void 0===f?{}:f,g=(0,nn.Z)(e,VM),b=a.backgroundType,E=a.cardMode,y=a.customBackgroundColorContrast,k=wE(),C=null==k?void 0:k.theme,w=null!=i?i:E,N=null!==(n=pk())&&void 0!==n?n:"#ffffff",_=w===tk.WHITE,S=b===Od.COLOR,I=b===Od.ACCENT,T=null==C?void 0:C.accentContrast,L=b===Od.ACCENT||b===Od.COLOR,Z=T===$d.AUTO&&I||y===$d.AUTO&&S,x=b===Od.COLOR?y:T,P=[l,"block-card"];if(_)P.push("bg--range-light","block-card--white");else if(u){P.push("block-card--disabled");var A=Qx({backgroundColor:N,contrast:x});Z&&(h["--color-text"]=A)}else{P.push("block-card--transparent");var R=Sm(N),M=UM[R](N);switch(b){case Od.LIGHT:case Od.GRAY:P.push("bg--range-light");break;case Od.IMAGE:P.push("bg--range-dark");break;case Od.DARK:case Od.BLACK:P.push("bg--range-dark"),h["--color-background-rgb"]=null===(r=(0,sm.Z)(M))||void 0===r?void 0:ga()(r).call(r,0,3);break;default:var O,B=Qx({backgroundColor:M,contrast:x});L&&B==Hs&&P.push("block-card--contrast-light");var F=Sm(M);P.push("bg--range-".concat(Uk()(F.toLowerCase())));var H=p?N:M;h["--color-background"]=H,h["--color-background-rgb"]=null===(O=(0,sm.Z)(H))||void 0===O?void 0:ga()(O).call(O,0,3)}}return qM.createElement(m,(0,D.Z)({},g,{className:P.join(" "),ref:t,style:h}),s)}var KM=(0,b.forwardRef)(GM),WM=n(90829);function jM(e){var t=YM();return function(){var n,r=(0,M.Z)(e);if(t){var a=(0,M.Z)(this).constructor;n=L()(r,arguments,a)}else n=r.apply(this,arguments);return(0,R.Z)(this,n)}}function YM(){try{var e=!Boolean.prototype.valueOf.call(L()(Boolean,[],(function(){})))}catch(e){}return(YM=function(){return!!e})()}var QM=iE("block-statement"),XM=function(e){(0,A.Z)(n,e);var t=jM(n);function n(e){var r;return(0,Z.Z)(this,n),(r=t.call(this,e)).renderTextDelegate=r.renderText.bind((0,P.Z)(r)),r}return(0,x.Z)(n,[{key:"getEntranceAnimationType",value:function(){switch(this.props.type){case"a":return"fadeIn";case"b":case"d":return"fadeInUp";case"c":return"fadeInRight";case"note":return"fadeInGrow"}}},{key:"getEntranceAnimationDuration",value:function(){switch(this.props.type){case"a":return 1;case"b":case"c":case"d":return.75;case"note":return.5}}},{key:"renderText",value:function(e,t){var n=e.type,r=t.paragraph,a="note"===n?rD:WM.Fragment;return WM.createElement(a,null,WM.createElement(Gx,{className:QM("quote").toString(),value:r}))}},{key:"render",value:function(){var e,t,n,r,a,i=this,o=this.props,l=o.animateBlockEntrance,s=o.isLearner,c=o.items,u=o.renderText,d=void 0===u?this.renderTextDelegate:u,m=o.settings,v=o.type,p=m.entranceAnimation,f=m.divider,h=void 0===f||f,g=m.dividerPadding,b=void 0===g?function(e){return"d"===e?2:3.2}(v):g,E=m.dividerSize,y=void 0===E?function(e){return"a"===e?46.5:7.6}(v):E,k=m.noteIcon,C=void 0===k||k,w=m.noteSize,N=void 0===w?"sm":w,_=m.statementWidth,S=void 0===_?function(e){switch(e){case"a":return 30;case"c":case"d":return 92;default:return 76}}(v):_,I=function(e){switch(e){case 30:case 52:return"sm";case 92:return"lg";default:return"med"}}(S),T=function(e){switch(e){case 4.8:return"med";case 5.6:return"lg";default:return"sm"}}(b),L=function(e){switch(e){case 20:case 78:return"med";case 32:case 120:return"lg";default:return"sm"}}(y),Z=N,x="a"===v||"b"===v||"d"===v,P="note"===v,A=QM((r={},(0,Ve.Z)(r,v,!0),(0,Ve.Z)(r,B()(e="".concat(v,"-custom-width-")).call(e,I),!0),(0,Ve.Z)(r,"".concat(v,"-divider-off"),x&&!h),(0,Ve.Z)(r,B()(t="".concat(v,"-divider-padding-")).call(t,T),x&&h),(0,Ve.Z)(r,B()(n="".concat(v,"-divider-size-")).call(n,L),x&&h),(0,Ve.Z)(r,"note-size-".concat(Z),P),(0,Ve.Z)(r,"note-size-".concat(Z,"-no-icon"),P&&!C),(0,Ve.Z)(r,"no-animation",!p),r));return WM.createElement(mP,{className:A.toString(),isLearner:s},WM.createElement("div",{className:QM("wrap")},WM.createElement("div",{className:QM("container")},WM.createElement("div",{className:QM("row")},ea()(a=ga()(c).call(c,0,1)).call(a,(function(e){return WM.createElement(vA,{animateBlockEntrance:l,animateIn:i.getEntranceAnimationType(),duration:i.getEntranceAnimationDuration(),isLearner:s,key:e.id},WM.createElement("div",{className:QM("col")},WM.createElement("div",{className:QM("divider-top-container")},WM.createElement("div",{className:QM("divider-top")})),d(i.props,e),WM.createElement("div",{className:QM("divider-bottom")})))}))))))}}],[{key:"defaultProps",get:function(){return{items:[],type:"a"}}}]),n}(WM.Component),JM=XM,$M=function(e){return WM.createElement(XM,(0,D.Z)({type:"b"},e))},eD=function(e){return WM.createElement(XM,(0,D.Z)({type:"c"},e))},tD=function(e){return WM.createElement(XM,(0,D.Z)({type:"d"},e))},nD=function(e){return WM.createElement(XM,(0,D.Z)({type:"note"},e))},rD=function(e){var t=e.children,n=mk(),r=n.accentColor,a=n.backgroundType,i=n.cardMode,o=n.courseColor,l=n.customBackgroundColorContrast,s=n.noteIcon,c=void 0===s||s,u=wE().theme,d=pk(),m=a===Od.COLOR,v=a===Od.ACCENT,p=null==u?void 0:u.accentContrast,f=a===Od.DARK||a===Od.BLACK,h=m||v||f?tk.TRANSPARENT:i,g=p===$d.AUTO&&v||l===$d.AUTO&&m,E={},y=(0,b.useMemo)((function(){if(a!==Od.IMAGE&&null==d)return"#000000b3";switch(a){case Od.IMAGE:return"";case Od.LIGHT:case Od.GRAY:return wm(.9,null!=r?r:o);case Od.DARK:return"#494949";case Od.BLACK:return"#333333";default:switch(Sm(d)){case bm.LIGHT:return wm(.3,d);case bm.MED:return wm(-.2,d);case bm.DARK:case bm.NEAR_BLACK:return wm(-.4,d)}}}),[r,a,d,o]),k=Qx({backgroundColor:y,contrast:a===Od.COLOR?l:p});E["--color-background"]=y,g&&(E["--color-text"]=k);var C=QM("note-icon",{off:!c});return WM.createElement(KM,{cardMode:h,className:QM("note-card"),style:E},WM.createElement("div",{className:C},WM.createElement(HM,{name:"circle-info"})),t)},aD=n(90829);function iD(e){var t,n,r=e.isRTL,a=void 0!==r&&r,i=e.children,o=e.labelCarousel,l=void 0===o?"Carousel":o,s=e.labelCarouselRoleDesc,c=void 0===s?"Carousel":s,u=e.labelSlideControls,d=void 0===u?"Slide controls":u,m=e.labelSlideControlsGoToNext,v=void 0===m?"Go to next slide":m,p=e.labelSlideControlsGoToPrevious,f=void 0===p?"Go to previous slide":p,h=e.labelSlideControlsGoToSlide,g=void 0===h?"Go to slide":h,b=e.labelSlidePreposition,E=void 0===b?"of":b,y=e.labelSlideRoleDesc,k=void 0===y?"Slide":y,C=e.onChange,w=e.shouldMouseEmulateTouch,N=void 0!==w&&w,_=aD.useState(0),S=(0,qe.Z)(_,2),I=S[0],T=S[1],L=null!==(t=(0,HC.Z)(I))&&void 0!==t?t:0,Z=aD.useRef(),x=aD.useRef(),P=aD.useRef(!1),A=aD.useRef(),R=aD.useRef(),M=aD.Children.count(i),D=aD.useMemo((function(){return fa()({length:M})}),[M]),O=M>1,F=aD.useCallback((function(){T((function(e){return Math.max(0,e-1)}))}),[]),H=aD.useCallback((function(){T((function(e){return Math.min(M-1,e+1)}))}),[M]),z=aD.useCallback((function(e){var t=!1,n=I;switch(e.key){case"ArrowLeft":t=!0,n=a?Math.min(M-1,I+1):Math.max(0,I-1);break;case"ArrowRight":t=!0,n=a?Math.max(0,I-1):Math.min(M-1,I+1);break;case"Home":t=!0,n=0;break;case"End":t=!0,n=M-1}if(t&&(e.stopPropagation(),e.preventDefault()),I!==n){var r,i,o,l=null===(r=Z.current)||void 0===r||null===(i=r.children)||void 0===i||null===(o=i[n])||void 0===o?void 0:o.firstChild;null==l||l.focus(),T(n)}}),[I,a,M]);return aD.useEffect((function(){L!==I&&(null==C||C(I))}),[I,C,L]),aD.useEffect((function(){var e=function(e){A.current=e.screenX},t=function(e){var t,n,r=null!==(t=null===(n=window.visualViewport)||void 0===n?void 0:n.scale)&&void 0!==t?t:1,a=""!==window.getSelection().toString();if(!P.current&&r<=1.01&&!a&&null!=A.current){R.current=e.screenX;var i=R.current-A.current;Math.abs(i)>50&&(window.getSelection().empty(),A.current=void 0,R.current=void 0,T(i<0?function(e){return Math.min(M-1,e+1)}:function(e){return Math.max(0,e-1)}))}},n=function(e){e.touches.length>1?P.current=!0:1===e.changedTouches.length&&e.changedTouches[0]&&(A.current=e.changedTouches[0].screenX)},r=function(e){var t,n,r=null!==(t=null===(n=window.visualViewport)||void 0===n?void 0:n.scale)&&void 0!==t?t:1,a=""!==window.getSelection().toString();if(!P.current&&r<=1.01&&!a&&null!=A.current&&e.changedTouches[0]){R.current=e.changedTouches[0].screenX;var i=R.current-A.current;Math.abs(i)>50&&(A.current=void 0,R.current=void 0,T(i<0?function(e){return Math.min(M-1,e+1)}:function(e){return Math.max(0,e-1)}))}},a=function(){P.current=!1,A.current=void 0,R.current=void 0},i=x.current;return N&&(null==i||i.addEventListener("mousedown",e,{passive:!1}),null==i||i.addEventListener("mousemove",t,{passive:!1}),null==i||i.addEventListener("mouseup",a,{passive:!1})),null==i||i.addEventListener("touchstart",n,{passive:!0}),null==i||i.addEventListener("touchmove",r,{passive:!0}),null==i||i.addEventListener("touchend",a,{passive:!0}),null==i||i.addEventListener("touchcancel",a,{passive:!0}),function(){N&&(null==i||i.removeEventListener("mousedown",e),null==i||i.removeEventListener("mousemove",t),null==i||i.removeEventListener("mouseup",a)),null==i||i.removeEventListener("touchstart",n),null==i||i.removeEventListener("touchmove",r),null==i||i.removeEventListener("touchend",a),null==i||i.removeEventListener("touchcancel",a)}}),[N,M]),aD.createElement("div",{"aria-label":l,"aria-roledescription":c,className:"carousel",dir:a?"rtl":void 0,role:"region",style:{"--carousel-active-index":I,"--carousel-dir":a?1:-1}},O&&aD.createElement(aD.Fragment,null,aD.createElement("div",{"aria-label":d,className:"carousel-controls",role:"group"},aD.createElement("ul",{className:"carousel-controls-items",ref:Z,role:"list"},ea()(D).call(D,(function(e,t){var n=I===t;return aD.createElement("li",{className:"carousel-controls-item",key:t,role:"listitem"},aD.createElement("button",{"aria-current":n,"aria-label":g+" "+(t+1),"aria-disabled":n,className:"carousel-controls-item-btn",onClick:function(){return T(t)},onKeyDown:z,tabIndex:n?0:-1,type:"button"},aD.createElement(HM,{className:"carousel-controls-item-btn-icon",name:n?"circle":"circle-solid"})))}))),aD.createElement("button",{"aria-disabled":0===I,"aria-label":f,className:"carousel-controls-prev",onClick:0===I?void 0:F,type:"button"},aD.createElement(HM,{className:"carousel-controls-prev-icon",name:a?"chevron-right-light":"chevron-left-light"})),aD.createElement("button",{"aria-disabled":I===M-1,"aria-label":v,className:"carousel-controls-next",onClick:I===M-1?void 0:H,type:"button"},aD.createElement(HM,{className:"carousel-controls-next-icon",name:a?"chevron-left-light":"chevron-right-light"})))),aD.createElement("div",{"aria-live":"polite",className:"carousel-slides",ref:x},ea()(n=aD.Children).call(n,i,(function(e,t){var n,r;return aD.createElement("div",{"aria-label":B()(n=B()(r="".concat(t+1," ")).call(r,E," ")).call(n,M),"aria-roledescription":k,className:"carousel-slide",hidden:I!==t,role:"group"},e)}))))}function oD(e){var t=lD();return function(){var n,r=(0,M.Z)(e);if(t){var a=(0,M.Z)(this).constructor;n=L()(r,arguments,a)}else n=r.apply(this,arguments);return(0,R.Z)(this,n)}}function lD(){try{var e=!Boolean.prototype.valueOf.call(L()(Boolean,[],(function(){})))}catch(e){}return(lD=function(){return!!e})()}var sD=iE("block-quote"),cD=function(e){var t=e.avatar,n=e.alt,r=e.showAvatar;return E().createElement(BP,{alt:ov(n),className:sD("avatar",{hidden:!r}),role:"img",src:t})},uD=function(e){var t=e.alt,n=e.animateBlockEntrance,r=e.avatar,a=e.children,i=e.isAuthorBlank,o=void 0!==i&&i,l=e.isLearner,s=e.showAvatar,c=e.type,u=sD("col",{"no-avatar":!r}),d=r?E().createElement("div",{className:sD("image")},E().createElement("div",{className:sD("avatar-wrap")},"c"===c?E().createElement(vA,{animateBlockEntrance:n,animateIn:"fadeInLeftSmall",isLearner:l},E().createElement(cD,{avatar:r,alt:t,showAvatar:s})):E().createElement(cD,{avatar:r,alt:t,showAvatar:s}))):null;return E().createElement("div",{className:sD("container")},E().createElement("div",{className:sD("row")},E().createElement("div",{className:u},E().createElement("div",{className:sD("divider-top")}),E().createElement("div",{className:sD("figure",{"no-author":o,"no-avatar":!o&&!s})},d,a),E().createElement("div",{className:sD("divider-bottom")}))))},dD=function(e){var t=e.avatar,n=e.children,r=e.alt,a=e.showAvatar;return E().createElement("div",{className:sD("figure")},E().createElement("div",{className:sD("container")},E().createElement("div",{className:sD("row")},E().createElement("div",{className:sD("col")},t&&a?E().createElement(cD,{avatar:t,alt:r,showAvatar:a}):null),E().createElement("div",{className:sD("col")},n))))},mD=function(e){var t=e.background,n=e.avatar,r=e.children,a=e.alt,i=e.showAvatar;return E().createElement("div",{className:sD("background"),style:{backgroundImage:null!=t?t:""}},E().createElement("div",{className:sD("container")},E().createElement("div",{className:sD("row")},E().createElement("div",{className:sD("col")},E().createElement("div",{className:sD("figure")},n&&i?E().createElement(cD,{avatar:n,alt:a,showAvatar:i}):null,r)))))},vD=function(e){(0,A.Z)(n,e);var t=oD(n);function n(e){var r;return(0,Z.Z)(this,n),(r=t.call(this,e)).renderTextDelegate=r.renderText.bind((0,P.Z)(r)),r.renderCaptionDelegate=r.renderCaption.bind((0,P.Z)(r)),r}return(0,x.Z)(n,[{key:"getQuoteEntranceAnimationType",value:function(){switch(this.props.type){case"a":case"b":case"background":return"fadeInUp";case"d":case"c":return"fadeInRight"}}},{key:"getBackgroundImageUrl",value:function(e,t){var n,r=this.props.hasBlockControlsPhaseThreeFlag,a=null!==(n=null==e?void 0:e.alpha)&&void 0!==n?n:.3,i=Sd(e);if(r){var o,l="light"===t?"#fff":"#000";return null===(o=Ld({alpha:a,color:l,url:i}))||void 0===o?void 0:o.backgroundImage}return"url(".concat(i,")")}},{key:"renderText",value:function(e,t){var n=t.paragraph||"",r=sD("text",{blank:""===n}).toString();return E().createElement(Gx,{className:r,value:n})}},{key:"renderCaption",value:function(e,t){var n=t.name,r=sD("caption",{blank:""===n}).toString();return E().createElement(Gx,{className:r,value:n})}},{key:"render",value:function(){var e,t,n,r,a,i,o,l,s,c,u,d=this.props,m=d.animateBlockEntrance,v=d.hasBlockControlsPhaseThreeFlag,p=d.isLearner,f=d.items,h=d.settings,g=d.type,b=d.renderText,y=void 0===b?this.renderTextDelegate:b,k=d.renderCaption,C=void 0===k?this.renderCaptionDelegate:k,w=h.avatarSize,N=void 0===w?Ox(g):w,_=h.divider,S=void 0===_||_,I=h.dividerSize,T=void 0===I?92:I,L=h.entranceAnimation,Z=h.quoteAlignment,x=void 0===Z?"left":Z,P=h.quoteIcon,A=void 0===P||P,R=h.quotesInline,M=h.quotePadding,D=void 0===M?2:M,O=h.quoteWidth,F=void 0===O?Dx(g):O,H=(0,qe.Z)(f,1)[0],z=H.avatar,q=H.background,V=null==z||null===(e=z.media)||void 0===e?void 0:e.image,U=_d(V),G=null==V?void 0:V.alt,K=null==q||null===(t=q.media)||void 0===t?void 0:t.image,W=null==K?void 0:K.overlayColor,j=this.getBackgroundImageUrl(K,W),Y=null!==(n=null==h?void 0:h.avatar)&&void 0!==n?n:""!==U,Q=U&&""!==U,X="background"===g,J=X&&"light"===W,$=Fx(F),ee=Hx(D),te=Bx(g,N),ne=function(e){switch(e){case 52:return"sm";case 76:return"med";default:return"lg"}}(T),re="a"===g,ae="c"===g||X,ie="b"!==g&&!X,oe=""===(null==H?void 0:H.name),le=""===(null==H?void 0:H.paragraph),se=sD(null,(c={},(0,Ve.Z)(c,g,!0),(0,Ve.Z)(c,B()(r="".concat(g,"-custom-width-")).call(r,$),!0),(0,Ve.Z)(c,"".concat(g,"-legacy"),!v),(0,Ve.Z)(c,"".concat(g,"-divider-off"),v&&re&&!S),(0,Ve.Z)(c,B()(a="".concat(g,"-divider-size-")).call(a,ne),re&&S),(0,Ve.Z)(c,B()(i="".concat(g,"-quote-padding-")).call(i,ee),!0),(0,Ve.Z)(c,B()(o="".concat(g,"-align-")).call(o,x),v&&X),(0,Ve.Z)(c,B()(l="".concat(g,"-")).call(l,$,"-no-avatar"),!U||!Y),(0,Ve.Z)(c,B()(s="".concat(g,"-avatar-size-")).call(s,te),Y&&Q),(0,Ve.Z)(c,"".concat(g,"-quote-icon-off"),v&&ae&&!A),(0,Ve.Z)(c,"".concat(g,"-legacy-quote-mark"),!v||ie&&!R),(0,Ve.Z)(c,"".concat(g,"-overlay-legacy"),!v||!W),(0,Ve.Z)(c,"".concat(g,"-overlay-light"),v&&J),(0,Ve.Z)(c,"no-animation",!L),c)).toString(),ce=E().createElement("div",{className:sD("wrap",{blank:oe||le})},E().createElement(vA,{animateBlockEntrance:m,animateIn:this.getQuoteEntranceAnimationType(),isLearner:p,siblingDelay:.15},E().createElement("figure",null,E().createElement("blockquote",null,y(this.props,H)),E().createElement("figcaption",null,C(this.props,H)))));switch(g){case"d":u=E().createElement(dD,{type:g,avatar:U,alt:G,showAvatar:Y},ce);break;case"background":u=E().createElement(mD,{type:g,avatar:U,alt:G,background:j,showAvatar:Y},ce);break;default:u=E().createElement(uD,{type:g,animateBlockEntrance:m,avatar:U,alt:G,isAuthorBlank:oe,isLearner:p,showAvatar:Y},ce)}return E().createElement(mP,{className:se,isLearner:p},u)}}],[{key:"defaultProps",get:function(){return{editable:!1,items:[],type:"a"}}}]),n}(E().Component),pD=function(e){return E().createElement(vD,(0,D.Z)({type:"b"},e))},fD=function(e){return E().createElement(vD,(0,D.Z)({type:"c"},e))},hD=function(e){return E().createElement(vD,(0,D.Z)({type:"d"},e))},gD=function(e){return E().createElement(vD,(0,D.Z)({type:"background"},e))},bD=function(e){(0,A.Z)(n,e);var t=oD(n);function n(){var e,r;(0,Z.Z)(this,n);for(var a=arguments.length,i=new Array(a),o=0;o<a;o++)i[o]=arguments[o];return r=t.call.apply(t,B()(e=[this]).call(e,i)),(0,Ve.Z)((0,P.Z)(r),"handleChangeCarousel",(function(e){var t,n;null===(t=(n=r.props).onStep)||void 0===t||t.call(n,r.props.items[e])})),(0,Ve.Z)((0,P.Z)(r),"renderText",(function(e,t){var n=t.paragraph,r=n||"",a=sD("text",{blank:""===n}).toString();return E().createElement(Gx,{className:a,value:r})})),(0,Ve.Z)((0,P.Z)(r),"renderCaption",(function(e,t){var n=t.name,r=sD("caption",{blank:""===n}).toString();return E().createElement(Gx,{className:r,value:n})})),r}return(0,x.Z)(n,[{key:"render",value:function(){var e,t,n,r,a,i=this,o=this.props,l=o.animateBlockEntrance,s=o.editable,c=o.hasBlockControlsPhaseThreeFlag,u=o.isLearner,d=o.isLessonBlocksList,m=void 0!==d&&d,v=o.items,p=o.labels,f=o.previewType,h=o.settings,g=o.renderText,b=void 0===g?this.renderText:g,y=o.renderCaption,k=void 0===y?this.renderCaption:y,C=o.type,w=h.avatar,N=void 0===w||w,_=h.avatarSize,S=void 0===_?Ox(C):_,I=h.entranceAnimation,T=h.quotesInline,L=h.quotePadding,Z=void 0===L?2:L,x=h.quoteWidth,P=void 0===x?Dx(C):x,A=h.showBorder,R=void 0===A||A,M="b"!==C&&!("background"===C),D=Fx(P),O=Hx(Z),F=Bx(C,S),H="mobile-portrait"===f||"mobile-landscape"===f,z="rtl"===document.documentElement.dir,q=sD((a={},(0,Ve.Z)(a,C,!0),(0,Ve.Z)(a,B()(e="".concat(C,"-custom-width-")).call(e,D),!0),(0,Ve.Z)(a,"".concat(C,"-legacy"),!c),(0,Ve.Z)(a,B()(t="".concat(C,"-quote-padding-")).call(t,O),!0),(0,Ve.Z)(a,B()(n="".concat(C,"-")).call(n,D,"-no-avatar"),!N),(0,Ve.Z)(a,B()(r="".concat(C,"-avatar-size-")).call(r,F),N),(0,Ve.Z)(a,"".concat(C,"-legacy-quote-mark"),!m&&(!c||M&&!T)),(0,Ve.Z)(a,"no-animation",!I),(0,Ve.Z)(a,"hide-border",!R),(0,Ve.Z)(a,"editable",s),a)).toString(),V=ea()(v).call(v,(function(e){var t,n,r=null==e||null===(t=e.avatar)||void 0===t||null===(n=t.media)||void 0===n?void 0:n.image,a=null==r?void 0:r.alt,o=_d(r),s=null!=N?N:""!==o;return E().createElement("div",{className:sD("slide"),key:e.id},E().createElement("figure",{className:sD("figure")},o&&N?E().createElement(cD,{avatar:o,alt:a,showAvatar:s}):null,E().createElement(vA,{animateBlockEntrance:l,animateIn:"fadeInUp",siblingDelay:.25,isLearner:u},E().createElement("blockquote",null,b(i.props,e)),E().createElement("figcaption",null,k(i.props,e)))))}));return E().createElement("div",{className:sD("slider-container")},E().createElement(mP,{className:q,isLearner:u},E().createElement("div",{className:sD("wrap")},E().createElement("div",{className:sD("container")},E().createElement("div",{className:sD("row")},E().createElement("div",{className:sD("col")},E().createElement(KM,{className:sD("box")},E().createElement(iD,{isRTL:z,labelCarousel:null==p?void 0:p.a11yBlockQuoteCarousel,labelCarouselRoleDesc:null==p?void 0:p.a11yBlockQuoteCarouselRoleDescription,labelSlideControls:null==p?void 0:p.a11yBlockQuoteCarouselSlideControls,labelSlideControlsGoToNext:null==p?void 0:p.a11yBlockQuoteCarouselSlideControlsGoToNext,labelSlideControlsGoToPrevious:null==p?void 0:p.a11yBlockQuoteCarouselSlideControlsGoToPrevious,labelSlideControlsGoToSlide:null==p?void 0:p.a11yBlockQuoteCarouselSlideControlsGoToSlide,labelSlidePreposition:null==p?void 0:p.a11yBlockQuoteCarouselSlidePreposition,labelSlideRoleDesc:null==p?void 0:p.a11yBlockQuoteCarouselSlideRoleDescription,onChange:this.handleChangeCarousel,shouldMouseEmulateTouch:H},V))))))))}}],[{key:"defaultProps",get:function(){return{type:"carousel",items:[],onStep:Function.prototype}}}]),n}(E().Component),ED=n(9449),yD=n.n(ED),kD=n(90829),CD=["children","element"];function wD(e,t){var n=Ae()(e);if(Me()){var r=Me()(e);t&&(r=Oe()(r).call(r,(function(t){return Fe()(e,t).enumerable}))),n.push.apply(n,r)}return n}function ND(e){for(var t=1;t<arguments.length;t++){var n=null!=arguments[t]?arguments[t]:{};t%2?wD(Object(n),!0).forEach((function(t){(0,Ve.Z)(e,t,n[t])})):ze()?Object.defineProperties(e,ze()(n)):wD(Object(n)).forEach((function(t){Object.defineProperty(e,t,Fe()(n,t))}))}return e}var _D=kD.createContext(void 0);var SD=kD.forwardRef((function(e,t){var n=e.children,r=e.element,a=(0,nn.Z)(e,CD),i=kD.useState(),o=(0,qe.Z)(i,2),l=o[0],s=o[1];return kD.createElement(_D.Provider,{value:l},kD.createElement(null!=r?r:"div",ND(ND({},a),{},{ref:t}),n,kD.createElement("div",{ref:s})))}));var ID=n(90829);function TD(e,t){var n=Ae()(e);if(Me()){var r=Me()(e);t&&(r=Oe()(r).call(r,(function(t){return Fe()(e,t).enumerable}))),n.push.apply(n,r)}return n}function LD(e){var t=ZD();return function(){var n,r=(0,M.Z)(e);if(t){var a=(0,M.Z)(this).constructor;n=L()(r,arguments,a)}else n=r.apply(this,arguments);return(0,R.Z)(this,n)}}function ZD(){try{var e=!Boolean.prototype.valueOf.call(L()(Boolean,[],(function(){})))}catch(e){}return(ZD=function(){return!!e})()}var xD=iE("block-list"),PD=function(e){(0,A.Z)(n,e);var t=LD(n);function n(e){var r;return(0,Z.Z)(this,n),(r=t.call(this,e)).renderItemDelegate=r.renderItem.bind((0,P.Z)(r)),r}return(0,x.Z)(n,[{key:"nextNumber",value:function(e){var t,n=this.props.items,r=n.length>0?n[e].number:null;return"number"!=typeof r||isNaN(r)||""===r||(t=parseInt(r,10)+1),(t<1||t>99)&&(t=null),t}},{key:"renderItem",value:function(e){return ID.createElement(AD,e)}},{key:"render",value:function(){var e,t,n,r=this,a=this.props,i=a.animateBlockEntrance,o=a.blockId,l=a.defaultBackgroundColor,s=a.editable,c=a.hasBlockIncrementalUpdatesFlag,u=a.isLearner,d=a.items,m=a.lessonId,v=a.onStep,p=a.renderItem,f=void 0===p?this.renderItemDelegate:p,h=a.settings,g=a.type,b=h.bulletPadding,E=h.entranceAnimation,y=h.listWidth,k=function(e){switch(e){case 3:return"sm";case 10:return"lg";default:return"med"}}(b),C=zx(y),w=xD((n={},(0,Ve.Z)(n,g,!0),(0,Ve.Z)(n,B()(e="".concat(g,"-custom-width-")).call(e,C),!0),(0,Ve.Z)(n,B()(t="".concat(g,"-bullet-padding-")).call(t,k),!0),(0,Ve.Z)(n,"no-animation",!E),n)),N="numbered"===g?"ol":"ul";return ID.createElement(mP,{className:w.toString(),defaultBackgroundColor:l,isLearner:u},ID.createElement("div",{className:xD("container")},ID.createElement("div",{className:xD("row")},ID.createElement(SD,{className:xD("col")},ID.createElement(vA,{animateBlockEntrance:i,animateIn:"fadeInRight",className:xD("animated-item").toString(),isLearner:u,keepStructure:!0,siblingDelay:.25},ID.createElement(N,{className:xD("list"),role:"list"},ea()(d).call(d,(function(e,t){return f(function(e){for(var t=1;t<arguments.length;t++){var n=null!=arguments[t]?arguments[t]:{};t%2?TD(Object(n),!0).forEach((function(t){(0,Ve.Z)(e,t,n[t])})):ze()?Object.defineProperties(e,ze()(n)):TD(Object(n)).forEach((function(t){Object.defineProperty(e,t,Fe()(n,t))}))}return e}({key:e.id,index:t,lessonId:m,blockId:o,type:g,hasBlockIncrementalUpdatesFlag:c,editable:s,nextNumber:r.nextNumber.bind(r),onStep:v},e))}))))))))}}],[{key:"defaultProps",get:function(){return{editable:!1,items:[],onStep:Function.prototype,type:"numbered"}}}]),n}(ID.Component),AD=function(e){(0,A.Z)(n,e);var t=LD(n);function n(e){var r;(0,Z.Z)(this,n),r=t.call(this,e),(0,Ve.Z)((0,P.Z)(r),"checkBox",(function(){r.setState({isChecked:!r.state.isChecked}),r.props.onStep(r.props)})),(0,Ve.Z)((0,P.Z)(r),"handleClickItem",(function(e){e.target instanceof HTMLAnchorElement||window.getSelection().toString()||r.checkBox()})),(0,Ve.Z)((0,P.Z)(r),"handleKeyDownCheckbox",(function(e){__(e)&&(e.preventDefault(),r.checkBox())})),r.renderTextDelegate=r.renderText.bind((0,P.Z)(r));var a="checkboxes"===e.type?yD()():null;return r.state={labelId:a,isChecked:!1},r}return(0,x.Z)(n,[{key:"renderText",value:function(e){return ID.createElement(Gx,e)}},{key:"render",value:function(){var e=this,t=this.props,n=t.type,r=t.id,a=t.index,i=t.number,o=t.paragraph,l=t.editable,s=t.className,c=t.renderText,u=void 0===c?this.renderTextDelegate:c,d=t.style,m=this.state,v=m.isChecked,p=m.labelId,f={allowTabNavigation:!0,className:"block-list__content brand--body brand--linkColor cursorAuto",editable:l,id:r,value:o};return ID.createElement("li",{className:Uv()("block-list__item","block-list__item--".concat(n),s),onClick:"checkboxes"===n?this.handleClickItem:void 0,ref:function(t){return e.animateRef=t},role:"listitem",style:d},"numbered"===n&&ID.createElement(ID.Fragment,null,ID.createElement("div",{className:xD("number")},i||a+1),u(f)),"bulleted"===n&&ID.createElement(ID.Fragment,null,ID.createElement("span",{className:"visually-hidden-always"},"•"),ID.createElement(HM,{className:xD("bullet"),name:"circle-solid"}),u(f)),"checkboxes"===n&&ID.createElement(ID.Fragment,null,ID.createElement("div",{"aria-checked":v,"aria-labelledby":p,className:xD("option"),onKeyDown:this.handleKeyDownCheckbox,role:"checkbox",tabIndex:0},ID.createElement("div",{className:xD("checkbox")},ID.createElement(HM,{className:xD("checkbox__icon"),name:"check"}))),ID.createElement("div",{className:xD("checkbox-label"),id:p},u(f))))}}],[{key:"defaultProps",get:function(){return{className:""}}}]),n}(ID.Component),RD=PD,MD=function(e){return ID.createElement(PD,(0,D.Z)({type:"checkboxes"},e))},DD=function(e){return ID.createElement(PD,(0,D.Z)({type:"bulleted"},e))},OD=n(27361),BD=n.n(OD),FD=function(e){var t=e["aria-hidden"],n=e["aria-label"],r=e.className,a=e.desc,i=e.height,o=e.role,l=void 0===o?"img":o,s=e.title,c=e.width;return E().createElement("svg",{"aria-hidden":t,"aria-label":n,className:r,focusable:"false",height:i,role:l,viewBox:"0 0 493 493",width:c,xmlns:"http://www.w3.org/2000/svg"},s&&E().createElement("title",null,s),a&&E().createElement("desc",null,a),E().createElement("path",{d:"M72.1125 306.317L102.113 306.318L102.112 369.127L369.124 102.115L306.316 102.115L306.315 72.1142L420.31 72.1149L420.311 186.11L390.311 186.109L390.311 123.355L123.352 390.313L186.107 390.312L186.108 420.313L72.1125 420.313V306.317Z"}))},HD=function(e){var t=e.align,n=e.alt,r=e.allowTabNavigation,a=void 0===r||r,i=e.asyncCn,o=void 0!==i&&i,l=e.disableZoom,s=e.labels,c=e.onLoad,u=e.shouldFillWidth,d=e.src,m=(0,b.useRef)(),v=(0,b.useRef)(),p=(0,b.useRef)(),f=ov(n),h=a&&!l,g=Uv()("img-img",{"img-img--left":"left"===t,"img-img--right":"right"===t,"img-img--center":!t||"center"===t,"img-img--fill":u,"img--zoom":h});p.current=g;var y=(0,b.useState)(g),k=(0,qe.Z)(y,2),C=k[0],w=k[1],N=(0,b.useCallback)((function(e){v.current.zoom(m.current,e.currentTarget,{})}),[]),_=(0,b.useCallback)((function(){w(p.current),null==c||c()}),[w,c]),S=(0,b.useCallback)((function(){var e=PP({closeText:null==s?void 0:s.a11yUnzoomImage,modalText:null==s?void 0:s.a11yZoomImage});return v.current=e,function(){e.cleanup()}}),[s]),I=(0,b.useCallback)((function(){u||w(p.current)}),[w,u]);(0,b.useEffect)(S,[]),(0,b.useEffect)(I,[t]);var T=h?N:void 0;return E().createElement("div",{className:"img"},E().createElement(BP,{alt:f,className:o?C:p.current,onClick:T,onLoad:c||_,ref:m,role:"img",src:d}),h&&E().createElement("button",{"aria-label":null==s?void 0:s.a11yZoomImage,className:"img__btn visually-hidden",onClick:N,type:"button"},E().createElement(FD,{"aria-hidden":"true",className:"img__btn-symbol"})))},zD=(0,b.memo)(HD),qD=n(90829);function VD(e){var t=UD();return function(){var n,r=(0,M.Z)(e);if(t){var a=(0,M.Z)(this).constructor;n=L()(r,arguments,a)}else n=r.apply(this,arguments);return(0,R.Z)(this,n)}}function UD(){try{var e=!Boolean.prototype.valueOf.call(L()(Boolean,[],(function(){})))}catch(e){}return(UD=function(){return!!e})()}var GD=function(e){(0,A.Z)(n,e);var t=VD(n);function n(e){var r;return(0,Z.Z)(this,n),(r=t.call(this,e)).renderCaptionDelegate=r.renderCaption.bind((0,P.Z)(r)),r}return(0,x.Z)(n,[{key:"renderCaption",value:function(e,t){return qD.createElement(Gx,{className:"block-image__caption brand--body brand--linkColor",value:t})}},{key:"render",value:function(){var e,t,n,r,a,i,o=this.props,l=o.aiMagicIcon,s=o.animateBlockEntrance,c=o.defaultBackgroundColor,u=o.editable,d=o.isLastBlock,m=o.isLearner,v=o.items,p=o.type,f=o.labels,h=o.settings,g=o.renderCaption,b=void 0===g?this.renderCaptionDelegate:g,E=h.entranceAnimation,y=h.zoomOnClick,k=Uv()("block-image block-image--".concat(p),{"block-image--no-animation":!E}),C=v[0],w=C.id,N=C.caption,_=BD()(C,"media.image.alt"),S=Sd(BD()(C,"media.image")),I=null==C||null===(e=C.media)||void 0===e||null===(t=e.image)||void 0===t||null===(n=t.dimensions)||void 0===n?void 0:n.width,T=null==C||null===(r=C.media)||void 0===r||null===(a=r.image)||void 0===a||null===(i=a.dimensions)||void 0===i?void 0:i.height,L=ZL({caption:N,editable:u,id:w}),Z=d?50:300,x=!m&&!S,P=I&&T?I/T:void 0;return qD.createElement(mP,{className:k,defaultBackgroundColor:c,isLearner:m},qD.createElement("div",{className:"block-image__container"},qD.createElement("div",{className:"block-image__row"},qD.createElement("div",{className:"block-image__col"},qD.createElement(vA,{animateBlockEntrance:s,animateIn:"fadeIn",isLearner:m,offset:Z},qD.createElement(L.tagName,{"aria-labelledby":L.figcaptionId,className:"block-image__figure",role:L.role},qD.createElement("div",{className:"block-image__image"},x?qD.createElement("div",{className:"block-image__waiting",style:{aspectRatio:P}},qD.createElement("div",null,l),qD.createElement("div",{className:"block-image__waiting-text"},"Waiting for image…")):qD.createElement(zD,{alt:_,disableZoom:!y,labels:f,src:S})),(u||N)&&qD.createElement("figcaption",{id:L.figcaptionId},b(w,N))))))))}}],[{key:"defaultProps",get:function(){return{type:"hero",editable:!1,lessonId:"",blockId:"",items:[]}}}]),n}(qD.Component),KD=function(e){(0,A.Z)(n,e);var t=VD(n);function n(e){var r;return(0,Z.Z)(this,n),(r=t.call(this,e)).renderParagraphDelegate=r.renderParagraph.bind((0,P.Z)(r)),r.renderCaptionDelegate=r.renderCaption.bind((0,P.Z)(r)),r}return(0,x.Z)(n,[{key:"renderParagraph",value:function(e,t){return qD.createElement(Gx,{className:"block-image__text brand--body brand--linkColor",value:t})}},{key:"renderCaption",value:function(e,t){return qD.createElement(Gx,{className:"block-image__caption brand--body brand--linkColor",value:t})}},{key:"renderImage",value:function(e,t,n,r){var a=this.props,i=a.editable,o=a.renderCaption,l=void 0===o?this.renderCaptionDelegate:o,s=BD()(n,"media.image.alt"),c=Sd(BD()(n,"media.image")),u=ZL({caption:t,editable:i,id:e}),d=this.props,m=d.animateBlockEntrance,v=d.isLearner,p=d.labels,f=d.settings.zoomOnClick;return qD.createElement(vA,{animateBlockEntrance:m,animateIn:"right"===r?"fadeInRight":"fadeInLeft",isLearner:v},qD.createElement(u.tagName,{"aria-labelledby":u.figcaptionId,className:"block-image__figure",role:u.role},qD.createElement("div",{className:"block-image__image"},qD.createElement(zD,{alt:s,disableZoom:!f,labels:p,src:c})),(i||t)&&qD.createElement("figcaption",{id:u.figcaptionId},l(e,t))))}},{key:"render",value:function(){var e=this.props,t=e.defaultBackgroundColor,n=e.isLearner,r=e.items,a=e.renderParagraph,i=void 0===a?this.renderParagraphDelegate:a,o=e.settings,l=e.type,s=o.entranceAnimation,c=o.imagePosition,u=o.imageSize,d="right"===c,m=Uv()("block-image block-image--".concat(l),{"block-image--small":"small"===u,"block-image--large":"large"===u,"block-image--reverse":d,"block-image--no-animation":!s}),v=r[0],p=v.id,f=v.caption,h=v.paragraph;return qD.createElement(mP,{className:m,defaultBackgroundColor:t,isLearner:n},qD.createElement("div",{className:"block-image__container"},qD.createElement("div",{className:"block-image__row"},qD.createElement("div",{className:"block-image__col"},d?i(p,h):this.renderImage(p,f,v,"left")),qD.createElement("div",{className:"block-image__col"},d?this.renderImage(p,f,v,"right"):i(p,h)))))}}],[{key:"defaultProps",get:function(){return{blockId:"",editable:!1,items:[],lessonId:"",type:"text-aside"}}}]),n}(qD.Component),WD=function(e){(0,A.Z)(n,e);var t=VD(n);function n(e){var r;return(0,Z.Z)(this,n),(r=t.call(this,e)).renderCaptionDelegate=r.renderCaption.bind((0,P.Z)(r)),r.renderOverlayDelegate=r.renderOverlay.bind((0,P.Z)(r)),r}return(0,x.Z)(n,[{key:"renderCaption",value:function(e,t){return qD.createElement(Gx,{className:"block-image__caption brand--head brand--linkColor",value:t})}},{key:"renderOverlay",value:function(e,t){return qD.createElement(Gx,{className:"block-image__paragraph brand--head brand--linkColor",value:t})}},{key:"renderOverlayCaption",value:function(e,t){var n=this.props,r=n.animateBlockEntrance,a=n.isLearner,i=n.renderOverlay,o=void 0===i?this.renderOverlayDelegate:i;return qD.createElement("div",{className:"block-image__container"},qD.createElement("div",{className:"block-image__row"},qD.createElement("div",{className:"block-image__col"},qD.createElement(vA,{animateBlockEntrance:r,animateIn:"fadeInUp",isLearner:a,duration:1},o(e,t)))))}},{key:"render",value:function(){var e=this.props,t=e.animateBlockEntrance,n=e.defaultBackgroundColor,r=e.editable,a=e.isLearner,i=e.items,o=e.settings,l=e.type,s=e.renderCaption,c=void 0===s?this.renderCaptionDelegate:s,u=o.entranceAnimation,d=o.opacity,m=o.opacityColor,v=Wx(null==o?void 0:o.backgroundColor,n),p=Uv()("block-image block-image--".concat(l),{"block-image--no-animation":!u,"block-image--dark":km(v)}),f={opacity:d||.6,backgroundColor:m||"transparent"},h=i[0],g=h.id,b=h.caption,E=BD()(h,"media.image.key"),y=Sd(BD()(h,"media.image")),k=BD()(h,"media.image.alt"),C=ov(k),w="overlay"===l,N=ZL({caption:b,editable:r,id:g,isOverlayType:w});return qD.createElement(mP,{"aria-labelledby":N.figcaptionId,className:p,defaultBackgroundColor:n,isLearner:a,role:N.role,tag:N.tagName},function(e,t,n,r){return t?r:qD.createElement(vA,{animateBlockEntrance:e,animateIn:"fadeIn",isLearner:n,duration:1},r)}(t,w,a,qD.createElement("div",{className:"block-image__figure"},E&&qD.createElement("div",{className:"block-image__image",style:{backgroundImage:"url('".concat(y,"')")}},qD.createElement(BP,{alt:C,role:"img",src:y}),qD.createElement("div",{className:"block-image__overlay",style:f})),w?this.renderOverlayCaption(g,b):null)),!w&&(r||b)&&qD.createElement("figcaption",{className:"block-image__container brand--body",id:N.figcaptionId},c(g,b)))}}],[{key:"defaultProps",get:function(){return{blockId:"",editable:!1,items:[],lessonId:"",type:"full"}}}]),n}(qD.Component),jD=function(e){return qD.createElement(WD,(0,D.Z)({type:"overlay"},e))},YD=n(46066);function QD(e){var t=XD();return function(){var n,r=(0,M.Z)(e);if(t){var a=(0,M.Z)(this).constructor;n=L()(r,arguments,a)}else n=r.apply(this,arguments);return(0,R.Z)(this,n)}}function XD(){try{var e=!Boolean.prototype.valueOf.call(L()(Boolean,[],(function(){})))}catch(e){}return(XD=function(){return!!e})()}var JD=function(e){var t=function(t){(0,A.Z)(r,t);var n=QD(r);function r(e){var t;return(0,Z.Z)(this,r),(t=n.call(this,e)).renderCaptionDelegate=t.renderCaption.bind((0,P.Z)(t)),t}return(0,x.Z)(r,[{key:"renderCaption",value:function(e,t){var n=!(arguments.length>2&&void 0!==arguments[2])||arguments[2];return E().createElement(Gx,{className:"block-gallery__caption brand--body brand--linkColor",value:t,allowTabNavigation:n})}},{key:"render",value:function(){var t=this.props.renderCaption,n=void 0===t?this.renderCaptionDelegate:t;return E().createElement(e,(0,D.Z)({},this.props,{renderCaption:n}))}}]),r}(E().Component);return(0,Ve.Z)(t,"displayName","withCaption(".concat(e.displayName||e.name,")")),t},$D=function(e){(0,A.Z)(n,e);var t=QD(n);function n(e){var r;return(0,Z.Z)(this,n),(r=t.call(this,e)).state={isDotKeyboardFocusDisabled:!1},r}return(0,x.Z)(n,[{key:"componentDidUpdate",value:function(){var e=this.sliderContainer.querySelector(".block-gallery__dots-list"),t=this.state.isDotKeyboardFocusDisabled;e&&!t&&(TL(e.getElementsByTagName("*")).forEach((function(e){HL(e,DL)})),this.setState({isDotKeyboardFocusDisabled:!0}))}},{key:"onKeyDown",value:function(e){var t=this.slider;dl()([[Z_,t.slickNext.bind(t)],[L_,t.slickPrev.bind(t)]])(e)}},{key:"render",value:function(){var e=this,t=this.props,n=t.children,r=t.className,a=t.beforeChange,i=t.a11yCarouselNext,o=t.a11yCarouselPrevious,l={adaptiveHeight:!0,slidesToShow:1,slidesToScroll:1,arrows:n.length>1,nextArrow:E().createElement(eO,{a11yCarouselNext:i}),prevArrow:E().createElement(eO,{a11yCarouselPrevious:o,previous:!0}),dots:n.length>1,dotsClass:"block-gallery__dots-list",beforeChange:a};return E().createElement("div",{className:"block-gallery__slider-container",tabIndex:0,onKeyDown:this.onKeyDown.bind(this),ref:function(t){e.sliderContainer=t}},E().createElement(YD.Z,(0,D.Z)({className:r,ref:function(t){e.slider=t}},l),n))}}]),n}(E().Component),eO=function(e){(0,A.Z)(n,e);var t=QD(n);function n(){return(0,Z.Z)(this,n),t.apply(this,arguments)}return(0,x.Z)(n,[{key:"render",value:function(){var e=this.props,t=e.onClick,n=e.previous,r=e.a11yCarouselNext,a=e.a11yCarouselPrevious,i=Uv()("block-gallery__arrow",{"block-gallery__arrow--next":!n,"block-gallery__arrow--prev":n}),o=n?a:r;return E().createElement("div",{className:"block-gallery__controls"},E().createElement("button",{className:i,onClick:t,type:"button","aria-label":o},E().createElement("span",{className:"block-gallery__arrow-icon"})))}}],[{key:"defaultProps",get:function(){return{previous:!1}}}]),n}(E().Component),tO=function(e){(0,A.Z)(n,e);var t=QD(n);function n(){return(0,Z.Z)(this,n),t.apply(this,arguments)}return(0,x.Z)(n,[{key:"slickGoTo",value:function(e){this.slider.slickGoTo(e)}},{key:"render",value:function(){var e=this,t=this.props,n=t.children,r=t.className;return E().createElement(YD.Z,(0,D.Z)({ref:function(t){e.slider=t},className:r},{adaptiveHeight:!0,slidesToShow:1,slidesToScroll:1,arrows:!1,fade:!0,draggable:!1,swipe:!1,accessibility:!1}),n)}}]),n}(E().Component),nO=function(e){var t=e.children;return E().createElement("div",{className:"block-gallery__container"},E().createElement("div",{className:"block-gallery__row--slide-row"},E().createElement("div",{className:"block-gallery__col"},t)))},rO=function(e){(0,A.Z)(n,e);var t=QD(n);function n(e){var r;return(0,Z.Z)(this,n),(r=t.call(this,e)).state={currentIndex:0},r}return(0,x.Z)(n,[{key:"componentDidUpdate",value:function(){var e=TL(this.carousel.querySelectorAll(".slick-slide.slick-active button")),t=TL(this.carousel.querySelectorAll(".slick-slide:not(.slick-active) button"));e.forEach((function(e){var t=e.getAttribute("data-tabindex");t&&(e.tabIndex=Number(t))})),t.forEach((function(e){e.setAttribute("data-tabindex",e.tabIndex.toString()),e.tabIndex=DL}))}},{key:"handleSlideChangeBefore",value:function(e,t){this.captions.slickGoTo(t),this.props.onStep(this.props.items[t]),this.setState({currentIndex:t})}},{key:"renderImages",value:function(e,t){var n=this,r=this.state.currentIndex;return ea()(e).call(e,(function(e,a){var i=e.id,o=a===r,l=BD()(e,"media.image.alt"),s=Sd(BD()(e,"media.image"));return E().createElement("div",{key:i,className:"block-gallery__slide"},E().createElement(nO,null,E().createElement("div",{className:"block-gallery__figure"},E().createElement("div",{className:"block-gallery__image"},E().createElement(zD,{allowTabNavigation:o,alt:l,disableZoom:!t,labels:n.props.labels,src:s})))))}))}},{key:"renderCaptions",value:function(e){var t=this.state.currentIndex,n=this.props,r=n.editable,a=n.renderCaption;return ea()(e).call(e,(function(e,n){var i=e.id,o=e.caption,l=n===t;return E().createElement("div",{key:i,className:"block-gallery__slide"},o||r?E().createElement(nO,null,a(i,o,l)):null)}))}},{key:"render",value:function(){var e=this,t=this.props,n=t.animateBlockEntrance,r=t.defaultBackgroundColor,a=t.isLearner,i=t.items,o=t.labels,l=t.settings,s=t.type,c=l.entranceAnimation,u=l.zoomOnClick,d=Uv()("block-gallery block-gallery--".concat(s),{"block-gallery--no-animation":!c||sA()});return E().createElement(mP,{className:d,defaultBackgroundColor:r,isLearner:a},E().createElement(vA,{animateBlockEntrance:n,animateIn:"fadeIn",offset:200,isLearner:a},E().createElement(SD,{className:"block-gallery__carousel-container",ref:function(t){e.carousel=t}},E().createElement($D,{className:"block-gallery__images",a11yCarouselNext:null==o?void 0:o.a11yCarouselNext,a11yCarouselPrevious:null==o?void 0:o.a11yCarouselPrevious,beforeChange:this.handleSlideChangeBefore.bind(this)},this.renderImages(i,u)),E().createElement(tO,{className:"block-gallery__captions",ref:function(t){e.captions=t}},this.renderCaptions(i)))))}}],[{key:"defaultProps",get:function(){return{type:"carousel",lessonId:"",blockId:"",items:[],onStep:function(){}}}}]),n}(E().Component),aO=JD(rO),iO=function(e){(0,A.Z)(n,e);var t=QD(n);function n(){return(0,Z.Z)(this,n),t.apply(this,arguments)}return(0,x.Z)(n,[{key:"render",value:function(){var e=this.props,t=e.animateBlockEntrance,n=e.defaultBackgroundColor,r=e.editable,a=e.isLearner,i=e.items,o=e.labels,l=e.renderCaption,s=e.settings,c=e.width,u=s.entranceAnimation,d=s.zoomOnClick,m=Uv()("block-gallery block-gallery--".concat(function(e){switch(e){case 3:return"threecol";case 4:return"fourcol";default:return"twocol"}}(c)),{"block-gallery--no-animation":!u||sA()});return E().createElement(mP,{className:m,defaultBackgroundColor:n,isLearner:a},E().createElement("div",{className:"block-gallery__container"},E().createElement("div",{className:"block-gallery__row"},E().createElement(vA,{animateBlockEntrance:t,animateIn:"fadeIn",className:"block-gallery__col",isLearner:a,siblingDelay:.25},ea()(i).call(i,(function(e){var n=e.id,a=e.caption,i=BD()(e,"media.image.alt"),s=BD()(e,"media.image.key"),c=Sd(BD()(e,"media.image")),u=ZL({caption:a,editable:r,id:n});return E().createElement("div",{key:n,className:!t||sA()?"block-gallery__col":""},E().createElement(u.tagName,{"aria-labelledby":u.figcaptionId,className:"block-gallery__figure",role:u.role},s&&E().createElement(lO,{alt:i,disableZoom:!d,labels:o,src:c}),(r||a)&&E().createElement("figcaption",{id:u.figcaptionId},l(n,a))))}))))))}}],[{key:"defaultProps",get:function(){return{blockId:"",items:[],lessonId:"",width:2}}}]),n}(E().Component),oO=JD(iO),lO=function(e){var t=e.alt,n=e.disableZoom,r=e.labels,a=e.src,i=(0,b.useRef)(),o=(0,b.useRef)(),l=ov(t),s=a?{backgroundImage:"url('".concat(a,"')")}:void 0,c=(0,b.useCallback)((function(e){o.current.zoom(i.current,e.currentTarget,{})}),[]);(0,b.useEffect)((function(){var e=PP({closeText:null==r?void 0:r.a11yUnzoomImage,modalText:null==r?void 0:r.a11yZoomImage});return o.current=e,function(){e.cleanup()}}),[r]);var u=Uv()("block-gallery__image",{"img--zoom":!n}),d=n?void 0:c;return E().createElement("div",{className:u,style:s},E().createElement("div",{className:"img"},E().createElement(BP,{alt:l,onClick:d,ref:i,role:"img",src:a})),!n&&E().createElement("button",{"aria-label":null==r?void 0:r.a11yZoomImage,className:"img__btn visually-hidden",onClick:c,type:"button"},E().createElement(FD,{"aria-hidden":"true",className:"img__btn-symbol"})))},sO=n(90829);function cO(e){var t=uO();return function(){var n,r=(0,M.Z)(e);if(t){var a=(0,M.Z)(this).constructor;n=L()(r,arguments,a)}else n=r.apply(this,arguments);return(0,R.Z)(this,n)}}function uO(){try{var e=!Boolean.prototype.valueOf.call(L()(Boolean,[],(function(){})))}catch(e){}return(uO=function(){return!!e})()}var dO=iE("block-divider"),mO=function(e){(0,A.Z)(n,e);var t=cO(n);function n(){return(0,Z.Z)(this,n),t.apply(this,arguments)}return(0,x.Z)(n,[{key:"render",value:function(){var e=this.props,t=e.isLearner,n=e.labels.numberedDividerGroup,r=e.number,a=e.settings,i=e.type,o=a.entranceAnimation,l="numbered"===i,s=dO({spacing:"spacing"===i,numbered:l,"no-animation":!o}).toString(),c=l?sO.createElement("span",{className:"visually-hidden"},n," ",r):null;return sO.createElement(mP,{className:s,isLearner:t},sO.createElement("div",{"aria-hidden":"true",className:dO("wrap"),"data-number":r}),c)}}],[{key:"defaultProps",get:function(){return{type:"divider"}}}]),n}(sO.Component),vO=function(e){return sO.createElement(mO,(0,D.Z)({type:"numbered"},e))},pO=function(e){return sO.createElement(mO,(0,D.Z)({type:"spacing"},e))},fO=n(79605),hO=n.n(fO),gO=n(29454),bO=n.n(gO),EO=n(46164),yO=n.n(EO),kO=n(17187);function CO(e){var t=wO();return function(){var n,r=(0,M.Z)(e);if(t){var a=(0,M.Z)(this).constructor;n=L()(r,arguments,a)}else n=r.apply(this,arguments);return(0,R.Z)(this,n)}}function wO(){try{var e=!Boolean.prototype.valueOf.call(L()(Boolean,[],(function(){})))}catch(e){}return(wO=function(){return!!e})()}var NO,_O="change",SO=function(e){(0,A.Z)(n,e);var t=CO(n);function n(){return(0,Z.Z)(this,n),t.apply(this,arguments)}return(0,x.Z)(n,[{key:"isPlaying",get:function(){return this._isPlaying},set:function(e){this._isPlaying=e,this.emit("change")}},{key:"playerId",get:function(){return this._playerId},set:function(e){this._playerId=e}},{key:"pause",value:function(){this.isPlaying=!1}},{key:"isMuted",get:function(){return this._isMuted},set:function(e){this._isMuted=e,this.emit("change")}},{key:"mute",value:function(){this.isMuted=!1}},{key:"addChangeListener",value:function(e){this.on(_O,e)}},{key:"removeChangeListener",value:function(e){this.removeListener(_O,e)}}]),n}(kO.EventEmitter),IO=new SO,TO=[{title:"Course Overview",labels:[{name:"courseStart",text:"START COURSE"},{name:"courseResume",text:"RESUME COURSE"}]},{title:"Global",labels:B()(NO=[{name:"courseHome",text:"Home"},{name:"lessonComplete",text:"80% COMPLETE"},{name:"lessonName",text:"Lesson 4 of 7"},{name:"lessonRestricted",text:"Lessons must be completed in order"},{name:"courseSkipToLesson",text:"SKIP TO LESSON"},{name:"search",text:"search"},{name:"results",text:"20 results"},{name:"result",text:"1 result"},{name:"noResults",text:'No results for "abc"'}]).call(NO,[])},{title:"Quiz & Knowledge Check",labels:[{name:"quizStart",text:"START QUIZ"},{name:"quizAcceptableResponses",text:"Acceptable responses"},{name:"quizQuestion",text:"Question"},{name:"quizAnswerPlaceholder",text:"Type your answer here"},{name:"quizSubmit",text:"SUBMIT"},{name:"quizRequireAnswer",text:"Please answer the question to continue"},{name:"quizNext",text:"NEXT"},{name:"quizRestart",text:"RESTART"},{name:"quizIncorrect",text:"Incorrect"},{name:"quizCorrect",text:"Correct"},{name:"quizResults",text:"Quiz Results"},{name:"quizScore",text:"Your score 90%"},{name:"quizPassing",text:"PASSING 80%"},{name:"quizTakeAgain",text:"TAKE AGAIN"},{name:"quizRequirePassingScore",text:"Must pass quiz before continuing"},{name:"quizContinue",text:"Continue"}]},{title:"Process",labels:[{name:"processStepName",text:"Step 3 of 6"},{name:"processNextStep",text:"NEXT STEP"},{name:"processLessonName",text:"Lesson 5 Complete"},{name:"processStart",text:"START"},{name:"processStartAgain",text:"START AGAIN"},{name:"processSwipe",text:"Swipe to continue"}]},{title:"Sorting",labels:[{name:"sortingCardsCorrect",text:"6/8 Cards Correct"},{name:"sortingReplay",text:"REPLAY"}]},{title:"Embeds",labels:[{name:"embedViewOn",text:"VIEW ON YOUTUBE"},{name:"embedReadMore",text:"Read more"}]},{title:"Flashcards",labels:[{name:"blocksClickToFlip",text:"Click cards to flip"},{name:"blocksPreposition",text:"1 of 3"}]},{title:"Scenario",labels:[{name:"scenarioTryAgain",text:"TRY AGAIN"},{name:"scenarioContinue",text:"CONTINUE"},{name:"scenarioComplete",text:"Scenario Complete"},{name:"scenarioStartOver",text:"START OVER"}]},{title:"Exit Course (LMS)",labels:[{name:"courseExit",text:"EXIT COURSE"},{name:"salutation",text:"👋 Bye!"},{name:"exitMessage",text:"You may now leave this page."}]}],LO=Hr()(wt()(me()("labels")),kt(),wt()((function(e){var t={};return t[e.name]=e.text,t})),Qc())(TO);function ZO(e){var t=xO();return function(){var n,r=(0,M.Z)(e);if(t){var a=(0,M.Z)(this).constructor;n=L()(r,arguments,a)}else n=r.apply(this,arguments);return(0,R.Z)(this,n)}}function xO(){try{var e=!Boolean.prototype.valueOf.call(L()(Boolean,[],(function(){})))}catch(e){}return(xO=function(){return!!e})()}var PO=function(e){var t=e.currentTime,n=e.duration;return Math.round(t/n*100)||0},AO=function(e){if(!e)return{minutes:0,seconds:0};var t=Math.floor(e/60);return{minutes:t,seconds:e-60*t}},RO=function(e){var t=AO(e),n=t.minutes,r=t.seconds,a="";return n>0&&(a+="".concat(new Intl.NumberFormat(void 0,{style:"unit",unit:"minute",unitDisplay:"long"}).format(n)," ")),a+=new Intl.NumberFormat(void 0,{style:"unit",unit:"second",unitDisplay:"long"}).format(Math.round(r))},MO=function(e){(0,A.Z)(n,e);var t=ZO(n);function n(e){var r;return(0,Z.Z)(this,n),(r=t.call(this,e)).state={shouldLoadPlayheadPosition:!0,playheadPositionSaveThrottle:0},r.handleChange=r.handleChange.bind((0,P.Z)(r)),r.onPlayClick=r.onPlayClick.bind((0,P.Z)(r)),r}return(0,x.Z)(n,[{key:"mouseSeek",value:function(e){var t=e.currentTarget,r=e.nativeEvent,a=this.audio,i=("undefined"!=typeof TouchEvent&&r instanceof TouchEvent?r.touches[0].pageX:e.pageX)-n.getElementOffset(t).left,o=t.offsetWidth,l=a.duration;i>o?i=o:i<1&&(i=1),isNaN(i/o*l)||0===o||(a.currentTime=i/o*l,this.props.onSeek(n.timeMs(a.currentTime)))}},{key:"keySeek",value:function(e){var t=this;this.setState({isSeeking:!0},(function(){var r=t.audio,a=r.duration;r.currentTime=e<0?Math.max(r.currentTime+e,0):Math.min(r.currentTime+e,a),t.props.onSeek(n.timeMs(r.currentTime)),t.onSeekEnd()}))}},{key:"componentDidMount",value:function(){IO.addChangeListener(this.handleChange)}},{key:"componentDidUpdate",value:function(e){!e.shouldPause&&this.props.shouldPause&&IO.isPlaying&&(this.audio.pause(),IO.pause())}},{key:"componentWillUnmount",value:function(){var e=this.props.recordMediaPlayheadPosition;IO.pause(),IO.removeChangeListener(this.handleChange),e&&e(PO(this.audio))}},{key:"handleChange",value:function(){IO.playerId===this.props.id&&(IO.isPlaying?this.audio.play():this.audio&&this.audio.pause(),this.audio&&(this.audio.muted=IO.isMuted),this.forceUpdate())}},{key:"render",value:function(){var e=this,t=this.props,n=t.allowTabNavigation,r=t.id,a=t.labels,i=t.mediaSrc,o=IO.isPlaying&&IO.playerId===r,l=this.state.currentTime,s=sl()(0,["audio","duration"],this),c=Math.round(s-l),u=function(e){var t=AO(e),n=t.minutes,r=t.seconds;function a(e,t,n){var r;return ga()(r=new Array(n+1).join(t)+e).call(r,-n)}return a(n,"0",2)+":"+a(r,"0",2)}(c),d=RO(c),m=RO(l),v=FL(n),p=a.a11yGroupAudioPlayer,f=a.a11yMediaPlay,h=a.a11yMediaPause,g=a.a11yMediaSeek;return E().createElement("div",{key:"player-"+r,className:"audio-player"},E().createElement("div",{"aria-hidden":!n,"aria-label":p,className:"audio-player__housing",onKeyDown:this.onKeyDown.bind(this),role:LL,tabIndex:v},E().createElement("button",{"aria-label":o?h:f,className:"audio-player__play",onClick:this.onPlayClick,ref:function(t){return e.play=t},tabIndex:v,type:"button"},o?E().createElement(HM,{className:"audio-player__play-icon",name:"pause"}):E().createElement(HM,{className:"audio-player__play-icon",name:"play"})),E().createElement("div",{className:"audio-player__tracker",onMouseDown:this.onMouseSeekStart.bind(this),onTouchStart:this.onMouseSeekStart.bind(this),onMouseUp:this.onSeekEnd.bind(this),onTouchEnd:this.onSeekEnd.bind(this),onMouseMove:this.onSeek.bind(this),onTouchMove:this.onSeek.bind(this)},E().createElement("div",{ref:function(t){return e.trackerbar=t},className:"audio-player__tracker-bar"}),E().createElement("div",{className:"audio-player__tracker-handle","aria-label":g,"aria-live":"polite","aria-valuemax":s,"aria-valuemin":0,"aria-valuenow":l,"aria-valuetext":m,ref:function(t){return e.trackerhandle=t},role:"slider",tabIndex:v},E().createElement(HM,{className:"audio-player__tracker-handle-icon",name:"circle-solid"}))),E().createElement("div",{className:"audio-player__timer",role:"timer","aria-label":d},u)),E().createElement("audio",{ref:function(t){return e.audio=t},"data-testid":"audio-player-element",className:"audio-player__audio-element",onTimeUpdate:this.onTimeUpdate.bind(this),onLoadedMetadata:this.onLoadedMetadata.bind(this),onEnded:this.onEnded.bind(this),src:Ee("".concat(i)),key:"audio-"+r}))}},{key:"onKeyDown",value:function(e){var t=this,n=r_(this.onPlayClick),r=r_((function(){return t.keySeek(5)})),a=r_((function(){return t.keySeek(-5)})),i=dl()([[P_,n],[A_,n_],[R_,n_]]),o=dl()([[P_,n_],[A_,r],[R_,a]]),l=dl()([[P_,n],[A_,r],[R_,a]]);dl()([[function(e){return e.target===t.play},i],[function(e){return e.target===t.trackerhandle},o],[fs(),l]])(e)}},{key:"onPlayClick",value:function(e){e.preventDefault();var t=this.props,r=t.audioVideoPlayhead,a=t.id,i=t.onPause,o=t.onPlay,l=t.recordMediaPlayheadPosition,s=this.audio,c=s.currentTime,u=s.duration;IO.isPlaying&&IO.playerId!==a&&(IO.isPlaying=!1),IO.playerId=a,IO.isPlaying=!IO.isPlaying,IO.isPlaying?(o(n.timeMs(c)),r&&this.state.shouldLoadPlayheadPosition&&(this.audio.currentTime=u*r/100||0)):(i(n.timeMs(c)),l&&l(PO(this.audio))),this.setState({shouldLoadPlayheadPosition:!1})}},{key:"onMouseSeekStart",value:function(e){this.setState({isSeeking:!0}),this.mouseSeek(e)}},{key:"onSeekEnd",value:function(){var e=this.props,t=e.id,r=e.onPlay,a=e.recordMediaPlayheadPosition,i=this.audio.currentTime;this.setState({isSeeking:!1}),IO.isPlaying&&IO.playerId!==t&&(IO.isPlaying=!1),IO.playerId=t,r(n.timeMs(i)),a&&a(PO(this.audio))}},{key:"onSeek",value:function(e){this.state.isSeeking&&this.mouseSeek(e)}},{key:"onLoadedMetadata",value:function(e){var t=e.target;this.setState({currentTime:t.currentTime}),(0,this.props.onLoad)()}},{key:"onEnded",value:function(e){var t=e.target;this.audio.currentTime=0,this.setState({currentTime:t.currentTime}),IO.isPlaying=!1,this.props.onEnd(n.timeMs(t.currentTime)),this.forceUpdate()}},{key:"onTimeUpdate",value:function(e){var t=e.target,n=this.props.recordMediaPlayheadPosition,r=t.currentTime,a=t.duration,i=Math.floor(r);Ce();var o=r/a*100;this.trackerbar.style.width=o+"%",this.trackerhandle.style.left=o+"%",this.setState({currentTime:r}),i%5==0&&this.state.playheadPositionSaveThrottle!==i&&n&&(n(PO(t)),this.setState({playheadPositionSaveThrottle:i}))}},{key:"currentTime",value:function(){return n.timeMs(this.audio.currentTime)}}],[{key:"defaultProps",get:function(){return{allowTabNavigation:!0,labels:{pauseButtonLabel:LO.pauseButtonLabel,playButtonLabel:LO.playButtonLabel,seekSliderLabel:LO.seekSliderLabel},mediaSrc:null,onEnd:function(){},onLoad:function(){},onPause:function(){},onPlay:function(){},onSeek:function(){},shouldPause:!1}}},{key:"getElementOffset",value:function(e){var t=document.documentElement,n=e.getBoundingClientRect();return{top:n.top+window.pageYOffset-t.clientTop,left:n.left+window.pageXOffset-t.clientLeft}}},{key:"timeMs",value:function(e){return Math.round(1e3*e)}}]),n}(E().Component),DO=n(8300),OO=n.n(DO),BO=n(8575),FO=n(65605),HO=n(17967),zO=n(49420),qO=n.n(zO),VO=n(98038),UO=n.n(VO),GO=n(33796),KO=n.n(GO),WO=n(54547),jO=n.n(WO),YO=n(79963),QO=n.n(YO),XO=n(60830),JO=n.n(XO),$O=KO()(ra(),["http","https"]),eB=bn()(jc(),Sn()(":")),tB=bn()(hr()(jO()(qO()),$O),UO()),nB=bn()(QO()(JO()("//"),tB),eB),rB=(ol()((function(e){return bn()(function(e){return Qr()((t=e,n=nB,function(e){return!t(e)||n(e)}),tt()(""));var t,n}(e),FO.htmlDecode,HO.N)})),/(\.\.\/)|(\.\.\.\.\/)+|%2e%2e\/|%252e%252e\/|%2f\/|\/%2e%2e/gi),aB=bn()((function(e){return"string"==typeof e&&e.replace(rB,"")}),HO.N),iB=aB,oB=(n(33784),n(8727)),lB=n.n(oB),sB=Ls,cB=Zs,uB=(er()("type","embed"),lB()("type","embedType"),Uc()(/http:/i,"https:"),Hr()(sl()({},[0]),pr()(ue()(["media","embed","embedType"]),ue()(["media","embed","type"])))),dB=pr()(me()("embedType"),me()("type")),mB=(pr()(_()(pd()(sB),vt),pd()(cB)),n(90829));function vB(e){var t=pB();return function(){var n,r=(0,M.Z)(e);if(t){var a=(0,M.Z)(this).constructor;n=L()(r,arguments,a)}else n=r.apply(this,arguments);return(0,R.Z)(this,n)}}function pB(){try{var e=!Boolean.prototype.valueOf.call(L()(Boolean,[],(function(){})))}catch(e){}return(pB=function(){return!!e})()}var fB=function(e){var t,n=pe("CDN_USER_CONTENT_URI"),r=new RegExp(pe("CDN_URI"),"g");return ke()?e:r.test(e)?B()(t="".concat(n)).call(t,BO.parse(e).path):e},hB=/^\/\/cdn.embedly.+src=.*\.typeform\.com%2F/,gB=_()(Jr()((function(e){return hB.test(e)}),(function(e){var t=new(Ym())("https:"+e);return t.searchParams.set("src",t.searchParams.get("src")+"&disable-auto-focus=true"),t.toString().replace("https:","")})),Jr()(Boolean,Ee),iB),bB=function(e){(0,A.Z)(n,e);var t=vB(n);function n(e){var r;(0,Z.Z)(this,n);var a=(r=t.call(this,e)).props.data,i=null==a?void 0:a.useRelativePath;return r.state={isReady:!1,duration:0,useRelativePath:i},r}return(0,x.Z)(n,[{key:"componentDidMount",value:function(){var e=this.props.allowTabNavigation;this.iFrameContainer&&!e&&this.updateIframeFocusability({allowFocus:!1})}},{key:"componentDidUpdate",value:function(e){!e.shouldPause&&this.props.shouldPause&&IO.isPlaying&&(this.player.pause(),IO.isPlaying=!1)}},{key:"UNSAFE_componentWillReceiveProps",value:function(e){var t=this.props.data,n=e.data,r=t.originalUrl!==n.originalUrl,a=this.props.allowTabNavigation,i=e.allowTabNavigation,o=a!==i;r&&"video"===dB(t)&&this.teardownPlayer(),void 0===t.useRelativePath&&n.useRelativePath&&this.setState({useRelativePath:n.useRelativePath}),this.iFrameContainer&&o&&this.updateIframeFocusability({allowFocus:i})}},{key:"componentWillUnmount",value:function(){"video"===dB(this.props.data)&&this.teardownPlayer()}},{key:"setupPlayer",value:function(){var e=this;this.player=new(OO().Player)(this.media),this.props.progressChanged&&this.player.on("ready",this.videoReady=function(){e.player.on("timeupdate",e.videoUpdate=function(t){e.props.progressChanged({done:t.seconds/t.duration*100})}),e.setState({isReady:!0})}),this.player.on("play",this.videoPlay=function(){var t=e.props.id;IO.isPlaying&&IO.playerId!==t&&(IO.isPlaying=!1),IO.playerId=t,IO.isPlaying=!0}),IO.addChangeListener(this.onChange=function(){var t=e.props.id;IO.playerId===t&&(IO.isPlaying?e.player.play():e.player.pause())})}},{key:"teardownPlayer",value:function(){IO.isPlaying=!1,this.onChange&&IO.removeChangeListener(this.onChange),this.player&&(this.player.off("play",this.videoPlay),this.player.off("ready",this.videoReady),this.player.off("timeupdate",this.videoUpdate))}},{key:"updateIframeFocusability",value:function(e){var t=e.allowFocus;zL({element:this.iFrameContainer,selector:"iframe",tabIndex:FL(t)})}},{key:"playerSupportsMethods",value:function(e){var t=this;return wa()((function(e){return t.player.supports("method",e)}))(e)}},{key:"togglePlay",value:function(){var e=this;this.playerSupportsMethods(["play","pause"])&&this.player.on("ready",(function(){e.player.getPaused((function(t){t?e.player.play():e.player.pause()}))}))}},{key:"keySeek",value:function(e){var t=this;this.playerSupportsMethods(["getCurrentTime","setCurrentTime"])&&this.player.on("ready",(function(){t.player.getCurrentTime((function(n){t.player.setCurrentTime(n+e)}))}))}},{key:"changeVolume",value:function(e){var t=this;this.playerSupportsMethods(["getVolume","setVolume"])&&this.player.getVolume((function(n){t.player.setVolume(n+e)}))}},{key:"onKeyDown",value:function(e){var t=this,n=r_(this.togglePlay.bind(this)),r=r_((function(){return t.keySeek(5)})),a=r_((function(){return t.keySeek(-5)})),i=r_((function(){return t.changeVolume(10)})),o=r_((function(){return t.changeVolume(-10)}));dl()([[__,n],[Z_,r],[L_,a],[I_,i],[T_,o]])(e)}},{key:"renderProvider",value:function(){var e=this.props,t=e.allowTabNavigation,n=e.externalLinksDisabled,r=e.showExternalLinksModal,a=e.showMetaData,i=e.data,o=i.providerUrl,l=i.provider,s=i.favicon;if(!a||!o)return null;var c=iB(o),u=n&&JE(c),d=u?"":void 0,m=u?r:void 0,v=u?void 0:c,p=u?void 0:"noopener noreferrer",f=u?"button":void 0,h=u?void 0:"_blank";return mB.createElement("h2",{className:"embed__provider"},mB.createElement("a",{className:"brand--hoverColor","data-external":d,href:v,onClick:m,rel:p,role:f,tabIndex:FL(t),target:h},mB.createElement(BP,{alt:s?l:"",className:"embed__providerIcon",src:s}),mB.createElement("span",{className:"embed__providerName"},l)))}},{key:"renderMetaData",value:function(){var e,t,n=this.props,r=n.allowTabNavigation,a=n.data,i=n.externalLinksDisabled,o=n.labels,l=n.showExternalLinksModal,s=n.showMetaData,c=a.src,u=a.title,d=a.description,m=a.provider,v=o.embedReadMore,p=o.embedViewOn,f=dB(a);if(!s&&"link"!==f)return null;var h=iB(c),g=i&&JE(h),b={"data-external":g?"":void 0,href:g?void 0:h,onClick:g?l:void 0,rel:g?void 0:"noopener noreferrer",role:g?"button":void 0,tabIndex:FL(r),target:g?void 0:"_blank"};return mB.createElement("div",{className:"embed__meta__content"},mB.createElement("h2",{className:"embed__title brand--head"},mB.createElement("a",(0,D.Z)({className:"brand--hoverColor"},b),mB.createElement(uy,{value:u}))),mB.createElement(uy,{className:"embed__description brand--body brand--linkColor",value:d}),mB.createElement("a",(0,D.Z)({className:"embed__readMore brand--hoverColor"},b),"link"===f?B()(e="".concat(v," ")).call(e,m):B()(t="".concat(p," ")).call(t,m),mB.createElement("i",{className:"icon icon-chevron-right"})))}},{key:"render",value:function(){var e=this,t=this.props,n=t.allowTabNavigation,r=t.data,a=t.externalLinksDisabled,i=t.isLesson,o=t.labels,l=t.showExternalLinksModal,s=t.showMetaData,c=this.state.useRelativePath,u=r.description,d=r.originalUrl,m=r.src,v=r.thumbnail,p=r.title,f=o.embedLinkGroup,h=o.embedPlayerGroup,g=o.embedReadMore,b=dB(r);if("iframe"===b){var E,y,k=document.createElement("div");k.innerHTML=vt(m);var C=k.firstChild,w=C&&C.tagName&&"iframe"===C.tagName.toLowerCase(),N=100,_=32;if(function(e){return ne()(e).call(e,"rise.articulate")&&ne()(e).call(e,"/author/details/")}(window.location.href)&&c)return mB.createElement("div",null,mB.createElement("h2",{className:"embed__relativeUrl--iframe"},"Embedded iframe with a relative url"),mB.createElement("p",{className:"embed__relativeUrl--title"},p),mB.createElement("p",{className:"embed__relativeUrl--url"},d));if(w){var S=C.width.match(/%/),I=parseInt(C.width);C.src=iB(C.src),N=S?I/100*700:I||16,_=parseInt(C.height)}var T=w?"".concat(100*(_/N),"%"):"3rem";if(ne()(E=C.src).call(E,"typeform")){var L=new(Ym())(C.src);L.searchParams.append("disable-auto-focus","true"),C.src=L.toString()}if(ne()(y=C.src).call(y,"forms.office.com")){var Z=new(Ym())(C.src);Z.searchParams.append("embed","true"),C.src=Z.toString()}var x=w?C.outerHTML:"<div>Error: Invalid iframe tag. Please check the iframe source.</div>";return mB.createElement("div",{"aria-hidden":!n,"aria-label":h,className:"embed",role:LL},c&&mB.createElement("div",{className:"embed__title embed--iframe__title"},p),mB.createElement("div",{className:"embed--iframe",dangerouslySetInnerHTML:{__html:x},style:{paddingBottom:T},ref:function(t){e.iFrameContainer=t}}))}if(i){var P,A=c?m:iB(m),R=a&&JE(A),M=R?"":void 0,O=R?l:void 0,B=R?void 0:A,F=R?void 0:"noopener noreferrer",H=R?"button":void 0,z=R?void 0:"_blank";if(c){var q,V={"data-external":R?"":void 0,href:A,onClick:R?l:void 0,rel:R?void 0:"noopener noreferrer",role:R?"button":void 0,tabIndex:FL(n),target:R?void 0:"_blank"};return mB.createElement("div",{"aria-hidden":!n,"aria-label":null==o?void 0:o.a11yBlockEmbed,className:"embed embed--link embed--rich",role:LL},mB.createElement("h2",{className:"embed__title brand--head"},mB.createElement("a",(0,D.Z)({className:"brand--hoverColor"},V),mB.createElement(uy,{value:p}))),ne()(q=["link","photo"]).call(q,b)?mB.createElement("a",{className:"embed__relativeUrl--url","data-external":M,href:B,onClick:O,rel:F,role:H,tabIndex:FL(n),target:z},A,"photo"===b?mB.createElement("div",{className:"embed__relativeUrl--image"},mB.createElement(BP,{alt:v?p:"",className:"embed__img",src:A})):null):this.renderEmbedIframe({allowTabNavigation:n,labels:o,src:m,thumbnail:v,title:p,type:b}))}return mB.createElement("div",{"aria-hidden":!n,"aria-label":null==o?void 0:o.a11yBlockEmbed,className:"embed embed--link embed--rich",role:LL},this.renderProvider(),ne()(P=["link","photo"]).call(P,b)?mB.createElement("a",{"data-external":M,href:B,onClick:O,rel:F,role:H,tabIndex:FL(n),target:z},mB.createElement(BP,{alt:v?p:"",className:"embed__img",src:fB(v)})):this.renderEmbedIframe({allowTabNavigation:n,labels:o,src:m,thumbnail:v,title:p,type:b}),this.renderMetaData())}if("link"===b){var U=c?m:iB(m),G=c||a&&JE(U),K=G?"":void 0,W=G?l:void 0,j=G?void 0:U,Y=G?void 0:"noopener noreferrer",Q=G?"button":void 0,X=G?void 0:"_blank";return mB.createElement("div",{"aria-hidden":!n,"aria-label":f,className:"embed embed--link brand--head brand--linkColor",role:LL},mB.createElement(uy,{className:"embed__title brand--head",value:p}),mB.createElement(uy,{className:"embed__description",value:u}),mB.createElement("a",{className:"embed__readMore brand--hoverColor","data-external":K,href:j,onClick:W,rel:Y,role:Q,target:X},g))}return mB.createElement("div",{className:"embed embed--media brand--head"},s?mB.createElement(uy,{"aria-hidden":!n,className:"embed__title brand--head",value:p}):null,this.renderEmbedIframe({allowTabNavigation:n,labels:o,src:m,thumbnail:v,title:p,type:b}))}},{key:"renderEmbedIframe",value:function(e){var t=this,n=e.allowTabNavigation,r=e.labels,a=e.src,i=e.thumbnail,o=e.title,l=e.type,s=this.state.useRelativePath;if("photo"===l)return mB.createElement("figure",{className:"embed__media-wrap embed__media-wrap--photo"},mB.createElement(zD,{src:fB(i),labels:r,allowTabNavigation:n}));var c=Gw.isIe11||Gw.isEdge,u=Uv()("embed__media-wrap",{"embed__media-wrap--ms_browser":c});return mB.createElement("figure",{"aria-hidden":!n,"aria-label":null==r?void 0:r.embedPlayerGroup,className:u,onKeyDown:this.onKeyDown.bind(this),ref:function(e){t.iFrameContainer=e},tabIndex:FL(n)},mB.createElement("meta",{name:"referrer",content:"origin"}),mB.createElement("iframe",{ref:function(e){t.media=e},className:"embed__media",src:s?a:gB(a),frameBorder:"0",scrolling:s?"yes":"no",onLoad:this.setupPlayer.bind(this),allowFullScreen:!0,title:o}))}}],[{key:"defaultProps",get:function(){return{allowTabNavigation:!0,labels:{embedReadMore:LO.embedReadMore,embedViewOn:"View on"},shouldPause:!1,showMetaData:!0}}}]),n}(mB.Component),EB=J(js()({externalLinksDisabled:ue()(["course","externalLinksDisabled"])}),{showExternalLinksModal:function(){return{type:"rise/globals/SHOW_EXTERNAL_LINKS_MODAL",payload:!0}}})(bB),yB=n(78821),kB=n.n(yB),CB=n(54749),wB=n.n(CB),NB=n(33072),_B=n(18486),SB=n(90285);function IB(e){var t=TB();return function(){var n,r=(0,M.Z)(e);if(t){var a=(0,M.Z)(this).constructor;n=L()(r,arguments,a)}else n=r.apply(this,arguments);return(0,R.Z)(this,n)}}function TB(){try{var e=!Boolean.prototype.valueOf.call(L()(Boolean,[],(function(){})))}catch(e){}return(TB=function(){return!!e})()}var LB=function(e){(0,A.Z)(n,e);var t=IB(n);function n(e){var r;return(0,Z.Z)(this,n),r=t.call(this,e,[]),(0,Ve.Z)((0,P.Z)(r),"seekDisabled",!1),(0,Ve.Z)((0,P.Z)(r),"maxTime",0),r}return(0,x.Z)(n,[{key:"disableSeek",value:function(){this.seekDisabled=!0}},{key:"setMaxTime",value:function(e){this.maxTime=e}},{key:"handleMouseMove",value:function(e){if(!this.seekDisabled)return(0,_B.Z)((0,M.Z)(n.prototype),"handleMouseMove",this).call(this,e);var t=this.player(),r=this.calculateDistance(e)*t.duration();r>this.maxTime?(this.trigger("showRestrictSeekTooltip",!0),r=this.maxTime):this.trigger("showRestrictSeekTooltip",!1),r===t.duration()&&(r-=.1),t.currentTime(r)}}]),n}(SB.default.getComponent("SeekBar"));SB.default.registerComponent("SeekBar",LB);var ZB={ar:n(5778),cs:n(83854),de:n(85429),en:n(6518),es:n(88808),fr:n(17161),it:n(21910),ja:n(3992),nl:n(43420),pl:n(18059),sk:n(75058),tr:n(62718),"pt-BR":n(13708),"pt-PT":n(9231),"zh-CN":n(51131),"zh-TW":n(87922)},xB=(n(71692),n(77693)),PB=n.n(xB),AB=n(70682),RB=n.n(AB),MB=n(36609),DB=n(1352),OB=n(6087),BB=n.n(OB),FB=n(92077),HB=n.n(FB),zB=Aa()((function(e,t,n){return n>=e&&n<t})),qB=function(e){return e<10?"0".concat(e):String(e)},VB=function(e){return e.reduce((function(e,t){return isNaN(t)||null==t?e:e+t}),0)},UB={type:"backend",read:function(e,t,r){var a;"en"===e&&"default"===t?n.e("i18n~en~default").then(n.t.bind(n,45284,19)).then((function(e){return r(null,e.default)})).catch(r):r(new Error(B()(a="No translation for ".concat(e," ")).call(a,t)))}};MB.ZP.use(UB).use(DB.Z).init({defaultNS:"default",fallbackLng:"en",interpolation:{escapeValue:!1,format:function(e,t){return uE().isMoment(e)?e.format(t):e instanceof Date?uE()(e).format(t):"number"==typeof e&&null!==t?HB()(e).format(t):e}},react:{bindI18n:!1,defaultTransParent:"div"}}),MB.ZP.changeLanguage();var GB=MB.ZP,KB=_()(It()(1),BB()(/^([^-]*)-/));MB.ZP.on("languageChanged",Hr()((function(e){return gl([e,KB(e),"en"],Et()(Boolean),Dv())}),RB(),PB()([function(e){var t=uE().locales(),n=ud()(ne()(t).bind(t),e);uE().locale(n)},function(e){var t=Ae()(HB().locales),n=ud()(ne()(t).bind(t),e);HB().locale(n)}])));var WB=_()(zB(-1,0),me()("day")),jB=_()(zB(0,1),me()("day")),YB=_()(zB(1,2),me()("day")),QB=me()("year");uE().calendarFormat=function(e,t){var n={day:e.diff(t,"days",!0),year:e.isSame(t,"year")};return dl()([[WB,tt()("lastDay")],[jB,tt()("sameDay")],[YB,tt()("nextDay")],[QB,tt()("sameYear")],[fs(),tt()("sameElse")]])(n)};new Intl.DisplayNames([MB.ZP.language],{type:"language",fallback:"code"});var XB=n(90829);function JB(e,t){var n=Ae()(e);if(Me()){var r=Me()(e);t&&(r=Oe()(r).call(r,(function(t){return Fe()(e,t).enumerable}))),n.push.apply(n,r)}return n}function $B(e){var t=eF();return function(){var n,r=(0,M.Z)(e);if(t){var a=(0,M.Z)(this).constructor;n=L()(r,arguments,a)}else n=r.apply(this,arguments);return(0,R.Z)(this,n)}}function eF(){try{var e=!Boolean.prototype.valueOf.call(L()(Boolean,[],(function(){})))}catch(e){}return(eF=function(){return!!e})()}var tF="seek-tooltip--hidden",nF=function(e){return Math.round(e.currentTime()/e.duration()*100)||0},rF=function(e){(0,A.Z)(n,e);var t=$B(n);function n(e){var r;return(0,Z.Z)(this,n),(r=t.call(this,e)).state={isReady:!1,shouldLoadPlayheadPosition:!1,playbackStarted:!1,playheadPositionSaveThrottle:0,showRestrictSeekTooltip:!1},r.showRestrictSeekTooltip=r.showRestrictSeekTooltip.bind((0,P.Z)(r)),r.updateSeekTooltip=r.updateSeekTooltip.bind((0,P.Z)(r)),r.getMaxTime=r.getMaxTime.bind((0,P.Z)(r)),r.onMediaStoreChange=r.onMediaStoreChange.bind((0,P.Z)(r)),r.renderCaptionTrack=r.renderCaptionTrack.bind((0,P.Z)(r)),r}return(0,x.Z)(n,[{key:"updateContentFocusability",value:function(){var e=this.props.allowTabNavigation;TL(this.container.getElementsByTagName("button")).forEach((function(t){HL(t,FL(e))})),zL({element:this.container,selector:".vjs-progress-holder",tabIndex:FL(e)}),zL({element:this.container,selector:".vjs-volume-bar",tabIndex:FL(e)}),zL({element:this.container,selector:".vjs-volume-menu-button",tabIndex:FL(e)})}},{key:"componentDidUpdate",value:function(e){this.updateContentFocusability(),!e.shouldPause&&this.props.shouldPause&&IO.isPlaying&&(this.video.player.pause(),IO.isPlaying=!1)}},{key:"setMaxTime",value:function(e){this.maxTime=e,this.video.player.controlBar.progressControl.seekBar.setMaxTime(e)}},{key:"componentDidMount",value:function(){var e=this,t=this.video.player,n=this.props,r=n.audioVideoPlayhead,a=n.canRestrictSeek,i=n.currentTime,o=n.id,l=n.onFullScreenChange,s=n.onLoad,c=n.percentComplete,u=n.progressChanged,d=n.recordMediaPlayheadPosition,m=n.type;if(this.setState({shouldLoadPlayheadPosition:!0}),this.wasPaused=!1,this.seeking=!1,this.setMaxTime(i),this.updateContentFocusability(),a){var v=this.video.player.controlBar.progressControl.seekBar;v.disableSeek(),v.on("showRestrictSeekTooltip",(function(t,n){return e.showRestrictSeekTooltip(n)})),this.configureSeekDiv()}t.ready((function(){var n,o,l;null===(n=t.el_)||void 0===n||n.removeAttribute("role"),null===(o=t.el_)||void 0===o||o.removeAttribute("aria-label"),null===(l=t.getChild("BigPlayButton").controlTextEl_)||void 0===l||l.removeAttribute("aria-live"),t.getChild("controlBar").getChild("PlaybackRateMenuButton").childNameIndex_.PlaybackRateMenuButton.controlTextEl_.innerText="Playback Rate ".concat(t.playbackRate(),"x"),t.getChild("controlBar").getChild("PlaybackRateMenuButton").removeAttribute("aria-describedby"),t.getChild("controlBar").getChild("PlaybackRateMenuButton").labelEl_.setAttribute("aria-hidden",!0),c&&c<100&&"customVideo"!==m&&(t.play(),t.currentTime(i),t.pause()),t.on("timeupdate",e.videoUpdate=function(){Ce();var n=t.currentTime(),i=t.duration(),o=t.paused(),l=Math.floor(n),s=i*r/100||0;o&&!e.wasPaused&&n>e.maxTime&&e.setMaxTime(n),a&&e.updateSeekTooltip();var c=t.ended()&&!e.seeking,m=!o&&!e.seeking;if(!a||c||m){n>e.maxTime&&e.setMaxTime(n);var v=n/i*100;c&&(v=100),u&&u({currentTime:n,percentComplete:v}),l%5==0&&e.state.playheadPositionSaveThrottle!==l&&d&&(d(nF(t)),e.setState({playheadPositionSaveThrottle:l}))}else a&&!e.restrictingSeek&&n>e.maxTime&&s<e.maxTime&&(e.restrictingSeek=!0,o||t.pause(),t.currentTime(e.maxTime));e.wasPaused=o}),e.setState({isReady:!0}),s()})),t.on("play",this.videoPlay=function(){e.seeking=!1,e.showRestrictSeekTooltip(!1)}),t.on("playing",this.videoPlaying=function(){IO.isPlaying&&IO.playerId!==o&&(IO.isPlaying=!1),IO.playerId=o,IO.isPlaying=!0,!1===e.state.playbackStarted&&e.setState({playbackStarted:!0}),r&&e.state.shouldLoadPlayheadPosition&&t.currentTime(t.duration()*r/100||0),e.setState({shouldLoadPlayheadPosition:!1})}),t.on("pause",this.videoPaused=function(){IO.playerId===o&&(IO.isPlaying=!1),d&&d(nF(t))}),t.on("seeking",this.videoSeeking=function(){e.seeking=!0}),t.on("seeked",this.videoSeeked=function(){e.restrictingSeek=!1,e.seekTimeout&&clearTimeout(e.seekTimeout),d&&d(nF(t)),e.seekTimeout=setTimeout((function(){e.seeking=!1}),1e3)}),t.on("fullscreenchange",l),t.on("keyup",OL),t.on("contextmenu",(function(e){e.preventDefault()})),t.on("ratechange",this.playbackRatesChanged=function(){t.controlBar.playbackRateMenuButton.childNameIndex_.PlaybackRateMenuButton.controlTextEl_.innerText="Playback Rate ".concat(t.playbackRate(),"x")}),IO.addChangeListener(this.onMediaStoreChange)}},{key:"componentWillUnmount",value:function(){var e=this.props,t=e.onFullScreenChange,n=e.recordMediaPlayheadPosition,r=this.video.player;n&&n(nF(r)),IO.isPlaying=!1,IO.removeChangeListener(this.onMediaStoreChange),r.off("timeupdate",this.videoUpdate),r.off("play",this.videoPlay),r.off("playing",this.videoPlaying),r.off("pause",this.videoPaused),r.off("seeking",this.videoSeeking),r.off("seeked",this.videoSeeked),r.off("fullscreenchange",t),r.off("ratechange",this.playbackRatesChanged),r.dispose()}},{key:"render",value:function(){var e=this,t=this.props,n=t.allowTabNavigation,r=t.labels.a11yGroupVideoPlayer,a=this.state,i=a.isReady,o=a.showRestrictSeekTooltip,l=a.playbackStarted,s=Uv()("video-a11y video-wrapper",{"video-wrapper--visible":i,"video-wrapper--restrict-seek":o,"video-playback-started":l});return XB.createElement("div",{"aria-hidden":!n,"aria-label":r,className:"figure-container",onKeyDown:this.onKeyDown.bind(this),ref:function(t){e.container=t},role:"region"},XB.createElement("div",{className:s},this.renderPlayer()))}},{key:"renderCaptionTrack",value:function(e){var t,n=e.code,r=e.id,a=e.key,i=e.name,o=e.url||Ee(a),l=oF(null!==(t=this.props.locale)&&void 0!==t?t:GB.language),s=i||l.of(n);return XB.createElement("track",{key:r,kind:"captions",label:s,src:o,srcLang:n})}},{key:"renderPlayer",value:function(){var e,t,n=this,r=this.props,a=r.autoplay,i=r.canAdjustPlaybackSpeed,o=r.captionUID,l=r.captions,s=r.id,c=r.subtitle,u="customVideo"===r.type,d=_()(kB()(1),me()("pathname"),BO.parse),m=u?d(this.props.src):this.props.src,v=u?this.props.poster:Ee(this.props.poster),p=u?this.props.src:Ee(this.props.src),f=u?"application/x-mpegURL":void 0,h=i?[.25,.5,.75,1,1.25,1.5,1.75,2]:void 0,g=Gw.isLocalFilesystem?{}:{crossOrigin:"anonymous"},b={autoplay:a,controlBar:{children:{playToggle:!0,progressControl:!0,remainingTimeDisplay:!0,playbackRateMenuButton:!0,captionsButton:!0,pictureInPictureToggle:!0,fullscreenToggle:!0,volumePanel:{inline:!0}}},controls:!0,languages:ZB,playbackRates:h,preload:"none",textTrackSettings:!1};document.pictureInPictureEnabled||delete b.controlBar.children.pictureInPictureToggle;var E=function(e){for(var t=1;t<arguments.length;t++){var n=null!=arguments[t]?arguments[t]:{};t%2?JB(Object(n),!0).forEach((function(t){(0,Ve.Z)(e,t,n[t])})):ze()?Object.defineProperties(e,ze()(n)):JB(Object(n)).forEach((function(t){Object.defineProperty(e,t,Fe()(n,t))}))}return e}({key:B()(e=B()(t="".concat(s,"-")).call(t,m,"-")).call(e,o),options:b,poster:v,ref:function(e){return n.video=e}},g),y=XB.createElement("track",{kind:"captions",label:"English",src:u?c:Ee(c),srcLang:"en"}),k="".concat(p,"?v=1");return XB.createElement(NB.Z,E,XB.createElement("source",{src:k,type:f}),!l&&c&&y,l&&ea()(l).call(l,this.renderCaptionTrack))}},{key:"onKeyDown",value:function(e){var t=this;if(!iF(e)){var n=r_(this.togglePlay.bind(this)),r=this.toggleFullScreen.bind(this),a=r_((function(){return t.keySeek(5)})),i=r_((function(){return t.keySeek(-5)}));dl()([[__,n],[C_,r],[A_,a],[R_,i]])(e)}}},{key:"togglePlay",value:function(){var e=this.video.player;e.userActive(!0),e.paused()?e.play():e.pause()}},{key:"toggleFullScreen",value:function(){if(!Gw.isIe11){var e=this.video.player;e.isFullscreen()?e.exitFullscreen():e.requestFullscreen()}}},{key:"changeVolume",value:function(e){var t=this.video.player,n=t.volume();t.userActive(!0),t.volume(n+e)}},{key:"keySeek",value:function(e){var t=this.video.player,n=this.props.canRestrictSeek;t.userActive(!0);var r=t.currentTime(),a=t.duration();t.paused()&&!r&&!a&&t.play();var i=r+e;n&&(i>this.maxTime?(i=this.maxTime,this.showRestrictSeekTooltip(!0)):this.showRestrictSeekTooltip(!1));var o=e<0?Math.max(i,0):Math.min(i,a);o!==r&&t.currentTime(o)}},{key:"configureSeekDiv",value:function(){var e,t=this.video.player.controlBar,n=t.el();this.progressBarElement=t.progressControl.seekBar.playProgressBar.el(),this.seekDiv=((e=document.createElement("div")).classList.add("seek-tooltip"),e.classList.add(tF),e),n.appendChild(this.seekDiv),Wk.render(XB.createElement(Mp,null),this.seekDiv)}},{key:"showRestrictSeekTooltip",value:function(e){this.props.canRestrictSeek&&this.seekDiv&&e!==this.state.showRestrictSeekTooltip&&(e?this.seekDiv.classList.remove(tF):this.seekDiv.classList.add(tF),this.setState({showRestrictSeekTooltip:e}))}},{key:"updateSeekTooltip",value:function(){var e=this.video.player,t=this.progressBarElement.getBoundingClientRect(),n=e.el().getBoundingClientRect(),r=this.seekDiv.getBoundingClientRect().width/2,a=t.left-n.left+t.width-r;this.seekDiv.style.left="".concat(a,"px"),this.seekDiv.style.top="".concat(-5,"px")}},{key:"getMaxTime",value:function(){return this.maxTime}},{key:"onMediaStoreChange",value:function(){if(this.video){var e=this.props.id,t=this.video.player;IO.playerId===e&&(IO.isPlaying?t.play():t.pause())}}}],[{key:"defaultProps",get:function(){return{autoplay:!1,allowTabNavigation:!0,currentTime:0,labels:{},onFullScreenChange:function(){},onLoad:function(){},percentComplete:0,progressChanged:function(){},shouldPause:!1}}}]),n}(XB.Component);var aF=function(e){var t,n=function(t){var n=wE();return XB.createElement(e,(0,D.Z)({},t,{locale:n.locale}))};return n.displayName="withLocale(".concat(null!==(t=e.displayName)&&void 0!==t?t:e.name,")"),n}(rF),iF=function(e){var t=e.target.className,n=M_(e)&&ne()(t).call(t,"vjs-volume-bar");return P_(e)&&(ne()(t).call(t,"vjs-control")||ne()(t).call(t,"vjs-big-play-button"))||n},oF=wB()((function(e){return new Intl.DisplayNames([e],{type:"language",fallback:"code"})})),lF=n(90829);function sF(e){var t=cF();return function(){var n,r=(0,M.Z)(e);if(t){var a=(0,M.Z)(this).constructor;n=L()(r,arguments,a)}else n=r.apply(this,arguments);return(0,R.Z)(this,n)}}function cF(){try{var e=!Boolean.prototype.valueOf.call(L()(Boolean,[],(function(){})))}catch(e){}return(cF=function(){return!!e})()}var uF=function(e){return e&&("key"in e&&e.key||"src"in e&&e.src)&&!e.isProcessing&&!e.error},dF=function(e){(0,A.Z)(n,e);var t=sF(n);function n(){return(0,Z.Z)(this,n),t.apply(this,arguments)}return(0,x.Z)(n,[{key:"renderAudio",value:function(e){var t,n=this.props,r=n.allowTabNavigation,a=n.index,i=n.labels,o=n.lessonNumber,l=e.audio,s=B()(t="audio-".concat(o,"-")).call(t,a);if(uF(l))return lF.createElement(MO,{allowTabNavigation:r,id:s,key:s,labels:i,mediaSrc:l.key,shouldPause:l.pause})}},{key:"renderImage",value:function(e){var t,n=this.props,r=n.allowTabNavigation,a=n.asyncImgCn,i=n.defaultAlign,o=n.index,l=n.labels,s=n.onLoad,c=n.opts,u=e.image,d=null!==(t=null==u?void 0:u.align)&&void 0!==t?t:i,m="image-".concat(o),v=c.disableZoom;if(uF(u))return lF.createElement(zD,{align:d,allowTabNavigation:r,alt:u.alt,asyncCn:a,disableZoom:v,key:m,labels:l,onLoad:s,shouldFillWidth:u.fillWidth,src:Sd(u)})}},{key:"renderVideo",value:function(e){var t,n,r=e.video,a=this.props,i=a.allowTabNavigation,o=a.blockId,l=a.lessonNumber,s=a.index,c=a.labels,u=a.onFullScreenChange,d=a.enableVideoPlaybackSpeed,m=(n=o,Jr()(tt()(Boolean(n)),yO()("-".concat(n))))(B()(t="video-".concat(l,"-")).call(t,s));if(uF(r))return lF.createElement(aF,{allowTabNavigation:i,captionUID:r.captionUID,captions:r.captions,id:m,key:m,labels:c,onFullScreenChange:u,poster:r.poster,shouldPause:r.pause,src:r.key,canAdjustPlaybackSpeed:d})}},{key:"renderEmbed",value:function(e){var t=this.props,n=t.allowTabNavigation,r=t.opts,a=t.labels,i=r.fullEmbed,o=r.showMetaData,l=void 0===o||o,s=e.embed,c="embed-".concat(this.props.index);if(uF(s))return lF.createElement(EB,{labels:a,key:c,isLesson:i,id:c,showMetaData:l,data:s,allowTabNavigation:n,shouldPause:s.pause})}},{key:"render",value:function(){var e=this.props,t=e.media,n=e.hasPadding,r=Uv()({"media-group":n});return lF.createElement("div",{className:r},this.renderAudio(t),this.renderImage(t),this.renderVideo(t),this.renderEmbed(t))}}],[{key:"defaultProps",get:function(){return{asyncImgCn:!1,defaultAlign:"left",media:{},index:"1",hasPadding:!0,opts:{},allowTabNavigation:!0,lessonNumber:1}}}]),n}(lF.Component),mF=n(5238),vF=n.n(mF),pF=n(90829);function fF(e,t){var n=Ae()(e);if(Me()){var r=Me()(e);t&&(r=Oe()(r).call(r,(function(t){return Fe()(e,t).enumerable}))),n.push.apply(n,r)}return n}function hF(e){for(var t=1;t<arguments.length;t++){var n=null!=arguments[t]?arguments[t]:{};t%2?fF(Object(n),!0).forEach((function(t){(0,Ve.Z)(e,t,n[t])})):ze()?Object.defineProperties(e,ze()(n)):fF(Object(n)).forEach((function(t){Object.defineProperty(e,t,Fe()(n,t))}))}return e}function gF(e){var t=bF();return function(){var n,r=(0,M.Z)(e);if(t){var a=(0,M.Z)(this).constructor;n=L()(r,arguments,a)}else n=r.apply(this,arguments);return(0,R.Z)(this,n)}}function bF(){try{var e=!Boolean.prototype.valueOf.call(L()(Boolean,[],(function(){})))}catch(e){}return(bF=function(){return!!e})()}var EF=vk("blockSettings"),yF=function(e){(0,A.Z)(n,e);var t=gF(n);function n(){return(0,Z.Z)(this,n),t.apply(this,arguments)}return(0,x.Z)(n,[{key:"render",value:function(){var e=this.props,t=e.animateBlockEntrance,n=e.blockId,r=e.editable,a=e.isLearner,i=e.items,o=e.labels,l=e.lessonId,s=e.onStep,c=e.settings,u=e.enableVideoPlaybackSpeed,d=c.entranceAnimation,m=c.accordionBehavior,v=void 0===m?"keepOpen":m,p=Uv()("blocks-accordion",{"blocks-accordion--no-animation":!d});return pF.createElement(mP,{className:p,isLearner:a},pF.createElement(vA,{animateBlockEntrance:t,animateIn:"fadeIn",isLearner:a,duration:.75},pF.createElement("div",{className:"blocks-accordion__container"},pF.createElement("div",{className:"blocks-accordion__row"},pF.createElement("div",{className:"blocks-accordion__col"},pF.createElement(TF,{keepOpen:"keepOpen"===v,lessonId:l,blockId:n,items:i,editable:r,settings:c,onStep:s,enableVideoPlaybackSpeed:u,labels:o}))))))}}]),n}(pF.Component);(0,Ve.Z)(yF,"defaultProps",{items:[],editable:!1,lessonId:"",blockId:"",onStep:function(){}});var kF={isOpen:!1,isActive:!1},CF=function(e,t){return t.reduce(function(e){return function(t,n){var r=n.id;return sn()({},t,(0,Ve.Z)({},r,e[r]||kF))}}(e),{})},wF=function(e){(0,A.Z)(n,e);var t=gF(n);function n(e){var r;(0,Z.Z)(this,n);var a=(r=t.call(this,e)).props.items;return r.state={itemStatusMap:CF({},a)},r}return(0,x.Z)(n,[{key:"UNSAFE_componentWillReceiveProps",value:function(e){var t=e.items,n=Nr()(t)!==Nr()(this.props.items);!e.keepOpen&&this.props.keepOpen?this.updateMapForOneAtATimePreference():n&&this.rebuildItemStatusMap(t)}},{key:"updateMapForOneAtATimePreference",value:function(){var e=this.state.itemStatusMap,t=this.props.items,n=hO()((function(t){return e[t.id].isOpen}),t);if(n){var r,a=(r=n.id,function(e,t){return{isOpen:t==r,isActive:e.isActive}});this.setState({itemStatusMap:_t()(a,e)})}}},{key:"rebuildItemStatusMap",value:function(e){var t=this.state.itemStatusMap;this.setState({itemStatusMap:CF(t,e)})}},{key:"handleItemClick",value:function(e){var t=this.props,n=t.items,r=t.keepOpen,a=t.onStep,i=this.state.itemStatusMap,o=function(e,t){return function(n,r){var a=e==r,i=a?!n.isOpen:n.isOpen,o=a&&!n.isOpen;return{isOpen:t?i:o,isActive:a}}}(n[e].id,r);this.setState({itemStatusMap:_t()(o,i)}),open&&a(n[e])}},{key:"render",value:function(){var e=this,t=this.props,n=t.items,r=t.settings,a=t.editable,i=t.labels,o=t.lessonId,l=t.blockId,s=t.enableVideoPlaybackSpeed,c=this.state.itemStatusMap,u=r.zoomOnClick;return pF.createElement("div",{className:"blocks-accordion__wrapper"},ea()(n).call(n,(function(t,n){return pF.createElement(ZF,{blockId:l,disableZoom:!u,editable:a,focused:c[t.id].isActive,index:n,item:hF(hF({},t),{},{enableVideoPlaybackSpeed:s}),key:t.id,labels:i,lessonId:o,onClick:e.handleItemClick.bind(e,n),open:c[t.id].isOpen})})))}}]),n}(pF.Component);(0,Ve.Z)(wF,"defaultProps",{items:[],editable:!1,lessonId:"",blockId:"",keepOpen:!1,onStep:function(){}});var NF,_F,SF,IF,TF=EF(wF),LF=function(e){(0,A.Z)(n,e);var t=gF(n);function n(e){var r;return(0,Z.Z)(this,n),(r=t.call(this,e)).id=yD()(),r.toggle=r.toggle.bind((0,P.Z)(r)),r.renderDescription=r.renderDescription.bind((0,P.Z)(r)),r.renderTitle=r.renderTitle.bind((0,P.Z)(r)),r}return(0,x.Z)(n,[{key:"componentDidUpdate",value:function(e){if(this.props.open){var t=this.content;if(t&&(t.classList.add("blocks-accordion__content--visible"),!e.open&&this.props.open)){var n,r=t.parentElement,a=null==r||null===(n=r.getBoundingClientRect())||void 0===n?void 0:n.top,i=a>0&&a<window.innerHeight,o=sA()?"instant":"smooth";i||r.scrollIntoView({behavior:o,block:"start"})}}}},{key:"toggle",value:function(e){var t=this.props,n=t.blockId,r=t.index,a=IO.playerId;open&&a&&ne()(a).call(a,n.toString())&&vL()(a).call(a,r.toString())&&IO.pause(),this.props.onClick(),e.preventDefault()}},{key:"renderTitle",value:function(e){var t=this.props.item.title;return pF.createElement(uy,{id:e,className:"blocks-accordion__title brand--head brand--linkColor",value:t})}},{key:"renderDescription",value:function(){var e=this.props.item.description,t=void 0===e?"":e;return pF.createElement(Gx,{className:"blocks-accordion__description brand--body brand--linkColor",value:t||""})}},{key:"render",value:function(){var e,t=this,n=this.props,r=n.blockId,a=n.blockSettings,i=n.editable,o=n.disableZoom,l=n.index,s=n.item,c=n.focused,u=n.labels,d=n.open,m=n.renderDescription,v=void 0===m?this.renderDescription:m,p=n.renderTitle,f=void 0===p?this.renderTitle:p,h=s.settings,g=void 0===h?{}:h,b=s.media,E=void 0===b?{}:b,y=s.enableVideoPlaybackSpeed,k=sn()({},g,{disableZoom:o,fullEmbed:!0}),C=(null==a?void 0:a.backgroundType)===Od.ACCENT||(null==a?void 0:a.backgroundType)===Od.IMAGE,w=Uv()("blocks-accordion__item",{"blocks-accordion__item--closed":!d}),N=Uv()("blocks-accordion__header",{"blocks-accordion__header--editing":i,"brand--border":d&&c&&!C}),_=Uv()("blocks-accordion__content",{"blocks-accordion__content--will-enter":d,"brand--border":d&&c&&!C}),S=Uv()("blocks-accordion__media","blocks-accordion__".concat(xF(E))),I="title-".concat(this.id),T="panel-".concat(this.id),L=null==a?void 0:a.headingLevel,Z=L?"h".concat(L):"h2",x=pF.createElement("button",{"aria-controls":T,"aria-expanded":d,className:N,onClick:this.toggle,onKeyDown:!i&&O_(this.toggle)||null,type:"button"},f(I),pF.createElement("span",{className:"blocks-accordion__toggler-wrap"},pF.createElement(HM,{className:"blocks-accordion__toggler",name:d?"minus":"plus"})));return i&&(x=pF.createElement("div",{className:N},f(I),pF.createElement("button",{"aria-label":d?"Close":"Open","aria-controls":T,"aria-expanded":d,className:"blocks-accordion__toggler-wrap",onClick:this.toggle,type:"button"},pF.createElement(HM,{className:"blocks-accordion__toggler",name:d?"minus":"plus"})))),pF.createElement(KM,{className:w,tag:"section"},pF.createElement(Z,null,x),pF.createElement("section",{"aria-labelledby":I,className:_,id:T,ref:function(e){t.content=e}},v(),pF.createElement("div",{className:S},pF.createElement(dF,{asyncImgCn:!0,enableVideoPlaybackSpeed:y,index:B()(e="".concat(r,"-")).call(e,l),labels:u,media:E,opts:k}))))}}],[{key:"defaultProps",get:function(){return{editable:!1,onClick:function(){},lessonId:"",blockId:"",open:null}}}]),n}(pF.Component),ZF=EF(LF),xF=function(e){var t=e.image,n=e.embed,r=e.video,a=e.audio;return t?"image":n?"embed":r?"video":a?"audio":"image"},PF=function(e){(0,A.Z)(n,e);var t=gF(n);function n(e){var r;(0,Z.Z)(this,n),(r=t.call(this,e)).renderDescription=r.renderDescription.bind((0,P.Z)(r));var a=r.props.activeIndex;return r.state={activeIndex:a,activeTouch:!1,activeMouse:!1},r.tabs=[],r.id=yD()(),r}return(0,x.Z)(n,[{key:"componentDidMount",value:function(){this.setContentActive(),this.handleControls(),this.setSweetScroll(),window.addEventListener("resize",this.tabResize=nA()(this.handleControls.bind(this),100))}},{key:"componentDidUpdate",value:function(){var e;this.setContentActive(),this.handleControls(),null===(null===(e=this.sweetScroll)||void 0===e?void 0:e.container)&&this.setSweetScroll()}},{key:"componentWillUnmount",value:function(){this.sweetScroll&&this.sweetScroll.destroy(),this.tabsHeaderEl.removeEventListener("scroll",this.tabScroll),window.removeEventListener("resize",this.tabResize)}},{key:"setSweetScroll",value:function(){this.sweetScroll=new(vF())({duration:600,verticalScroll:!1,horizontalScroll:!0},this.tabsHeaderEl),this.tabsHeaderEl.addEventListener("scroll",this.tabScroll=nA()(this.handleControls.bind(this),50))}},{key:"setContentActive",value:function(){var e=this.container.querySelector(".blocks-tabs__content-item--will-enter");e&&(e.offsetHeight,e.classList.add("blocks-tabs__content-item--active"))}},{key:"setActive",value:function(e,t){t.preventDefault(),this.setState({activeIndex:e});var n=this.props.blockId,r=IO.playerId;this.state.activeIndex!=e&&r&&ne()(r).call(r,n.toString())&&IO.pause(),this.props.onStep(this.props.items[e])}},{key:"handleControls",value:function(){this.tabsHeaderEl.offsetWidth===this.tabsHeaderEl.scrollWidth?(this.arrowPrevEl.classList.add("hidden"),this.arrowNextEl.classList.add("hidden"),this.tabControls.classList.add("start"),this.tabControls.classList.add("end")):(0===this.tabsHeaderEl.scrollLeft?(this.arrowPrevEl.classList.add("hidden"),this.tabControls.classList.add("start")):(this.arrowPrevEl.classList.remove("hidden"),this.tabControls.classList.remove("start")),this.tabsHeaderEl.scrollLeft===this.tabsHeaderEl.scrollWidth-this.tabsHeaderEl.offsetWidth?(this.arrowNextEl.classList.add("hidden"),this.tabControls.classList.add("end")):(this.arrowNextEl.classList.remove("hidden"),this.tabControls.classList.remove("end")))}},{key:"handleMouseEnter",value:function(){this.state.activeTouch||this.setState({activeMouse:!0})}},{key:"handleMouseLeave",value:function(){this.setState({activeMouse:!1})}},{key:"handleTouchStart",value:function(){this.setState({activeTouch:!0})}},{key:"scrollTabs",value:function(e){var t=this.tabsHeaderEl.offsetWidth,n=this.tabsHeaderEl.scrollLeft,r=("next"===e?nl():bO())(n,.8*t);this.sweetScroll.toLeft(r)}},{key:"arrowPrevInset",value:function(e){var t=this.arrowPrevEl.getBoundingClientRect();return t.right-e+(t.left-e)}},{key:"focusTab",value:function(e){var t=e.target,n=document.querySelector(".blocks-tabs__header"),r=n.getBoundingClientRect(),a=r.left,i=r.right,o=t.getBoundingClientRect(),l=o.left;if(o.right>i||l<a){var s=this.arrowPrevInset(a);n.scrollLeft=l+n.scrollLeft-a-s}}},{key:"handleTabKeyDown",value:function(e,t){var n=this,r=t_((function(){var r=KL({list:n.tabs,currentIndex:e});n.setActive(r,t)})),a=t_((function(){var r=GL({list:n.tabs,currentIndex:e});n.setActive(r,t)}));dl()([[L_,r],[Z_,a]])(t)}},{key:"renderHeader",value:function(e,t){var n=this,r=this.state,a=r.activeIndex,i=r.activeTouch,o=r.activeMouse,l=this.tabsHeaderEl&&this.tabsHeaderEl.scrollWidth>this.tabsHeaderEl.clientWidth,s=Uv()("blocks-tabs__header-wrap",{touch:i,mouse:o&&l});return pF.createElement("div",{className:s,onMouseEnter:this.handleMouseEnter.bind(this),onMouseLeave:this.handleMouseLeave.bind(this),onTouchStart:this.handleTouchStart.bind(this)},pF.createElement("div",{className:"blocks-tabs__header",ref:function(e){n.tabsHeaderEl=e},role:"tablist"},ea()(e).call(e,(function(r,i){var o,l,s=r.title,c=1===e.length||i===a,u=e.length>1&&i+1===a,d=e.length>1&&i-1===a,m=Uv()("blocks-tabs__header-item brand--head",{"brand--color":c&&!t,"blocks-tabs__header-item--active":c,"blocks-tabs__header-item--before-active":u,"blocks-tabs__header-item--after-active":d}),v=B()(o="tab-".concat(n.id,"-")).call(o,i),p=B()(l="tabpanel-".concat(n.id,"-")).call(l,i);return pF.createElement("button",{"aria-controls":p,"aria-selected":c,className:m,id:v,key:v,onClick:n.setActive.bind(n,i),onKeyDown:n.handleTabKeyDown.bind(n,i),onFocus:n.focusTab.bind(n),ref:function(e){n.tabs[i]=e},role:"tab",tabIndex:c?void 0:-1,type:"button"},pF.createElement(uy,{value:s}))}))),pF.createElement("div",{cla
[truncated: 472,515 more chars]
