# Supplementary material for: Development and Implementation of a Pediatric Pulmonary–Focused Active Learning Curriculum
Source: MedEdPORTAL. 2024 Dec 6;20:11470. doi: 10.15766/mep_2374-8265.11470 (PMC11621239; doi:10.15766/mep_2374-8265.11470)
Supplement: Supplementary file 1 — Asthma Module folderTracheostomy Module folderChronic Cough Module folderObstructive Sleep Apnea Module folderPosttest Questions.docxFeedback.docx [file mep_2374-8265.11470-s001.zip › A. Asthma Module/scormcontent/lib/rise/fedafeb7.js]

/*! For license information please see fedafeb7.js.LICENSE.txt */
(self.wpRiseJsonp=self.wpRiseJsonp||[]).push([["vendors-node_modules_articulate_ducks_index_js-node_modules_articulate_funky_lib_assemble_js--d0a85b"],{97411:function(e,t,n){var r=n(87555),i=n(31730),o=n(97218);e.exports=function(e){var t=o.CancelToken.source(),n=i({cancelToken:t.token},e);return new r((function(e,r){return o(n).then(r).catch(e),t.cancel.bind(t)}))}},87555:function(e,t,n){var r=n(79862),i=n(91486),o=n(22876).type("Async"),a=n(22876).typeFn(o(),5),s=n(92244),u=n(91469),c=n(84449),l=n(57598),f=n(91508),d=n(8317),p=n(57778),h=n(23092),g=n(52387),m=n(83606),y=n(28950),v=function(e){return b((function(t,n){return n(e)}))};function b(e){var t;if(!h(e))throw new TypeError("Async: Function required");var n=v,r=function(){return"Async"+i(e)};function u(t,n,r){if(!h(t)||!h(n))throw new TypeError("Async.fork: Reject and resolve functions required");var i=!1,o=!1,a=h(r)?r:f,s=function(e,t){if(!o)return o=!0,i?f():e(t)},u=e(s.bind(null,t),s.bind(null,n)),c=h(u)?u:f;return l((function(){return a((c(),void(i=!0)))}))}function d(e){return function(t){if(!h(t))throw new TypeError("Async."+e+": Function required");return b((function(e,n){return u(e,c(n,t))}))}}function p(e){return function(t,n){if(!h(t)||!h(n))throw new TypeError("Async."+e+": Functions required for both arguments");return b((function(e,r){return u(c(e,t),c(r,n))}))}}function g(e){return function(t){if(!y(b,t))throw new TypeError("Async."+e+": Async required");return b((function(e,n){var r=f,i=f;return r=u((function(){i=t.fork(e,n)}),n),l((function(){return i(r())}))}))}}function m(e){return function(t){if(!h(t))throw new TypeError("Async."+e+": Async returning function required");return b((function(n,r){var i=f,o=f;return i=u(n,(function(i){var a=t(i);if(!y(b,a))throw new TypeError("Async."+e+": Function must return another Async");o=a.fork(n,r)})),l((function(){return o(i())}))}))}}return(t={fork:u,toPromise:function(){return new Promise((function(e,t){u(t,e)}))},inspect:r,toString:r,type:o,swap:function(e,t){if(!h(e)||!h(t))throw new TypeError("Async.swap: Functions required for both arguments");return b((function(n,r){return u(c(r,e),c(n,t))}))},race:function(e){if(!y(b,e))throw new TypeError("Async.race: Async required");return b((function(t,n){var r=l((function(e,r){return e?n(r):t(r)})),i=r.bind(null,!0),o=r.bind(null,!1),a=u(o,i),s=e.fork(o,i);return function(){a(),s()}}))},coalesce:function(e,t){if(!h(e)||!h(t))throw new TypeError("Async.coalesce: Functions required for both arguments");return b((function(n,r){return u(c(r,e),c(r,t))}))},ap:function(e){if(!y(b,e))throw new TypeError("Async.ap: Async required");return b((function(t,n){var r=null,i=null,o=!1,a=!1,s=!1,f=l(t);function d(){!s&&o&&a&&c(n,r)(i)}var p=u(f,(function(e){if(!h(e))throw new TypeError("Async.ap: Wrapped value must be a function");o=!0,r=e,d()})),g=e.fork(f,(function(e){a=!0,i=e,d()}));return function(){p(),g(),s=!0}}))},of:n,alt:g("alt"),bimap:p("bimap"),map:d("map"),chain:m("chain"),bichain:function(e,t){var n="Async.bichain: Both arguments must be Async returning functions";if(!h(e)||!h(t))throw new TypeError(n);return b((function(r,i){var o=f,a=f;function s(e){return function(t){var o=e(t);if(!y(b,o))throw new TypeError(n);a=o.fork(r,i)}}return o=u(s(e),s(t)),l((function(){return a(o())}))}))}})[s.of]=n,t[s.alt]=g(s.alt),t[s.bimap]=p(s.bimap),t[s.map]=d(s.map),t[s.chain]=m(s.chain),t["@@type"]=a,t.constructor=b,t}b.of=v,b.type=o,b[s.of]=v,b["@@type"]=a,b.Rejected=function(e){return b((function(t){return t(e)}))},b.Resolved=v,b.fromPromise=function(e){if(!h(e))throw new TypeError("Async.fromPromise: Promise returning function required");return function(){var t=arguments;return b((function(n,r){var i=e.apply(null,t);if(!m(i))throw new TypeError("Async.fromPromise: Promise returning function required");i.then(r,n)}))}},b.fromNode=function(e,t){if(!h(e))throw new TypeError("Async.fromNode: CPS function required");return function(){for(var n=[],r=arguments.length;r--;)n[r]=arguments[r];return b((function(r,i){e.apply(t,n.concat((function(e,t){return e?r(e):i(t)})))}))}},b.all=function(e){if(!p(e)||!e.reduce((function(e,t){return e&&y(b,t)}),!0))throw new TypeError("Async.all: Foldable structure of Asyncs required");return d(e)?u.sequence(b.of,e):e.sequence(b.of)},b.rejectAfter=function(e,t){if(!(g(e)&&e>=0))throw new TypeError("Async.rejectAfter: Positive Integer required for first argument");return b((function(n){var r=setTimeout((function(){n(t)}),e);return function(){clearTimeout(r)}}))},b.resolveAfter=function(e,t){if(!(g(e)&&e>=0))throw new TypeError("Async.resolveAfter: Positive Integer required for first argument");return b((function(n,r){var i=setTimeout((function(){r(t)}),e);return function(){clearTimeout(i)}}))},b["@@implements"]=r(["alt","ap","bimap","chain","map","of"]),e.exports=b},91508:function(e){e.exports=Function.prototype},60068:function(e,t,n){var r=n(61510),i=n(55769);e.exports=function(e){return function(t){return r(e)?e.of(t):i(Array,e)?[t]:e(t)}}},91469:function(e,t,n){var r=n(62497),i=n(8317),o=n(34281),a=n(23092),s=n(28950),u=n(85504),c=n(60068),l=function(e){return e},f=function(e){return function(t){return e.concat(t)}};function d(e,t){return function(n,o){var a=t(o);if(!r(n)&&!i(n)||!s(n,a))throw new TypeError("Array."+e+": Must wrap Applys of the same type");return i(a)?h(n,p((function(e){return f([e])}),a)):a.map((function(e){return f([e])})).ap(n)}}var p=function(e,t){return t.map((function(t){return e(t)}))};function h(e,t){if(!t.length||!t.reduce((function(e,t){return e&&a(t)}),!0))throw new TypeError("Array.ap: Second Array must all be functions");return t.reduce((function(t,n){return t.concat(p(n,e))}),[])}e.exports={ap:h,chain:function(e,t){return t.reduce((function(t,n){var r=e(n);if(!i(r))throw new TypeError("Array.chain: Function must return an Array");return t.concat(r)}),[])},fold:function(e){if(o(e))throw new TypeError("Array.fold: Non-empty Array of Semigroups required");var t=e[0];if(!u(t))throw new TypeError("Array.fold: Must contain Semigroups of the same type");return e.reduce((function(e,t){if(!s(e,t))throw new TypeError("Array.fold: Must contain Semigroups of the same type");return e.concat(t)}))},foldMap:function(e,t){if(o(t))throw new TypeError("Array.foldMap: Non-empty Array required");var n=e(t[0]);if(!u(n))throw new TypeError("Array.foldMap: Provided function must return Semigroups of the same type");return 1===t.length?n:t.slice(1).reduce((function(t,n){var r=e(n);if(!s(t,r)||!u(r))throw new TypeError("Array.foldMap: Provided function must return Semigroups of the same type");return t.concat(r)}),n)},map:p,sequence:function(e,t){var n=c(e);return t.reduceRight(d("sequence",l),n([]))},set:function(e,t,n){var r=n.slice();return r[e]=t,r},traverse:function(e,t,n){var r=c(e);return n.reduceRight(d("traverse",t),r([]))},unset:function(e,t){return t.slice(0,e).concat(t.slice(e+1))}}},84449:function(e){e.exports=function(e,t){return function(n){return e(t(n))}}},92955:function(e,t,n){var r=n(23092);function i(e,t){return r(e)?e.length>1?e.bind(null,t):e.call(null,t):e}e.exports=function e(t){return function(){for(var n=[],o=arguments.length;o--;)n[o]=arguments[o];var a=n.length?n:[void 0];if(a.length<t.length)return e(Function.bind.apply(t,[null].concat(a)));var s=a.length===t.length?t.apply(null,a):a.reduce(i,t);return r(s)?e(s):s}}},93548:function(e,t,n){var r=n(28950),i=n(97922),o=n(98399),a=n(8761),s=n(92244),u=function(e,t){return e.valueOf()===t.valueOf()},c={Array:function(e,t){return e.length===t.length&&l(e,t)},Date:function(e,t){return i(e.valueOf(),t.valueOf())},Error:function(e,t){return e.name===t.name&&e.message===t.message},Object:function(e,t){return Object.keys(e).length===Object.keys(t).length&&l(e,t)},RegExp:function(e,t){return e.source===t.source&&e.ignoreCase===t.ignoreCase&&e.global===t.global&&e.multiline===t.multiline&&e.unicode===t.unicode}};function l(e,t){for(var n in e)if(!f(e[n],t[n]))return!1;return!0}function f(e,t){return!!i(e,t)||!!r(e,t)&&(o("equals",e)?(t[s.equals]||t.equals).call(t,e):(c[a(e)]||u)(e,t))}e.exports=f},92244:function(e){e.exports={alt:"fantasy-land/alt",bimap:"fantasy-land/bimap",chain:"fantasy-land/chain",compose:"fantasy-land/compose",concat:"fantasy-land/concat",contramap:"fantasy-land/contramap",empty:"fantasy-land/empty",equals:"fantasy-land/equals",extend:"fantasy-land/extend",filter:"fantasy-land/filter",id:"fantasy-land/id",map:"fantasy-land/map",of:"fantasy-land/of",promap:"fantasy-land/promap",reduce:"fantasy-land/reduce",zero:"fantasy-land/zero"}},98399:function(e,t,n){var r=n(23092),i=n(92244);e.exports=function(e,t){return!!t&&(function(e,t){return r(t[i[e]])||r(t[e])}(e,t)||function(e,t){return r(t["@@implements"])&&!!t["@@implements"](e)}(e,t))}},79862:function(e){e.exports=function(e){return function(t){return-1!==e.indexOf(t)}}},91486:function(e,t,n){var r=n(8317),i=n(23092),o=n(43945),a=n(43111),s=n(40903),u=n(40415);function c(e){return e&&i(e.inspect)?" "+e.inspect():i(e)?" Function":r(e)?" ["+(((t=e).length?t.map(c).reduce((function(e,t){return e+","+t})):t)+" ]"):o(e)?" { "+Object.keys(e).reduce((function(t,n){return t.concat([n+":"+c(e[n])])}),[]).join(", ")+" }":a(e)?' "'+e+'"':s(e)||u(e)?" "+e.toString():" "+e;var t}e.exports=c},61510:function(e,t,n){var r=n(98399),i=n(62497);e.exports=function(e){return i(e)&&(r("of",e)||r("of",e.constructor))}},62497:function(e,t,n){var r=n(98399),i=n(12584);e.exports=function(e){return i(e)&&r("ap",e)}},8317:function(e){e.exports=function(e){return Array.isArray(e)}},40415:function(e){e.exports=function(e){return"[object Date]"===Object.prototype.toString.apply(e)&&!isNaN(e.valueOf())}},34281:function(e,t,n){var r=n(43945),i=n(84061),o=n(93548),a=n(92244);e.exports=function(e){if(i(e)){var t=e.constructor[a.empty]||e.constructor.empty||e.empty;return o(e,t())}return r(e)?!Object.keys(e).length:!e||void 0===e.length||!e.length}},57778:function(e,t,n){var r=n(98399);e.exports=function(e){return!!e&&r("reduce",e)}},23092:function(e){e.exports=function(e){return"function"==typeof e}},12584:function(e,t,n){var r=n(98399);e.exports=function(e){return!!e&&r("map",e)}},52387:function(e,t,n){var r=n(51544);e.exports=function(e){return r(e)&&isFinite(e)&&Math.floor(e)===e}},84061:function(e,t,n){var r=n(98399),i=n(85504);e.exports=function(e){return i(e)&&(r("empty",e)||r("empty",e.constructor))}},51544:function(e){e.exports=function(e){return"number"==typeof e&&!isNaN(e)}},43945:function(e){var t=Object.prototype.toString;e.exports=function(e){return!!e&&"[object Object]"===t.call(e)}},83606:function(e,t,n){var r=n(23092);e.exports=function(e){return!!e&&r(e.then)&&r(e.catch)}},97922:function(e){e.exports=function(e,t){return e===t?0!==e||1/e==1/t:e!=e&&t!=t}},28950:function(e,t,n){var r=n(92955),i=n(23092),o=n(8761);e.exports=r((function(e,t){var n=o(e),r=o(t);return n===r||i(e)&&e.name===r||i(t)&&t.name===n}))},85504:function(e,t,n){var r=n(43111),i=n(98399);e.exports=function(e){return r(e)||!!e&&i("concat",e)}},43111:function(e){e.exports=function(e){return"string"==typeof e}},40903:function(e){e.exports=function(e){return"symbol"==typeof e}},55769:function(e,t,n){var r=n(23092);e.exports=function(e,t){return r(t)&&(e===t||e.name===t.name)}},57598:function(e){e.exports=function(e){var t,n;return function(){return t||(t=!0,n=e.apply(null,arguments)),n}}},8761:function(e,t,n){var r=n(23092);e.exports=function(e){return e&&r(e.type)?e.type():{}.toString.call(e).slice(8,-1)}},22876:function(e){var t={unk:function(){return"unknown"},All:function(){return"All"},Any:function(){return"Any"},Arrow:function(){return"Arrow"},Assign:function(){return"Assign"},Async:function(){return"Async"},Const:function(e){return"Const("+e+")"},Either:function(){return"Either"},Endo:function(){return"Endo"},Equiv:function(){return"Equiv"},First:function(){return"First"},Identity:function(){return"Identity"},IO:function(){return"IO"},Last:function(){return"Last"},List:function(){return"List"},Max:function(){return"Max"},Maybe:function(){return"Maybe"},Min:function(){return"Min"},Pair:function(){return"Pair"},Pred:function(){return"Pred"},Prod:function(){return"Prod"},Reader:function(){return"Reader"},Result:function(){return"Result"},Star:function(){return"Star"},State:function(){return"State"},Sum:function(){return"Sum"},Tuple:function(e){return e+"-Tuple"},Unit:function(){return"Unit"},Writer:function(){return"Writer"}},n=function(e){return t[e]||t.unk};e.exports={proxy:function(e,t){return{type:function(){return n(e)(t)}}},type:n,typeFn:function(e,t,r){return"crocks/"+n(e)(r)+"@"+(t||0)}}},96249:function(e,t,n){t.action=n(54769),n(47697),t.error=n(82769),t.handle=n(54345),n(6154),t.onSuccess=n(11869),t.sideEffect=n(21159)},54769:function(e,t,n){var r=n(43825);e.exports=r((function(e,t){return{type:e,payload:t}}))},47697:function(e,t,n){var r=n(43825);e.exports=r((function(e,t){return[t,e]}))},82769:function(e,t,n){var r=n(43825);e.exports=r((function(e,t){return{type:e,payload:t,error:!0}}))},54345:function(e,t,n){var r=n(43825);e.exports=r((function(e,t){return function(n,r){void 0===n&&(n=e);var i=r.type,o=r.payload,a=r.error;return t[i]?t[i](n,o,a):n}}))},6154:function(e){e.exports=function(e,t,n){return n&&console.error(t),e}},11869:function(e){e.exports=function(e){return function(t,n,r){return r?t:e(t,n)}}},21159:function(e,t,n){var r=n(67125),i=n(59146);e.exports=function(e){return i(e).map(r({type:"SIDE_EFFECT"}))}},59146:function(e,t,n){var r=n(63707),i=n(98652),o=n(66473).type("IO"),a=n(95097),s=n(85998),u=n(21064),c=function(e){return l((function(){return e}))};function l(e){if(!s(e))throw new TypeError("IO: Must wrap a function");function t(t){if(!s(t))throw new TypeError("IO.chain: Function required");return l((function(){var n=t(e());if(!u(l,n))throw new TypeError("IO.chain: Function must return an IO");return n.run()}))}return{inspect:function(){return"IO"+i(e)},run:e,type:o,map:function(t){if(!s(t))throw new TypeError("IO.map: Function required");return l(a(t,e))},ap:function(e){if(!u(l,e))throw new TypeError("IO.ap: IO required");return t((function(t){return e.map(t)}))},of:c,chain:t}}l.of=c,l.type=o,l["@@implements"]=r(["ap","chain","map","of"]),e.exports=l},67125:function(e,t,n){var r=n(26182);e.exports=r(n(31701))},96956:function(e){e.exports=function(e){return Array.prototype.slice.call(e)}},95097:function(e){e.exports=function(e,t){return function(n){return e(t(n))}}},31701:function(e){e.exports=function(e){return function(){return e}}},26182:function(e,t,n){var r=n(96956),i=n(85998);function o(e,t){return i(e)?e.length>1?e.bind(null,t):e.call(null,t):e}e.exports=function e(t){return function(){var n=r(arguments),a=n.length?n:[void 0];if(a.length<t.length)return e(Function.bind.apply(t,[null].concat(a)));var s=a.length===t.length?t.apply(null,a):a.reduce(o,t);return i(s)?e(s):s}}},63707:function(e){e.exports=function(e){return function(t){return-1!==e.indexOf(t)}}},98652:function(e,t,n){var r=n(80434),i=n(85998),o=n(16626),a=n(58570);function s(e){return e&&i(e.inspect)?" "+e.inspect():i(e)?" Function":r(e)?" ["+(((t=e).length?t.map(s).reduce((function(e,t){return e+","+t})):t)+" ]"):o(e)?" {}":a(e)?' "'+e+'"':" "+e;var t}e.exports=s},80434:function(e){e.exports=function(e){return Array.isArray(e)}},85998:function(e){e.exports=function(e){return"function"==typeof e}},65026:function(e){e.exports=function(e){return null==e||Number.isNaN(e)}},16626:function(e){e.exports=function(e){return!!e&&e.toString&&"[object Object]"===e.toString()}},21064:function(e,t,n){var r=n(26182),i=n(80434),o=n(85998),a=n(65026);function s(e){return!!e&&o(e.type)}function u(e){return i(e)?"array":typeof e}e.exports=r((function(e,t){return s(e)||s(t)?function(e,t){return s(e)&&s(t)&&e.type()===t.type()}(e,t):a(e)||a(t)?e===t:function(e,t){return e.name===t.constructor.name||t.name===e.constructor.name}(e,t)||u(e)===u(t)}))},58570:function(e){e.exports=function(e){return"string"==typeof e}},66473:function(e){var t={unk:function(){return"unknown"},All:function(){return"All"},Any:function(){return"Any"},Arrow:function(){return"Arrow"},Assign:function(){return"Assign"},Async:function(){return"Async"},Const:function(){return"Const"},Either:function(){return"Either"},Endo:function(){return"Endo"},First:function(){return"First"},Identity:function(){return"Identity"},IO:function(){return"IO"},Last:function(){return"Last"},List:function(){return"List"},Max:function(){return"Max"},Maybe:function(){return"Maybe"},Min:function(){return"Min"},Pair:function(){return"Pair"},Pred:function(){return"Pred"},Prod:function(){return"Prod"},Reader:function(){return"Reader"},Result:function(){return"Result"},Star:function(){return"Star"},State:function(){return"State"},Sum:function(){return"Sum"},Unit:function(){return"Unit"},Writer:function(){return"Writer"}},n=function(e){return t[e]||t.unk};e.exports={proxy:function(e){return{type:n(e)}},type:n}},43825:function(e,t,n){var r=n(26182),i=n(85998);e.exports=function(e){if(!i(e))throw new TypeError("curry: Function required");return r(e)}},22673:function(e,t,n){var r=n(4240),i=n(30449),o=function(e){for(var t=[],n=arguments.length-1;n-- >0;)t[n]=arguments[n+1];var i=function(e){var n=typeof e;return"function"===n?e.apply(void 0,t):e&&"object"===n?o.apply(void 0,[e].concat(t)):e};return r(i,e)};e.exports=i(o)},37990:function(e,t,n){var r=n(87988),i=n(79762),o=n(54456),a=n(44216);e.exports=a(3,(function(e,t){return i(r(e),[t,o])}))},30449:function(e,t,n){var r=n(12637),i=n(15866),o=n(96323),a=n(48215),s=n(48283),u=n(4240),c=n(81250),l=n(47929),f=n(3189),d=o((function(e,t){return typeof t===e})),p=function(e){return l(u(h),Math.max,0,f(e))},h=i([[d("object"),p],[d("function"),s],[c,r(0)]]);e.exports=o((function(e,t){for(var n=[],r=arguments.length-2;r-- >0;)n[r]=arguments[r+2];var i=p(t),o=a(i+1,e);return 0===n.length?0===i?function(){for(var e=[],n=arguments.length;n--;)e[n]=arguments[n];return o.apply(void 0,[t].concat(e))}:o(t):o.apply(void 0,[t].concat(n))}))},8727:function(e,t,n){var r=n(87988),i=n(79762),o=n(69868),a=n(26039),s=n(3273),u=n(44216),c=n(45724);e.exports=u(3,(function(e,t){return c(a(e),i(r(t),[s(e),o(e)]))}))},62023:function(e,t,n){var r=n(96323),i=function(e,t){for(var n in t=Object.assign({},t),e)if(n in t){var r=e[n];"object"==typeof r?t[n]=i(r,t[n]):(t[r]=t[n],delete t[n])}return t};e.exports=r(i)},81250:function(e,t,n){var r=n(12637)(!0);e.exports=r},12637:function(e,t,n){var r=n(38151)((function(e){return function(){return e}}));e.exports=r},87988:function(e,t,n){var r=n(34525)((function(e,t,n){var r={};for(var i in n)r[i]=n[i];return r[e]=t,r}));e.exports=r},61232:function(e,t,n){var r=n(65102),i=n(22909)((function(e,t){return r(e.length,(function(){return e.apply(t,arguments)}))}));e.exports=i},15866:function(e,t,n){var r=n(65102),i=n(38151),o=n(4240),a=n(26188),s=n(74203),u=i((function(e){var t=s(a,0,o((function(e){return e[0].length}),e));return r(t,(function(){for(var t=0;t<e.length;){if(e[t][0].apply(this,arguments))return e[t][1].apply(this,arguments);t+=1}}))}));e.exports=u},79762:function(e,t,n){var r=n(22909),i=n(48624),o=n(48215),a=n(26188),s=n(30387),u=n(74203),c=r((function(e,t){return o(u(a,0,s("length",t)),(function(){var n=arguments,r=this;return e.apply(r,i((function(e){return e.apply(r,n)}),t))}))}));e.exports=c},96323:function(e,t,n){var r=n(38151),i=n(48215),o=r((function(e){return i(e.length,e)}));e.exports=o},48215:function(e,t,n){var r=n(65102),i=n(38151),o=n(22909),a=n(10593),s=o((function(e,t){return 1===e?i(t):r(e,a(e,[],t))}));e.exports=s},69868:function(e,t,n){var r=n(22909)((function(e,t){var n={};for(var r in t)n[r]=t[r];return delete n[e],n}));e.exports=r},26039:function(e,t,n){var r=n(22909)((function(e,t){return e in t}));e.exports=r},54456:function(e,t,n){var r=n(38151)(n(80975));e.exports=r},65102:function(e){e.exports=function(e,t){switch(e){case 0:return function(){return t.apply(this,arguments)};case 1:return function(e){return t.apply(this,arguments)};case 2:return function(e,n){return t.apply(this,arguments)};case 3:return function(e,n,r){return t.apply(this,arguments)};case 4:return function(e,n,r,i){return t.apply(this,arguments)};case 5:return function(e,n,r,i,o){return t.apply(this,arguments)};case 6:return function(e,n,r,i,o,a){return t.apply(this,arguments)};case 7:return function(e,n,r,i,o,a,s){return t.apply(this,arguments)};case 8:return function(e,n,r,i,o,a,s,u){return t.apply(this,arguments)};case 9:return function(e,n,r,i,o,a,s,u,c){return t.apply(this,arguments)};case 10:return function(e,n,r,i,o,a,s,u,c,l){return t.apply(this,arguments)};default:throw new Error("First argument to _arity must be a non-negative integer no greater than ten")}}},38151:function(e,t,n){var r=n(14816);e.exports=function(e){return function t(n){return 0===arguments.length||r(n)?t:e.apply(this,arguments)}}},22909:function(e,t,n){var r=n(38151),i=n(14816);e.exports=function(e){return function t(n,o){switch(arguments.length){case 0:return t;case 1:return i(n)?t:r((function(t){return e(n,t)}));default:return i(n)&&i(o)?t:i(n)?r((function(t){return e(t,o)})):i(o)?r((function(t){return e(n,t)})):e(n,o)}}}},34525:function(e,t,n){var r=n(38151),i=n(22909),o=n(14816);e.exports=function(e){return function t(n,a,s){switch(arguments.length){case 0:return t;case 1:return o(n)?t:i((function(t,r){return e(n,t,r)}));case 2:return o(n)&&o(a)?t:o(n)?i((function(t,n){return e(t,a,n)})):o(a)?i((function(t,r){return e(n,t,r)})):r((function(t){return e(n,a,t)}));default:return o(n)&&o(a)&&o(s)?t:o(n)&&o(a)?i((function(t,n){return e(t,n,s)})):o(n)&&o(s)?i((function(t,n){return e(t,a,n)})):o(a)&&o(s)?i((function(t,r){return e(n,t,r)})):o(n)?r((function(t){return e(t,a,s)})):o(a)?r((function(t){return e(n,t,s)})):o(s)?r((function(t){return e(n,a,t)})):e(n,a,s)}}}},10593:function(e,t,n){var r=n(65102),i=n(14816);e.exports=function e(t,n,o){return function(){for(var a=[],s=0,u=t,c=0;c<n.length||s<arguments.length;){var l;c<n.length&&(!i(n[c])||s>=arguments.length)?l=n[c]:(l=arguments[s],s+=1),a[c]=l,i(l)||(u-=1),c+=1}return u<=0?o.apply(this,a):r(u,e(t,a,o))}}},5083:function(e,t,n){var r=n(66417),i=n(96573);e.exports=function(e,t,n){return function(){if(0===arguments.length)return n();var o=Array.prototype.slice.call(arguments,0),a=o.pop();if(!r(a)){for(var s=0;s<e.length;){if("function"==typeof a[e[s]])return a[e[s]].apply(a,o);s+=1}if(i(a)){var u=t.apply(null,o);return u(a)}}return n.apply(this,arguments)}}},41789:function(e){e.exports=function(e,t){return Object.prototype.hasOwnProperty.call(t,e)}},80975:function(e){e.exports=function(e){return e}},98256:function(e,t,n){var r=n(41789),i=Object.prototype.toString;e.exports=function(){return"[object Arguments]"===i.call(arguments)?function(e){return"[object Arguments]"===i.call(e)}:function(e){return r("callee",e)}}},66417:function(e){e.exports=Array.isArray||function(e){return null!=e&&e.length>=0&&"[object Array]"===Object.prototype.toString.call(e)}},29230:function(e,t,n){var r=n(38151),i=n(66417),o=n(56479),a=r((function(e){return!!i(e)||!!e&&("object"==typeof e&&(!o(e)&&(1===e.nodeType?!!e.length:0===e.length||e.length>0&&(e.hasOwnProperty(0)&&e.hasOwnProperty(e.length-1)))))}));e.exports=a},5366:function(e){e.exports=function(e){return"[object Number]"===Object.prototype.toString.call(e)}},14816:function(e){e.exports=function(e){return null!=e&&"object"==typeof e&&!0===e["@@functional/placeholder"]}},56479:function(e){e.exports=function(e){return"[object String]"===Object.prototype.toString.call(e)}},96573:function(e){e.exports=function(e){return"function"==typeof e["@@transducer/step"]}},48624:function(e){e.exports=function(e,t){for(var n=0,r=t.length,i=Array(r);n<r;)i[n]=e(t[n]),n+=1;return i}},36258:function(e,t,n){var r=n(29230),i=n(92870),o=n(61232);function a(e,t,n){for(var r=n.next();!r.done;){if((t=e["@@transducer/step"](t,r.value))&&t["@@transducer/reduced"]){t=t["@@transducer/value"];break}r=n.next()}return e["@@transducer/result"](t)}function s(e,t,n,r){return e["@@transducer/result"](n[r](o(e["@@transducer/step"],e),t))}var u="undefined"!=typeof Symbol?Symbol.iterator:"@@iterator";e.exports=function(e,t,n){if("function"==typeof e&&(e=i(e)),r(n))return function(e,t,n){for(var r=0,i=n.length;r<i;){if((t=e["@@transducer/step"](t,n[r]))&&t["@@transducer/reduced"]){t=t["@@transducer/value"];break}r+=1}return e["@@transducer/result"](t)}(e,t,n);if("function"==typeof n["fantasy-land/reduce"])return s(e,t,n,"fantasy-land/reduce");if(null!=n[u])return a(e,t,n[u]());if("function"==typeof n.next)return a(e,t,n);if("function"==typeof n.reduce)return s(e,t,n,"reduce");throw new TypeError("reduce: list must be array or iterable")}},46417:function(e){e.exports={init:function(){return this.xf["@@transducer/init"]()},result:function(e){return this.xf["@@transducer/result"](e)}}},85833:function(e,t,n){var r=n(22909),i=n(46417),o=function(){function e(e,t){this.xf=t,this.f=e}return e.prototype["@@transducer/init"]=i.init,e.prototype["@@transducer/result"]=i.result,e.prototype["@@transducer/step"]=function(e,t){return this.xf["@@transducer/step"](e,this.f(t))},e}(),a=r((function(e,t){return new o(e,t)}));e.exports=a},92870:function(e){var t=function(){function e(e){this.f=e}return e.prototype["@@transducer/init"]=function(){throw new Error("init not implemented on XWrap")},e.prototype["@@transducer/result"]=function(e){return e},e.prototype["@@transducer/step"]=function(e,t){return this.f(e,t)},e}();e.exports=function(e){return new t(e)}},83444:function(e,t,n){var r=n(38151),i=n(41789),o=n(98256),a=!{toString:null}.propertyIsEnumerable("toString"),s=["constructor","valueOf","isPrototypeOf","toString","propertyIsEnumerable","hasOwnProperty","toLocaleString"],u=function(){"use strict";return arguments.propertyIsEnumerable("length")}(),c=function(e,t){for(var n=0;n<e.length;){if(e[n]===t)return!0;n+=1}return!1},l=r("function"!=typeof Object.keys||u?function(e){if(Object(e)!==e)return[];var t,n,r=[],l=u&&o(e);for(t in e)!i(t,e)||l&&"length"===t||(r[r.length]=t);if(a)for(n=s.length-1;n>=0;)i(t=s[n],e)&&!c(r,t)&&(r[r.length]=t),n-=1;return r}:function(e){return Object(e)!==e?[]:Object.keys(e)});e.exports=l},48283:function(e,t,n){var r=n(38151),i=n(5366),o=r((function(e){return null!=e&&i(e.length)?e.length:NaN}));e.exports=o},4240:function(e,t,n){var r=n(22909),i=n(5083),o=n(48624),a=n(36258),s=n(85833),u=n(48215),c=n(83444),l=r(i(["fantasy-land/map","map"],s,(function(e,t){switch(Object.prototype.toString.call(t)){case"[object Function]":return u(t.length,(function(){return e.call(this,t.apply(this,arguments))}));case"[object Object]":return a((function(n,r){return n[r]=e(t[r]),n}),{},c(t));default:return o(e,t)}})));e.exports=l},26188:function(e,t,n){var r=n(22909)((function(e,t){return t>e?t:e}));e.exports=r},47229:function(e,t,n){var r=n(22909)((function(e,t){for(var n=t,r=0;r<e.length;){if(null==n)return;n=n[e[r]],r+=1}return n}));e.exports=r},30387:function(e,t,n){var r=n(22909),i=n(4240),o=n(3273),a=r((function(e,t){return i(o(e),t)}));e.exports=a},3273:function(e,t,n){var r=n(22909),i=n(47229),o=r((function(e,t){return i([e],t)}));e.exports=o},74203:function(e,t,n){var r=n(34525)(n(36258));e.exports=r},47929:function(e,t,n){var r=n(36258),i=n(92870),o=n(48215)(4,(function(e,t,n,o){return r(e("function"==typeof t?i(t):t),n,o)}));e.exports=o},44216:function(e,t,n){var r=n(22909),i=n(48215),o=r((function(e,t){return i(e,(function(){for(var n,r=1,i=t,o=0;r<=e&&"function"==typeof i;)n=r===e?arguments.length:o+i.length,i=i.apply(this,Array.prototype.slice.call(arguments,o,n)),r+=1,o=n;return i}))}));e.exports=o},3189:function(e,t,n){var r=n(38151),i=n(83444),o=r((function(e){for(var t=i(e),n=t.length,r=[],o=0;o<n;)r[o]=e[t[o]],o+=1;return r}));e.exports=o},45724:function(e,t,n){var r=n(34525)((function(e,t,n){return e(n)?t(n):n}));e.exports=r},33072:function(e,t,n){"use strict";t.Z=void 0;var r,i=function(e){if(e&&e.__esModule)return e;if(null===e||"object"!==s(e)&&"function"!=typeof e)return{default:e};var t=a();if(t&&t.has(e))return t.get(e);var n={},r=Object.defineProperty&&Object.getOwnPropertyDescriptor;for(var i in e)if(Object.prototype.hasOwnProperty.call(e,i)){var o=r?Object.getOwnPropertyDescriptor(e,i):null;o&&(o.get||o.set)?Object.defineProperty(n,i,o):n[i]=e[i]}n.default=e,t&&t.set(e,n);return n}(n(90829)),o=(r=n(90285))&&r.__esModule?r:{default:r};function a(){if("function"!=typeof WeakMap)return null;var e=new WeakMap;return a=function(){return e},e}function s(e){return s="function"==typeof Symbol&&"symbol"==typeof Symbol.iterator?function(e){return typeof e}:function(e){return e&&"function"==typeof Symbol&&e.constructor===Symbol&&e!==Symbol.prototype?"symbol":typeof e},s(e)}function u(e,t){var n=Object.keys(e);if(Object.getOwnPropertySymbols){var r=Object.getOwnPropertySymbols(e);t&&(r=r.filter((function(t){return Object.getOwnPropertyDescriptor(e,t).enumerable}))),n.push.apply(n,r)}return n}function c(e){for(var t=1;t<arguments.length;t++){var n=null!=arguments[t]?arguments[t]:{};t%2?u(Object(n),!0).forEach((function(t){l(e,t,n[t])})):Object.getOwnPropertyDescriptors?Object.defineProperties(e,Object.getOwnPropertyDescriptors(n)):u(Object(n)).forEach((function(t){Object.defineProperty(e,t,Object.getOwnPropertyDescriptor(n,t))}))}return e}function l(e,t,n){return t in e?Object.defineProperty(e,t,{value:n,enumerable:!0,configurable:!0,writable:!0}):e[t]=n,e}function f(e,t){for(var n=0;n<t.length;n++){var r=t[n];r.enumerable=r.enumerable||!1,r.configurable=!0,"value"in r&&(r.writable=!0),Object.defineProperty(e,r.key,r)}}function d(e,t){return d=Object.setPrototypeOf||function(e,t){return e.__proto__=t,e},d(e,t)}function p(e){var t=function(){if("undefined"==typeof Reflect||!Reflect.construct)return!1;if(Reflect.construct.sham)return!1;if("function"==typeof Proxy)return!0;try{return Date.prototype.toString.call(Reflect.construct(Date,[],(function(){}))),!0}catch(e){return!1}}();return function(){var n,r=m(e);if(t){var i=m(this).constructor;n=Reflect.construct(r,arguments,i)}else n=r.apply(this,arguments);return h(this,n)}}function h(e,t){return!t||"object"!==s(t)&&"function"!=typeof t?g(e):t}function g(e){if(void 0===e)throw new ReferenceError("this hasn't been initialised - super() hasn't been called");return e}function m(e){return m=Object.setPrototypeOf?Object.getPrototypeOf:function(e){return e.__proto__||Object.getPrototypeOf(e)},m(e)}var y=function(e){!function(e,t){if("function"!=typeof t&&null!==t)throw new TypeError("Super expression must either be null or a function");e.prototype=Object.create(t&&t.prototype,{constructor:{value:e,writable:!0,configurable:!0}}),t&&d(e,t)}(s,e);var t,n,r,a=p(s);function s(e){var t;return function(e,t){if(!(e instanceof t))throw new TypeError("Cannot call a class as a function")}(this,s),(t=a.call(this,e)).state={},t.setDimensions=t.setDimensions.bind(g(t)),t.shouldBeFullWidth=t.shouldBeFullWidth.bind(g(t)),t.getParentDimensions=t.getParentDimensions.bind(g(t)),t.addTabTrapListeners=t.addTabTrapListeners.bind(g(t)),t.getFocusableElementsFromControl=t.getFocusableElementsFromControl.bind(g(t)),t.getVisibleControls=t.getVisibleControls.bind(g(t)),t.trapFocusForward=t.trapFocusForward.bind(g(t)),t.addTrapFocusForwardEvent=t.addTrapFocusForwardEvent.bind(g(t)),t.removeTrapFocusForwardEvent=t.removeTrapFocusForwardEvent.bind(g(t)),t.trapFocusReverse=t.trapFocusReverse.bind(g(t)),t.addTrapFocusReverseEvent=t.addTrapFocusReverseEvent.bind(g(t)),t.removeTrapFocusReverseEvent=t.removeTrapFocusReverseEvent.bind(g(t)),t.trapFocusReverseBigPlayButton=t.trapFocusReverseBigPlayButton.bind(g(t)),t.addTrapFocusReverseEventBigPlayButton=t.addTrapFocusReverseEventBigPlayButton.bind(g(t)),t.removeTrapFocusReverseEventBigPlayButton=t.removeTrapFocusReverseEventBigPlayButton.bind(g(t)),t}return t=s,r=[{key:"defaultProps",get:function(){return{aspectRatio:9/16,fullWidth:!1,fullWidthAt:0,options:{preload:"auto",controls:!0,controlBar:{remainingTimeDisplay:!0,children:["playToggle","currentTimeDisplay","timeDivider","durationDisplay","progressControl","liveDisplay","seekToLive","remainingTimeDisplay","customControlSpacer","playbackRateMenuButton","chaptersButton","descriptionsButton","subsCapsButton","audioTrackButton","fullscreenToggle","volumePanel"],volumePanel:{inline:!1}}}}}}],(n=[{key:"componentDidMount",value:function(){window.addEventListener("resize",this.setDimensions),this.player=(0,o.default)(this.video,this.options,(function(){this.on("ended",(function(){this.posterImage.show(),this.bigPlayButton.show(),this.currentTime(0)}))})),this.player.on("fullscreenchange",this.addTabTrapListeners),this.setDimensions()}},{key:"componentWillUnmount",value:function(){this.player&&this.player.dispose(),window.removeEventListener("resize",this.setDimensions)}},{key:"addTabTrapListeners",value:function(){var e=this.getVisibleControls(),t=e[e.length-1],n=e[0],r=this.player.getChild("BigPlayButton");document.fullscreenElement&&(r.on("focus",this.addTrapFocusReverseEventBigPlayButton),r.on("blur",this.removeTrapFocusReverseEventBigPlayButton),n.on("focus",this.addTrapFocusReverseEvent),n.on("blur",this.removeTrapFocusReverseEvent),t.on("focus",this.addTrapFocusForwardEvent),t.on("blur",this.removeTrapFocusForwardEvent)),document.fullscreenElement||(r.off("focus",this.addTrapFocusReverseEventBigPlayButton),r.off("blur",this.removeTrapFocusReverseEventBigPlayButton),this.removeTrapFocusReverseEventBigPlayButton(),n.off("focus",this.addTrapFocusReverseEvent),n.off("blur",this.removeTrapFocusReverseEvent),this.removeTrapFocusReverseEvent(),t.off("focus",this.addTrapFocusForwardEvent),t.off("blur",this.removeTrapFocusForwardEvent),this.removeTrapFocusForwardEvent())}},{key:"getParentPadding",value:function(){var e=window.getComputedStyle(this.container.parentNode,null),t=function(e,t){return parseInt(e.getPropertyValue(t),10)||0};return{top:t(e,"padding-top"),bottom:t(e,"padding-bottom")}}},{key:"getParentDimensions",value:function(){var e=this.container.parentNode.getBoundingClientRect(),t=e.width,n=e.height,r=this.getParentPadding();return{parentHeight:n-r.top-r.bottom,parentWidth:t}}},{key:"getFocusableElementsFromControl",value:function(e){return"VolumePanel"===e.name()?e.children().flatMap((function(e){return e.children()})):e}},{key:"getVisibleControls",value:function(){return this.player.getChild("ControlBar").children().flatMap(this.getFocusableElementsFromControl).filter((function(e){return!e.el().classList.contains("vjs-hidden")}))}},{key:"trapFocusForward",value:function(e){"Tab"!==e.key||e.shiftKey||(e.preventDefault(),this.player.getAttribute("class").includes("vjs-playing")?this.getVisibleControls()[0].focus():this.player.getChild("BigPlayButton").focus())}},{key:"addTrapFocusForwardEvent",value:function(){document.addEventListener("keydown",this.trapFocusForward)}},{key:"removeTrapFocusForwardEvent",value:function(){var e=this;setTimeout((function(){document.removeEventListener("keydown",e.trapFocusForward)}),1)}},{key:"trapFocusReverse",value:function(e){if("Tab"===e.key&&e.shiftKey)if(e.preventDefault(),this.player.getAttribute("class").includes("vjs-playing")){var t=this.getVisibleControls();t[t.length-1].focus()}else this.player.getChild("BigPlayButton").focus()}},{key:"addTrapFocusReverseEvent",value:function(){document.addEventListener("keydown",this.trapFocusReverse)}},{key:"removeTrapFocusReverseEvent",value:function(){var e=this;setTimeout((function(){document.removeEventListener("keydown",e.trapFocusReverse)}),1)}},{key:"trapFocusReverseBigPlayButton",value:function(e){if("Tab"===e.key&&e.shiftKey){e.preventDefault();var t=this.getVisibleControls();t[t.length-1].focus()}}},{key:"addTrapFocusReverseEventBigPlayButton",value:function(){document.addEventListener("keydown",this.trapFocusReverseBigPlayButton)}},{key:"removeTrapFocusReverseEventBigPlayButton",value:function(){var e=this;setTimeout((function(){document.removeEventListener("keydown",e.trapFocusReverseBigPlayButton)}),1)}},{key:"render",value:function(){var e=this,t={className:"video-js vjs-default-skin",ref:function(t){e.video=t},poster:this.props.poster};return this.props.crossOrigin&&(t.crossOrigin=this.props.crossOrigin),i.default.createElement("div",{className:"videoContainer",style:this.state.dimensions,ref:function(t){e.container=t}},i.default.createElement("video",t,this.props.children))}},{key:"shouldBeFullWidth",value:function(){var e=this.props,t=e.aspectRatio,n=e.fullWidth,r=e.fullWidthAt,i=this.getParentDimensions(),o=i.parentWidth,a=i.parentHeight;return n||o*t<=a||r&&window.innerWidth<r}},{key:"setDimensions",value:function(){var e=this.props.aspectRatio,t=this.getParentDimensions(),n=t.parentWidth,r=t.parentHeight,i=this.shouldBeFullWidth(),o=i?n:r/e,a=i?n*e:r;this.setState({dimensions:{width:o,height:a}})}},{key:"snapshot",value:function(){var e=document.createElement("canvas"),t=e.getContext("2d"),n=this.player.videoHeight(),r=this.player.videoWidth();return e.width=r,e.height=n,t.drawImage(this.video,0,0,r,n),e.toDataURL("image/png")}},{key:"options",get:function(){var e,t,n;return(null===(e=this.props.options)||void 0===e||null===(t=e.controlBar)||void 0===t?void 0:t.children)?this.props.options:c(c({},this.props.options),{},{controlBar:c(c({},null===(n=this.props.options)||void 0===n?void 0:n.controlBar),{},{children:this.constructor.defaultProps.options.controlBar.children})})}}])&&f(t.prototype,n),r&&f(t,r),s}(i.Component);t.Z=y},22908:function(e,t,n){"use strict";Object.defineProperty(t,"__esModule",{value:!0}),t.BlockSettingsType=void 0;const r=n(65600);t.BlockSettingsType=r.Type.Record(r.Type.String(),r.Type.Any())},44389:function(e,t,n){"use strict";Object.defineProperty(t,"__esModule",{value:!0}),t.assertCourse=t.isCourse=t.CourseType=void 0;const r=n(65600),i=n(91124),o=n(61999),a=n(45234);t.CourseType=r.Type.Object({id:r.Type.Union([r.Type.String(),r.Type.Number()]),originalId:r.Type.Optional(r.Type.String()),author:r.Type.Optional(r.Type.String()),selectedAuthorId:r.Type.String(),color:r.Type.String(),title:r.Type.String(),sharePassword:r.Type.String(),description:r.Type.String(),copyOf:r.Type.Optional(r.Type.String()),order:r.Type.BigInt(),media:r.Type.Record(r.Type.String(),o.MediaAnyType),lessons:r.Type.Array(r.Type.String()),jobs:r.Type.Array(r.Type.String()),labelSetId:r.Type.String(),deleted:r.Type.Boolean(),createdAt:r.Type.Date(),updatedAt:r.Type.Date(),markComplete:r.Type.Boolean(),isDefault:r.Type.Boolean(),ready:r.Type.Boolean(),reviewId:r.Type.String(),exportSettings:r.Type.Record(r.Type.String(),r.Type.Any()),headingTypefaceId:r.Type.Optional(r.Type.String()),bodyTypefaceId:r.Type.Optional(r.Type.String()),uiTypefaceId:r.Type.Optional(r.Type.String()),tenantId:r.Type.Optional(r.Type.String()),showLessonCount:r.Type.Boolean(),showNavigationButtons:r.Type.Boolean(),allowSearch:r.Type.Boolean(),animateBlockEntrance:r.Type.Boolean(),transferredAt:r.Type.Optional(r.Type.Date()),allowCopy:r.Type.Boolean(),enableVideoPlaybackSpeed:r.Type.Boolean(),jobType:r.Type.Optional(r.Type.String()),partnerContentId:r.Type.Optional(r.Type.String()),theme:r.Type.Optional(i.CourseThemeType),type:r.Type.Optional(r.Type.Literal("onePage")),features:r.Type.Record(r.Type.String(),r.Type.Boolean()),mondrian:r.Type.Optional(r.Type.Unknown()),locale:r.Type.Optional(r.Type.Union([r.Type.String(),r.Type.Null()])),sourceCourseLocaleId:r.Type.Optional(r.Type.Union([r.Type.String(),r.Type.Number(),r.Type.Null()])),experiments:r.Type.Optional(r.Type.Union([r.Type.Record(r.Type.String(),r.Type.Unknown()),r.Type.Null()])),navigationMode:r.Type.Union([r.Type.Literal("restricted"),r.Type.Literal("free")]),fonts:r.Type.Optional(r.Type.Object({ui:r.Type.Record(r.Type.Literal("font"),r.Type.String()),body:r.Type.Record(r.Type.Literal("font"),r.Type.String()),headings:r.Type.Record(r.Type.Literal("font"),r.Type.String())})),coverImage:r.Type.Optional(r.Type.Object({alpha:r.Type.Optional(r.Type.Integer({minimum:0,maximum:100})),displaySidebar:r.Type.Optional(r.Type.Boolean()),media:o.MediaImageRecordType})),sidebarMode:r.Type.Union([r.Type.Literal("closed"),r.Type.Literal("open"),r.Type.Literal("hidden")]),cardImage:r.Type.Optional(r.Type.Object({media:o.MediaImageRecordType})),lessonHeaderImage:r.Type.Optional(r.Type.Object({alpha:r.Type.Optional(r.Type.Number({minimum:0,maximum:1})),media:o.MediaImageRecordType,overlayColor:r.Type.Optional(r.Type.Union([r.Type.Literal("LIGHT"),r.Type.Literal("DARK"),r.Type.Literal("ACCENT")]))})),overlayNavigationImage:r.Type.Optional(r.Type.Object({alpha:r.Type.Optional(r.Type.Number({minimum:0,maximum:1})),media:o.MediaImageRecordType})),lmsOptions:r.Type.Optional(r.Type.Object({enableExitCourse:r.Type.Boolean(),disableCoverPage:r.Type.Boolean()}))}),t.isCourse=(0,a.makeIsFunction)(t.CourseType),t.assertCourse=(0,a.makeAssertFunction)(t.CourseType)},91124:function(e,t,n){"use strict";Object.defineProperty(t,"__esModule",{value:!0}),t.CourseThemeType=void 0;const r=n(65600);t.CourseThemeType=r.Type.Object({themeId:r.Type.String(),allowSearch:r.Type.Boolean(),animateBlockEntrance:r.Type.Boolean(),blockCorners:r.Type.Union([r.Type.Literal("ROUNDED"),r.Type.Literal("SQUARED")]),blockPaddingBottom:r.Type.Integer({minimum:0}),blockPaddingTop:r.Type.Integer({minimum:0}),colorAccent:r.Type.String(),compactShowLessonCount:r.Type.Boolean(),coverImage:r.Type.String(),coverImageAlpha:r.Type.Integer({minimum:0,maximum:100}),coverImageDefault:r.Type.String(),enableVideoPlaybackSpeed:r.Type.Boolean(),hideCoverPage:r.Type.Boolean(),hideLessonHeaders:r.Type.Boolean(),lessonHeaderColor:r.Type.Optional(r.Type.String()),lessonHeaderImage:r.Type.String(),lessonHeaderImageAlpha:r.Type.Number({minimum:0,maximum:1}),navigation:r.Type.Boolean(),navigationRestricted:r.Type.Boolean(),showAuthor:r.Type.Boolean(),showLessonCount:r.Type.Boolean(),showNavigationButtons:r.Type.Boolean(),sidebarStartsOpen:r.Type.Boolean(),bodyTypefaceId:r.Type.String(),headingTypefaceId:r.Type.String(),uiTypefaceId:r.Type.String(),buttonScheme:r.Type.Union([r.Type.Literal("ACCENT"),r.Type.Literal("DARK"),r.Type.Literal("LIGHT"),r.Type.Literal("TINT")]),coverPageType:r.Type.Union([r.Type.Literal("ACCENT"),r.Type.Literal("CENTERED"),r.Type.Literal("CENTERED_ACCENT_TINT"),r.Type.Literal("CENTERED_OVERLAY"),r.Type.Literal("CENTERED_IMAGE"),r.Type.Literal("IMAGE"),r.Type.Literal("LEFT"),r.Type.Literal("LEFT_OVERLAY"),r.Type.Literal("SPLIT_LEFT"),r.Type.Literal("SPLIT_LEFT_IMAGE"),r.Type.Literal("SPLIT_RIGHT"),r.Type.Literal("SPLIT_RIGHT_IMAGE"),r.Type.Literal("TWO_THIRDS_LEFT_IMAGE"),r.Type.Literal("TWO_THIRDS_RIGHT_IMAGE"),r.Type.Literal("WHITE")]),accentContrast:r.Type.Union([r.Type.Literal("AUTO"),r.Type.Literal("BLACK"),r.Type.Literal("LIGHT"),r.Type.Literal("DARK")]),navigationType:r.Type.Union([r.Type.Literal("COMPACT"),r.Type.Literal("OVERLAY"),r.Type.Literal("SIDEBAR")]),navigationStyle:r.Type.Union([r.Type.Literal("DARK"),r.Type.Literal("DARK_ACCENT"),r.Type.Literal("DARK_IMAGE"),r.Type.Literal("LIGHT"),r.Type.Literal("LIGHT_ACCENT"),r.Type.Literal("LIGHT_IMAGE")]),lessonHeaderSize:r.Type.Union([r.Type.Literal("LARGE"),r.Type.Literal("MEDIUM"),r.Type.Literal("SMALL")]),buttonInlineStyle:r.Type.Union([r.Type.Literal("ROUNDED"),r.Type.Literal("SQUARED")]),lessonHeaderStyle:r.Type.Union([r.Type.Literal("ACCENT"),r.Type.Literal("BLACK"),r.Type.Literal("COLOR"),r.Type.Literal("DARK"),r.Type.Literal("GRAY"),r.Type.Literal("IMAGE"),r.Type.Literal("LIGHT"),r.Type.Literal("TINT")]),buttonNavigationStyle:r.Type.Union([r.Type.Literal("FULL"),r.Type.Literal("FLOATING"),r.Type.Literal("FLOATING_FULL")]),lessonHeaderImageColor:r.Type.Union([r.Type.Literal("ACCENT"),r.Type.Literal("DARK"),r.Type.Literal("LIGHT")]),customColorLessonHeaderContrast:r.Type.Union([r.Type.Literal("AUTO"),r.Type.Literal("BLACK"),r.Type.Literal("LIGHT"),r.Type.Literal("DARK")]),blockNavigationType:r.Type.Optional(r.Type.Union([r.Type.Literal("CONTINOUS"),r.Type.Literal("STEPPED")])),coverImageColor:r.Type.Optional(r.Type.Union([r.Type.Literal("ACCENT"),r.Type.Literal("DARK"),r.Type.Literal("LIGHT")]))})},59050:function(e,t,n){"use strict";Object.defineProperty(t,"__esModule",{value:!0}),t.FontType=void 0;const r=n(65600);t.FontType=r.Type.Object({default:r.Type.Boolean(),id:r.Type.Union([r.Type.String(),r.Type.Number()]),key:r.Type.String(),name:r.Type.String(),style:r.Type.String(),weight:r.Type.String()})},25993:function(e,t,n){"use strict";Object.defineProperty(t,"__esModule",{value:!0}),t.LabelSetType=void 0;const r=n(65600),i=n(86178);t.LabelSetType=r.Type.Object({author:r.Type.Optional(r.Type.String()),createdAt:r.Type.String(),defaultId:r.Type.Optional(r.Type.Number()),defaultSet:r.Type.Boolean(),deleted:r.Type.Boolean(),id:r.Type.String(),iso639Code:r.Type.String(),labels:i.LabelsType,name:r.Type.String(),transferredAt:r.Type.Optional(r.Type.String()),updatedAt:r.Type.String()})},86178:function(e,t,n){"use strict";Object.defineProperty(t,"__esModule",{value:!0}),t.LabelsType=void 0;const r=n(65600);t.LabelsType=r.Type.Object({a11yAnswerLive:r.Type.String(),a11yAuthorPrefix:r.Type.String(),a11yBlockChartBar:r.Type.String(),a11yBlockChartLine:r.Type.String(),a11yBlockChartPie:r.Type.String(),a11yBlockCode:r.Type.String(),a11yBlockEmbed:r.Type.String(),a11yBlockFlashcardBack:r.Type.String(),a11yBlockFlashcardFront:r.Type.String(),a11yBlockFlashcardGrid:r.Type.String(),a11yBlockFlashcardStack:r.Type.String(),a11yBlockImageCarousel:r.Type.String(),a11yBlockImageCarouselRoleDescription:r.Type.String(),a11yBlockImageCarouselSlideControls:r.Type.String(),a11yBlockImageCarouselSlideControlsGoToNext:r.Type.String(),a11yBlockImageCarouselSlideControlsGoToPrevious:r.Type.String(),a11yBlockImageCarouselSlideControlsGoToSlide:r.Type.String(),a11yBlockImageCarouselSlidePreposition:r.Type.String(),a11yBlockImageCarouselSlideRoleDescription:r.Type.String(),a11yBlockKnowledgeCheck:r.Type.String(),a11yBlockKnowledgeCheckFIB:r.Type.String(),a11yBlockKnowledgeCheckM:r.Type.String(),a11yBlockKnowledgeCheckMC:r.Type.String(),a11yBlockKnowledgeCheckMR:r.Type.String(),a11yBlockQuoteCarousel:r.Type.String(),a11yBlockQuoteCarouselRoleDescription:r.Type.String(),a11yBlockQuoteCarouselSlideControls:r.Type.String(),a11yBlockQuoteCarouselSlideControlsGoToNext:r.Type.String(),a11yBlockQuoteCarouselSlideControlsGoToPrevious:r.Type.String(),a11yBlockQuoteCarouselSlideControlsGoToSlide:r.Type.String(),a11yBlockQuoteCarouselSlidePreposition:r.Type.String(),a11yBlockQuoteCarouselSlideRoleDescription:r.Type.String(),a11yBlockStoryline:r.Type.String(),a11yBlockTimeline:r.Type.String(),a11yCarouselNext:r.Type.String(),a11yCarouselPrevious:r.Type.String(),a11yCorrectLive:r.Type.String(),a11yExcelIcon:r.Type.String(),a11yFileIcon:r.Type.String(),a11yGroupAudioPlayer:r.Type.String(),a11yGroupVideoPlayer:r.Type.String(),a11yLabeledGraphicBlock:r.Type.String(),a11yLabeledGraphicButtonMarker:r.Type.String(),a11yLabeledGraphicIconArrowDown:r.Type.String(),a11yLabeledGraphicIconArrowDownLeft:r.Type.String(),a11yLabeledGraphicIconArrowDownRight:r.Type.String(),a11yLabeledGraphicIconArrowLeft:r.Type.String(),a11yLabeledGraphicIconArrowRight:r.Type.String(),a11yLabeledGraphicIconArrowUp:r.Type.String(),a11yLabeledGraphicIconArrowUpLeft:r.Type.String(),a11yLabeledGraphicIconArrowUpRight:r.Type.String(),a11yLabeledGraphicIconCheck:r.Type.String(),a11yLabeledGraphicIconDot:r.Type.String(),a11yLabeledGraphicIconHeart:r.Type.String(),a11yLabeledGraphicIconInformation:r.Type.String(),a11yLabeledGraphicIconPin:r.Type.String(),a11yLabeledGraphicIconPlus:r.Type.String(),a11yLabeledGraphicIconQuestion:r.Type.String(),a11yLabeledGraphicIconX:r.Type.String(),a11yLabeledGraphicUnviewed:r.Type.String(),a11yLabeledGraphicViewed:r.Type.String(),a11yMediaPause:r.Type.String(),a11yMediaPlay:r.Type.String(),a11yMediaSeek:r.Type.String(),a11yNavigationMenuClose:r.Type.String(),a11yNavigationMenuOpen:r.Type.String(),a11yPDFIcon:r.Type.String(),a11yPPTIcon:r.Type.String(),a11yPageMarker:r.Type.String(),a11yQuizFailed:r.Type.String(),a11yQuizFeedback:r.Type.String(),a11yQuizPassed:r.Type.String(),a11yQuizReviewCorrectlyChecked:r.Type.String(),a11yQuizReviewCorrectlySelected:r.Type.String(),a11yQuizReviewCorrectlyUnchecked:r.Type.String(),a11yQuizReviewCorrectlyUnselected:r.Type.String(),a11yQuizReviewIncorrectlyChecked:r.Type.String(),a11yQuizReviewIncorrectlySelected:r.Type.String(),a11yQuizReviewIncorrectlyUnchecked:r.Type.String(),a11yQuizReviewIncorrectlyUnselected:r.Type.String(),a11yRTFIcon:r.Type.String(),a11yRegionMainLesson:r.Type.String(),a11yRegionMainOverview:r.Type.String(),a11yRegionNavLesson:r.Type.String(),a11yRegionNavOverview:r.Type.String(),a11yRestrictedNav:r.Type.String(),a11ySearchClose:r.Type.String(),a11ySearchInput:r.Type.String(),a11ySearchOpen:r.Type.String(),a11yStatusAdditionalContent:r.Type.String(),a11yStatusContinued:r.Type.String(),a11yUnzoomImage:r.Type.String(),a11yWordIcon:r.Type.String(),a11yZipIcon:r.Type.String(),a11yZoomImage:r.Type.String(),blocksClickToFlip:r.Type.String(),blocksPreposition:r.Type.String(),courseExit:r.Type.String(),courseFinish:r.Type.String(),courseHome:r.Type.String(),courseResume:r.Type.String(),courseSkipToLesson:r.Type.String(),courseStart:r.Type.String(),embedLinkGroup:r.Type.String(),embedPlayerGroup:r.Type.String(),embedReadMore:r.Type.String(),embedViewOn:r.Type.String(),exitMessage:r.Type.String(),labeledGraphicBubbleLabel:r.Type.String(),labeledGraphicMarkerLabel:r.Type.String(),lessonComplete:r.Type.String(),lessonName:r.Type.String(),lessonPreposition:r.Type.String(),lessonRestricted:r.Type.String(),noResults:r.Type.String(),numberedDividerGroup:r.Type.String(),overviewPageTitleSuffix:r.Type.String(),pauseButtonLabel:r.Type.String(),playButtonLabel:r.Type.String(),processComplete:r.Type.String(),processLandmark:r.Type.String(),processLessonName:r.Type.String(),processNextStep:r.Type.String(),processStart:r.Type.String(),processStartAgain:r.Type.String(),processStepName:r.Type.String(),processStepPreposition:r.Type.String(),processSwipe:r.Type.String(),progressPieClickToComplete:r.Type.String(),progressPieClickToReset:r.Type.String(),progressPieCompleted:r.Type.String(),progressPieQuizFailed:r.Type.String(),progressPieUnstarted:r.Type.String(),quizAcceptableResponses:r.Type.String(),quizAnswerPlaceholder:r.Type.String(),quizContinue:r.Type.String(),quizCorrect:r.Type.String(),quizIncorrect:r.Type.String(),quizNext:r.Type.String(),quizPassing:r.Type.String(),quizQuestion:r.Type.String(),quizRequireAnswer:r.Type.String(),quizRequirePassingScore:r.Type.String(),quizRestart:r.Type.String(),quizResults:r.Type.String(),quizScore:r.Type.String(),quizStart:r.Type.String(),quizSubmit:r.Type.String(),quizTakeAgain:r.Type.String(),result:r.Type.String(),results:r.Type.String(),salutation:r.Type.String(),scenarioComplete:r.Type.String(),scenarioContinue:r.Type.String(),scenarioStartOver:r.Type.String(),scenarioTryAgain:r.Type.String(),search:r.Type.String(),seekSliderLabel:r.Type.String(),sortingCardsCorrect:r.Type.String(),sortingLandmark:r.Type.String(),sortingReplay:r.Type.String()})},97916:function(e,t){"use strict";Object.defineProperty(t,"__esModule",{value:!0})},22539:function(e,t,n){"use strict";Object.defineProperty(t,"__esModule",{value:!0}),t.assertQuestionBank=t.isQuestionBank=t.QuestionBankType=void 0;const r=n(65600),i=n(53280),o=n(45234);t.QuestionBankType=r.Type.Object({authorId:r.Type.String(),deleted:r.Type.Boolean(),folderId:r.Type.Union([r.Type.String(),r.Type.Null()]),id:r.Type.String(),lastEditedBy:r.Type.String(),questions:r.Type.Array(i.BlockItemKnowledgeCheckType),title:r.Type.String(),updatedAt:r.Type.String(),version:r.Type.Literal(1)}),t.isQuestionBank=(0,o.makeIsFunction)(t.QuestionBankType),t.assertQuestionBank=(0,o.makeAssertFunction)(t.QuestionBankType)},3714:function(e,t,n){"use strict";Object.defineProperty(t,"__esModule",{value:!0}),t.assertBlock=t.isBlock=t.BlockType=void 0;const r=n(65600),i=n(22908),o=n(80996),a=n(45234);t.BlockType=r.Type.Object({id:r.Type.Union([r.Type.String(),r.Type.Number()]),type:r.Type.String(),family:r.Type.String(),variant:r.Type.String(),settings:i.BlockSettingsType,background:r.Type.Optional(r.Type.Object({media:r.Type.Object({MediaImageRecordType:o.MediaImageRecordType})}))}),t.isBlock=(0,a.makeIsFunction)(t.BlockType),t.assertBlock=(0,a.makeAssertFunction)(t.BlockType)},9823:function(e,t,n){"use strict";Object.defineProperty(t,"__esModule",{value:!0}),t.isBlockAccordion=t.assertBlockAccordion=t.BlockAccordionType=void 0;const r=n(65600),i=n(45234),o=n(66141),a=n(36357);t.BlockAccordionType=r.Type.Composite([o.BlockInteractiveBaseType,r.Type.Object({family:r.Type.Literal("interactive"),variant:r.Type.Literal("accordion"),items:r.Type.Array(a.BlockItemAccordionType)})]),t.assertBlockAccordion=(0,i.makeAssertFunction)(t.BlockAccordionType),t.isBlockAccordion=(0,i.makeIsFunction)(t.BlockAccordionType)},16417:function(e,t,n){"use strict";Object.defineProperty(t,"__esModule",{value:!0}),t.BlockAnyType=void 0;const r=n(65600),i=n(9823),o=n(6120),a=n(88090),s=n(61388),u=n(43616),c=n(80002),l=n(75804),f=n(82301),d=n(93680),p=n(77479),h=n(26288),g=n(33759),m=n(79846),y=n(72587),v=n(72246),b=n(69874),_=n(96119),w=n(64292);t.BlockAnyType=r.Type.Union([i.BlockAccordionType,o.BlockButtonStackType,o.BlockButtonType,s.BlockContinueType,u.BlockDividerType,a.BlockFlashcardType,c.BlockImageType,l.BlockKnowledgeCheckAnyType,f.BlockLabeledGraphicType,d.BlockListType,p.BlockProcessType,h.BlockQuoteType,g.BlockScenarioType,m.BlockSortingType,a.BlockStackType,y.BlockStatementType,v.BlockStorylineType,b.BlockTabsType,_.BlockTextType,w.BlockTimelineType])},6120:function(e,t,n){"use strict";Object.defineProperty(t,"__esModule",{value:!0}),t.isBlockButtonStack=t.assertBlockButtonStack=t.BlockButtonStackType=t.isBlockButton=t.assertBlockButton=t.BlockButtonType=void 0;const r=n(65600),i=n(45234),o=n(66141),a=n(15384);t.BlockButtonType=r.Type.Composite([o.BlockInteractiveBaseType,r.Type.Object({family:r.Type.Literal("buttons"),variant:r.Type.Literal("button"),items:r.Type.Array(a.BlockItemButtonType)})]),t.assertBlockButton=(0,i.makeAssertFunction)(t.BlockButtonType),t.isBlockButton=(0,i.makeIsFunction)(t.BlockButtonType),t.BlockButtonStackType=r.Type.Composite([o.BlockInteractiveBaseType,r.Type.Object({family:r.Type.Literal("buttons"),variant:r.Type.Literal("button stack"),items:r.Type.Array(a.BlockItemButtonType)})]),t.assertBlockButtonStack=(0,i.makeAssertFunction)(t.BlockButtonStackType),t.isBlockButtonStack=(0,i.makeIsFunction)(t.BlockButtonStackType)},88090:function(e,t,n){"use strict";Object.defineProperty(t,"__esModule",{value:!0}),t.isBlockStack=t.assertBlockStack=t.BlockStackType=t.isBlockFlashcard=t.assertBlockFlashcard=t.BlockFlashcardType=void 0;const r=n(65600),i=n(45234),o=n(66141),a=n(28038);t.BlockFlashcardType=r.Type.Composite([o.BlockInteractiveBaseType,r.Type.Object({family:r.Type.Literal("flashcard"),variant:r.Type.Literal("flashcard"),items:r.Type.Array(a.BlockItemCardType)})]),t.assertBlockFlashcard=(0,i.makeAssertFunction)(t.BlockFlashcardType),t.isBlockFlashcard=(0,i.makeIsFunction)(t.BlockFlashcardType),t.BlockStackType=r.Type.Composite([o.BlockInteractiveBaseType,r.Type.Object({family:r.Type.Literal("flashcard"),variant:r.Type.Literal("stack"),items:r.Type.Array(a.BlockItemCardType)})]),t.assertBlockStack=(0,i.makeAssertFunction)(t.BlockStackType),t.isBlockStack=(0,i.makeIsFunction)(t.BlockStackType)},61388:function(e,t,n){"use strict";Object.defineProperty(t,"__esModule",{value:!0}),t.assertContinueBlock=t.isContinueBlock=t.BlockContinueType=void 0;const r=n(65600),i=n(45234),o=n(3714),a=n(51889);t.BlockContinueType=r.Type.Composite([o.BlockType,r.Type.Object({type:r.Type.Literal("divider"),family:r.Type.Literal("continue"),variant:r.Type.Literal("continue"),items:r.Type.Tuple([a.BlockItemContinueType])})]),t.isContinueBlock=(0,i.makeIsFunction)(t.BlockContinueType),t.assertContinueBlock=(0,i.makeAssertFunction)(t.BlockContinueType)},43616:function(e,t,n){"use strict";Object.defineProperty(t,"__esModule",{value:!0}),t.assertDividerBlock=t.isDividerBlock=t.BlockDividerType=void 0;const r=n(65600),i=n(45234),o=n(3714);t.BlockDividerType=r.Type.Composite([o.BlockType,r.Type.Object({type:r.Type.Literal("divider"),family:r.Type.Literal("divider"),variant:r.Type.Union([r.Type.Literal("divider"),r.Type.Literal("numbered divider"),r.Type.Literal("spacing divider")]),items:r.Type.Tuple([])})]),t.isDividerBlock=(0,i.makeIsFunction)(t.BlockDividerType),t.assertDividerBlock=(0,i.makeAssertFunction)(t.BlockDividerType)},80002:function(e,t,n){"use strict";Object.defineProperty(t,"__esModule",{value:!0}),t.assertImageBlock=t.isImageBlock=t.BlockImageType=void 0;const r=n(65600),i=n(45234),o=n(3714),a=n(58642);t.BlockImageType=r.Type.Composite([o.BlockType,r.Type.Object({type:r.Type.Literal("image"),family:r.Type.Union([r.Type.Literal("image"),r.Type.Literal("gallery")]),variant:r.Type.Union([r.Type.Literal("hero"),r.Type.Literal("full"),r.Type.Literal("text aside"),r.Type.Literal("text overlay"),r.Type.Literal("centered"),r.Type.Literal("two column"),r.Type.Literal("three column"),r.Type.Literal("four column")]),items:r.Type.Array(a.BlockItemImageType)})]),t.isImageBlock=(0,i.makeIsFunction)(t.BlockImageType),t.assertImageBlock=(0,i.makeAssertFunction)(t.BlockImageType)},66141:function(e,t,n){"use strict";Object.defineProperty(t,"__esModule",{value:!0}),t.isInteractiveBlock=t.assertInteractiveBlock=t.BlockInteractiveType=t.BlockInteractiveBaseType=void 0;const r=n(65600),i=n(45234),o=n(3714),a=n(9823),s=n(6120),u=n(88090),c=n(82301),l=n(77479),f=n(33759),d=n(79846),p=n(72246),h=n(69874),g=n(64292);t.BlockInteractiveBaseType=r.Type.Composite([o.BlockType,r.Type.Object({type:r.Type.Literal("interactive")})]),t.BlockInteractiveType=r.Type.Union([a.BlockAccordionType,s.BlockButtonType,s.BlockButtonStackType,u.BlockFlashcardType,c.BlockLabeledGraphicType,l.BlockProcessType,f.BlockScenarioType,d.BlockSortingType,u.BlockStackType,p.BlockStorylineType,h.BlockTabsType,g.BlockTimelineType]),t.assertInteractiveBlock=(0,i.makeAssertFunction)(t.BlockInteractiveType),t.isInteractiveBlock=(0,i.makeIsFunction)(t.BlockInteractiveType)},75804:function(e,t,n){"use strict";Object.defineProperty(t,"__esModule",{value:!0}),t.isKnowledgeCheckBlockQuestionBank=t.isKnowledgeCheckBlockMatching=t.isKnowledgeCheckBlockMultipleResponse=t.isKnowledgeCheckBlockMultipleChoice=t.isKnowledgeCheckBlockFillIn=t.isKnowledgeBlock=t.assertKnowledgeCheckBlockQuestionBank=t.assertKnowledgeCheckBlockMatching=t.assertKnowledgeCheckBlockMultipleResponse=t.assertKnowledgeCheckBlockMultipleChoice=t.assertKnowledgeCheckBlockFillIn=t.assertKnowledgeBlock=t.BlockKnowledgeCheckAnyType=t.BlockKnowledgeCheckMultipleResponseType=t.BlockKnowledgeCheckMultipleChoiceType=t.BlockKnowledgeCheckMatchingType=t.BlockKnowledgeCheckFillInType=t.BlockKnowledgeCheckQuestionBankType=void 0;const r=n(65600),i=n(45234),o=n(3714),a=n(64246),s=n(50041),u=n(93900),c=n(80656),l=n(21245),f=r.Type.Composite([o.BlockType,r.Type.Object({type:r.Type.Literal("knowledgeCheck"),family:r.Type.Literal("knowledgeCheck")})]);t.BlockKnowledgeCheckQuestionBankType=r.Type.Composite([f,r.Type.Object({variant:r.Type.Literal("draw from question bank"),items:r.Type.Tuple([l.BlockItemQuestionBankType])})]),t.BlockKnowledgeCheckFillInType=r.Type.Composite([f,r.Type.Object({variant:r.Type.Literal("fillin"),items:r.Type.Tuple([a.BlockItemFillInType])})]),t.BlockKnowledgeCheckMatchingType=r.Type.Composite([f,r.Type.Object({variant:r.Type.Literal("matching"),items:r.Type.Tuple([s.BlockItemMatchingType])})]),t.BlockKnowledgeCheckMultipleChoiceType=r.Type.Composite([f,r.Type.Object({variant:r.Type.Literal("multiple choice"),items:r.Type.Tuple([u.BlockItemMultipleChoiceType])})]),t.BlockKnowledgeCheckMultipleResponseType=r.Type.Composite([f,r.Type.Object({variant:r.Type.Literal("multiple response"),items:r.Type.Tuple([c.BlockItemMultipleResponseType])})]),t.BlockKnowledgeCheckAnyType=r.Type.Union([t.BlockKnowledgeCheckQuestionBankType,t.BlockKnowledgeCheckFillInType,t.BlockKnowledgeCheckMatchingType,t.BlockKnowledgeCheckMultipleChoiceType,t.BlockKnowledgeCheckMultipleResponseType]),t.assertKnowledgeBlock=(0,i.makeAssertFunction)(t.BlockKnowledgeCheckAnyType),t.assertKnowledgeCheckBlockFillIn=(0,i.makeAssertFunction)(a.BlockItemFillInType),t.assertKnowledgeCheckBlockMultipleChoice=(0,i.makeAssertFunction)(t.BlockKnowledgeCheckMultipleChoiceType),t.assertKnowledgeCheckBlockMultipleResponse=(0,i.makeAssertFunction)(t.BlockKnowledgeCheckMultipleResponseType),t.assertKnowledgeCheckBlockMatching=(0,i.makeAssertFunction)(t.BlockKnowledgeCheckMatchingType),t.assertKnowledgeCheckBlockQuestionBank=(0,i.makeAssertFunction)(t.BlockKnowledgeCheckQuestionBankType),t.isKnowledgeBlock=(0,i.makeIsFunction)(t.BlockKnowledgeCheckAnyType),t.isKnowledgeCheckBlockFillIn=(0,i.makeIsFunction)(a.BlockItemFillInType),t.isKnowledgeCheckBlockMultipleChoice=(0,i.makeIsFunction)(t.BlockKnowledgeCheckMultipleChoiceType),t.isKnowledgeCheckBlockMultipleResponse=(0,i.makeIsFunction)(t.BlockKnowledgeCheckMultipleResponseType),t.isKnowledgeCheckBlockMatching=(0,i.makeIsFunction)(t.BlockKnowledgeCheckMatchingType),t.isKnowledgeCheckBlockQuestionBank=(0,i.makeIsFunction)(t.BlockKnowledgeCheckQuestionBankType)},82301:function(e,t,n){"use strict";Object.defineProperty(t,"__esModule",{value:!0}),t.isBlockLabeledGraphic=t.assertBlockLabeledGraphic=t.BlockLabeledGraphicType=void 0;const r=n(65600),i=n(80996),o=n(45234),a=n(66141),s=n(8790);t.BlockLabeledGraphicType=r.Type.Composite([a.BlockInteractiveBaseType,r.Type.Object({family:r.Type.Literal("interactive-fullscreen"),variant:r.Type.Literal("labeledgraphic"),items:r.Type.Array(s.BlockItemLabeledGraphicType),media:i.MediaImageRecordType})]),t.assertBlockLabeledGraphic=(0,o.makeAssertFunction)(t.BlockLabeledGraphicType),t.isBlockLabeledGraphic=(0,o.makeIsFunction)(t.BlockLabeledGraphicType)},93680:function(e,t,n){"use strict";Object.defineProperty(t,"__esModule",{value:!0}),t.assertListBlock=t.isListBlock=t.BlockListType=t.BlockVariantList=t.BlockFamilyList=t.BlockTypeList=void 0;const r=n(65600),i=n(45234),o=n(3714),a=n(88014);t.BlockTypeList=r.Type.Literal("list"),t.BlockFamilyList=r.Type.Literal("list"),t.BlockVariantList=r.Type.Union([r.Type.Literal("bulleted"),r.Type.Literal("checkboxes"),r.Type.Literal("numbered")]),t.BlockListType=r.Type.Composite([o.BlockType,r.Type.Object({type:t.BlockTypeList,family:t.BlockFamilyList,variant:t.BlockVariantList,items:r.Type.Array(a.BlockItemListType)})]),t.isListBlock=(0,i.makeIsFunction)(t.BlockListType),t.assertListBlock=(0,i.makeAssertFunction)(t.BlockListType)},77479:function(e,t,n){"use strict";Object.defineProperty(t,"__esModule",{value:!0}),t.isBlockProcess=t.assertBlockProcess=t.BlockProcessType=void 0;const r=n(65600),i=n(45234),o=n(66141),a=n(82993);t.BlockProcessType=r.Type.Composite([o.BlockInteractiveBaseType,r.Type.Object({family:r.Type.Literal("interactive-fullscreen"),variant:r.Type.Literal("process"),items:r.Type.Array(a.BlockItemProcessType)})]),t.assertBlockProcess=(0,i.makeAssertFunction)(t.BlockProcessType),t.isBlockProcess=(0,i.makeIsFunction)(t.BlockProcessType)},26288:function(e,t,n){"use strict";Object.defineProperty(t,"__esModule",{value:!0}),t.assertQuoteBlock=t.isQuoteBlock=t.BlockQuoteType=t.BlockVariantQuote=t.BlockFamilyQuote=t.BlockTypeQuote=void 0;const r=n(65600),i=n(45234),o=n(3714),a=n(38876);t.BlockTypeQuote=r.Type.Literal("quote"),t.BlockFamilyQuote=r.Type.Literal("quote"),t.BlockVariantQuote=r.Type.Union([r.Type.Literal("a"),r.Type.Literal("b"),r.Type.Literal("background"),r.Type.Literal("c"),r.Type.Literal("carousel"),r.Type.Literal("d")]),t.BlockQuoteType=r.Type.Composite([o.BlockType,r.Type.Object({type:t.BlockTypeQuote,family:t.BlockFamilyQuote,variant:t.BlockVariantQuote,items:r.Type.Array(a.BlockItemQuoteType)})]),t.isQuoteBlock=(0,i.makeIsFunction)(t.BlockQuoteType),t.assertQuoteBlock=(0,i.makeAssertFunction)(t.BlockQuoteType)},33759:function(e,t,n){"use strict";Object.defineProperty(t,"__esModule",{value:!0}),t.isBlockScenario=t.assertBlockScenario=t.BlockScenarioType=void 0;const r=n(65600),i=n(45234),o=n(66141),a=n(55722);t.BlockScenarioType=r.Type.Composite([o.BlockInteractiveBaseType,r.Type.Object({family:r.Type.Literal("interactive-fullscreen"),variant:r.Type.Literal("scenario"),items:r.Type.Array(a.BlockItemScenarioType)})]),t.assertBlockScenario=(0,i.makeAssertFunction)(t.BlockScenarioType),t.isBlockScenario=(0,i.makeIsFunction)(t.BlockScenarioType)},79846:function(e,t,n){"use strict";Object.defineProperty(t,"__esModule",{value:!0}),t.isBlockSorting=t.assertBlockSorting=t.BlockSortingType=void 0;const r=n(65600),i=n(45234),o=n(66141),a=n(74563);t.BlockSortingType=r.Type.Composite([o.BlockInteractiveBaseType,r.Type.Object({family:r.Type.Literal("interactive-fullscreen"),variant:r.Type.Literal("sorting"),items:r.Type.Array(a.BlockItemSortingType),piles:r.Type.Array(r.Type.Object({id:r.Type.Union([r.Type.String(),r.Type.Number()]),title:r.Type.String()}))})]),t.assertBlockSorting=(0,i.makeAssertFunction)(t.BlockSortingType),t.isBlockSorting=(0,i.makeIsFunction)(t.BlockSortingType)},72587:function(e,t,n){"use strict";Object.defineProperty(t,"__esModule",{value:!0}),t.assertStatementBlock=t.isStatementBlock=t.BlockStatementType=void 0;const r=n(65600),i=n(45234),o=n(3714),a=n(85288);t.BlockStatementType=r.Type.Composite([o.BlockType,r.Type.Object({type:r.Type.Union([r.Type.Literal("text"),r.Type.Literal("impact")]),family:r.Type.Literal("impact"),variant:r.Type.Union([r.Type.Literal("a"),r.Type.Literal("b"),r.Type.Literal("c"),r.Type.Literal("d"),r.Type.Literal("note")]),items:r.Type.Array(a.BlockItemStatementType)})]),t.isStatementBlock=(0,i.makeIsFunction)(t.BlockStatementType),t.assertStatementBlock=(0,i.makeAssertFunction)(t.BlockStatementType)},72246:function(e,t,n){"use strict";Object.defineProperty(t,"__esModule",{value:!0}),t.assertStorylineBlock=t.isStorylineBlock=t.BlockStorylineType=void 0;const r=n(65600),i=n(45234),o=n(3714),a=n(36716);t.BlockStorylineType=r.Type.Composite([o.BlockType,r.Type.Object({type:r.Type.Literal("interactive"),family:r.Type.Literal("360"),variant:r.Type.Literal("storyline"),items:r.Type.Tuple([a.BlockItemStorylineType])})]),t.isStorylineBlock=(0,i.makeIsFunction)(t.BlockStorylineType),t.assertStorylineBlock=(0,i.makeAssertFunction)(t.BlockStorylineType)},69874:function(e,t,n){"use strict";Object.defineProperty(t,"__esModule",{value:!0}),t.isBlockTabs=t.assertBlockTabs=t.BlockTabsType=void 0;const r=n(65600),i=n(45234),o=n(66141),a=n(76061);t.BlockTabsType=r.Type.Composite([o.BlockInteractiveBaseType,r.Type.Object({family:r.Type.Literal("interactive"),variant:r.Type.Literal("tabs"),items:r.Type.Array(a.BlockItemTabsType)})]),t.assertBlockTabs=(0,i.makeAssertFunction)(t.BlockTabsType),t.isBlockTabs=(0,i.makeIsFunction)(t.BlockTabsType)},96119:function(e,t,n){"use strict";Object.defineProperty(t,"__esModule",{value:!0}),t.createTextBlock=t.assertTextBlock=t.isTextBlock=t.BlockTextType=void 0;const r=n(92981),i=n(65600),o=n(32477),a=n(45234),s=n(3714),u=n(49747);t.BlockTextType=i.Type.Composite([s.BlockType,i.Type.Object({type:i.Type.Literal("text"),family:i.Type.Literal("text"),variant:i.Type.Union([i.Type.Literal("paragraph"),i.Type.Literal("heading"),i.Type.Literal("subheading"),i.Type.Literal("heading paragraph"),i.Type.Literal("subheading paragraph"),i.Type.Literal("two column"),i.Type.Literal("three column"),i.Type.Literal("four column"),i.Type.Literal("table")]),items:i.Type.Array(u.BlockItemTextType,{maxItems:4})})]),t.isTextBlock=(0,a.makeIsFunction)(t.BlockTextType),t.assertTextBlock=(0,a.makeAssertFunction)(t.BlockTextType),t.createTextBlock=function(e){const n=o.Value.Create(t.BlockTextType);n.id=(0,r.createId)(),n.variant=e.variant;const i=o.Value.Create(u.BlockItemTextType);return i.id=(0,r.createId)(),i.heading=e.heading,i.paragraph=e.paragraph,n.items=[i],n}},64292:function(e,t,n){"use strict";Object.defineProperty(t,"__esModule",{value:!0}),t.isBlockTimeline=t.assertBlockTimeline=t.BlockTimelineType=void 0;const r=n(65600),i=n(45234),o=n(66141),a=n(47689);t.BlockTimelineType=r.Type.Composite([o.BlockInteractiveBaseType,r.Type.Object({family:r.Type.Literal("interactive-fullscreen"),variant:r.Type.Literal("timeline"),items:r.Type.Array(a.BlockItemTimelineType)})]),t.assertBlockTimeline=(0,i.makeAssertFunction)(t.BlockTimelineType),t.isBlockTimeline=(0,i.makeIsFunction)(t.BlockTimelineType)},53280:function(e,t,n){"use strict";var r=this&&this.__createBinding||(Object.create?function(e,t,n,r){void 0===r&&(r=n);var i=Object.getOwnPropertyDescriptor(t,n);i&&!("get"in i?!t.__esModule:i.writable||i.configurable)||(i={enumerable:!0,get:function(){return t[n]}}),Object.defineProperty(e,r,i)}:function(e,t,n,r){void 0===r&&(r=n),e[r]=t[n]}),i=this&&this.__exportStar||function(e,t){for(var n in e)"default"===n||Object.prototype.hasOwnProperty.call(t,n)||r(t,e,n)};Object.defineProperty(t,"__esModule",{value:!0}),i(n(3714),t),i(n(9823),t),i(n(16417),t),i(n(6120),t),i(n(88090),t),i(n(61388),t),i(n(43616),t),i(n(80002),t),i(n(66141),t),i(n(75804),t),i(n(82301),t),i(n(93680),t),i(n(77479),t),i(n(26288),t),i(n(33759),t),i(n(79846),t),i(n(72587),t),i(n(72246),t),i(n(69874),t),i(n(96119),t),i(n(64292),t),i(n(51889),t)},71041:function(e,t,n){"use strict";Object.defineProperty(t,"__esModule",{value:!0}),t.assertBlockItem=t.isBlockItem=t.BlockItemType=void 0;const r=n(65600),i=n(45234);t.BlockItemType=r.Type.Object({id:r.Type.Union([r.Type.String(),r.Type.Number()])}),t.isBlockItem=(0,i.makeIsFunction)(t.BlockItemType),t.assertBlockItem=(0,i.makeAssertFunction)(t.BlockItemType)},36357:function(e,t,n){"use strict";Object.defineProperty(t,"__esModule",{value:!0}),t.assertAccordionBlockItem=t.isAccordionBlockItem=t.BlockItemAccordionType=void 0;const r=n(65600),i=n(61999),o=n(45234),a=n(71041);t.BlockItemAccordionType=r.Type.Composite([a.BlockItemType,r.Type.Object({title:r.Type.String(),description:r.Type.String(),media:r.Type.Optional(i.MediaRecordType),settings:r.Type.Optional(r.Type.Object({disableZoom:r.Type.Optional(r.Type.Boolean()),fullEmbed:r.Type.Optional(r.Type.Boolean())}))})]),t.isAccordionBlockItem=(0,o.makeIsFunction)(t.BlockItemAccordionType),t.assertAccordionBlockItem=(0,o.makeAssertFunction)(t.BlockItemAccordionType)},56628:function(e,t,n){"use strict";Object.defineProperty(t,"__esModule",{value:!0}),t.BlockItemAnyType=void 0;const r=n(65600),i=n(36357),o=n(15384),a=n(28038),s=n(82971),u=n(64246),c=n(58642),l=n(85814),f=n(8790),d=n(88014),p=n(50041),h=n(93900),g=n(80656),m=n(82993),y=n(21245),v=n(38876),b=n(55722),_=n(74563),w=n(85288),T=n(36716),x=n(76061),S=n(49747),k=n(47689);t.BlockItemAnyType=r.Type.Union([i.BlockItemAccordionType,o.BlockItemButtonType,a.BlockItemCardType,s.BlockItemContinueType,u.BlockItemFillInType,c.BlockItemImageType,l.BlockItemKnowledgeCheckType,f.BlockItemLabeledGraphicType,d.BlockItemListType,p.BlockItemMatchingType,h.BlockItemMultipleChoiceType,g.BlockItemMultipleResponseType,m.BlockItemProcessType,y.BlockItemQuestionBankType,v.BlockItemQuoteType,b.BlockItemScenarioType,_.BlockItemSortingType,w.BlockItemStatementType,T.BlockItemStorylineType,x.BlockItemTabsType,S.BlockItemTextType,k.BlockItemTimelineType])},15384:function(e,t,n){"use strict";Object.defineProperty(t,"__esModule",{value:!0}),t.assertButtonBlockItem=t.isButtonBlockItem=t.BlockItemButtonType=void 0;const r=n(65600),i=n(45234),o=n(71041);t.BlockItemButtonType=r.Type.Composite([o.BlockItemType,r.Type.Object({type:r.Type.Union([r.Type.Literal("link"),r.Type.Literal("relative-url"),r.Type.Literal("email"),r.Type.Literal("exit-course"),r.Type.Literal("lesson")]),label:r.Type.String(),description:r.Type.String(),destination:r.Type.String()})]),t.isButtonBlockItem=(0,i.makeIsFunction)(t.BlockItemButtonType),t.assertButtonBlockItem=(0,i.makeAssertFunction)(t.BlockItemButtonType)},28038:function(e,t,n){"use strict";Object.defineProperty(t,"__esModule",{value:!0}),t.assertCardBlockItem=t.isCardBlockItem=t.BlockItemCardType=void 0;const r=n(65600),i=n(61999),o=n(45234),a=n(71041),s=r.Type.Object({type:r.Type.Union([r.Type.Literal("image"),r.Type.Literal("fullimage"),r.Type.Literal("description")]),description:r.Type.String(),media:r.Type.Optional(i.MediaRecordType)});t.BlockItemCardType=r.Type.Composite([a.BlockItemType,r.Type.Object({back:s,front:s})]),t.isCardBlockItem=(0,o.makeIsFunction)(t.BlockItemCardType),t.assertCardBlockItem=(0,o.makeAssertFunction)(t.BlockItemCardType)},82971:function(e,t,n){"use strict";Object.defineProperty(t,"__esModule",{value:!0}),t.assertContinueBlockItem=t.isContinueBlockItem=t.BlockItemContinueType=void 0;const r=n(65600),i=n(45234),o=n(71041);t.BlockItemContinueType=r.Type.Composite([o.BlockItemType,r.Type.Object({title:r.Type.String(),completeHint:r.Type.String(),buttonColor:r.Type.Union([r.Type.Literal("brand"),r.Type.Literal("gray"),r.Type.Literal("black")]),type:r.Type.Union([r.Type.Literal(""),r.Type.Literal("completeBlock"),r.Type.Literal("completeAll")])})]),t.isContinueBlockItem=(0,i.makeIsFunction)(t.BlockItemContinueType),t.assertContinueBlockItem=(0,i.makeAssertFunction)(t.BlockItemContinueType)},64246:function(e,t,n){"use strict";Object.defineProperty(t,"__esModule",{value:!0}),t.assertFillInBlockItem=t.isFillInBlockItem=t.BlockItemFillInType=void 0;const r=n(65600),i=n(45234),o=n(85814);t.BlockItemFillInType=r.Type.Composite([o.BlockItemKnowledgeCheckType,r.Type.Object({type:r.Type.Literal("FILL_IN_THE_BLANK")})]),t.isFillInBlockItem=(0,i.makeIsFunction)(t.BlockItemFillInType),t.assertFillInBlockItem=(0,i.makeAssertFunction)(t.BlockItemFillInType)},58642:function(e,t,n){"use strict";Object.defineProperty(t,"__esModule",{value:!0}),t.BlockItemImageType=void 0;const r=n(65600),i=n(61999),o=n(71041);t.BlockItemImageType=r.Type.Composite([o.BlockItemType,r.Type.Object({caption:r.Type.Optional(r.Type.String()),paragraph:r.Type.Optional(r.Type.String()),media:i.MediaImageRecordType})])},85814:function(e,t,n){"use strict";Object.defineProperty(t,"__esModule",{value:!0}),t.BlockItemKnowledgeCheckType=t.BlockItemKnowledgeCheckFeedbackType=t.BlockItemKnowledgeCheckAnswerType=void 0;const r=n(65600),i=n(61999),o=n(71041);t.BlockItemKnowledgeCheckAnswerType=r.Type.Object({id:r.Type.Union([r.Type.String(),r.Type.Number()]),title:r.Type.String(),correct:r.Type.Boolean(),feedback:r.Type.Optional(r.Type.String())}),t.BlockItemKnowledgeCheckFeedbackType=r.Type.Object({feedback:r.Type.Optional(r.Type.String()),feedbackType:r.Type.Optional(r.Type.Union([r.Type.Literal("ANY"),r.Type.Literal("CORRECT_INCORRECT"),r.Type.Literal("CHOICE")])),feedbackCorrect:r.Type.Optional(r.Type.String()),feedbackIncorrect:r.Type.Optional(r.Type.String())}),t.BlockItemKnowledgeCheckType=r.Type.Composite([o.BlockItemType,t.BlockItemKnowledgeCheckFeedbackType,r.Type.Object({title:r.Type.String(),answers:r.Type.Array(t.BlockItemKnowledgeCheckAnswerType),media:r.Type.Optional(i.MediaRecordType),settings:r.Type.Optional(i.MediaSettingsType),isCaseSensitive:r.Type.Optional(r.Type.Boolean())})])},8790:function(e,t,n){"use strict";Object.defineProperty(t,"__esModule",{value:!0}),t.assertLabeledGraphicBlockItem=t.isLabeledGraphicBlockItem=t.BlockItemLabeledGraphicType=void 0;const r=n(65600),i=n(87791),o=n(45234),a=n(71041);t.BlockItemLabeledGraphicType=r.Type.Composite([a.BlockItemType,r.Type.Object({x:r.Type.Integer(),y:r.Type.Integer(),icon:r.Type.String(),title:r.Type.String(),isActive:r.Type.Boolean(),description:r.Type.String(),media:r.Type.Optional(i.MediaRecordType)})]),t.isLabeledGraphicBlockItem=(0,o.makeIsFunction)(t.BlockItemLabeledGraphicType),t.assertLabeledGraphicBlockItem=(0,o.makeAssertFunction)(t.BlockItemLabeledGraphicType)},88014:function(e,t,n){"use strict";Object.defineProperty(t,"__esModule",{value:!0}),t.assertListBlockItem=t.isListBlockItem=t.BlockItemListType=void 0;const r=n(65600),i=n(45234),o=n(71041);t.BlockItemListType=r.Type.Composite([o.BlockItemType,r.Type.Object({paragraph:r.Type.Optional(r.Type.String()),number:r.Type.Optional(r.Type.String())})]),t.isListBlockItem=(0,i.makeIsFunction)(t.BlockItemListType),t.assertListBlockItem=(0,i.makeAssertFunction)(t.BlockItemListType)},50041:function(e,t,n){"use strict";Object.defineProperty(t,"__esModule",{value:!0}),t.assertMatchingBlockItem=t.isMatchingBlockItem=t.BlockItemMatchingType=void 0;const r=n(65600),i=n(45234),o=n(85814);t.BlockItemMatchingType=r.Type.Composite([o.BlockItemKnowledgeCheckType,r.Type.Object({type:r.Type.Literal("MATCHING"),answers:r.Type.Composite([o.BlockItemKnowledgeCheckType.answers,r.Type.Object({matchTitle:r.Type.String()})])})]),t.isMatchingBlockItem=(0,i.makeIsFunction)(t.BlockItemMatchingType),t.assertMatchingBlockItem=(0,i.makeAssertFunction)(t.BlockItemMatchingType)},93900:function(e,t,n){"use strict";Object.defineProperty(t,"__esModule",{value:!0}),t.assertMultipleChoiceBlockItem=t.isMultipleChoiceBlockItem=t.BlockItemMultipleChoiceType=void 0;const r=n(65600),i=n(45234),o=n(85814);t.BlockItemMultipleChoiceType=r.Type.Composite([o.BlockItemKnowledgeCheckType,r.Type.Object({type:r.Type.Literal("MULTIPLE_CHOICE")})]),t.isMultipleChoiceBlockItem=(0,i.makeIsFunction)(t.BlockItemMultipleChoiceType),t.assertMultipleChoiceBlockItem=(0,i.makeAssertFunction)(t.BlockItemMultipleChoiceType)},80656:function(e,t,n){"use strict";Object.defineProperty(t,"__esModule",{value:!0}),t.assertMultipleResponseBlockItem=t.isMultipleResponseBlockItem=t.BlockItemMultipleResponseType=void 0;const r=n(65600),i=n(45234),o=n(85814);t.BlockItemMultipleResponseType=r.Type.Composite([o.BlockItemKnowledgeCheckType,r.Type.Object({type:r.Type.Literal("MULTIPLE_RESPONSE"),correct:r.Type.String(),corrects:r.Type.Array(r.Type.String())})]),t.isMultipleResponseBlockItem=(0,i.makeIsFunction)(t.BlockItemMultipleResponseType),t.assertMultipleResponseBlockItem=(0,i.makeAssertFunction)(t.BlockItemMultipleResponseType)},82993:function(e,t,n){"use strict";Object.defineProperty(t,"__esModule",{value:!0}),t.assertProcessBlockItem=t.isProcessBlockItem=t.BlockItemProcessType=void 0;const r=n(65600),i=n(45234),o=n(71041);t.BlockItemProcessType=r.Type.Composite([o.BlockItemType,r.Type.Object({type:r.Type.Union([r.Type.Literal("intro"),r.Type.Literal("summary"),r.Type.Literal("step")]),title:r.Type.String(),isHidden:r.Type.Boolean(),description:r.Type.String()})]),t.isProcessBlockItem=(0,i.makeIsFunction)(t.BlockItemProcessType),t.assertProcessBlockItem=(0,i.makeAssertFunction)(t.BlockItemProcessType)},21245:function(e,t,n){"use strict";Object.defineProperty(t,"__esModule",{value:!0}),t.assertQuestionBankBlockItem=t.isQuestionBankBlockItem=t.BlockItemQuestionBankType=void 0;const r=n(65600),i=n(45234),o=n(85814);t.BlockItemQuestionBankType=r.Type.Composite([o.BlockItemKnowledgeCheckType,r.Type.Object({type:r.Type.Literal("DRAW_FROM_QUESTION_BANK"),questionBankId:r.Type.String(),questionBankTitle:r.Type.String(),questionBankUpdatedAt:r.Type.String(),drawCount:r.Type.Number(),questions:r.Type.Array(o.BlockItemKnowledgeCheckType)})]),t.isQuestionBankBlockItem=(0,i.makeIsFunction)(t.BlockItemQuestionBankType),t.assertQuestionBankBlockItem=(0,i.makeAssertFunction)(t.BlockItemQuestionBankType)},38876:function(e,t,n){"use strict";Object.defineProperty(t,"__esModule",{value:!0}),t.assertQuoteBlockItem=t.isQuoteBlockItem=t.BlockItemQuoteType=void 0;const r=n(65600),i=n(61999),o=n(45234),a=n(71041);t.BlockItemQuoteType=r.Type.Composite([a.BlockItemType,r.Type.Object({name:r.Type.String(),avatar:r.Type.Object({media:i.MediaImageRecordType}),paragraph:r.Type.String(),background:r.Type.Optional(r.Type.Object({media:i.MediaImageRecordType}))})]),t.isQuoteBlockItem=(0,o.makeIsFunction)(t.BlockItemQuoteType),t.assertQuoteBlockItem=(0,o.makeAssertFunction)(t.BlockItemQuoteType)},55722:function(e,t,n){"use strict";Object.defineProperty(t,"__esModule",{value:!0}),t.assertScenarioBlockItem=t.isScenarioBlockItem=t.BlockItemScenarioType=void 0;const r=n(65600),i=n(80996),o=n(45234),a=n(71041),s=r.Type.Union([r.Type.Literal("next"),r.Type.Literal("slide"),r.Type.Literal("end")]),u=r.Type.Object({scene:r.Type.String(),slide:r.Type.String()}),c=r.Type.Object({id:r.Type.String(),goTo:s,action:r.Type.Union([r.Type.Literal("continue"),r.Type.Literal("tryAgain")]),emotion:r.Type.String(),feedback:r.Type.String(),nextSlide:r.Type.Optional(u),description:r.Type.String()}),l=r.Type.Object({id:r.Type.String(),title:r.Type.String(),goTo:s,type:r.Type.Union([r.Type.Literal("dialogue"),r.Type.Literal("text")]),emotion:r.Type.String(),nextSlide:r.Type.Optional(u),responses:r.Type.Array(c),description:r.Type.String(),hasCharacter:r.Type.Boolean()}),f=r.Type.Composite([i.MediaImageType,r.Type.Object({id:r.Type.String(),filters:r.Type.Array(r.Type.Object({name:r.Type.String(),value:r.Type.String()}))})]),d=r.Type.Object({id:r.Type.String(),name:r.Type.String(),src:r.Type.String(),poses:r.Type.Optional(r.Type.Record(r.Type.String(),f))});t.BlockItemScenarioType=r.Type.Composite([a.BlockItemType,r.Type.Object({title:r.Type.String(),character:d,slides:r.Type.Array(l)})]),t.isScenarioBlockItem=(0,o.makeIsFunction)(t.BlockItemScenarioType),t.assertScenarioBlockItem=(0,o.makeAssertFunction)(t.BlockItemScenarioType)},74563:function(e,t,n){"use strict";Object.defineProperty(t,"__esModule",{value:!0}),t.assertSortingBlockItem=t.isSortingBlockItem=t.BlockItemSortingType=void 0;const r=n(65600),i=n(45234),o=n(71041);t.BlockItemSortingType=r.Type.Composite([o.BlockItemType,r.Type.Object({title:r.Type.String(),pileId:r.Type.Union([r.Type.String(),r.Type.Number()])})]),t.isSortingBlockItem=(0,i.makeIsFunction)(t.BlockItemSortingType),t.assertSortingBlockItem=(0,i.makeAssertFunction)(t.BlockItemSortingType)},85288:function(e,t,n){"use strict";Object.defineProperty(t,"__esModule",{value:!0}),t.assertStatementBlockItem=t.isStatementBlockItem=t.BlockItemStatementType=void 0;const r=n(65600),i=n(45234),o=n(71041);t.BlockItemStatementType=r.Type.Composite([o.BlockItemType,r.Type.Object({paragraph:r.Type.Optional(r.Type.String())})]),t.isStatementBlockItem=(0,i.makeIsFunction)(t.BlockItemStatementType),t.assertStatementBlockItem=(0,i.makeAssertFunction)(t.BlockItemStatementType)},36716:function(e,t,n){"use strict";Object.defineProperty(t,"__esModule",{value:!0}),t.BlockItemStorylineType=void 0;const r=n(65600),i=n(41800),o=n(71041);t.BlockItemStorylineType=r.Type.Composite([o.BlockItemType,r.Type.Object({media:i.MediaStorylineRecordType})])},76061:function(e,t,n){"use strict";Object.defineProperty(t,"__esModule",{value:!0}),t.assertTabsBlockItem=t.isTabsBlockItem=t.BlockItemTabsType=void 0;const r=n(65600),i=n(61999),o=n(45234),a=n(71041);t.BlockItemTabsType=r.Type.Composite([a.BlockItemType,r.Type.Object({title:r.Type.String(),description:r.Type.String(),media:r.Type.Optional(i.MediaRecordType),settings:r.Type.Optional(r.Type.Object({disableZoom:r.Type.Optional(r.Type.Boolean()),fullEmbed:r.Type.Optional(r.Type.Boolean())}))})]),t.isTabsBlockItem=(0,o.makeIsFunction)(t.BlockItemTabsType),t.assertTabsBlockItem=(0,o.makeAssertFunction)(t.BlockItemTabsType)},49747:function(e,t,n){"use strict";Object.defineProperty(t,"__esModule",{value:!0}),t.assertTextBlockItem=t.isTextBlockItem=t.BlockItemTextType=void 0;const r=n(65600),i=n(45234),o=n(71041);t.BlockItemTextType=r.Type.Composite([o.BlockItemType,r.Type.Object({heading:r.Type.Optional(r.Type.String()),paragraph:r.Type.Optional(r.Type.String())})]),t.isTextBlockItem=(0,i.makeIsFunction)(t.BlockItemTextType),t.assertTextBlockItem=(0,i.makeAssertFunction)(t.BlockItemTextType)},47689:function(e,t,n){"use strict";Object.defineProperty(t,"__esModule",{value:!0}),t.assertTimelineBlockItem=t.isTimelineBlockItem=t.BlockItemTimelineType=void 0;const r=n(65600),i=n(61999),o=n(45234),a=n(71041);t.BlockItemTimelineType=r.Type.Composite([a.BlockItemType,r.Type.Object({date:r.Type.String(),title:r.Type.String(),description:r.Type.String(),media:r.Type.Optional(i.MediaRecordType),settings:r.Type.Optional(i.MediaSettingsType)})]),t.isTimelineBlockItem=(0,o.makeIsFunction)(t.BlockItemTimelineType),t.assertTimelineBlockItem=(0,o.makeAssertFunction)(t.BlockItemTimelineType)},51889:function(e,t,n){"use strict";var r=this&&this.__createBinding||(Object.create?function(e,t,n,r){void 0===r&&(r=n);var i=Object.getOwnPropertyDescriptor(t,n);i&&!("get"in i?!t.__esModule:i.writable||i.configurable)||(i={enumerable:!0,get:function(){return t[n]}}),Object.defineProperty(e,r,i)}:function(e,t,n,r){void 0===r&&(r=n),e[r]=t[n]}),i=this&&this.__exportStar||function(e,t){for(var n in e)"default"===n||Object.prototype.hasOwnProperty.call(t,n)||r(t,e,n)};Object.defineProperty(t,"__esModule",{value:!0}),i(n(71041),t),i(n(36357),t),i(n(56628),t),i(n(15384),t),i(n(28038),t),i(n(82971),t),i(n(64246),t),i(n(58642),t),i(n(85814),t),i(n(8790),t),i(n(88014),t),i(n(50041),t),i(n(93900),t),i(n(80656),t),i(n(82993),t),i(n(21245),t),i(n(38876),t),i(n(55722),t),i(n(74563),t),i(n(85288),t),i(n(36716),t),i(n(76061),t),i(n(49747),t),i(n(47689),t)},46710:function(e,t,n){"use strict";Object.defineProperty(t,"__esModule",{value:!0}),t.assertChange=t.isChange=t.ChangeType=t.ChangePathType=t.CommandType=t.UpdateCommandType=void 0;const r=n(65600),i=n(45234);t.UpdateCommandType=r.Type.Object({type:r.Type.Literal("update"),oldValue:r.Type.Unknown(),newValue:r.Type.Unknown()}),t.CommandType=t.UpdateCommandType,t.ChangePathType=r.Type.Array(r.Type.Union([r.Type.String(),r.Type.Record(r.Type.String(),r.Type.Union([r.Type.String(),r.Type.Number()]))])),t.ChangeType=r.Type.Object({id:r.Type.String(),path:t.ChangePathType,proposedAt:r.Type.String(),proposedBy:r.Type.String(),source:r.Type.Optional(r.Type.Union([r.Type.String(),r.Type.Null()])),locale:r.Type.Optional(r.Type.Union([r.Type.String(),r.Type.Null()])),command:t.CommandType}),t.isChange=(0,i.makeIsFunction)(t.ChangeType),t.assertChange=(0,i.makeAssertFunction)(t.ChangeType)},85113:function(e,t,n){"use strict";Object.defineProperty(t,"__esModule",{value:!0}),t.assertChangeset=t.isChangeset=t.ChangesetType=void 0;const r=n(65600),i=n(45234),o=n(46710);t.ChangesetType=r.Type.Array(o.ChangeType,{minItems:1}),t.isChangeset=(0,i.makeIsFunction)(t.ChangesetType),t.assertChangeset=(0,i.makeAssertFunction)(t.ChangesetType)},65389:function(e,t,n){"use strict";var r=this&&this.__createBinding||(Object.create?function(e,t,n,r){void 0===r&&(r=n);var i=Object.getOwnPropertyDescriptor(t,n);i&&!("get"in i?!t.__esModule:i.writable||i.configurable)||(i={enumerable:!0,get:function(){return t[n]}}),Object.defineProperty(e,r,i)}:function(e,t,n,r){void 0===r&&(r=n),e[r]=t[n]}),i=this&&this.__exportStar||function(e,t){for(var n in e)"default"===n||Object.prototype.hasOwnProperty.call(t,n)||r(t,e,n)};Object.defineProperty(t,"__esModule",{value:!0}),i(n(46710),t),i(n(85113),t),i(n(82898),t)},82898:function(e,t,n){"use strict";var r=this&&this.__importDefault||function(e){return e&&e.__esModule?e:{default:e}};Object.defineProperty(t,"__esModule",{value:!0}),t.getCaptionAtPath=t.applyChangeset=t.deconstructPath=void 0;const i=n(32477),o=r(n(64063)),a=n(25422),s=["allowCopy","author","bodyTypefaceId","courseId","createdAt","deleted","duplicatedFromId","experiments","exportSettings","headingTypefaceId","icon","id","isPartnerContentAuthor","jobs","labelSetId","lastUpdatedBy","originalId","partnerContentId","ready","reviewId","selectedAuthorId","shareId","sourceCourseLocaleId","sourceLessonLocaleId","tenantId","transferredAt","type","uiTypefaceId","updatedAt"];function u(e){return"string"==typeof e?void 0:e.id}t.deconstructPath=function(e){const[t]=e;if("course"===t)return{type:"course"};if("lessons"===t){const[,t,n,r]=e,i=u(t);if(null!=i){const t="items"===n?u(r):void 0,o=e.findIndex((e=>"captions"===e));if(-1!==o){const n=u(e[o+1]);if(null!=n)return{type:"caption",lessonId:i,itemId:t,captionId:n.toString()}}return{type:"lesson",lessonId:i,itemId:t}}}return null},t.applyChangeset=function(e,t,n){let r=n;const i=new Array,o=new Array;for(const n of t){const t=c[n.command.type];if(null==t){o.push({change:n,reason:`Command type "${n.command.type}" not supported`});continue}const a=t(e,n,r);switch(a.type){case"accepted":r=a.result,i.push(n);break;case"discarded":o.push({change:n,reason:a.reason})}}return{result:r,accepted:i,discarded:o}};const c={update:function(e,t,n){return l(e,t.path,t.command.newValue,n)}};function l(e,t,n,r){const[i,...a]=t;if(e.length>0)return(0,o.default)(e,t.slice(0,e.length))?l([],t.slice(e.length),n,r):{type:"discarded",reason:"Path does not begin with given prefix"};if(null==i)return{type:"accepted",result:n};if(null==r)return{type:"discarded",reason:`No value at property "${JSON.stringify(i)}"`};if("string"==typeof i){if(s.includes(i))return{type:"discarded",reason:`Property "${i}" is not allowed to be changed`};if("object"!=typeof r||!(i in r))return{type:"discarded",reason:`No value at property "${i}"`};const t=l(e,a,n,r[i]);switch(t.type){case"accepted":return{type:"accepted",result:f(i,t.result,r)};case"discarded":return t}}if(!Array.isArray(r))return{type:"discarded",reason:`Expected array for ref "${JSON.stringify(i)}"`};const u=r.findIndex((e=>d(i,e)));if(-1===u)return{type:"discarded",reason:`Ref "${JSON.stringify(i)}" not found`};const c=l(e,a,n,r[u]);switch(c.type){case"accepted":return{type:"accepted",result:f(u,c.result,r)};case"discarded":return c}}function f(e,t,n){if(Array.isArray(n)){const r=Number(e);if(Number.isInteger(r))return[...n.slice(0,r),t,...n.slice(r+1)]}return{...n,[e]:t}}function d(e,t){return null!=t&&Object.entries(e).every((([e,n])=>t[e]===n))}function p(e,t,n,r){const[a,...s]=n;if(t.length>0)return(0,o.default)(t,n.slice(0,t.length))?p(e,[],n.slice(t.length),r):null;if(null==a)return i.Value.Check(e,r)?r:null;if(null==r)return null;if("string"==typeof a)return p(e,t,s,r[a]);if(!Array.isArray(r))return null;const u=r.findIndex((e=>d(a,e)));return-1===u?null:p(e,t,s,r[u])}t.getCaptionAtPath=function(e,t,n){const r=t.findIndex((e=>"captions"===e));if(-1===r)return null;if(null===u(t[r+1]))return null;const i=t.slice(0,r+2),o=p(a.CaptionType,e,i,n);return null==o?null:{path:i,result:o}}},75612:function(e,t,n){"use strict";var r=this&&this.__createBinding||(Object.create?function(e,t,n,r){void 0===r&&(r=n);var i=Object.getOwnPropertyDescriptor(t,n);i&&!("get"in i?!t.__esModule:i.writable||i.configurable)||(i={enumerable:!0,get:function(){return t[n]}}),Object.defineProperty(e,r,i)}:function(e,t,n,r){void 0===r&&(r=n),e[r]=t[n]}),i=this&&this.__exportStar||function(e,t){for(var n in e)"default"===n||Object.prototype.hasOwnProperty.call(t,n)||r(t,e,n)};Object.defineProperty(t,"__esModule",{value:!0}),t.RiseContentAssertionError=void 0,i(n(53280),t),i(n(22908),t),i(n(65389),t),i(n(44389),t),i(n(91124),t),i(n(59050),t),i(n(86178),t),i(n(25993),t),i(n(3881),t),i(n(61999),t),i(n(97916),t),i(n(22539),t),i(n(53330),t),i(n(53916),t);var o=n(45234);Object.defineProperty(t,"RiseContentAssertionError",{enumerable:!0,get:function(){return o.RiseContentAssertionError}})},23988:function(e,t,n){"use strict";Object.defineProperty(t,"__esModule",{value:!0}),t.assertLesson=t.isLesson=t.LessonType=void 0;const r=n(65600),i=n(61999),o=n(45234);t.LessonType=r.Type.Object({author:r.Type.String(),courseId:r.Type.String(),createdAt:r.Type.Date(),deleted:r.Type.Boolean(),description:r.Type.String(),id:r.Type.Union([r.Type.String(),r.Type.Number()]),items:r.Type.Array(r.Type.Any()),media:r.Type.Record(r.Type.String(),i.MediaAnyType),piles:r.Type.Array(r.Type.Any()),ready:r.Type.Boolean(),title:r.Type.String(),type:r.Type.String(),updatedAt:r.Type.Date(),duplicatedFromId:r.Type.Optional(r.Type.String()),headerImage:r.Type.Optional(i.MediaImageType),icon:r.Type.Optional(r.Type.Union([r.Type.Literal("Article"),r.Type.Literal("Interaction"),r.Type.Literal("Quiz"),r.Type.Literal("Video")])),isPartnerContentAuthor:r.Type.Optional(r.Type.Boolean()),lastUpdatedBy:r.Type.Optional(r.Type.String()),originalId:r.Type.Optional(r.Type.String()),position:r.Type.Optional(r.Type.Integer()),selectedAuthorId:r.Type.Optional(r.Type.String()),transferredAt:r.Type.Optional(r.Type.Date()),sourceLessonLocaleId:r.Type.Optional(r.Type.Union([r.Type.String(),r.Type.Number(),r.Type.Null()]))}),t.isLesson=(0,o.makeIsFunction)(t.LessonType),t.assertLesson=(0,o.makeAssertFunction)(t.LessonType)},45841:function(e,t,n){"use strict";Object.defineProperty(t,"__esModule",{value:!0}),t.AnyLessonType=void 0;const r=n(65600),i=n(37656),o=n(19211),a=n(60551);t.AnyLessonType=r.Type.Union([i.BlocksLessonType,a.SectionLessonType,o.QuizLessonType])},37656:function(e,t,n){"use strict";Object.defineProperty(t,"__esModule",{value:!0}),t.assertBlockLesson=t.isBlockLesson=t.BlocksLessonType=void 0;const r=n(65600),i=n(53280),o=n(45234),a=n(23988);t.BlocksLessonType=r.Type.Composite([a.LessonType,r.Type.Object({type:r.Type.Literal("blocks"),items:r.Type.Array(i.BlockType)})]),t.isBlockLesson=(0,o.makeIsFunction)(t.BlocksLessonType),t.assertBlockLesson=(0,o.makeAssertFunction)(t.BlocksLessonType)},19211:function(e,t,n){"use strict";Object.defineProperty(t,"__esModule",{value:!0}),t.assertQuizLesson=t.isQuizLesson=t.QuizLessonType=void 0;const r=n(65600),i=n(78963),o=n(45234),a=n(23988);t.QuizLessonType=r.Type.Composite([a.LessonType,r.Type.Object({type:r.Type.Literal("quiz"),items:r.Type.Array(i.QuizItemAny),settings:r.Type.Object({passingScore:r.Type.Optional(r.Type.Integer()),randomizeQuestionOrder:r.Type.Optional(r.Type.Boolean()),revealAnswers:r.Type.Optional(r.Type.String()),retryCount:r.Type.Optional(r.Type.Integer()),shuffleAnswerChoices:r.Type.Optional(r.Type.Boolean())})})]),t.isQuizLesson=(0,o.makeIsFunction)(t.QuizLessonType),t.assertQuizLesson=(0,o.makeAssertFunction)(t.QuizLessonType)},60551:function(e,t,n){"use strict";Object.defineProperty(t,"__esModule",{value:!0}),t.assertSectionLesson=t.isSectionLesson=t.SectionLessonType=void 0;const r=n(65600),i=n(45234),o=n(23988);t.SectionLessonType=r.Type.Composite([o.LessonType,r.Type.Object({type:r.Type.Literal("section")})]),t.isSectionLesson=(0,i.makeIsFunction)(t.SectionLessonType),t.assertSectionLesson=(0,i.makeAssertFunction)(t.SectionLessonType)},3881:function(e,t,n){"use strict";var r=this&&this.__createBinding||(Object.create?function(e,t,n,r){void 0===r&&(r=n);var i=Object.getOwnPropertyDescriptor(t,n);i&&!("get"in i?!t.__esModule:i.writable||i.configurable)||(i={enumerable:!0,get:function(){return t[n]}}),Object.defineProperty(e,r,i)}:function(e,t,n,r){void 0===r&&(r=n),e[r]=t[n]}),i=this&&this.__exportStar||function(e,t){for(var n in e)"default"===n||Object.prototype.hasOwnProperty.call(t,n)||r(t,e,n)};Object.defineProperty(t,"__esModule",{value:!0}),i(n(23988),t),i(n(45841),t),i(n(37656),t),i(n(19211),t),i(n(60551),t)},25422:function(e,t,n){"use strict";Object.defineProperty(t,"__esModule",{value:!0}),t.CaptionType=void 0;const r=n(65600);t.CaptionType=r.Type.Object({id:r.Type.String(),key:r.Type.String(),code:r.Type.String(),name:r.Type.Optional(r.Type.String()),filename:r.Type.String(),url:r.Type.Optional(r.Type.String())})},84103:function(e,t,n){"use strict";Object.defineProperty(t,"__esModule",{value:!0}),t.MediaAnyType=void 0;const r=n(65600),i=n(90713),o=n(61988),a=n(80996),s=n(41800),u=n(86433);t.MediaAnyType=r.Type.Union([i.MediaAudioType,o.MediaEmbedType,a.MediaImageType,u.MediaVideoType,s.MediaStorylineType])},90713:function(e,t,n){"use strict";Object.defineProperty(t,"__esModule",{value:!0}),t.MediaAudioRecordType=t.MediaAudioType=void 0;const r=n(65600);t.MediaAudioType=r.Type.Object({type:r.Type.Literal("audio"),key:r.Type.String(),duration:r.Type.Number({minimum:0}),originalUrl:r.Type.Optional(r.Type.String()),pause:r.Type.Optional(r.Type.Boolean())}),t.MediaAudioRecordType=r.Type.Object({audio:t.MediaAudioType})},61988:function(e,t,n){"use strict";Object.defineProperty(t,"__esModule",{value:!0}),t.MediaEmbedRecordType=t.MediaEmbedType=void 0;const r=n(65600);t.MediaEmbedType=r.Type.Object({type:r.Type.Literal("embed"),embedType:r.Type.Union([r.Type.Literal("link"),r.Type.Literal("photo"),r.Type.Literal("video"),r.Type.Literal("iframe")]),src:r.Type.String(),originalUrl:r.Type.Optional(r.Type.Union([r.Type.String(),r.Type.Null()])),provider:r.Type.Optional(r.Type.Union([r.Type.String(),r.Type.Null()])),providerUrl:r.Type.Optional(r.Type.Union([r.Type.String(),r.Type.Null()])),thumbnail:r.Type.Optional(r.Type.Union([r.Type.String(),r.Type.Null()])),favicon:r.Type.Optional(r.Type.Union([r.Type.String(),r.Type.Null()])),title:r.Type.Optional(r.Type.Union([r.Type.String(),r.Type.Null()])),description:r.Type.Optional(r.Type.Union([r.Type.String(),r.Type.Null()])),useRelativePath:r.Type.Optional(r.Type.Boolean()),pause:r.Type.Optional(r.Type.Boolean())}),t.MediaEmbedRecordType=r.Type.Object({embed:t.MediaEmbedType})},80996:function(e,t,n){"use strict";Object.defineProperty(t,"__esModule",{value:!0}),t.MediaImageRecordType=t.MediaImageType=void 0;const r=n(65600),i=r.Type.Object({type:r.Type.Optional(r.Type.Literal("image")),key:r.Type.String(),src:r.Type.Optional(r.Type.String()),thumbnail:r.Type.Optional(r.Type.String()),thumbnailKey:r.Type.Optional(r.Type.String()),originalUrl:r.Type.Optional(r.Type.String()),overlayColor:r.Type.Optional(r.Type.String()),alpha:r.Type.Optional(r.Type.Number({minimum:0,maximum:1})),crushedKey:r.Type.Optional(r.Type.String()),useCrushedKey:r.Type.Optional(r.Type.Boolean()),alt:r.Type.Optional(r.Type.String()),fillWidth:r.Type.Optional(r.Type.Boolean()),align:r.Type.Optional(r.Type.Union([r.Type.Literal("left"),r.Type.Literal("center"),r.Type.Literal("right")]))});t.MediaImageType=r.Type.Composite([i,r.Type.Object({isSquare:r.Type.Optional(r.Type.Boolean()),originalImage:r.Type.Optional(i),dimensions:r.Type.Optional(r.Type.Object({height:r.Type.Integer({minimum:0}),left:r.Type.Integer({minimum:0}),originalHeight:r.Type.Integer({minimum:0}),originalWidth:r.Type.Integer({minimum:0}),top:r.Type.Integer({minimum:0}),width:r.Type.Integer({minimum:0})}))})]),t.MediaImageRecordType=r.Type.Object({image:t.MediaImageType})},87791:function(e,t,n){"use strict";Object.defineProperty(t,"__esModule",{value:!0}),t.MediaRecordType=void 0;const r=n(65600),i=n(90713),o=n(61988),a=n(80996),s=n(41800),u=n(86433);t.MediaRecordType=r.Type.Partial(r.Type.Composite([i.MediaAudioRecordType,o.MediaEmbedRecordType,a.MediaImageRecordType,s.MediaStorylineRecordType,u.MediaVideoRecordType]))},6914:function(e,t,n){"use strict";Object.defineProperty(t,"__esModule",{value:!0}),t.MediaSettingsType=void 0;const r=n(65600);t.MediaSettingsType=r.Type.Object({disableZoom:r.Type.Optional(r.Type.Boolean()),fullEmbed:r.Type.Optional(r.Type.Boolean()),showMetaData:r.Type.Optional(r.Type.Boolean())})},41800:function(e,t,n){"use strict";Object.defineProperty(t,"__esModule",{value:!0}),t.MediaStorylineRecordType=t.MediaStorylineType=void 0;const r=n(65600);t.MediaStorylineType=r.Type.Object({type:r.Type.Literal("storyline"),src:r.Type.String(),title:r.Type.String(),thumbnail:r.Type.Optional(r.Type.String()),processing:r.Type.Optional(r.Type.Boolean()),contentPrefix:r.Type.String(),meta:r.Type.Object({title:r.Type.String(),version:r.Type.String(),course_id:r.Type.String(),thumbnail:r.Type.String(),stage:r.Type.Object({width:r.Type.Number(),height:r.Type.Number()}),player:r.Type.Object({name:r.Type.String(),width:r.Type.Number(),height:r.Type.Number()}),scenes:r.Type.Array(r.Type.Object({title:r.Type.String()})),slides:r.Type.Array(r.Type.Object({id:r.Type.String(),title:r.Type.String(),scene_index:r.Type.String()}))})}),t.MediaStorylineRecordType=r.Type.Object({storyline:t.MediaStorylineType})},86433:function(e,t,n){"use strict";Object.defineProperty(t,"__esModule",{value:!0}),t.MediaVideoRecordType=t.MediaVideoType=void 0;const r=n(65600),i=n(25422);t.MediaVideoType=r.Type.Object({type:r.Type.Literal("video"),key:r.Type.String(),url:r.Type.String(),poster:r.Type.Optional(r.Type.String()),duration:r.Type.Number({minimum:0}),inputKey:r.Type.String(),thumbnail:r.Type.Optional(r.Type.String()),captionUID:r.Type.Optional(r.Type.String()),originalUrl:r.Type.Optional(r.Type.String()),transcodeId:r.Type.Optional(r.Type.String()),pause:r.Type.Optional(r.Type.Boolean()),captions:r.Type.Optional(r.Type.Array(i.CaptionType))}),t.MediaVideoRecordType=r.Type.Object({video:t.MediaVideoType})},61999:function(e,t,n){"use strict";var r=this&&this.__createBinding||(Object.create?function(e,t,n,r){void 0===r&&(r=n);var i=Object.getOwnPropertyDescriptor(t,n);i&&!("get"in i?!t.__esModule:i.writable||i.configurable)||(i={enumerable:!0,get:function(){return t[n]}}),Object.defineProperty(e,r,i)}:function(e,t,n,r){void 0===r&&(r=n),e[r]=t[n]}),i=this&&this.__exportStar||function(e,t){for(var n in e)"default"===n||Object.prototype.hasOwnProperty.call(t,n)||r(t,e,n)};Object.defineProperty(t,"__esModule",{value:!0}),i(n(25422),t),i(n(84103),t),i(n(90713),t),i(n(61988),t),i(n(80996),t),i(n(87791),t),i(n(6914),t),i(n(41800),t),i(n(86433),t)},66234:function(e,t,n){"use strict";Object.defineProperty(t,"__esModule",{value:!0}),t.QuizItemType=t.QuizItemSettingsType=t.QuizItemFeedbackType=t.QuizItemAnswerType=void 0;const r=n(65600),i=n(61999);t.QuizItemAnswerType=r.Type.Object({id:r.Type.Union([r.Type.String(),r.Type.Number()]),title:r.Type.String(),feedback:r.Type.Optional(r.Type.String())}),t.QuizItemFeedbackType=r.Type.Object({feedback:r.Type.Optional(r.Type.String()),feedbackType:r.Type.Optional(r.Type.Union([r.Type.Literal("ANY"),r.Type.Literal("CORRECT_INCORRECT"),r.Type.Literal("CHOICE")])),feedbackCorrect:r.Type.Optional(r.Type.String()),feedbackIncorrect:r.Type.Optional(r.Type.String())}),t.QuizItemSettingsType=r.Type.Object({isCaseSensitive:r.Type.Optional(r.Type.Boolean())}),t.QuizItemType=r.Type.Composite([t.QuizItemFeedbackType,r.Type.Object({id:r.Type.Union([r.Type.String(),r.Type.Number()]),title:r.Type.String(),media:r.Type.Optional(i.MediaRecordType),answers:r.Type.Array(t.QuizItemAnswerType),settings:r.Type.Optional(t.QuizItemSettingsType)})])},78963:function(e,t,n){"use strict";Object.defineProperty(t,"__esModule",{value:!0}),t.assertQuizItem=t.isQuizItem=t.QuizItemAny=void 0;const r=n(65600),i=n(45234),o=n(29446),a=n(12701),s=n(78784),u=n(17861),c=n(87233);t.QuizItemAny=r.Type.Union([o.QuizItemFillinType,u.QuizItemMultipleResponseType,s.QuizItemMultipleChoiceType,c.QuizItemQuestionBankType,a.QuizItemMatchingType]),t.isQuizItem=(0,i.makeIsFunction)(t.QuizItemAny),t.assertQuizItem=(0,i.makeAssertFunction)(t.QuizItemAny)},29446:function(e,t,n){"use strict";Object.defineProperty(t,"__esModule",{value:!0}),t.assertQuizItemFillin=t.isQuizItemFillin=t.QuizItemFillinType=void 0;const r=n(65600),i=n(45234),o=n(66234);t.QuizItemFillinType=r.Type.Composite([o.QuizItemType,r.Type.Object({type:r.Type.Literal("FILL_IN_THE_BLANK")})]),t.isQuizItemFillin=(0,i.makeIsFunction)(t.QuizItemFillinType),t.assertQuizItemFillin=(0,i.makeAssertFunction)(t.QuizItemFillinType)},12701:function(e,t,n){"use strict";Object.defineProperty(t,"__esModule",{value:!0}),t.assertQuizItemMatching=t.isQuizItemMatching=t.QuizItemMatchingType=void 0;const r=n(65600),i=n(45234),o=n(66234);t.QuizItemMatchingType=r.Type.Composite([o.QuizItemType,r.Type.Object({type:r.Type.Literal("MATCHING"),answers:r.Type.Composite([o.QuizItemType.answers,r.Type.Object({matchTitle:r.Type.String()})])})]),t.isQuizItemMatching=(0,i.makeIsFunction)(t.QuizItemMatchingType),t.assertQuizItemMatching=(0,i.makeAssertFunction)(t.QuizItemMatchingType)},78784:function(e,t,n){"use strict";Object.defineProperty(t,"__esModule",{value:!0}),t.assertQuizItemMultipleChoice=t.isQuizItemMultipleChoice=t.QuizItemMultipleChoiceType=void 0;const r=n(65600),i=n(45234),o=n(66234);t.QuizItemMultipleChoiceType=r.Type.Composite([o.QuizItemType,r.Type.Object({type:r.Type.Literal("MULTIPLE_CHOICE"),correct:r.Type.String(),corrects:r.Type.Array(r.Type.String(),{minItems:1,maxItems:1})})]),t.isQuizItemMultipleChoice=(0,i.makeIsFunction)(t.QuizItemMultipleChoiceType),t.assertQuizItemMultipleChoice=(0,i.makeAssertFunction)(t.QuizItemMultipleChoiceType)},17861:function(e,t,n){"use strict";Object.defineProperty(t,"__esModule",{value:!0}),t.assertQuizItemMultipleResponse=t.isQuizItemMultipleResponse=t.QuizItemMultipleResponseType=void 0;const r=n(65600),i=n(45234),o=n(66234);t.QuizItemMultipleResponseType=r.Type.Composite([o.QuizItemType,r.Type.Object({type:r.Type.Literal("MULTIPLE_RESPONSE"),corrects:r.Type.Array(r.Type.String())})]),t.isQuizItemMultipleResponse=(0,i.makeIsFunction)(t.QuizItemMultipleResponseType),t.assertQuizItemMultipleResponse=(0,i.makeAssertFunction)(t.QuizItemMultipleResponseType)},87233:function(e,t,n){"use strict";Object.defineProperty(t,"__esModule",{value:!0}),t.assertQuizItemQuestionBank=t.isQuizItemQuestionBank=t.QuizItemQuestionBankType=void 0;const r=n(65600),i=n(45234),o=n(66234);t.QuizItemQuestionBankType=r.Type.Composite([o.QuizItemType,r.Type.Object({type:r.Type.Literal("DRAW_FROM_QUESTION_BANK"),questionBankId:r.Type.String(),questionBankTitle:r.Type.String(),questionBankUpdatedAt:r.Type.String(),drawCount:r.Type.Number(),questions:r.Type.Array(r.Type.Object({id:r.Type.Union([r.Type.String(),r.Type.Number()]),type:r.Type.Literal("MULTIPLE_CHOICE"),title:r.Type.String(),correct:r.Type.String(),answers:o.QuizItemType.answers}))})]),t.isQuizItemQuestionBank=(0,i.makeIsFunction)(t.QuizItemQuestionBankType),t.assertQuizItemQuestionBank=(0,i.makeAssertFunction)(t.QuizItemQuestionBankType)},53330:function(e,t,n){"use strict";var r=this&&this.__createBinding||(Object.create?function(e,t,n,r){void 0===r&&(r=n);var i=Object.getOwnPropertyDescriptor(t,n);i&&!("get"in i?!t.__esModule:i.writable||i.configurable)||(i={enumerable:!0,get:function(){return t[n]}}),Object.defineProperty(e,r,i)}:function(e,t,n,r){void 0===r&&(r=n),e[r]=t[n]}),i=this&&this.__exportStar||function(e,t){for(var n in e)"default"===n||Object.prototype.hasOwnProperty.call(t,n)||r(t,e,n)};Object.defineProperty(t,"__esModule",{value:!0}),i(n(66234),t),i(n(29446),t),i(n(12701),t),i(n(78784),t),i(n(17861),t),i(n(87233),t)},69117:function(e,t){"use strict";Object.defineProperty(t,"__esModule",{value:!0})},62427:function(e,t){"use strict";Object.defineProperty(t,"__esModule",{value:!0})},48796:function(e,t){"use strict";Object.defineProperty(t,"__esModule",{value:!0})},53916:function(e,t,n){"use strict";var r=this&&this.__createBinding||(Object.create?function(e,t,n,r){void 0===r&&(r=n);var i=Object.getOwnPropertyDescriptor(t,n);i&&!("get"in i?!t.__esModule:i.writable||i.configurable)||(i={enumerable:!0,get:function(){return t[n]}}),Object.defineProperty(e,r,i)}:function(e,t,n,r){void 0===r&&(r=n),e[r]=t[n]}),i=this&&this.__exportStar||function(e,t){for(var n in e)"default"===n||Object.prototype.hasOwnProperty.call(t,n)||r(t,e,n)};Object.defineProperty(t,"__esModule",{value:!0}),i(n(69117),t),i(n(62427),t),i(n(48796),t)},45234:function(e,t,n){"use strict";Object.defineProperty(t,"__esModule",{value:!0}),t.makeAssertFunction=t.makeIsFunction=t.RiseContentAssertionError=void 0;const r=n(32477);class i extends AggregateError{}t.RiseContentAssertionError=i,t.makeIsFunction=function(e){return function(t){return r.Value.Check(e,t)}},t.makeAssertFunction=function(e){return function(t){if(!r.Value.Check(e,t))throw new i(r.Value.Errors(e,t))}}},64057:function(e,t,n){var r=n(88635),i=n(93645),o=n(64430);e.exports=i((function(e,t,n){var i={};return function(){for(var a=[],s=arguments.length;s--;)a[s]=arguments[s];return o((function(){var o=t.apply(null,a);return i[o]||(i[o]={},i[o].async=r((function(e,t){Object.assign(i[o],{reject:e,resolve:t})}))),clearTimeout(i[o].timeout),i[o].timeout=setTimeout((function(){var e=i[o],t=e.reject,r=e.resolve;n.apply(null,a).fork(t,r),delete i[o]}),e),i[o].async}))}}))},71066:function(e,t,n){var r=n(88635),i=n(93645),o=n(64430),a=n(12269);e.exports=i((function(e,t,n){var i={},s=function(e){i[e].last=Date.now();var t=i[e],r=t.args,o=t.reject,a=t.resolve;n.apply(null,r).fork(o,a),delete i[e].args,delete i[e].timeout};return function(){for(var n=[],u=arguments.length;u--;)n[u]=arguments[u];return o((function(){var o=t.apply(null,n);i[o]||(i[o]={},i[o].async=r((function(e,t){Object.assign(i[o],{reject:e,resolve:t})}))),i[o].args=n;var u=Date.now()-(i[o].last||0);if(!i[o].timeout){var c=a(0,e-u);i[o].timeout=setTimeout(s.bind(null,o),c)}return i[o].async}))}}))},88635:function(e,t,n){var r=n(67607),i=n(91421),o=n(49761).type("Async"),a=n(49761).typeFn(o(),3),s=n(70911),u=n(64388),c=n(2167),l=n(79025),f=n(89411),d=n(19380),p=n(97798),h=n(48326),g=n(91042),m=n(96774),y=n(32126),v=function(e){return b((function(t,n){return n(e)}))};function b(e){var t;if(!h(e))throw new TypeError("Async: Function required");var n=v,r=function(){return"Async"+i(e)};function u(t,n,r){if(!h(t)||!h(n))throw new TypeError("Async.fork: Reject and resolve functions required");var i=!1,o=!1,a=h(r)?r:f,s=function(e,t){if(!o)return o=!0,i?f():e(t)},u=e(s.bind(null,t),s.bind(null,n)),c=h(u)?u:f;return l((function(){return a((c(),void(i=!0)))}))}function d(e){return function(t){if(!h(t))throw new TypeError("Async."+e+": Function required");return b((function(e,n){return u(e,c(n,t))}))}}function p(e){return function(t,n){if(!h(t)||!h(n))throw new TypeError("Async."+e+": Functions required for both arguments");return b((function(e,r){return u(c(e,t),c(r,n))}))}}function g(e){return function(t){if(!y(b,t))throw new TypeError("Async."+e+": Async required");return b((function(e,n){var r=f,i=f;return r=u((function(){i=t.fork(e,n)}),n),l((function(){return i(r())}))}))}}function m(e){return function(t){if(!h(t))throw new TypeError("Async."+e+": Async returning function required");return b((function(n,r){var i=f,o=f;return i=u(n,(function(i){var a=t(i);if(!y(b,a))throw new TypeError("Async."+e+": Function must return another Async");o=a.fork(n,r)})),l((function(){return o(i())}))}))}}return(t={fork:u,toPromise:function(){return new Promise((function(e,t){u(t,e)}))},inspect:r,toString:r,type:o,swap:function(e,t){if(!h(e)||!h(t))throw new TypeError("Async.swap: Functions required for both arguments");return b((function(n,r){return u(c(r,e),c(n,t))}))},race:function(e){if(!y(b,e))throw new TypeError("Async.race: Async required");return b((function(t,n){var r=l((function(e,r){return e?n(r):t(r)})),i=r.bind(null,!0),o=r.bind(null,!1),a=u(o,i),s=e.fork(o,i);return function(){a(),s()}}))},coalesce:function(e,t){if(!h(e)||!h(t))throw new TypeError("Async.coalesce: Functions required for both arguments");return b((function(n,r){return u(c(r,e),c(r,t))}))},ap:function(e){if(!y(b,e))throw new TypeError("Async.ap: Async required");return b((function(t,n){var r=null,i=null,o=!1,a=!1,s=!1,f=l(t);function d(){!s&&o&&a&&c(n,r)(i)}var p=u(f,(function(e){if(!h(e))throw new TypeError("Async.ap: Wrapped value must be a function");o=!0,r=e,d()})),g=e.fork(f,(function(e){a=!0,i=e,d()}));return function(){p(),g(),s=!0}}))},of:n,alt:g("alt"),bimap:p("bimap"),map:d("map"),chain:m("chain")})[s.of]=n,t[s.alt]=g(s.alt),t[s.bimap]=p(s.bimap),t[s.map]=d(s.map),t[s.chain]=m(s.chain),t["@@type"]=a,t.constructor=b,t}b.of=v,b.type=o,b[s.of]=v,b["@@type"]=a,b.Rejected=function(e){return b((function(t){return t(e)}))},b.Resolved=v,b.fromPromise=function(e){if(!h(e))throw new TypeError("Async.fromPromise: Promise returning function required");return function(){var t=arguments;return b((function(n,r){var i=e.apply(null,t);if(!m(i))throw new TypeError("Async.fromPromise: Promise returning function required");i.then(r).catch(n)}))}},b.fromNode=function(e,t){if(!h(e))throw new TypeError("Async.fromNode: CPS function required");return function(){for(var n=[],r=arguments.length;r--;)n[r]=arguments[r];return b((function(r,i){e.apply(t,n.concat((function(e,t){return e?r(e):i(t)})))}))}},b.all=function(e){if(!p(e)||!e.reduce((function(e,t){return e&&y(b,t)}),!0))throw new TypeError("Async.all: Foldable structure of Asyncs required");return d(e)?u.sequence(b.of,e):e.sequence(b.of)},b.rejectAfter=function(e,t){if(!(g(e)&&e>=0))throw new TypeError("Async.rejectAfter: Positive Integer required for first argument");return b((function(n){var r=setTimeout((function(){n(t)}),e);return function(){clearTimeout(r)}}))},b.resolveAfter=function(e,t){if(!(g(e)&&e>=0))throw new TypeError("Async.resolveAfter: Positive Integer required for first argument");return b((function(n,r){var i=setTimeout((function(){r(t)}),e);return function(){clearTimeout(i)}}))},b["@@implements"]=r(["alt","ap","bimap","chain","map","of"]),e.exports=b},64430:function(e,t,n){var r=n(67607),i=n(91421),o=n(49761).type("IO"),a=n(49761).typeFn(o(),2),s=n(70911),u=n(2167),c=n(48326),l=n(32126),f=function(e){return d((function(){return e}))};function d(e){var t;if(!c(e))throw new TypeError("IO: Must wrap a function");var n=f,r=function(){return"IO"+i(e)};function p(t){return function(n){if(!c(n))throw new TypeError("IO."+t+": Function required");return d(u(n,e))}}function h(t){return function(n){if(!c(n))throw new TypeError("IO."+t+": Function required");return d((function(){var r=n(e());if(!l(d,r))throw new TypeError("IO."+t+": Function must return an IO");return r.run()}))}}return(t={inspect:r,toString:r,run:e,type:o,ap:function(t){if(!l(d,t))throw new TypeError("IO.ap: IO required");return d((function(){var n=e();if(!c(n))throw new TypeError("IO.ap: Wrapped value must be a function");return t.map(n).run()}))},of:n,map:p("map"),chain:h("chain")})[s.of]=n,t[s.map]=p(s.map),t[s.chain]=h(s.chain),t["@@type"]=a,t.constructor=d,t}d.of=f,d.type=o,d[s.of]=f,d["@@type"]=a,d["@@implements"]=r(["ap","chain","map","of"]),e.exports=d},89411:function(e){e.exports=Function.prototype},31646:function(e,t,n){var r=n(67158),i=n(60060);e.exports=function(e){return function(t){return r(e)?e.of(t):i(Array,e)?[t]:e(t)}}},64388:function(e,t,n){var r=n(86827),i=n(19380),o=n(30191),a=n(48326),s=n(32126),u=n(33748),c=n(31646),l=function(e){return e},f=function(e){return function(t){return e.concat(t)}};function d(e,t){return function(n,o){var a=t(o);if(!r(n)&&!i(n)||!s(n,a))throw new TypeError("Array."+e+": Must wrap Applys of the same type");return i(a)?h(n,p((function(e){return f([e])}),a)):a.map((function(e){return f([e])})).ap(n)}}var p=function(e,t){return t.map((function(t){return e(t)}))};function h(e,t){if(!t.length||!t.reduce((function(e,t){return e&&a(t)}),!0))throw new TypeError("Array.ap: Second Array must all be functions");return t.reduce((function(t,n){return t.concat(p(n,e))}),[])}e.exports={ap:h,chain:function(e,t){return t.reduce((function(t,n){var r=e(n);if(!i(r))throw new TypeError("Array.chain: Function must return an Array");return t.concat(r)}),[])},fold:function(e){if(o(e))throw new TypeError("Array.fold: Non-empty Array of Semigroups required");var t=e[0];if(!u(t))throw new TypeError("Array.fold: Must contain Semigroups of the same type");return e.reduce((function(e,t){if(!s(e,t))throw new TypeError("Array.fold: Must contain Semigroups of the same type");return e.concat(t)}))},foldMap:function(e,t){if(o(t))throw new TypeError("Array.foldMap: Non-empty Array required");var n=e(t[0]);if(!u(n))throw new TypeError("Array.foldMap: Provided function must return Semigroups of the same type");return 1===t.length?n:t.slice(1).reduce((function(t,n){var r=e(n);if(!s(t,r)||!u(r))throw new TypeError("Array.foldMap: Provided function must return Semigroups of the same type");return t.concat(r)}),n)},map:p,sequence:function(e,t){var n=c(e);return t.reduceRight(d("sequence",l),n([]))},traverse:function(e,t,n){var r=c(e);return n.reduceRight(d("traverse",t),r([]))}}},2167:function(e){e.exports=function(e,t){return function(n){return e(t(n))}}},37989:function(e,t,n){var r=n(48326);function i(e,t){return r(e)?e.length>1?e.bind(null,t):e.call(null,t):e}e.exports=function e(t){return function(){for(var n=[],o=arguments.length;o--;)n[o]=arguments[o];var a=n.length?n:[void 0];if(a.length<t.length)return e(Function.bind.apply(t,[null].concat(a)));var s=a.length===t.length?t.apply(null,a):a.reduce(i,t);return r(s)?e(s):s}}},70911:function(e){e.exports={alt:"fantasy-land/alt",bimap:"fantasy-land/bimap",chain:"fantasy-land/chain",compose:"fantasy-land/compose",concat:"fantasy-land/concat",contramap:"fantasy-land/contramap",empty:"fantasy-land/empty",equals:"fantasy-land/equals",extend:"fantasy-land/extend",id:"fantasy-land/id",map:"fantasy-land/map",of:"fantasy-land/of",promap:"fantasy-land/promap",reduce:"fantasy-land/reduce",zero:"fantasy-land/zero"}},33333:function(e,t,n){var r=n(48326),i=n(70911);e.exports=function(e,t){return!!t&&(function(e,t){return r(t[i[e]])||r(t[e])}(e,t)||function(e,t){return r(t["@@implements"])&&!!t["@@implements"](e)}(e,t))}},67607:function(e){e.exports=function(e){return function(t){return-1!==e.indexOf(t)}}},91421:function(e,t,n){var r=n(19380),i=n(48326),o=n(22323),a=n(47071),s=n(77136);function u(e){return e&&i(e.inspect)?" "+e.inspect():i(e)?" Function":r(e)?" ["+(((t=e).length?t.map(u).reduce((function(e,t){return e+","+t})):t)+" ]"):o(e)?" { "+Object.keys(e).reduce((function(t,n){return t.concat([n+":"+u(e[n])])}),[]).join(", ")+" }":a(e)?' "'+e+'"':s(e)?" "+e.toString():" "+e;var t}e.exports=u},67158:function(e,t,n){var r=n(33333),i=n(86827);e.exports=function(e){return i(e)&&(r("of",e)||r("of",e.constructor))}},86827:function(e,t,n){var r=n(33333),i=n(99574);e.exports=function(e){return i(e)&&r("ap",e)}},19380:function(e){e.exports=function(e){return Array.isArray(e)}},30191:function(e,t,n){var r=n(22323);e.exports=function(e){return r(e)?!Object.keys(e).length:!e||void 0===e.length||!e.length}},97798:function(e,t,n){var r=n(33333);e.exports=function(e){return!!e&&r("reduce",e)}},48326:function(e){e.exports=function(e){return"function"==typeof e}},99574:function(e,t,n){var r=n(33333);e.exports=function(e){return!!e&&r("map",e)}},91042:function(e,t,n){var r=n(29241);e.exports=function(e){return r(e)&&isFinite(e)&&Math.floor(e)===e}},29241:function(e){e.exports=function(e){return"number"==typeof e&&!isNaN(e)}},22323:function(e){var t=Object.prototype.toString;e.exports=function(e){return!!e&&"[object Object]"===t.call(e)}},96774:function(e,t,n){var r=n(48326);e.exports=function(e){return!!e&&r(e.then)&&r(e.catch)}},32126:function(e,t,n){var r=n(37989),i=n(48326),o=n(21223);e.exports=r((function(e,t){var n=o(e),r=o(t);return n===r||i(e)&&e.name===r||i(t)&&t.name===n}))},33748:function(e,t,n){var r=n(47071),i=n(33333);e.exports=function(e){return r(e)||!!e&&i("concat",e)}},47071:function(e){e.exports=function(e){return"string"==typeof e}},77136:function(e){e.exports=function(e){return"symbol"==typeof e}},60060:function(e,t,n){var r=n(48326);e.exports=function(e,t){return r(t)&&(e===t||e.name===t.name)}},79025:function(e){e.exports=function(e){var t,n;return function(){return t||(t=!0,n=e.apply(null,arguments)),n}}},21223:function(e,t,n){var r=n(48326);e.exports=function(e){return e&&r(e.type)?e.type():{}.toString.call(e).slice(8,-1)}},49761:function(e){var t={unk:function(){return"unknown"},All:function(){return"All"},Any:function(){return"Any"},Arrow:function(){return"Arrow"},Assign:function(){return"Assign"},Async:function(){return"Async"},Const:function(){return"Const"},Either:function(){return"Either"},Endo:function(){return"Endo"},Equiv:function(){return"Equiv"},First:function(){return"First"},Identity:function(){return"Identity"},IO:function(){return"IO"},Last:function(){return"Last"},List:function(){return"List"},Max:function(){return"Max"},Maybe:function(){return"Maybe"},Min:function(){return"Min"},Pair:function(){return"Pair"},Pred:function(){return"Pred"},Prod:function(){return"Prod"},Reader:function(){return"Reader"},Result:function(){return"Result"},Star:function(){return"Star"},State:function(){return"State"},Sum:function(){return"Sum"},Tuple:function(e){return e+"-Tuple"},Unit:function(){return"Unit"},Writer:function(){return"Writer"}},n=function(e){return t[e]||t.unk};e.exports={proxy:function(e){return{type:n(e)}},type:n,typeFn:function(e,t,r){return"crocks/"+n(e)(r)+"@"+(t||0)}}},93645:function(e,t,n){var r=n(66747),i=n(90061),o=r((function(e){return i(e.length,e)}));e.exports=o},90061:function(e,t,n){var r=n(53998),i=n(66747),o=n(45018),a=n(70267),s=o((function(e,t){return 1===e?i(t):r(e,a(e,[],t))}));e.exports=s},53998:function(e){e.exports=function(e,t){switch(e){case 0:return function(){return t.apply(this,arguments)};case 1:return function(e){return t.apply(this,arguments)};case 2:return function(e,n){return t.apply(this,arguments)};case 3:return function(e,n,r){return t.apply(this,arguments)};case 4:return function(e,n,r,i){return t.apply(this,arguments)};case 5:return function(e,n,r,i,o){return t.apply(this,arguments)};case 6:return function(e,n,r,i,o,a){return t.apply(this,arguments)};case 7:return function(e,n,r,i,o,a,s){return t.apply(this,arguments)};case 8:return function(e,n,r,i,o,a,s,u){return t.apply(this,arguments)};case 9:return function(e,n,r,i,o,a,s,u,c){return t.apply(this,arguments)};case 10:return function(e,n,r,i,o,a,s,u,c,l){return t.apply(this,arguments)};default:throw new Error("First argument to _arity must be a non-negative integer no greater than ten")}}},66747:function(e,t,n){var r=n(79178);e.exports=function(e){return function t(n){return 0===arguments.length||r(n)?t:e.apply(this,arguments)}}},45018:function(e,t,n){var r=n(66747),i=n(79178);e.exports=function(e){return function t(n,o){switch(arguments.length){case 0:return t;case 1:return i(n)?t:r((function(t){return e(n,t)}));default:return i(n)&&i(o)?t:i(n)?r((function(t){return e(t,o)})):i(o)?r((function(t){return e(n,t)})):e(n,o)}}}},70267:function(e,t,n){var r=n(53998),i=n(79178);e.exports=function e(t,n,o){return function(){for(var a=[],s=0,u=t,c=0;c<n.length||s<arguments.length;){var l;c<n.length&&(!i(n[c])||s>=arguments.length)?l=n[c]:(l=arguments[s],s+=1),a[c]=l,i(l)||(u-=1),c+=1}return u<=0?o.apply(this,a):r(u,e(t,a,o))}}},79178:function(e){e.exports=function(e){return null!=e&&"object"==typeof e&&!0===e["@@functional/placeholder"]}},12269:function(e,t,n){var r=n(45018)((function(e,t){return t>e?t:e}));e.exports=r},22851:function(e,t){"use strict";Object.defineProperty(t,"__esModule",{value:!0}),t.BLANK_URL=t.relativeFirstCharacters=t.urlSchemeRegex=t.ctrlCharactersRegex=t.htmlCtrlEntityRegex=t.htmlEntitiesRegex=t.invalidProtocolRegex=void 0,t.invalidProtocolRegex=/^([^\w]*)(javascript|data|vbscript)/im,t.htmlEntitiesRegex=/&#(\w+)(^\w|;)?/g,t.htmlCtrlEntityRegex=/&(newline|tab);/gi,t.ctrlCharactersRegex=/[\u0000-\u001F\u007F-\u009F\u2000-\u200D\uFEFF]/gim,t.urlSchemeRegex=/^.+(:|&colon;)/gim,t.relativeFirstCharacters=[".","/"],t.BLANK_URL="about:blank"},17967:function(e,t,n){"use strict";t.N=void 0;var r=n(22851);t.N=function(e){if(!e)return r.BLANK_URL;var t,n=(t=e,t.replace(r.ctrlCharactersRegex,"").replace(r.htmlEntitiesRegex,(function(e,t){return String.fromCharCode(t)}))).replace(r.htmlCtrlEntityRegex,"").replace(r.ctrlCharactersRegex,"").trim();if(!n)return r.BLANK_URL;if(function(e){return r.relativeFirstCharacters.indexOf(e[0])>-1}(n))return n;var i=n.match(r.urlSchemeRegex);if(!i)return n;var o=i[0];return r.invalidProtocolRegex.test(o)?r.BLANK_URL:n}},14201:function(e,t,n){"use strict";n.d(t,{fy:function(){return Kt}});var r={log:"log",debug:"debug",info:"info",warn:"warn",error:"error"},i=function(e){for(var t=[],n=1;n<arguments.length;n++)t[n-1]=arguments[n];Object.prototype.hasOwnProperty.call(r,e)||(e=r.log),i[e].apply(i,t)};function o(e,t){return function(){for(var n=[],r=0;r<arguments.length;r++)n[r]=arguments[r];try{return e.apply(void 0,n)}catch(e){i.error(t,e)}}}i.debug=console.debug.bind(console),i.log=console.log.bind(console),i.info=console.info.bind(console),i.warn=console.warn.bind(console),i.error=console.error.bind(console);var a,s=function(e,t,n){if(n||2===arguments.length)for(var r,i=0,o=t.length;i<o;i++)!r&&i in t||(r||(r=Array.prototype.slice.call(t,0,i)),r[i]=t[i]);return e.concat(r||Array.prototype.slice.call(t))},u=!1;function c(e){u=e}function l(e,t,n){var r=n.value;n.value=function(){for(var e=[],t=0;t<arguments.length;t++)e[t]=arguments[t];var n=a?f(r):r;return n.apply(this,e)}}function f(e){return function(){return d(e,this,arguments)}}function d(e,t,n){try{return e.apply(t,n)}catch(e){if(p(r.error,e),a)try{a(e)}catch(e){p(r.error,e)}}}function p(e){for(var t=[],n=1;n<arguments.length;n++)t[n-1]=arguments[n];u&&i.apply(void 0,s([e,"[MONITOR]"],t,!1))}var h=1e3,g=6e4;function m(e,t,n){var r,i,o=!n||void 0===n.leading||n.leading,a=!n||void 0===n.trailing||n.trailing,s=!1;return{throttled:function(){for(var n=[],u=0;u<arguments.length;u++)n[u]=arguments[u];s?r=n:(o?e.apply(void 0,n):r=n,s=!0,i=setTimeout((function(){a&&r&&e.apply(void 0,r),s=!1,r=void 0}),t))},cancel:function(){clearTimeout(i),s=!1,r=void 0}}}function y(e){for(var t=[],n=1;n<arguments.length;n++)t[n-1]=arguments[n];return t.forEach((function(t){for(var n in t)Object.prototype.hasOwnProperty.call(t,n)&&(e[n]=t[n])})),e}function v(e){return e?(parseInt(e,10)^16*Math.random()>>parseInt(e,10)/4).toString(16):"".concat(1e7,"-").concat(1e3,"-").concat(4e3,"-").concat(8e3,"-").concat(1e11).replace(/[018]/g,v)}function b(e){return 0!==e&&100*Math.random()<=e}function _(){}function w(e,t,n){if(null==e)return JSON.stringify(e);var r=[!1,void 0];T(e)&&(r=[!0,e.toJSON],delete e.toJSON);var i,o,a=[!1,void 0];"object"==typeof e&&T(i=Object.getPrototypeOf(e))&&(a=[!0,i.toJSON],delete i.toJSON);try{o=JSON.stringify(e,t,n)}catch(e){o="<error: unable to serialize object>"}finally{r[0]&&(e.toJSON=r[1]),a[0]&&(i.toJSON=a[1])}return o}function T(e){return"object"==typeof e&&null!==e&&Object.prototype.hasOwnProperty.call(e,"toJSON")}function x(e,t){return-1!==e.indexOf(t)}function S(e){return function(e){return"number"==typeof e}(e)&&e>=0&&e<=100}function k(e){return Object.keys(e).map((function(t){return e[t]}))}function E(){if("object"==typeof globalThis)return globalThis;Object.defineProperty(Object.prototype,"_dd_temp_",{get:function(){return this},configurable:!0});var e=_dd_temp_;return delete Object.prototype._dd_temp_,"object"!=typeof e&&(e="object"==typeof self?self:"object"==typeof window?window:{}),e}function C(e,t,n){void 0===n&&(n="");var r=e.charCodeAt(t-1),i=r>=55296&&r<=56319?t+1:t;return e.length<=i?e:"".concat(e.slice(0,i)).concat(n)}function O(e,t,n,r){return L(e,[t],n,r)}function L(e,t,n,r){var i=void 0===r?{}:r,o=i.once,a=i.capture,s=i.passive,u=f(o?function(e){l(),n(e)}:n),c=s?{capture:a,passive:s}:a;t.forEach((function(t){return e.addEventListener(t,u,c)}));var l=function(){return t.forEach((function(t){return e.removeEventListener(t,u,c)}))};return{stop:l}}function A(e,t,n){if(void 0===n&&(n=function(){if("undefined"!=typeof WeakSet){var e=new WeakSet;return{hasAlreadyBeenSeen:function(t){var n=e.has(t);return n||e.add(t),n}}}var t=[];return{hasAlreadyBeenSeen:function(e){var n=t.indexOf(e)>=0;return n||t.push(e),n}}}()),void 0===t)return e;if("object"!=typeof t||null===t)return t;if(t instanceof Date)return new Date(t.getTime());if(t instanceof RegExp){var r=t.flags||[t.global?"g":"",t.ignoreCase?"i":"",t.multiline?"m":"",t.sticky?"y":"",t.unicode?"u":""].join("");return new RegExp(t.source,r)}if(!n.hasAlreadyBeenSeen(t)){if(Array.isArray(t)){for(var i=Array.isArray(e)?e:[],o=0;o<t.length;++o)i[o]=A(i[o],t[o],n);return i}var a,s="object"==(null===(a=e)?"null":Array.isArray(a)?"array":typeof a)?e:{};for(var u in t)Object.prototype.hasOwnProperty.call(t,u)&&(s[u]=A(s[u],t[u],n));return s}}function I(e){return A(void 0,e)}function M(){for(var e,t=[],n=0;n<arguments.length;n++)t[n]=arguments[n];for(var r=0,i=t;r<i.length;r++){var o=i[r];null!=o&&(e=A(e,o))}return e}function P(){var e={};return{get:function(){return e},add:function(t,n){e[t]=n},remove:function(t){delete e[t]},set:function(t){e=t}}}var R,D=function(){function e(){this.buffer=[]}return e.prototype.add=function(e){this.buffer.push(e)>500&&this.buffer.splice(0,1)},e.prototype.drain=function(){this.buffer.forEach((function(e){return e()})),this.buffer.length=0},e}();function j(){return Date.now()}function N(){return performance.now()}function B(){return{relative:N(),timeStamp:j()}}function F(e,t){return t-e}function U(){return void 0===R&&(R=performance.timing.navigationStart),R}function z(){var e=E().DatadogEventBridge;if(e)return{getAllowedWebViewHosts:function(){return JSON.parse(e.getAllowedWebViewHosts())},send:function(t,n){e.send(JSON.stringify({eventType:t,event:n}))}}}function H(e){var t;void 0===e&&(e=null===(t=E().location)||void 0===t?void 0:t.hostname);var n=z();return!!n&&n.getAllowedWebViewHosts().some((function(t){var n=t.replace(/\./g,"\\.");return new RegExp("^(.+\\.)*".concat(n,"$")).test(e)}))}var q,Z,V;function W(e,t,n,r){var i=new Date;i.setTime(i.getTime()+n);var o="expires=".concat(i.toUTCString()),a=r&&r.crossSite?"none":"strict",s=r&&r.domain?";domain=".concat(r.domain):"",u=r&&r.secure?";secure":"";document.cookie="".concat(e,"=").concat(t,";").concat(o,";path=/;samesite=").concat(a).concat(s).concat(u)}function $(e){return function(e,t){var n=new RegExp("(?:^|;)\\s*".concat(t,"\\s*=\\s*([^;]+)")).exec(e);return n?n[1]:void 0}(document.cookie,e)}function G(e,t){W(e,"",0,t)}function Y(e){return!!Z&&Z.has(e)}function K(e){return X(e,function(e){if(e.origin)return e.origin;var t=e.host.replace(/(:80|:443)$/,"");return"".concat(e.protocol,"//").concat(t)}(window.location)).href}function X(e,t){if(function(){if(void 0!==V)return V;try{var e=new URL("http://test/path");return V="http://test/path"===e.href}catch(e){V=!1}return V}())return void 0!==t?new URL(e,t):new URL(e);if(void 0===t&&!/:/.test(e))throw new Error("Invalid URL: '".concat(e,"'"));var n=document,r=n.createElement("a");if(void 0!==t){var i=(n=document.implementation.createHTMLDocument("")).createElement("base");i.href=t,n.head.appendChild(i),n.body.appendChild(r)}return r.href=e,r}var Q="datadoghq.com",J={logs:"logs",rum:"rum",sessionReplay:"session-replay"},ee={logs:"logs",rum:"rum",sessionReplay:"replay"};function te(e,t,n){var r=e.site,i=void 0===r?Q:r,o=e.clientToken,a=i.split("."),s=a.pop(),u="".concat(J[t],".browser-intake-").concat(a.join("-"),".").concat(s),c="https://".concat(u,"/api/v2/").concat(ee[t]),l=e.proxyUrl&&K(e.proxyUrl);return{build:function(){var e="ddsource=browser"+"&ddtags=".concat(encodeURIComponent(["sdk_version:".concat("4.11.4")].concat(n).join(",")))+"&dd-api-key=".concat(o)+"&dd-evp-origin-version=".concat(encodeURIComponent("4.11.4"))+"&dd-evp-origin=browser"+"&dd-request-id=".concat(v());"rum"===t&&(e+="&batch_time=".concat(j()));var r="".concat(c,"?").concat(e);return l?"".concat(l,"?ddforward=").concat(encodeURIComponent(r)):r},buildIntakeUrl:function(){return l?"".concat(l,"?ddforward"):c},endpointType:t}}var ne=/[^a-z0-9_:./-]/;function re(e,t){var n=200-e.length-1;(t.length>n||ne.test(t))&&i.warn("".concat(e," value doesn't meet tag requirements and will be sanitized"));var r=t.replace(/,/g,"_");return"".concat(e,":").concat(r)}function ie(e){var t=function(e){var t=e.env,n=e.service,r=e.version,i=e.datacenter,o=[];return t&&o.push(re("env",t)),n&&o.push(re("service",n)),r&&o.push(re("version",r)),i&&o.push(re("datacenter",i)),o}(e),n=function(e,t){return{logsEndpointBuilder:te(e,"logs",t),rumEndpointBuilder:te(e,"rum",t),sessionReplayEndpointBuilder:te(e,"sessionReplay",t)}}(e,t),r=k(n).map((function(e){return e.buildIntakeUrl()})),i=function(e,t,n){if(!e.replica)return;var r=y({},e,{site:Q,clientToken:e.replica.clientToken}),i={logsEndpointBuilder:te(r,"logs",n),rumEndpointBuilder:te(r,"rum",n)};return t.push.apply(t,k(i).map((function(e){return e.buildIntakeUrl()}))),y({applicationId:e.replica.applicationId},i)}(e,r,t);return y({isIntakeUrl:function(e){return r.some((function(t){return 0===e.indexOf(t)}))},replica:i,site:e.site||Q},n)}function oe(e){var t,n;if(e&&e.clientToken)if(void 0===e.sampleRate||S(e.sampleRate)){var r;if(void 0===e.telemetrySampleRate||S(e.telemetrySampleRate))return r=e.enableExperimentalFeatures,Array.isArray(r)&&(Z||(Z=new Set(r)),r.filter((function(e){return"string"==typeof e})).forEach((function(e){Z.add(e)}))),y({beforeSend:e.beforeSend&&o(e.beforeSend,"beforeSend threw an error:"),cookieOptions:ae(e),sampleRate:null!==(t=e.sampleRate)&&void 0!==t?t:100,telemetrySampleRate:null!==(n=e.telemetrySampleRate)&&void 0!==n?n:20,service:e.service,silentMultipleInit:!!e.silentMultipleInit,batchBytesLimit:Y("lower-batch-size")?10240:16384,eventRateLimiterThreshold:3e3,maxTelemetryEventsPerPage:15,flushTimeout:3e4,batchMessagesLimit:50,messageBytesLimit:262144},ie(e));i.error("Telemetry Sample Rate should be a number between 0 and 100")}else i.error("Sample Rate should be a number between 0 and 100");else i.error("Client Token is not configured, we will not send any data.")}function ae(e){var t={};return t.secure=function(e){return!!e.useSecureSessionCookie||!!e.useCrossSiteSessionCookie}(e),t.crossSite=!!e.useCrossSiteSessionCookie,e.trackSessionAcrossSubdomains&&(t.domain=function(){if(void 0===q){for(var e="dd_site_test_".concat(v()),t=window.location.hostname.split("."),n=t.pop();t.length&&!$(e);)n="".concat(t.pop(),".").concat(n),W(e,"test",h,{domain:n});G(e,{domain:n}),q=n}return q}()),t}var se="?";function ue(e){var t=[],n=he(e,"stack");return n&&n.split("\n").forEach((function(e){var n=function(e){var t=ce.exec(e);if(!t)return;var n=t[2]&&0===t[2].indexOf("native"),r=t[2]&&0===t[2].indexOf("eval"),i=le.exec(t[2]);r&&i&&(t[2]=i[1],t[3]=i[2],t[4]=i[3]);return{args:n?[t[2]]:[],column:t[4]?+t[4]:void 0,func:t[1]||se,line:t[3]?+t[3]:void 0,url:n?void 0:t[2]}}(e)||function(e){var t=fe.exec(e);if(!t)return;return{args:[],column:t[4]?+t[4]:void 0,func:t[1]||se,line:+t[3],url:t[2]}}(e)||function(e){var t=de.exec(e);if(!t)return;var n=t[3]&&t[3].indexOf(" > eval")>-1,r=pe.exec(t[3]);n&&r&&(t[3]=r[1],t[4]=r[2],t[5]=void 0);return{args:t[2]?t[2].split(","):[],column:t[5]?+t[5]:void 0,func:t[1]||se,line:t[4]?+t[4]:void 0,url:t[3]}}(e);n&&(!n.func&&n.line&&(n.func=se),t.push(n))})),{message:he(e,"message"),name:he(e,"name"),stack:t}}var ce=/^\s*at (.*?) ?\(((?:file|https?|blob|chrome-extension|native|eval|webpack|<anonymous>|\/).*?)(?::(\d+))?(?::(\d+))?\)?\s*$/i,le=/\((\S*)(?::(\d+))(?::(\d+))\)/;var fe=/^\s*at (?:((?:\[object object\])?.+) )?\(?((?:file|ms-appx|https?|webpack|blob):.*?):(\d+)(?::(\d+))?\)?\s*$/i;var de=/^\s*(.*?)(?:\((.*?)\))?(?:^|@)((?:file|https?|blob|chrome|webpack|resource|capacitor|\[native).*?|[^@]*bundle)(?::(\d+))?(?::(\d+))?\s*$/i,pe=/(\S+) line (\d+)(?: > eval line \d+)* > eval/i;function he(e,t){if("object"==typeof e&&e&&t in e){var n=e[t];return"string"==typeof n?n:void 0}}var ge="agent",me="console",ye="logger",ve="network",be="source",_e="report";function we(e){var t=Te(e);return e.stack.forEach((function(e){var n="?"===e.func?"<anonymous>":e.func,r=e.args&&e.args.length>0?"(".concat(e.args.join(", "),")"):"",i=e.line?":".concat(e.line):"",o=e.line&&e.column?":".concat(e.column):"";t+="\n  at ".concat(n).concat(r," @ ").concat(e.url).concat(i).concat(o)})),t}function Te(e){return"".concat(e.name||"Error",": ").concat(e.message)}function xe(){var e,t=new Error;if(!t.stack)try{throw t}catch(e){}return d((function(){var n=ue(t);n.stack=n.stack.slice(2),e=we(n)})),e}var Se=function(){function e(e){this.onFirstSubscribe=e,this.observers=[]}return e.prototype.subscribe=function(e){var t=this;return!this.observers.length&&this.onFirstSubscribe&&(this.onLastUnsubscribe=this.onFirstSubscribe()||void 0),this.observers.push(e),{unsubscribe:function(){t.observers=t.observers.filter((function(t){return e!==t})),!t.observers.length&&t.onLastUnsubscribe&&t.onLastUnsubscribe()}}},e.prototype.notify=function(e){this.observers.forEach((function(t){return t(e)}))},e}();function ke(){for(var e=[],t=0;t<arguments.length;t++)e[t]=arguments[t];var n=new Se((function(){var t=e.map((function(e){return e.subscribe((function(e){return n.notify(e)}))}));return function(){return t.forEach((function(e){return e.unsubscribe()}))}}));return n}var Ee={intervention:"intervention",deprecation:"deprecation",cspViolation:"csp_violation"};function Ce(e){var t,n=[];x(e,Ee.cspViolation)&&n.push(t=new Se((function(){var e=f((function(e){t.notify(function(e){var t=Ee.cspViolation,n="'".concat(e.blockedURI,"' blocked by '").concat(e.effectiveDirective,"' directive");return{type:Ee.cspViolation,subtype:e.effectiveDirective,message:"".concat(t,": ").concat(n),stack:Oe(e.effectiveDirective,"".concat(n,' of the policy "').concat(C(e.originalPolicy,100,"..."),'"'),e.sourceFile,e.lineNumber,e.columnNumber)}}(e))}));return O(document,"securitypolicyviolation",e).stop})));var r=e.filter((function(e){return e!==Ee.cspViolation}));return r.length&&n.push(function(e){var t=new Se((function(){if(window.ReportingObserver){var n=f((function(e){return e.forEach((function(e){t.notify(function(e){var t=e.type,n=e.body;return{type:t,subtype:n.id,message:"".concat(t,": ").concat(n.message),stack:Oe(n.id,n.message,n.sourceFile,n.lineNumber,n.columnNumber)}}(e))}))})),r=new window.ReportingObserver(n,{types:e,buffered:!0});return r.observe(),function(){r.disconnect()}}}));return t}(r)),ke.apply(void 0,n)}function Oe(e,t,n,r,i){return n&&we({name:e,message:t,stack:[{func:"?",url:n,line:r,column:i}]})}function Le(e,t,n){return void 0===e?[]:"all"===e||Array.isArray(e)&&e.every((function(e){return x(t,e)}))?"all"===e?t:function(e){var t=new Set;return e.forEach((function(e){return t.add(e)})),function(e){var t=[];return e.forEach((function(e){return t.push(e)})),t}(t)}(e):void i.error("".concat(n,' should be "all" or an array with allowed values "').concat(t.join('", "'),'"'))}var Ae=function(e,t,n,r){var i,o=arguments.length,a=o<3?t:null===r?r=Object.getOwnPropertyDescriptor(t,n):r;if("object"==typeof Reflect&&"function"==typeof Reflect.decorate)a=Reflect.decorate(e,t,n,r);else for(var s=e.length-1;s>=0;s--)(i=e[s])&&(a=(o<3?i(a):o>3?i(t,n,a):i(t,n))||a);return o>3&&a&&Object.defineProperty(t,n,a),a},Ie={debug:"debug",error:"error",info:"info",warn:"warn"},Me="console",Pe="http",Re=Object.keys(Ie),De=function(){function e(e,t,n,r,i){void 0===n&&(n=Pe),void 0===r&&(r=Ie.debug),void 0===i&&(i={}),this.handleLogStrategy=e,this.handlerType=n,this.level=r,this.contextManager=P(),this.contextManager.set(y({},i,t?{logger:{name:t}}:void 0))}return e.prototype.log=function(e,t,n){void 0===n&&(n=Ie.info),this.handleLogStrategy({message:e,context:I(t),status:n},this)},e.prototype.debug=function(e,t){this.log(e,t,Ie.debug)},e.prototype.info=function(e,t){this.log(e,t,Ie.info)},e.prototype.warn=function(e,t){this.log(e,t,Ie.warn)},e.prototype.error=function(e,t){var n={error:{origin:ye}};this.log(e,M(n,t),Ie.error)},e.prototype.setContext=function(e){this.contextManager.set(e)},e.prototype.getContext=function(){return this.contextManager.get()},e.prototype.addContext=function(e,t){this.contextManager.add(e,t)},e.prototype.removeContext=function(e){this.contextManager.remove(e)},e.prototype.setHandler=function(e){this.handlerType=e},e.prototype.getHandler=function(){return this.handlerType},e.prototype.setLevel=function(e){this.level=e},e.prototype.getLevel=function(){return this.level},Ae([l],e.prototype,"log",null),e}();var je,Ne=["https://www.datadoghq-browser-agent.com","https://www.datad0g-browser-agent.com","http://localhost","<anonymous>"],Be=["ddog-gov.com"],Fe={maxEventsPerPage:0,sentEventCount:0,telemetryEnabled:!1};function Ue(e){var t,n=new Se;return Fe.telemetryEnabled=b(e.telemetrySampleRate),je=function(r){!x(Be,e.site)&&Fe.telemetryEnabled&&n.notify(function(e){return M({type:"telemetry",date:j(),service:"browser-sdk",version:"4.11.4",source:"browser",_dd:{format_version:2},telemetry:e},void 0!==t?t():{})}(r))},a=ze,y(Fe,{maxEventsPerPage:e.maxTelemetryEventsPerPage,sentEventCount:0}),{setContextProvider:function(e){t=e},observable:n}}function ze(e){He(y({status:"error"},function(e){if(e instanceof Error){var t=ue(e);return{error:{kind:t.name,stack:we(qe(t))},message:t.message}}return{error:{stack:"Not an instance of error"},message:"Uncaught ".concat(w(e))}}(e)))}function He(e){je&&Fe.sentEventCount<Fe.maxEventsPerPage&&(Fe.sentEventCount+=1,je(e))}function qe(e){return e.stack=e.stack.filter((function(e){return!e.url||Ne.some((function(t){return n=e.url,r=t,n.slice(0,r.length)===r;var n,r}))})),e}var Ze=/[^\u0000-\u007F]/,Ve=function(){function e(e,t,n,r,i,o){void 0===o&&(o=_),this.request=e,this.batchMessagesLimit=t,this.batchBytesLimit=n,this.messageBytesLimit=r,this.flushTimeout=i,this.beforeUnloadCallback=o,this.pushOnlyBuffer=[],this.upsertBuffer={},this.bufferBytesCount=0,this.bufferMessagesCount=0,this.flushOnVisibilityHidden(),this.flushPeriodically()}return e.prototype.add=function(e){this.addOrUpdate(e)},e.prototype.upsert=function(e,t){this.addOrUpdate(e,t)},e.prototype.flush=function(e){if(0!==this.bufferMessagesCount){var t=this.pushOnlyBuffer.concat(k(this.upsertBuffer));this.request.send(t.join("\n"),this.bufferBytesCount,e),this.pushOnlyBuffer=[],this.upsertBuffer={},this.bufferBytesCount=0,this.bufferMessagesCount=0}},e.prototype.computeBytesCount=function(e){return Ze.test(e)?void 0!==window.TextEncoder?(new TextEncoder).encode(e).length:new Blob([e]).size:e.length},e.prototype.addOrUpdate=function(e,t){var n=this.process(e),r=n.processedMessage,o=n.messageBytesCount;o>=this.messageBytesLimit?i.warn("Discarded a message whose size was bigger than the maximum allowed size ".concat(this.messageBytesLimit,"KB.")):(this.hasMessageFor(t)&&this.remove(t),this.willReachedBytesLimitWith(o)&&this.flush("batch_bytes_limit"),this.push(r,o,t),this.isFull()&&this.flush("batch_messages_limit"))},e.prototype.process=function(e){var t=w(e);return{processedMessage:t,messageBytesCount:this.computeBytesCount(t)}},e.prototype.push=function(e,t,n){this.bufferMessagesCount>0&&(this.bufferBytesCount+=1),void 0!==n?this.upsertBuffer[n]=e:this.pushOnlyBuffer.push(e),this.bufferBytesCount+=t,this.bufferMessagesCount+=1},e.prototype.remove=function(e){var t=this.upsertBuffer[e];delete this.upsertBuffer[e];var n=this.computeBytesCount(t);this.bufferBytesCount-=n,this.bufferMessagesCount-=1,this.bufferMessagesCount>0&&(this.bufferBytesCount-=1)},e.prototype.hasMessageFor=function(e){return void 0!==e&&void 0!==this.upsertBuffer[e]},e.prototype.willReachedBytesLimitWith=function(e){return this.bufferBytesCount+e+1>=this.batchBytesLimit},e.prototype.isFull=function(){return this.bufferMessagesCount===this.batchMessagesLimit||this.bufferBytesCount>=this.batchBytesLimit},e.prototype.flushPeriodically=function(){var e=this;setTimeout(f((function(){e.flush("batch_flush_timeout"),e.flushPeriodically()})),this.flushTimeout)},e.prototype.flushOnVisibilityHidden=function(){var e=this;navigator.sendBeacon&&(O(window,"beforeunload",this.beforeUnloadCallback),O(document,"visibilitychange",(function(){"hidden"===document.visibilityState&&e.flush("visibility_hidden")})),O(window,"beforeunload",(function(){return e.flush("before_unload")})))},e}(),We="datadog-browser-sdk-failed-send-beacon";function $e(e,t,n){if(Y("failed-sendbeacon")){var i,o,a={reason:n,endpointType:e,version:"4.11.4",connection:navigator.connection?navigator.connection.effectiveType:void 0,onLine:navigator.onLine,size:t};"before_unload"===n||"visibility_hidden"===n?window.localStorage.setItem("".concat(We,"-").concat(v()),JSON.stringify(a)):(p(r.debug,i="failed sendBeacon",o=a),He(y({message:i,status:"debug"},o)))}}var Ge=function(){function e(e,t){this.endpointBuilder=e,this.bytesLimit=t}return e.prototype.send=function(e,t,n){var r=this.endpointBuilder.build();if(!!navigator.sendBeacon&&t<this.bytesLimit)try{if(navigator.sendBeacon(r,e))return;$e(this.endpointBuilder.endpointType,t,n)}catch(e){!function(e){Ye||(Ye=!0,ze(e))}(e)}var i=new XMLHttpRequest;i.open("POST",r,!0),i.send(e)},e}(),Ye=!1;function Ke(e,t,n){var r,i=o(t);function o(t){return new Ve(new Ge(t,e.batchBytesLimit),e.batchMessagesLimit,e.batchBytesLimit,e.messageBytesLimit,e.flushTimeout)}return n&&(r=o(n)),{add:function(e,t){void 0===t&&(t=!0),i.add(e),r&&t&&r.add(e)}}}var Xe=1/0,Qe=function(){function e(e){var t=this;this.expireDelay=e,this.entries=[],this.clearOldContextsInterval=setInterval((function(){return t.clearOldContexts()}),6e4)}return e.prototype.add=function(e,t){var n=this,r={context:e,startTime:t,endTime:Xe,remove:function(){var e=n.entries.indexOf(r);e>=0&&n.entries.splice(e,1)},close:function(e){r.endTime=e}};return this.entries.unshift(r),r},e.prototype.find=function(e){void 0===e&&(e=Xe);for(var t=0,n=this.entries;t<n.length;t++){var r=n[t];if(r.startTime<=e){if(e<=r.endTime)return r.context;break}}},e.prototype.closeActive=function(e){var t=this.entries[0];t&&t.endTime===Xe&&t.close(e)},e.prototype.findAll=function(e){return void 0===e&&(e=Xe),this.entries.filter((function(t){return t.startTime<=e&&e<=t.endTime})).map((function(e){return e.context}))},e.prototype.reset=function(){this.entries=[]},e.prototype.stop=function(){clearInterval(this.clearOldContextsInterval)},e.prototype.clearOldContexts=function(){for(var e=N()-this.expireDelay;this.entries.length>0&&this.entries[this.entries.length-1].endTime<e;)this.entries.pop()},e}();var Je,et=144e5,tt=9e5,nt=/^([a-z]+)=([a-z0-9-]+)$/,rt="&",it="_dd_s",ot=[];function at(e,t){var n;if(void 0===t&&(t=0),Je||(Je=e),e===Je)if(t>=100)ct();else{var r,i=dt();if(st()){if(i.lock)return void ut(e,t);if(r=v(),i.lock=r,ft(i,e.options),(i=dt()).lock!==r)return void ut(e,t)}var o=e.process(i);if(st()&&(i=dt()).lock!==r)ut(e,t);else{if(o&&lt(o,e.options),st()&&(!o||!pt(o))){if((i=dt()).lock!==r)return void ut(e,t);delete i.lock,ft(i,e.options),o=i}null===(n=e.after)||void 0===n||n.call(e,o||i),ct()}}else ot.push(e)}function st(){return!!window.chrome||/HeadlessChrome/.test(window.navigator.userAgent)}function ut(e,t){setTimeout(f((function(){at(e,t+1)})),10)}function ct(){Je=void 0;var e=ot.shift();e&&at(e)}function lt(e,t){pt(e)?function(e){W(it,"",0,e)}(t):(e.expire=String(Date.now()+tt),ft(e,t))}function ft(e,t){W(it,function(e){return(t=e,Object.keys(t).map((function(e){return[e,t[e]]}))).map((function(e){var t=e[0],n=e[1];return"".concat(t,"=").concat(n)})).join(rt);var t}(e),tt,t)}function dt(){var e=$(it),t={};return function(e){return void 0!==e&&(-1!==e.indexOf(rt)||nt.test(e))}(e)&&e.split(rt).forEach((function(e){var n=nt.exec(e);if(null!==n){var r=n[1],i=n[2];t[r]=i}})),t}function pt(e){return t=e,0===Object.keys(t).length;var t}function ht(e,t,n){var r=new Se,i=new Se,o=setInterval(f((function(){at({options:e,process:function(e){return c(e)?void 0:{}},after:s})})),1e3),a=function(){var e=dt();if(c(e))return e;return{}}();function s(e){return c(e)||(e={}),u()&&(!function(e){return a.id!==e.id||a[t]!==e[t]}(e)?a=e:(a={},i.notify())),e}function u(){return void 0!==a[t]}function c(e){return(void 0===e.created||Date.now()-Number(e.created)<et)&&(void 0===e.expire||Date.now()<Number(e.expire))}return{expandOrRenewSession:m(f((function(){var i;at({options:e,process:function(e){var r=s(e);return i=function(e){var r=n(e[t]),i=r.trackingType,o=r.isTracked;e[t]=i,o&&!e.id&&(e.id=v(),e.created=String(Date.now()));return o}(r),r},after:function(e){i&&!u()&&function(e){a=e,r.notify()}(e),a=e}})})),1e3).throttled,expandSession:function(){at({options:e,process:function(e){return u()?s(e):void 0}})},getSession:function(){return a},renewObservable:r,expireObservable:i,stop:function(){clearInterval(o)}}}var gt=[];function mt(e,t,n){!function(e){var t=$(it),n=$("_dd"),r=$("_dd_r"),i=$("_dd_l");if(!t){var o={};n&&(o.id=n),i&&/^[01]$/.test(i)&&(o.logs=i),r&&/^[012]$/.test(r)&&(o.rum=r),lt(o,e)}}(e);var r=ht(e,t,n);gt.push((function(){return r.stop()}));var i,o=new Qe(144e5);function a(){return{id:r.getSession().id,trackingType:r.getSession()[t]}}return gt.push((function(){return o.stop()})),r.renewObservable.subscribe((function(){o.add(a(),N())})),r.expireObservable.subscribe((function(){o.closeActive(N())})),r.expandOrRenewSession(),o.add(a(),[0,U()][0]),i=L(window,["click","touchstart","keydown","scroll"],(function(){return r.expandOrRenewSession()}),{capture:!0,passive:!0}).stop,gt.push(i),function(e){var t=f((function(){"visible"===document.visibilityState&&e()})),n=O(document,"visibilitychange",t).stop;gt.push(n);var r=setInterval(t,6e4);gt.push((function(){clearInterval(r)}))}((function(){return r.expandSession()})),{findActiveSession:function(e){return o.find(e)},renewObservable:r.renewObservable,expireObservable:r.expireObservable}}var yt;function vt(e){var t=mt(e.cookieOptions,"logs",(function(t){return function(e,t){var n=function(e){return"0"===e||"1"===e}(t)?t:bt(e);return{trackingType:n,isTracked:"1"===n}}(e,t)}));return{findTrackedSession:function(e){var n=t.findActiveSession(e);return n&&"1"===n.trackingType?{id:n.id}:void 0}}}function bt(e){return b(e.sampleRate)?"1":"0"}var _t=((yt={})[Ie.debug]=0,yt[Ie.info]=1,yt[Ie.warn]=2,yt[Ie.error]=3,yt);function wt(e,t,n){var r=n.getHandler(),i=Array.isArray(r)?r:[r];return _t[e]>=_t[n.getLevel()]&&x(i,t)}function Tt(e,t,n,r,i){var o=Re.concat(["custom"]),a={};o.forEach((function(e){var r,i,o,s,u;a[e]=(r=e,i=t.eventRateLimiterThreshold,o=function(e){return function(e,t){t.notify(0,{rawLogsEvent:{message:e.message,date:e.startClocks.timeStamp,error:{origin:ge},origin:ge,status:Ie.error}})}(e,n)},s=0,u=!1,{isLimitReached:function(){if(0===s&&setTimeout((function(){s=0}),g),(s+=1)<=i||u)return u=!1,!1;if(s===i+1){u=!0;try{o({message:"Reached max number of ".concat(r,"s by minute: ").concat(i),source:ge,startClocks:B()})}finally{u=!1}}return!0}})})),n.subscribe(0,(function(o){var s,u,c,l=o.rawLogsEvent,f=o.messageContext,d=void 0===f?void 0:f,p=o.savedCommonContext,h=void 0===p?void 0:p,g=o.logger,m=void 0===g?i:g,y=l.date-U(),v=e.findTrackedSession(y);if(v){var b=h||r(),_=M({service:t.service,session_id:v.id,view:b.view},b.context,xt(y),l,m.getContext(),d);!wt(l.status,Pe,m)||!1===(null===(s=t.beforeSend)||void 0===s?void 0:s.call(t,_))||(null===(u=_.error)||void 0===u?void 0:u.origin)!==ge&&(null!==(c=a[_.status])&&void 0!==c?c:a.custom).isLimitReached()||n.notify(1,_)}}))}function xt(e){var t=window.DD_RUM;return t&&t.getInternalContext?t.getInternalContext(e):void 0}var St,kt={};function Et(e){var t=e.map((function(e){return kt[e]||(kt[e]=function(e){var t=new Se((function(){var n=console[e];return console[e]=function(){for(var r=[],i=0;i<arguments.length;i++)r[i]=arguments[i];n.apply(console,r);var o=xe();d((function(){t.notify(Ct(r,e,o))}))},function(){console[e]=n}}));return t}(e)),kt[e]}));return ke.apply(void 0,t)}function Ct(e,t,n){var i,o=e.map((function(e){return function(e){if("string"==typeof e)return e;if(e instanceof Error)return Te(ue(e));return w(e,void 0,2)}(e)})).join(" ");if(t===r.error){var a=function(e,t){for(var n=0;n<e.length;n+=1){var r=e[n];if(t(r,n,e))return r}}(e,(function(e){return e instanceof Error}));i=a?we(ue(a)):void 0,o="console error: ".concat(o)}return{api:t,message:o,stack:i,handlingStack:n}}var Ot,Lt=((St={})[r.log]=Ie.info,St[r.debug]=Ie.debug,St[r.info]=Ie.info,St[r.warn]=Ie.warn,St[r.error]=Ie.error,St);var At,It=((Ot={})[Ee.cspViolation]=Ie.error,Ot[Ee.intervention]=Ie.error,Ot[Ee.deprecation]=Ie.warn,Ot);function Mt(e,t,n){var r=e[t],i=n(r),o=function(){return i.apply(this,arguments)};return e[t]=o,{stop:function(){e[t]===o?e[t]=r:i=r}}}function Pt(e,t,n){var r=n.before,i=n.after;return Mt(e,t,(function(e){return function(){var t,n=arguments;return r&&d(r,this,n),"function"==typeof e&&(t=e.apply(this,n)),i&&d(i,this,n),t}}))}var Rt,Dt=new WeakMap;function jt(){var e;return At||(e=new Se((function(){var t=Pt(XMLHttpRequest.prototype,"open",{before:Nt}).stop,n=Pt(XMLHttpRequest.prototype,"send",{before:function(){Bt.call(this,e)}}).stop,r=Pt(XMLHttpRequest.prototype,"abort",{before:Ft}).stop;return function(){t(),n(),r()}})),At=e),At}function Nt(e,t){Dt.set(this,{state:"open",method:e,url:K(t.toString())})}function Bt(e){var t=this,n=Dt.get(this);if(n){var r=n;r.state="start",r.startTime=N(),r.startClocks=B(),r.isAborted=!1,r.xhr=this;var i=!1,o=Pt(this,"onreadystatechange",{before:function(){this.readyState===XMLHttpRequest.DONE&&a()}}).stop,a=f((function(){if(t.removeEventListener("loadend",a),o(),!i){i=!0;var s=n;s.state="complete",s.duration=F(r.startClocks.timeStamp,j()),s.status=t.status,e.notify(y({},s))}}));this.addEventListener("loadend",a),e.notify(r)}}function Ft(){var e=Dt.get(this);e&&(e.isAborted=!0)}function Ut(){var e;return Rt||(e=new Se((function(){if(window.fetch)return Mt(window,"fetch",(function(t){return function(n,r){var i,o=d(zt,null,[e,n,r]);return o?(i=t.call(this,o.input,o.init),d(Ht,null,[e,i,o])):i=t.call(this,n,r),i}})).stop})),Rt=e),Rt}function zt(e,t,n){var r=n&&n.method||"object"==typeof t&&t.method||"GET",i=K("object"==typeof t&&t.url||t),o={state:"start",init:n,input:t,method:r,startClocks:B(),url:i};return e.notify(o),o}function Ht(e,t,n){var r=function(t){var r=n;r.state="complete",r.duration=F(r.startClocks.timeStamp,j()),"stack"in t||t instanceof Error?(r.status=0,r.isAborted=t instanceof DOMException&&t.code===DOMException.ABORT_ERR,r.error=t,e.notify(r)):"status"in t&&(r.response=t,r.responseType=t.type,r.status=t.status,r.isAborted=!1,e.notify(r))};t.then(f(r),f(r))}function qt(e,t){var n=jt().subscribe((function(e){"complete"===e.state&&i("xhr",e)})),r=Ut().subscribe((function(e){"complete"===e.state&&i("fetch",e)}));function i(n,r){function i(e){t.notify(0,{rawLogsEvent:{message:"".concat(Vt(n)," error ").concat(r.method," ").concat(r.url),date:r.startClocks.timeStamp,error:{origin:ve,stack:e||"Failed to load"},http:{method:r.method,status_code:r.status,url:r.url},status:Ie.error,origin:ve}})}e.isIntakeUrl(r.url)||!function(e){return 0===e.status&&"opaque"!==e.responseType}(r)&&!function(e){return e.status>=500}(r)||("xhr"in r?function(e,t,n){"string"==typeof e.response?n(Zt(e.response,t)):n(e.response)}(r.xhr,e,i):r.response?function(e,t,n){window.TextDecoder?e.body?function(e,t,n){!function(e,t,n){var r=e.getReader(),i=[],o=0;function a(){r.read().then(f((function(e){e.done?s():(i.push(e.value),(o+=e.value.length)>t?s():a())})),f((function(e){return n(e)})))}function s(){var e;if(r.cancel().catch(_),1===i.length)e=i[0];else{e=new Uint8Array(o);var a=0;i.forEach((function(t){e.set(t,a),a+=t.length}))}n(void 0,e.slice(0,t),e.length>t)}a()}(e,t,(function(e,t,r){if(e)n(e);else{var i=(new TextDecoder).decode(t);r&&(i+="..."),n(void 0,i)}}))}(e.clone().body,t.requestErrorResponseLengthLimit,(function(e,t){n(e?"Unable to retrieve response: ".concat(e):t)})):n():e.clone().text().then(f((function(e){return n(Zt(e,t))})),f((function(e){return n("Unable to retrieve response: ".concat(e))})))}(r.response,e,i):r.error&&function(e,t,n){n(Zt(we(ue(e)),t))}(r.error,e,i))}return{stop:function(){n.unsubscribe(),r.unsubscribe()}}}function Zt(e,t){return e.length>t.requestErrorResponseLengthLimit?"".concat(e.substring(0,t.requestErrorResponseLengthLimit),"..."):e}function Vt(e){return"xhr"===e?"XHR":"Fetch"}var Wt=/^(?:[Uu]ncaught (?:exception: )?)?(?:((?:Eval|Internal|Range|Reference|Syntax|Type|URI|)Error): )?(.*)$/;function $t(e){var t=function(e){return Pt(window,"onerror",{before:function(t,n,r,i,o){var a;if(o)a=ue(o),e(a,o);else{var s,u={url:n,column:i,line:r},c=t;if("[object String]"==={}.toString.call(t)){var l=Wt.exec(c);l&&(s=l[1],c=l[2])}e(a={name:s,message:"string"==typeof c?c:void 0,stack:[u]},t)}}})}(e).stop,n=function(e){return Pt(window,"onunhandledrejection",{before:function(t){var n=t.reason||"Empty reason",r=ue(n);e(r,n)}})}(e).stop;return{stop:function(){t(),n()}}}function Gt(e){return $t((function(t,n){var r=function(e,t,n,r){return e&&(void 0!==e.message||t instanceof Error)?{message:e.message||"Empty message",stack:we(e),handlingStack:r,type:e.name}:{message:"".concat(n," ").concat(w(t)),stack:"No stack, consider using an instance of Error",handlingStack:r,type:e&&e.name}}(t,n,"Uncaught"),i=r.stack,o=r.message,a=r.type;e.notify({message:o,stack:i,type:a,source:be,startClocks:B(),originalError:n,handling:"unhandled"})}))}var Yt=function(){function e(){this.callbacks={}}return e.prototype.notify=function(e,t){var n=this.callbacks[e];n&&n.forEach((function(e){return e(t)}))},e.prototype.subscribe=function(e,t){var n=this;return this.callbacks[e]||(this.callbacks[e]=[]),this.callbacks[e].push(t),{unsubscribe:function(){n.callbacks[e]=n.callbacks[e].filter((function(e){return t!==e}))}}},e}();var Kt=function(e){var t,n,o=!1,a=P(),s={},u=new D,l=function(e,t,n,r){void 0===n&&(n=I(h())),void 0===r&&(r=j()),u.add((function(){return l(e,t,n,r)}))},d=function(){},p=new De((function(){for(var e=[],t=0;t<arguments.length;t++)e[t]=arguments[t];return l.apply(void 0,e)}));function h(){return{view:{referrer:document.referrer,url:window.location.href},context:a.get()}}return t={logger:p,init:f((function(t){if(H()&&(t=function(e){return y({},e,{clientToken:"empty"})}(t)),function(e){return!o||(e.silentMultipleInit||i.error("DD_LOGS is already initialized."),!1)}(t)){var n=function(e){var t=oe(e),n=Le(e.forwardConsoleLogs,k(r),"Forward Console Logs"),i=Le(e.forwardReports,k(Ee),"Forward Reports");if(t&&n&&i)return e.forwardErrorsToLogs&&!x(n,r.error)&&n.push(r.error),y({forwardErrorsToLogs:!1!==e.forwardErrorsToLogs,forwardConsoleLogs:n,forwardReports:i,requestErrorResponseLengthLimit:32768},t)}(t);n&&(l=e(n,h,p).handleLog,d=function(){return I(t)},u.drain(),o=!0)}})),getLoggerGlobalContext:f(a.get),setLoggerGlobalContext:f(a.set),addLoggerGlobalContext:f(a.add),removeLoggerGlobalContext:f(a.remove),createLogger:f((function(e,t){return void 0===t&&(t={}),s[e]=new De((function(){for(var e=[],t=0;t<arguments.length;t++)e[t]=arguments[t];return l.apply(void 0,e)}),e,t.handler,t.level,t.context),s[e]})),getLogger:f((function(e){return s[e]})),getInitConfiguration:f((function(){return d()}))},n=y({version:"4.11.4",onReady:function(e){e()}},t),Object.defineProperty(n,"_setDebug",{get:function(){return c},enumerable:!1}),n}((function(e,t,n){var o=new Yt,a=function(e){var t,n=Ue(e);if(H()){var r=z();n.observable.subscribe((function(e){return r.send("internal_telemetry",e)}))}else{var i=Ke(e,e.rumEndpointBuilder,null===(t=e.replica)||void 0===t?void 0:t.rumEndpointBuilder);n.observable.subscribe((function(t){return i.add(t,function(e){return"datad0g.com"===e.site}(e))}))}return n}(e);a.setContextProvider((function(){var e,t,n,r,i,o;return{application:{id:null===(e=xt())||void 0===e?void 0:e.application_id},session:{id:null===(t=u.findTrackedSession())||void 0===t?void 0:t.id},view:{id:null===(r=null===(n=xt())||void 0===n?void 0:n.view)||void 0===r?void 0:r.id},action:{id:null===(o=null===(i=xt())||void 0===i?void 0:i.user_action)||void 0===o?void 0:o.id}}})),qt(e,o),function(e,t,n){void 0===n&&(n=new Se),e.forwardErrorsToLogs&&Gt(n);var r=n.subscribe((function(e){t.notify(0,{rawLogsEvent:{message:e.message,date:e.startClocks.timeStamp,error:{kind:e.type,origin:be,stack:e.stack},origin:be,status:Ie.error}})}))}(e,o),function(e,t){var n=Et(e.forwardConsoleLogs).subscribe((function(e){t.notify(0,{rawLogsEvent:{date:j(),message:e.message,origin:me,error:e.api===r.error?{origin:me,stack:e.stack}:void 0,status:Lt[e.api]}})}))}(e,o),function(e,t){var n=Ce(e.forwardReports).subscribe((function(e){var n,r=e.message,i=It[e.type];i===Ie.error?n={kind:e.subtype,origin:_e,stack:e.stack}:e.stack&&(r+=" Found in ".concat(function(e){var t;return null===(t=/@ (.+)/.exec(e))||void 0===t?void 0:t[1]}(e.stack))),t.notify(0,{rawLogsEvent:{date:j(),message:r,origin:_e,error:n,status:i}})}))}(e,o);var s=function(e){return{handleLog:function(t,n,r,o){var a=t.context;wt(t.status,Me,n)&&i(t.status,t.message,M(n.getContext(),a)),e.notify(0,{rawLogsEvent:{date:o||j(),message:t.message,status:t.status,origin:ye},messageContext:a,savedCommonContext:r,logger:n})}}}(o).handleLog,u=function(e){if(void 0===document.cookie||null===document.cookie)return!1;try{var t="dd_cookie_test_".concat(v()),n="test";W(t,n,h,e);var r=$(t)===n;return G(t,e),r}catch(e){return i.error(e),!1}}(e.cookieOptions)&&!H()?vt(e):function(e){var t="1"===bt(e)?{}:void 0;return{findTrackedSession:function(){return t}}}(e);return Tt(u,e,o,t,n),H()?function(e){var t=z();e.subscribe(1,(function(e){t.send("log",e)}))}(o):function(e,t){var n,r=Ke(e,e.logsEndpointBuilder,null===(n=e.replica)||void 0===n?void 0:n.logsEndpointBuilder);t.subscribe(1,(function(e){r.add(e)}))}(e,o),{handleLog:s}}));!function(e,t,n){var r=e[t];e[t]=n,r&&r.q&&r.q.forEach((function(e){return o(e,"onReady callback threw an error:")()}))}(E(),"DD_LOGS",Kt)},96896:function(e,t,n){"use strict";n.d(t,{v:function(){return Bi}});var r=function(){return r=Object.assign||function(e){for(var t,n=1,r=arguments.length;n<r;n++)for(var i in t=arguments[n])Object.prototype.hasOwnProperty.call(t,i)&&(e[i]=t[i]);return e},r.apply(this,arguments)};function i(){for(var e=0,t=0,n=arguments.length;t<n;t++)e+=arguments[t].length;var r=Array(e),i=0;for(t=0;t<n;t++)for(var o=arguments[t],a=0,s=o.length;a<s;a++,i++)r[i]=o[a];return r}var o={log:console.log.bind(console),warn:console.warn.bind(console),error:console.error.bind(console)},a="?";function s(e){var t=[],n=p(e,"stack");return n&&n.split("\n").forEach((function(e){var n=function(e){var t=u.exec(e);if(!t)return;var n=t[2]&&0===t[2].indexOf("native"),r=t[2]&&0===t[2].indexOf("eval"),i=c.exec(t[2]);r&&i&&(t[2]=i[1],t[3]=i[2],t[4]=i[3]);return{args:n?[t[2]]:[],column:t[4]?+t[4]:void 0,func:t[1]||a,line:t[3]?+t[3]:void 0,url:n?void 0:t[2]}}(e)||function(e){var t=l.exec(e);if(!t)return;return{args:[],column:t[4]?+t[4]:void 0,func:t[1]||a,line:+t[3],url:t[2]}}(e)||function(e){var t=f.exec(e);if(!t)return;var n=t[3]&&t[3].indexOf(" > eval")>-1,r=d.exec(t[3]);n&&r&&(t[3]=r[1],t[4]=r[2],t[5]=void 0);return{args:t[2]?t[2].split(","):[],column:t[5]?+t[5]:void 0,func:t[1]||a,line:t[4]?+t[4]:void 0,url:t[3]}}(e);n&&(!n.func&&n.line&&(n.func=a),t.push(n))})),{message:p(e,"message"),name:p(e,"name"),stack:t}}var u=/^\s*at (.*?) ?\(((?:file|https?|blob|chrome-extension|native|eval|webpack|<anonymous>|\/).*?)(?::(\d+))?(?::(\d+))?\)?\s*$/i,c=/\((\S*)(?::(\d+))(?::(\d+))\)/;var l=/^\s*at (?:((?:\[object object\])?.+) )?\(?((?:file|ms-appx|https?|webpack|blob):.*?):(\d+)(?::(\d+))?\)?\s*$/i;var f=/^\s*(.*?)(?:\((.*?)\))?(?:^|@)((?:file|https?|blob|chrome|webpack|resource|capacitor|\[native).*?|[^@]*bundle)(?::(\d+))?(?::(\d+))?\s*$/i,d=/(\S+) line (\d+)(?: > eval line \d+)* > eval/i;function p(e,t){if("object"==typeof e&&e&&t in e){var n=e[t];return"string"==typeof n?n:void 0}}var h,g,m=1e3,y=6e4;function v(e,t,n){var r,i,o=!n||void 0===n.leading||n.leading,a=!n||void 0===n.trailing||n.trailing,s=!1;return{throttled:function(){for(var n=[],u=0;u<arguments.length;u++)n[u]=arguments[u];s?r=n:(o?e.apply(void 0,n):r=n,s=!0,i=setTimeout((function(){a&&r&&e.apply(void 0,r),s=!1,r=void 0}),t))},cancel:function(){clearTimeout(i),s=!1,r=void 0}}}function b(e){return e?(parseInt(e,10)^16*Math.random()>>parseInt(e,10)/4).toString(16):"10000000-1000-4000-8000-100000000000".replace(/[018]/g,b)}function _(e){return 0!==e&&100*Math.random()<=e}function w(e,t){return+e.toFixed(t)}function T(){}function x(e,t,n){if(null==e)return JSON.stringify(e);var r=[!1,void 0];S(e)&&(r=[!0,e.toJSON],delete e.toJSON);var i,o,a=[!1,void 0];"object"==typeof e&&S(i=Object.getPrototypeOf(e))&&(a=[!0,i.toJSON],delete i.toJSON);try{o=JSON.stringify(e,t,n)}catch(e){o="<error: unable to serialize object>"}finally{r[0]&&(e.toJSON=r[1]),a[0]&&(i.toJSON=a[1])}return o}function S(e){return"object"==typeof e&&null!==e&&Object.prototype.hasOwnProperty.call(e,"toJSON")}function k(e,t){return-1!==e.indexOf(t)}function E(e,t){for(var n=0;n<e.length;n+=1){var r=e[n];if(t(r,n,e))return r}}function C(e){return O(e)&&e>=0&&e<=100}function O(e){return"number"==typeof e}function L(e){return Object.keys(e).map((function(t){return e[t]}))}function A(e){return Object.keys(e).map((function(t){return[t,e[t]]}))}function I(e){return 0===Object.keys(e).length}function M(){if("object"==typeof globalThis)return globalThis;Object.defineProperty(Object.prototype,"_dd_temp_",{get:function(){return this},configurable:!0});var e=_dd_temp_;return delete Object.prototype._dd_temp_,"object"!=typeof e&&(e="object"==typeof self?self:"object"==typeof window?window:{}),e}function P(e){if(e.origin)return e.origin;var t=e.host.replace(/(:80|:443)$/,"");return e.protocol+"//"+t}function R(e,t){var n=new RegExp("(?:^|;)\\s*"+t+"\\s*=\\s*([^;]+)").exec(e);return n?n[1]:void 0}function D(e,t,n,r){return j(e,[t],n,r)}function j(e,t,n,r){var i=void 0===r?{}:r,o=i.once,a=i.capture,s=i.passive,u=ce(o?function(e){l(),n(e)}:n),c=s?{capture:a,passive:s}:a;t.forEach((function(t){return e.addEventListener(t,u,c)}));var l=function(){return t.forEach((function(t){return e.removeEventListener(t,u,c)}))};return{stop:l}}function N(e,t){document.readyState===e||"complete"===document.readyState?t():D(window,"complete"===e?"load":"DOMContentLoaded",t,{once:!0})}function B(e){return null===e?"null":Array.isArray(e)?"array":typeof e}function F(e,t,n){if(void 0===n&&(n=function(){if("undefined"!=typeof WeakSet){var e=new WeakSet;return{hasAlreadyBeenSeen:function(t){var n=e.has(t);return n||e.add(t),n}}}var t=[];return{hasAlreadyBeenSeen:function(e){var n=t.indexOf(e)>=0;return n||t.push(e),n}}}()),void 0===t)return e;if("object"!=typeof t||null===t)return t;if(t instanceof Date)return new Date(t.getTime());if(t instanceof RegExp){var r=t.flags||[t.global?"g":"",t.ignoreCase?"i":"",t.multiline?"m":"",t.sticky?"y":"",t.unicode?"u":""].join("");return new RegExp(t.source,r)}if(!n.hasAlreadyBeenSeen(t)){if(Array.isArray(t)){for(var i=Array.isArray(e)?e:[],o=0;o<t.length;++o)i[o]=F(i[o],t[o],n);return i}var a="object"===B(e)?e:{};for(var s in t)Object.prototype.hasOwnProperty.call(t,s)&&(a[s]=F(a[s],t[s],n));return a}}function U(e){return F(void 0,e)}function z(){for(var e,t=[],n=0;n<arguments.length;n++)t[n]=arguments[n];for(var r=0,i=t;r<i.length;r++){var o=i[r];null!=o&&(e=F(e,o))}return e}!function(e){e.DOCUMENT="document",e.XHR="xhr",e.BEACON="beacon",e.FETCH="fetch",e.CSS="css",e.JS="js",e.IMAGE="image",e.FONT="font",e.MEDIA="media",e.OTHER="other"}(h||(h={})),function(e){e.FETCH="fetch",e.XHR="xhr"}(g||(g={}));var H,q="agent",Z="console",V="custom",W="source";function $(e,t,n,r){return e&&(void 0!==e.message||t instanceof Error)?{message:e.message||"Empty message",stack:G(e),handlingStack:r,type:e.name}:{message:n+" "+x(t),stack:"No stack, consider using an instance of Error",handlingStack:r,type:e&&e.name}}function G(e){var t=Y(e);return e.stack.forEach((function(e){var n="?"===e.func?"<anonymous>":e.func,r=e.args&&e.args.length>0?"("+e.args.join(", ")+")":"",i=e.line?":"+e.line:"",o=e.line&&e.column?":"+e.column:"";t+="\n  at "+n+r+" @ "+e.url+i+o})),t}function Y(e){return(e.name||"Error")+": "+e.message}function K(){var e,t=new Error;if(!t.stack)try{throw t}catch(e){}return le((function(){var n=s(t);n.stack=n.stack.slice(2),e=G(n)})),e}function X(){var e=M().DatadogEventBridge;if(e)return{getAllowedWebViewHosts:function(){return JSON.parse(e.getAllowedWebViewHosts())},send:function(t,n){e.send(JSON.stringify({eventType:t,event:n}))}}}function Q(){var e=X();return!!e&&k(e.getAllowedWebViewHosts(),window.location.hostname)}!function(e){e.HANDLED="handled",e.UNHANDLED="unhandled"}(H||(H={}));var J,ee=/[^\u0000-\u007F]/,te=function(){function e(e,t,n,r,i,o){void 0===o&&(o=T),this.request=e,this.maxSize=t,this.bytesLimit=n,this.maxMessageSize=r,this.flushTimeout=i,this.beforeUnloadCallback=o,this.pushOnlyBuffer=[],this.upsertBuffer={},this.bufferBytesSize=0,this.bufferMessageCount=0,this.flushOnVisibilityHidden(),this.flushPeriodically()}return e.prototype.add=function(e){this.addOrUpdate(e)},e.prototype.upsert=function(e,t){this.addOrUpdate(e,t)},e.prototype.flush=function(e){if(0!==this.bufferMessageCount){var t=i(this.pushOnlyBuffer,L(this.upsertBuffer));this.request.send(t.join("\n"),this.bufferBytesSize,e),this.pushOnlyBuffer=[],this.upsertBuffer={},this.bufferBytesSize=0,this.bufferMessageCount=0}},e.prototype.sizeInBytes=function(e){return ee.test(e)?void 0!==window.TextEncoder?(new TextEncoder).encode(e).length:new Blob([e]).size:e.length},e.prototype.addOrUpdate=function(e,t){var n=this.process(e),r=n.processedMessage,i=n.messageBytesSize;i>=this.maxMessageSize?o.warn("Discarded a message whose size was bigger than the maximum allowed size "+this.maxMessageSize+"KB."):(this.hasMessageFor(t)&&this.remove(t),this.willReachedBytesLimitWith(i)&&this.flush("willReachedBytesLimitWith"),this.push(r,i,t),this.isFull()&&this.flush("isFull"))},e.prototype.process=function(e){var t=x(e);return{processedMessage:t,messageBytesSize:this.sizeInBytes(t)}},e.prototype.push=function(e,t,n){this.bufferMessageCount>0&&(this.bufferBytesSize+=1),void 0!==n?this.upsertBuffer[n]=e:this.pushOnlyBuffer.push(e),this.bufferBytesSize+=t,this.bufferMessageCount+=1},e.prototype.remove=function(e){var t=this.upsertBuffer[e];delete this.upsertBuffer[e];var n=this.sizeInBytes(t);this.bufferBytesSize-=n,this.bufferMessageCount-=1,this.bufferMessageCount>0&&(this.bufferBytesSize-=1)},e.prototype.hasMessageFor=function(e){return void 0!==e&&void 0!==this.upsertBuffer[e]},e.prototype.willReachedBytesLimitWith=function(e){return this.bufferBytesSize+e+1>=this.bytesLimit},e.prototype.isFull=function(){return this.bufferMessageCount===this.maxSize||this.bufferBytesSize>=this.bytesLimit},e.prototype.flushPeriodically=function(){var e=this;setTimeout(ce((function(){e.flush("flushPeriodically"),e.flushPeriodically()})),this.flushTimeout)},e.prototype.flushOnVisibilityHidden=function(){var e=this;navigator.sendBeacon&&(D(window,"beforeunload",this.beforeUnloadCallback),D(document,"visibilitychange",(function(){"hidden"===document.visibilityState&&e.flush("visibilitychange")})),D(window,"beforeunload",(function(){return e.flush("beforeunload")})))},e}(),ne=!1,re=function(){function e(e,t){this.endpointBuilder=e,this.bytesLimit=t}return e.prototype.send=function(e,t,n){var r=this.endpointBuilder.build(),i=!!navigator.sendBeacon&&t<this.bytesLimit;if(i)try{if(navigator.sendBeacon(r,e))return}catch(e){!function(e){ie||(ie=!0,de(e))}(e)}var o=new XMLHttpRequest;o.addEventListener("loadend",ce((function(e){return function(e){var o=null==e?void 0:e.currentTarget;o.status>=200&&o.status<300||ne||(ne=!0,fe("XHR fallback failed",{on_line:navigator.onLine,size:t,url:r,try_beacon:i,flush_reason:n,event:{is_trusted:e.isTrusted,total:e.total,loaded:e.loaded},request:{status:o.status,ready_state:o.readyState,response_text:o.responseText.slice(0,512)}}))}(e)}))),o.open("POST",r,!0),o.send(e)},e}(),ie=!1;!function(e){e.info="info",e.error="error"}(J||(J={}));var oe,ae,se={maxMessagesPerPage:0,sentMessageCount:0};function ue(e){var t;if(Q()){var n=X();oe=function(e){return n.send("internal_log",i(e))}}else if(e.internalMonitoringEndpointBuilder){var r=function(e){var t,n=r(e.internalMonitoringEndpointBuilder);function r(t){return new te(new re(t,e.batchBytesLimit),e.maxBatchSize,e.batchBytesLimit,e.maxMessageSize,e.flushTimeout)}return void 0!==e.replica&&(t=r(e.replica.internalMonitoringEndpointBuilder)),{add:function(e){n.add(e),t&&t.add(e)}}}(e);oe=function(e){return r.add(i(e))}}function i(e){return z({date:(new Date).getTime()},void 0!==t?t():{},e)}return function(e){for(var t=[],n=1;n<arguments.length;n++)t[n-1]=arguments[n];t.forEach((function(t){for(var n in t)Object.prototype.hasOwnProperty.call(t,n)&&(e[n]=t[n])}))}(se,{maxMessagesPerPage:e.maxInternalMonitoringMessagesPerPage,sentMessageCount:0}),{setExternalContextProvider:function(e){t=e}}}function ce(e){return function(){return le(e,this,arguments)}}function le(e,t,n){try{return e.apply(t,n)}catch(e){ge(e);try{de(e)}catch(e){ge(e)}}}function fe(e,t){!function(e,t){se.debugMode&&o.log("[MONITORING MESSAGE]",e,t)}(e,t),pe(r(r({message:e},t),{status:J.info}))}function de(e){pe(r(r({},function(e){if(e instanceof Error){var t=s(e);return{error:{kind:t.name,stack:G(t)},message:t.message}}return{error:{stack:"Not an instance of error"},message:"Uncaught "+x(e)}}(e)),{status:J.error}))}function pe(e){oe&&se.sentMessageCount<se.maxMessagesPerPage&&(se.sentMessageCount+=1,oe(e))}function he(e){se.debugMode=e}function ge(e){se.debugMode&&o.error("[INTERNAL ERROR]",e)}function me(e,t){return function(){for(var n=[],r=0;r<arguments.length;r++)n[r]=arguments[r];try{return e.apply(void 0,n)}catch(e){o.error(t,e)}}}!function(e){e.RELEASE="release",e.CANARY="canary",e.E2E_TEST="e2e-test"}(ae||(ae={}));var ye=function(){return ye=Object.assign||function(e){for(var t,n=1,r=arguments.length;n<r;n++)for(var i in t=arguments[n])Object.prototype.hasOwnProperty.call(t,i)&&(e[i]=t[i]);return e},ye.apply(this,arguments)};var ve,be=function(){function e(){this.buffer=[]}return e.prototype.add=function(e){this.buffer.push(e)>500&&this.buffer.splice(0,1)},e.prototype.drain=function(){this.buffer.forEach((function(e){return e()})),this.buffer.length=0},e}();function _e(e){return{relative:e,timeStamp:we(e)}}function we(e){var t=Date.now()-performance.now();return t>Oe()?Math.round(t+e):function(e){return Math.round(Oe()+e)}(e)}function Te(e){return O(e)?w(1e6*e,0):e}function xe(){return Date.now()}function Se(){return performance.now()}function ke(){return{relative:Se(),timeStamp:xe()}}function Ee(){return{relative:0,timeStamp:Oe()}}function Ce(e,t){return t-e}function Oe(){return void 0===ve&&(ve=performance.timing.navigationStart),ve}var Le,Ae,Ie;function Me(e,t,n,r){var i=new Date;i.setTime(i.getTime()+n);var o="expires="+i.toUTCString(),a=r&&r.crossSite?"none":"strict",s=r&&r.domain?";domain="+r.domain:"",u=r&&r.secure?";secure":"";document.cookie=e+"="+t+";"+o+";path=/;samesite="+a+s+u}function Pe(e){return R(document.cookie,e)}function Re(e,t){Me(e,"",0,t)}function De(e){return Ne(e,P(window.location)).href}function je(e){return P(Ne(e))}function Ne(e,t){if(function(){if(void 0!==Ie)return Ie;try{var e=new URL("http://test/path");return Ie="http://test/path"===e.href}catch(e){Ie=!1}return Ie}())return void 0!==t?new URL(e,t):new URL(e);if(void 0===t&&!/:/.test(e))throw new Error("Invalid URL: '"+e+"'");var n=document,r=n.createElement("a");if(void 0!==t){var i=(n=document.implementation.createHTMLDocument("")).createElement("base");i.href=t,n.head.appendChild(i),n.body.appendChild(r)}return r.href=e,r}var Be={logs:"logs",rum:"rum",sessionReplay:"session-replay"},Fe={logs:"logs",rum:"rum",sessionReplay:"replay"},Ue="datadoghq.com";function ze(e,t,n,r,i){var o=e.site,a=void 0===o?Ue:o,s=e.clientToken,u=a.split("."),c=u.pop(),l="https://"+(Be[n]+".browser-intake-"+u.join("-")+"."+c)+"/api/v2/"+Fe[n],f=e.proxyUrl&&De(e.proxyUrl);return{build:function(){var e="ddsource="+(i||"browser")+"&ddtags="+encodeURIComponent(["sdk_version:"+t.sdkVersion].concat(r).join(","))+"&dd-api-key="+s+"&dd-evp-origin-version="+encodeURIComponent(t.sdkVersion)+"&dd-evp-origin=browser&dd-request-id="+b();"rum"===n&&(e+="&batch_time="+xe());var o=l+"?"+e;return f?f+"?ddforward="+encodeURIComponent(o):o},buildIntakeUrl:function(){return f?f+"?ddforward":l}}}var He=/[^a-z0-9_:./-]/;function qe(e,t){var n=200-e.length-1;return(t.length>n||He.test(t))&&o.warn(e+" value doesn't meet tag requirements and will be sanitized"),e+":"+t.replace(/,/g,"_")}function Ze(e,t){var n=function(e){var t=e.env,n=e.service,r=e.version,i=e.datacenter,o=[];return t&&o.push(qe("env",t)),n&&o.push(qe("service",n)),r&&o.push(qe("version",r)),i&&o.push(qe("datacenter",i)),o}(e),i=function(e,t,n){if(t.buildMode===ae.E2E_TEST){var i=function(e){return{build:function(){return e},buildIntakeUrl:function(){return e}}};return{logsEndpointBuilder:i("<<< E2E LOGS ENDPOINT >>>"),rumEndpointBuilder:i("<<< E2E RUM ENDPOINT >>>"),sessionReplayEndpointBuilder:i("<<< E2E SESSION REPLAY ENDPOINT >>>"),internalMonitoringEndpointBuilder:i("<<< E2E INTERNAL MONITORING ENDPOINT >>>")}}var o={logsEndpointBuilder:ze(e,t,"logs",n),rumEndpointBuilder:ze(e,t,"rum",n),sessionReplayEndpointBuilder:ze(e,t,"sessionReplay",n)};if(e.internalMonitoringApiKey)return r(r({},o),{internalMonitoringEndpointBuilder:ze(r(r({},e),{clientToken:e.internalMonitoringApiKey}),t,"logs",n,"browser-agent-internal-monitoring")});return o}(e,t,n),o=L(i).map((function(e){return e.buildIntakeUrl()})),a=function(e,t,n,i){if(!e.replica)return;var o=r(r({},e),{site:Ue,clientToken:e.replica.clientToken}),a={logsEndpointBuilder:ze(o,t,"logs",i),rumEndpointBuilder:ze(o,t,"rum",i),internalMonitoringEndpointBuilder:ze(o,t,"logs",i,"browser-agent-internal-monitoring")};return n.push.apply(n,L(a).map((function(e){return e.buildIntakeUrl()}))),r({applicationId:e.replica.applicationId},a)}(e,t,o,n);return r(r({isIntakeUrl:function(e){return o.some((function(t){return 0===e.indexOf(t)}))}},i),{replica:a})}var Ve,We,$e,Ge={ALLOW:"allow",MASK:"mask",MASK_USER_INPUT:"mask-user-input"};function Ye(e,t){var n;if(e&&e.clientToken){var i;if(void 0===e.sampleRate||C(e.sampleRate))return i=e.enableExperimentalFeatures,Array.isArray(i)&&(Ae||(Ae=new Set(i)),i.filter((function(e){return"string"==typeof e})).forEach((function(e){Ae.add(e)}))),r(r({},Ze(e,t)),{beforeSend:e.beforeSend&&me(e.beforeSend,"beforeSend threw an error:"),cookieOptions:Ke(e),sampleRate:null!==(n=e.sampleRate)&&void 0!==n?n:100,service:e.service,silentMultipleInit:!!e.silentMultipleInit,batchBytesLimit:16384,eventRateLimiterThreshold:3e3,maxInternalMonitoringMessagesPerPage:15,flushTimeout:3e4,maxBatchSize:50,maxMessageSize:262144});o.error("Sample Rate should be a number between 0 and 100")}else o.error("Client Token is not configured, we will not send any data.")}function Ke(e){var t={};return t.secure=function(e){return!!e.useSecureSessionCookie||!!e.useCrossSiteSessionCookie}(e),t.crossSite=!!e.useCrossSiteSessionCookie,e.trackSessionAcrossSubdomains&&(t.domain=function(){if(void 0===Le){for(var e="dd_site_test_"+b(),t=window.location.hostname.split("."),n=t.pop();t.length&&!Pe(e);)n=t.pop()+"."+n,Me(e,"test",m,{domain:n});Re(e,{domain:n}),Le=n}return Le}()),t}!function(e){e.ACTION="action",e.ERROR="error",e.LONG_TASK="long_task",e.VIEW="view",e.RESOURCE="resource"}(Ve||(Ve={})),function(e){e.INITIAL_LOAD="initial_load",e.ROUTE_CHANGE="route_change"}(We||(We={})),function(e){e.CLICK="click",e.CUSTOM="custom"}($e||($e={}));function Xe(){return Boolean(window._DATADOG_SYNTHETICS_INJECTS_RUM||Pe("datadog-synthetics-injects-rum"))}var Qe={buildMode:"release",sdkVersion:"4.5.0"};var Je,et=function(){function e(e){this.onFirstSubscribe=e,this.observers=[]}return e.prototype.subscribe=function(e){var t=this;return!this.observers.length&&this.onFirstSubscribe&&(this.onLastUnsubscribe=this.onFirstSubscribe()||void 0),this.observers.push(e),{unsubscribe:function(){t.observers=t.observers.filter((function(t){return e!==t})),!t.observers.length&&t.onLastUnsubscribe&&t.onLastUnsubscribe()}}},e.prototype.notify=function(e){this.observers.forEach((function(t){return t(e)}))},e}();function tt(){for(var e=[],t=0;t<arguments.length;t++)e[t]=arguments[t];var n=new et((function(){var t=e.map((function(e){return e.subscribe((function(e){return n.notify(e)}))}));return function(){return t.forEach((function(e){return e.unsubscribe()}))}}));return n}function nt(){var e,t=window;if(t.Zone){var n=t.Zone.__symbol__("MutationObserver");e=t[n]}return e||(e=t.MutationObserver),e}!function(e){e[e.PERFORMANCE_ENTRIES_COLLECTED=0]="PERFORMANCE_ENTRIES_COLLECTED",e[e.AUTO_ACTION_CREATED=1]="AUTO_ACTION_CREATED",e[e.AUTO_ACTION_COMPLETED=2]="AUTO_ACTION_COMPLETED",e[e.AUTO_ACTION_DISCARDED=3]="AUTO_ACTION_DISCARDED",e[e.VIEW_CREATED=4]="VIEW_CREATED",e[e.VIEW_UPDATED=5]="VIEW_UPDATED",e[e.VIEW_ENDED=6]="VIEW_ENDED",e[e.REQUEST_STARTED=7]="REQUEST_STARTED",e[e.REQUEST_COMPLETED=8]="REQUEST_COMPLETED",e[e.SESSION_EXPIRED=9]="SESSION_EXPIRED",e[e.SESSION_RENEWED=10]="SESSION_RENEWED",e[e.BEFORE_UNLOAD=11]="BEFORE_UNLOAD",e[e.RAW_RUM_EVENT_COLLECTED=12]="RAW_RUM_EVENT_COLLECTED",e[e.RUM_EVENT_COLLECTED=13]="RUM_EVENT_COLLECTED",e[e.RAW_ERROR_COLLECTED=14]="RAW_ERROR_COLLECTED"}(Je||(Je={}));var rt=function(){function e(){this.callbacks={}}return e.prototype.notify=function(e,t){var n=this.callbacks[e];n&&n.forEach((function(e){return e(t)}))},e.prototype.subscribe=function(e,t){var n=this;return this.callbacks[e]||(this.callbacks[e]=[]),this.callbacks[e].push(t),{unsubscribe:function(){n.callbacks[e]=n.callbacks[e].filter((function(e){return t!==e}))}}},e}(),it="initial_document",ot=[[h.DOCUMENT,function(e){return it===e}],[h.XHR,function(e){return"xmlhttprequest"===e}],[h.FETCH,function(e){return"fetch"===e}],[h.BEACON,function(e){return"beacon"===e}],[h.CSS,function(e,t){return/\.css$/i.test(t)}],[h.JS,function(e,t){return/\.js$/i.test(t)}],[h.IMAGE,function(e,t){return k(["image","img","icon"],e)||null!==/\.(gif|jpg|jpeg|tiff|png|svg|ico)$/i.exec(t)}],[h.FONT,function(e,t){return null!==/\.(woff|eot|woff2|ttf)$/i.exec(t)}],[h.MEDIA,function(e,t){return k(["audio","video"],e)||null!==/\.(mp3|mp4)$/i.exec(t)}]];function at(e){var t=e.name;if(!function(e){try{return!!Ne(e)}catch(e){return!1}}(t))return fe('Failed to construct URL for "'+e.name+'"'),h.OTHER;for(var n=function(e){var t=Ne(e).pathname;return"/"===t[0]?t:"/"+t}(t),r=0,i=ot;r<i.length;r++){var o=i[r],a=o[0];if((0,o[1])(e.initiatorType,n))return a}return h.OTHER}function st(){for(var e=[],t=0;t<arguments.length;t++)e[t]=arguments[t];for(var n=1;n<e.length;n+=1)if(e[n-1]>e[n])return!1;return!0}function ut(e){var t=ct(e);if(t){var n=t.startTime,r=t.fetchStart,i=t.redirectStart,o=t.redirectEnd,a=t.domainLookupStart,s=t.domainLookupEnd,u=t.connectStart,c=t.secureConnectionStart,l=t.connectEnd,f=t.requestStart,d=t.responseStart,p={download:ft(n,d,t.responseEnd),first_byte:ft(n,f,d)};return l!==r&&(p.connect=ft(n,u,l),st(u,c,l)&&(p.ssl=ft(n,c,l))),s!==r&&(p.dns=ft(n,a,s)),lt(e)&&(p.redirect=ft(n,i,o)),p}}function ct(e){if(st(e.startTime,e.fetchStart,e.domainLookupStart,e.domainLookupEnd,e.connectStart,e.connectEnd,e.requestStart,e.responseStart,e.responseEnd)){if(!lt(e))return e;var t=e.redirectStart,n=e.redirectEnd;if(t<e.startTime&&(t=e.startTime),n<e.startTime&&(n=e.fetchStart),st(e.startTime,t,n,e.fetchStart))return ye(ye({},e),{redirectEnd:n,redirectStart:t})}}function lt(e){return e.fetchStart!==e.startTime}function ft(e,t,n){return{duration:Te(Ce(t,n)),start:Te(Ce(e,t))}}function dt(e){if(e.startTime<e.responseStart)return e.decodedBodySize}function pt(e,t){return t&&!e.isIntakeUrl(t)}function ht(e){var t=function(e){var t=e.querySelector("meta[name=dd-trace-id]"),n=e.querySelector("meta[name=dd-trace-time]");return gt(t&&t.content,n&&n.content)}(e)||function(e){var t=function(e){for(var t=0;t<e.childNodes.length;t+=1){if(n=mt(e.childNodes[t]))return n}if(e.body)for(t=e.body.childNodes.length-1;t>=0;t-=1){var n,r=e.body.childNodes[t];if(n=mt(r))return n;if(!yt(r))break}}(e);if(!t)return;return gt(R(t,"trace-id"),R(t,"trace-time"))}(e);if(t&&!(t.traceTime<=Date.now()-12e4))return t.traceId}function gt(e,t){var n=t&&Number(t);if(e&&n)return{traceId:e,traceTime:n}}function mt(e){if(e&&function(e){return"#comment"===e.nodeName}(e)){var t=/^\s*DATADOG;(.*?)\s*$/.exec(e.data);if(t)return t[1]}}function yt(e){return"#text"===e.nodeName}function vt(){return void 0!==window.performance&&"getEntries"in performance}function bt(e){return window.PerformanceObserver&&void 0!==PerformanceObserver.supportedEntryTypes&&PerformanceObserver.supportedEntryTypes.includes(e)}function _t(e,t){var n;if(n=function(n){Tt(e,t,[n])},N("interactive",(function(){var e,t={entryType:"resource",initiatorType:it,traceId:ht(document)};if(bt("navigation")&&performance.getEntriesByType("navigation").length>0){var r=performance.getEntriesByType("navigation")[0];e=ye(ye({},r.toJSON()),t)}else{var i=wt();e=ye(ye(ye({},i),{decodedBodySize:0,duration:i.responseEnd,name:window.location.href,startTime:0}),t)}n(e)})),vt()&&Tt(e,t,performance.getEntries()),window.PerformanceObserver){var r=ce((function(n){return Tt(e,t,n.getEntries())})),i=["resource","navigation","longtask","paint"],o=["largest-contentful-paint","first-input","layout-shift"];try{o.forEach((function(e){new PerformanceObserver(r).observe({type:e,buffered:!0})}))}catch(e){i.push.apply(i,o)}new PerformanceObserver(r).observe({entryTypes:i}),vt()&&"addEventListener"in performance&&performance.addEventListener("resourcetimingbufferfull",(function(){performance.clearResourceTimings()}))}bt("navigation")||function(e){function t(){e(ye(ye({},wt()),{entryType:"navigation"}))}N("complete",(function(){setTimeout(ce(t))}))}((function(n){Tt(e,t,[n])})),bt("first-input")||function(e){var t=Date.now(),n=!1,r=j(window,["click","mousedown","keydown","touchstart","pointerdown"],(function(e){if(e.cancelable){var t={entryType:"first-input",processingStart:Se(),startTime:e.timeStamp};"pointerdown"===e.type?i(t):o(t)}}),{passive:!0,capture:!0}).stop;function i(e){j(window,["pointerup","pointercancel"],(function(t){"pointerup"===t.type&&o(e)}),{once:!0})}function o(i){if(!n){n=!0,r();var o=i.processingStart-i.startTime;o>=0&&o<Date.now()-t&&e(i)}}}((function(n){Tt(e,t,[n])}))}function wt(){var e={},t=performance.timing;for(var n in t)if(O(t[n])){var r=n,i=t[r];e[r]=0===i?0:i-Oe()}return e}function Tt(e,t,n){var r=n.filter((function(e){return"resource"===e.entryType||"navigation"===e.entryType||"paint"===e.entryType||"longtask"===e.entryType||"largest-contentful-paint"===e.entryType||"first-input"===e.entryType||"layout-shift"===e.entryType})).filter((function(e){return!function(e){return"navigation"===e.entryType&&e.loadEventEnd<=0}(e)&&!function(e,t){return"resource"===t.entryType&&!pt(e,t.name)}(t,e)}));r.length&&e.notify(Je.PERFORMANCE_ENTRIES_COLLECTED,r)}function xt(e,t,n){var r=0,i=!1;return{isLimitReached:function(){if(0===r&&setTimeout((function(){r=0}),y),(r+=1)<=t||i)return i=!1,!1;if(r===t+1){i=!0;try{n({message:"Reached max number of "+e+"s by minute: "+t,source:q,startClocks:ke()})}finally{i=!1}}return!0}}}function St(e,t){for(var n=e,r=0,i=t.split(".");r<i.length;r++){var o=i[r];if(!Et(n,o))return;n=n[o]}return n}function kt(e,t,n){for(var r=e,i=t.split("."),o=0;o<i.length;o+=1){var a=i[o];if(!Et(r,a))return;o!==i.length-1?r=r[a]:r[a]=n}}function Et(e,t){return"object"==typeof e&&null!==e&&t in e}var Ct=function(){function e(e){var t=this;this.expireDelay=e,this.previousContexts=[],this.clearOldContextsInterval=setInterval((function(){return t.clearOldContexts()}),6e4)}return e.prototype.find=function(e){if(void 0===e||void 0!==this.current&&void 0!==this.currentStart&&e>=this.currentStart)return this.current;for(var t=0,n=this.previousContexts;t<n.length;t++){var r=n[t];if(e>r.endTime)break;if(e>=r.startTime)return r.context}},e.prototype.setCurrent=function(e,t){this.current=e,this.currentStart=t},e.prototype.getCurrent=function(){return this.current},e.prototype.clearCurrent=function(){this.current=void 0,this.currentStart=void 0},e.prototype.closeCurrent=function(e){void 0!==this.current&&void 0!==this.currentStart&&(this.previousContexts.unshift({endTime:e,context:this.current,startTime:this.currentStart}),this.clearCurrent())},e.prototype.clearOldContexts=function(){for(var e=Se()-this.expireDelay;this.previousContexts.length>0&&this.previousContexts[this.previousContexts.length-1].startTime<e;)this.previousContexts.pop()},e.prototype.reset=function(){this.clearCurrent(),this.previousContexts=[]},e.prototype.stop=function(){clearInterval(this.clearOldContextsInterval)},e}();var Ot=9e5,Lt=144e5;function At(e,t,n){var r=new et,i=new et,o=setInterval(ce((function(){jt({options:e,process:function(e){return c(e)?void 0:{}},after:s})})),1e3),a=function(){var e=Ht();if(c(e))return e;return{}}();function s(e){return c(e)||(e={}),u()&&(!function(e){return a.id!==e.id||a[t]!==e[t]}(e)?a=e:(a={},i.notify())),e}function u(){return void 0!==a[t]}function c(e){return(void 0===e.created||Date.now()-Number(e.created)<Lt)&&(void 0===e.expire||Date.now()<Number(e.expire))}return{expandOrRenewSession:v(ce((function(){var i;jt({options:e,process:function(e){var r=s(e);return i=function(e){var r=n(e[t]),i=r.trackingType,o=r.isTracked;e[t]=i,o&&!e.id&&(e.id=b(),e.created=String(Date.now()));return o}(r),r},after:function(e){i&&!u()&&function(e){a=e,r.notify()}(e),a=e}})})),1e3).throttled,expandSession:function(){jt({options:e,process:function(e){return u()?s(e):void 0}})},getSession:function(){return a},renewObservable:r,expireObservable:i,stop:function(){clearInterval(o)}}}var It,Mt=/^([a-z]+)=([a-z0-9-]+)$/,Pt="&",Rt="_dd_s",Dt=[];function jt(e,t){var n;if(void 0===t&&(t=0),It||(It=e),e===It)if(t>=100)Ft();else{var r,i=Ht();if(Nt()){if(i.lock)return void Bt(e,t);if(r=b(),i.lock=r,zt(i,e.options),(i=Ht()).lock!==r)return void Bt(e,t)}var o=e.process(i);if(Nt()&&(i=Ht()).lock!==r)Bt(e,t);else{if(o&&Ut(o,e.options),Nt()&&(!o||!qt(o))){if((i=Ht()).lock!==r)return void Bt(e,t);delete i.lock,zt(i,e.options),o=i}null===(n=e.after)||void 0===n||n.call(e,o||i),Ft()}}else Dt.push(e)}function Nt(){return!!window.chrome||/HeadlessChrome/.test(window.navigator.userAgent)}function Bt(e,t){setTimeout(ce((function(){jt(e,t+1)})),10)}function Ft(){It=void 0;var e=Dt.shift();e&&jt(e)}function Ut(e,t){qt(e)?function(e){Me(Rt,"",0,e)}(t):(e.expire=String(Date.now()+Ot),zt(e,t))}function zt(e,t){Me(Rt,function(e){return A(e).map((function(e){return e[0]+"="+e[1]})).join(Pt)}(e),Ot,t)}function Ht(){var e=Pe(Rt),t={};return function(e){return void 0!==e&&(-1!==e.indexOf(Pt)||Mt.test(e))}(e)&&e.split(Pt).forEach((function(e){var n=Mt.exec(e);if(null!==n){var r=n[1],i=n[2];t[r]=i}})),t}function qt(e){return I(e)}var Zt=[];function Vt(e,t,n){!function(e){var t=Pe(Rt),n=Pe("_dd"),r=Pe("_dd_r"),i=Pe("_dd_l");if(!t){var o={};n&&(o.id=n),i&&/^[01]$/.test(i)&&(o.logs=i),r&&/^[012]$/.test(r)&&(o.rum=r),Ut(o,e)}}(e);var r=At(e,t,n);Zt.push((function(){return r.stop()}));var i,o=new Ct(144e5);function a(){return{id:r.getSession().id,trackingType:r.getSession()[t]}}return Zt.push((function(){return o.stop()})),r.renewObservable.subscribe((function(){o.setCurrent(a(),Se())})),r.expireObservable.subscribe((function(){o.closeCurrent(Se())})),r.expandOrRenewSession(),o.setCurrent(a(),Ee().relative),i=j(window,["click","touchstart","keydown","scroll"],(function(){return r.expandOrRenewSession()}),{capture:!0,passive:!0}).stop,Zt.push(i),function(e){var t=ce((function(){"visible"===document.visibilityState&&e()})),n=D(document,"visibilitychange",t).stop;Zt.push(n);var r=setInterval(t,6e4);Zt.push((function(){clearInterval(r)}))}((function(){return r.expandSession()})),{findActiveSession:function(e){return o.find(e)},renewObservable:r.renewObservable,expireObservable:r.expireObservable}}var Wt,$t,Gt;function Yt(e,t){var n=Vt(e.cookieOptions,"rum",(function(t){return function(e,t){var n;n=function(e){return e===$t.NOT_TRACKED||e===$t.TRACKED_REPLAY||e===$t.TRACKED_LITE}(t)?t:_(e.sampleRate)?_(e.replaySampleRate)?$t.TRACKED_REPLAY:$t.TRACKED_LITE:$t.NOT_TRACKED;return{trackingType:n,isTracked:Kt(n)}}(e,t)}));return n.expireObservable.subscribe((function(){t.notify(Je.SESSION_EXPIRED)})),n.renewObservable.subscribe((function(){t.notify(Je.SESSION_RENEWED)})),{findTrackedSession:function(e){var t=n.findActiveSession(e);if(t&&Kt(t.trackingType))return{id:t.id,hasReplayPlan:t.trackingType===$t.TRACKED_REPLAY,hasLitePlan:t.trackingType===$t.TRACKED_LITE}}}}function Kt(e){return e===$t.TRACKED_LITE||e===$t.TRACKED_REPLAY}!function(e){e[e.LITE=1]="LITE",e[e.REPLAY=2]="REPLAY"}(Wt||(Wt={})),function(e){e.NOT_TRACKED="0",e.TRACKED_REPLAY="1",e.TRACKED_LITE="2"}($t||($t={})),function(e){e.SYNTHETICS="synthetics",e.USER="user",e.CI_TEST="ci_test"}(Gt||(Gt={}));var Xt=["view.url","view.referrer","action.target.name","error.message","error.stack","error.resource.url","resource.url"],Qt=function(){for(var e=0,t=0,n=arguments.length;t<n;t++)e+=arguments[t].length;var r=Array(e),i=0;for(t=0;t<n;t++)for(var o=arguments[t],a=0,s=o.length;a<s;a++,i++)r[i]=o[a];return r}(Xt,["context"]);function Jt(e,t,n,r,i,a){var s,u=function(e){t.notify(Je.RAW_ERROR_COLLECTED,{error:e})},c=((s={})[Ve.ERROR]=xt(Ve.ERROR,e.eventRateLimiterThreshold,u),s[Ve.ACTION]=xt(Ve.ACTION,e.eventRateLimiterThreshold,u),s),l=function(){var e=window._DATADOG_SYNTHETICS_PUBLIC_ID||Pe("datadog-synthetics-public-id"),t=window._DATADOG_SYNTHETICS_RESULT_ID||Pe("datadog-synthetics-result-id");if("string"==typeof e&&"string"==typeof t)return{test_id:e,result_id:t,injected:Xe()}}(),f=function(){var e,t=null===(e=window.Cypress)||void 0===e?void 0:e.env("traceId");if("string"==typeof t)return{test_execution_id:t}}();t.subscribe(Je.RAW_RUM_EVENT_COLLECTED,(function(s){var u,d=s.startTime,p=s.rawRumEvent,h=s.domainContext,g=s.savedCommonContext,m=s.customerContext,y=r.findView(d),v=i.findUrl(d),b=n.findTrackedSession(p.type!==Ve.VIEW?d:void 0);if(b&&y&&v){var _=r.findAction(d),w=g||a(),T={_dd:{format_version:2,drift:Math.round(Date.now()-(Oe()+performance.now())),session:{plan:b.hasReplayPlan?Wt.REPLAY:Wt.LITE},browser_sdk_version:Q()?Qe.sdkVersion:void 0},application:{id:e.applicationId},date:xe(),service:e.service,source:"browser",session:{id:b.id,type:l?Gt.SYNTHETICS:f?Gt.CI_TEST:Gt.USER},synthetics:l,ci_test:f},x=(u=p,-1!==[Ve.ERROR,Ve.RESOURCE,Ve.LONG_TASK].indexOf(u.type)?z(T,v,y,_,p):z(T,v,y,p));x.context=z(w.context,m),"has_replay"in x.session||(x.session.has_replay=w.hasReplay),I(w.user)||(x.usr=w.user),function(e,t,n,r){var i;if(t){var a=function(e,t,n){var r=U(e),i=n(r);return t.forEach((function(t){var n=St(e,t),i=St(r,t),o=B(n),a=B(i);a===o?kt(e,t,i):"object"!==o||"undefined"!==a&&"null"!==a||kt(e,t,{})})),i}(e,e.type===Ve.VIEW?Xt:Qt,(function(e){return t(e,n)}));if(!1===a&&e.type!==Ve.VIEW)return!1;!1===a&&o.warn("Can't dismiss view events using beforeSend!")}return!(null===(i=r[e.type])||void 0===i?void 0:i.isLimitReached())}(x,e.beforeSend,h,c)&&(I(x.context)&&delete x.context,t.notify(Je.RUM_EVENT_COLLECTED,x))}}))}var en=[];function tn(){document.hasFocus()&&nn();var e,t,n=(e=nn,D(window,"focus",(function(t){t.isTrusted&&e()}))).stop,r=(t=rn,D(window,"blur",(function(e){e.isTrusted&&t()}))).stop;return{isInForegroundAt:on,selectInForegroundPeriodsFor:an,stop:function(){en=[],n(),r()}}}function nn(){if(!(en.length>2500)){var e=en[en.length-1],t=Se();void 0!==e&&void 0===e.end||en.push({start:t})}}function rn(){if(0!==en.length){var e=en[en.length-1],t=Se();void 0===e.end&&(e.end=t)}}function on(e){for(var t=en.length-1;t>=0;t--){var n=en[t];if(void 0!==n.end&&e>n.end)break;if(e>n.start&&(void 0===n.end||e<n.end))return!0}return!1}function an(e,t){for(var n=e+t,r=[],i=Math.max(0,en.length-500),o=en.length-1;o>=i;o--){var a=en[o];if(void 0!==a.end&&e>a.end)break;if(!(n<a.start)){var s=e>a.start?e:a.start,u=Ce(e,s),c=Ce(s,void 0===a.end||n<a.end?n:a.end);r.unshift({start:Te(u),duration:Te(c)})}}return r}var sn;function un(e,t,n){var r=e[t],i=n(r),o=function(){return i.apply(this,arguments)};return e[t]=o,{stop:function(){e[t]===o?e[t]=r:i=r}}}function cn(e,t,n){var r=n.before,i=n.after;return un(e,t,(function(e){return function(){var t,n=arguments;return r&&le(r,this,n),"function"==typeof e&&(t=e.apply(this,n)),i&&le(i,this,n),t}}))}var ln,fn=new WeakMap;function dn(){var e;return sn||(e=new et((function(){var t=cn(XMLHttpRequest.prototype,"open",{before:pn}).stop,n=cn(XMLHttpRequest.prototype,"send",{before:function(){hn.call(this,e)}}).stop,r=cn(XMLHttpRequest.prototype,"abort",{before:gn}).stop;return function(){t(),n(),r()}})),sn=e),sn}function pn(e,t){fn.set(this,{state:"open",method:e,url:De(t)})}function hn(e){var t=this,n=fn.get(this);if(n){var i=n;i.state="start",i.startTime=Se(),i.startClocks=ke(),i.isAborted=!1,i.xhr=this;var o=!1,a=cn(this,"onreadystatechange",{before:function(){this.readyState===XMLHttpRequest.DONE&&s()}}).stop,s=ce((function(){if(t.removeEventListener("loadend",s),a(),!o){o=!0;var u=n;u.state="complete",u.duration=Ce(i.startClocks.timeStamp,xe()),u.status=t.status,e.notify(r({},u))}}));this.addEventListener("loadend",s),e.notify(i)}}function gn(){var e=fn.get(this);e&&(e.isAborted=!0)}function mn(){var e;return ln||(e=new et((function(){if(window.fetch)return un(window,"fetch",(function(t){return function(n,r){var i,o=le(yn,null,[e,n,r]);return o?(i=t.call(this,o.input,o.init),le(vn,null,[e,i,o])):i=t.call(this,n,r),i}})).stop})),ln=e),ln}function yn(e,t,n){var r=n&&n.method||"object"==typeof t&&t.method||"GET",i=De("object"==typeof t&&t.url||t),o={state:"start",init:n,input:t,method:r,startClocks:ke(),url:i};return e.notify(o),o}function vn(e,t,n){var r=function(t){var r=n;r.state="complete",r.duration=Ce(r.startClocks.timeStamp,xe()),"stack"in t||t instanceof Error?(r.status=0,r.isAborted=t instanceof DOMException&&t.code===DOMException.ABORT_ERR,r.error=t,e.notify(r)):"status"in t&&(r.response=t,r.responseType=t.type,r.status=t.status,r.isAborted=!1,e.notify(r))};t.then(ce(r),ce(r))}function bn(e){0!==e.status||e.isAborted||(e.traceId=void 0,e.spanId=void 0)}function _n(e,t,n,r){var i;void 0!==wn()&&function(e,t){for(var n=je(t),r=0,i=e.allowedTracingOrigins;r<i.length;r++){var o=i[r];if(n===o||o instanceof RegExp&&o.test(n))return!0}return!1}(e,t.url)&&n.findTrackedSession()&&(t.traceId=new Tn,t.spanId=new Tn,r((i=t.traceId,{"x-datadog-origin":"rum","x-datadog-parent-id":t.spanId.toDecimalString(),"x-datadog-sampled":"1","x-datadog-sampling-priority":"1","x-datadog-trace-id":i.toDecimalString()})))}function wn(){return window.crypto||window.msCrypto}var Tn=function(){function e(){this.buffer=new Uint8Array(8),wn().getRandomValues(this.buffer),this.buffer[0]=127&this.buffer[0]}return e.prototype.toString=function(e){var t=this.readInt32(0),n=this.readInt32(4),r="";do{var i=t%e*4294967296+n;t=Math.floor(t/e),n=Math.floor(i/e),r=(i%e).toString(e)+r}while(t||n);return r},e.prototype.toDecimalString=function(){return this.toString(10)},e.prototype.readInt32=function(e){return 16777216*this.buffer[e]+(this.buffer[e+1]<<16)+(this.buffer[e+2]<<8)+this.buffer[e+3]},e}(),xn=1;function Sn(e,t,n){var r=function(e,t){return{clearTracingIfNeeded:bn,traceFetch:function(n){return _n(e,n,t,(function(e){var t;if(n.input instanceof Request&&!(null===(t=n.init)||void 0===t?void 0:t.headers))n.input=new Request(n.input),Object.keys(e).forEach((function(t){n.input.headers.append(t,e[t])}));else{n.init=ye({},n.init);var r=[];n.init.headers instanceof Headers?n.init.headers.forEach((function(e,t){r.push([t,e])})):Array.isArray(n.init.headers)?n.init.headers.forEach((function(e){r.push(e)})):n.init.headers&&Object.keys(n.init.headers).forEach((function(e){r.push([e,n.init.headers[e]])})),n.init.headers=r.concat(A(e))}}))},traceXhr:function(n,r){return _n(e,n,t,(function(e){Object.keys(e).forEach((function(t){r.setRequestHeader(t,e[t])}))}))}}}(t,n);!function(e,t,n){var r=dn().subscribe((function(r){var i=r;if(pt(t,i.url))switch(i.state){case"start":n.traceXhr(i,i.xhr),i.requestIndex=kn(),e.notify(Je.REQUEST_STARTED,{requestIndex:i.requestIndex});break;case"complete":n.clearTracingIfNeeded(i),e.notify(Je.REQUEST_COMPLETED,{duration:i.duration,method:i.method,requestIndex:i.requestIndex,spanId:i.spanId,startClocks:i.startClocks,status:i.status,traceId:i.traceId,type:g.XHR,url:i.url,xhr:i.xhr})}}))}(e,t,r),function(e,t,n){var r=mn().subscribe((function(r){var i=r;if(pt(t,i.url))switch(i.state){case"start":n.traceFetch(i),i.requestIndex=kn(),e.notify(Je.REQUEST_STARTED,{requestIndex:i.requestIndex});break;case"complete":n.clearTracingIfNeeded(i),e.notify(Je.REQUEST_COMPLETED,{duration:i.duration,method:i.method,requestIndex:i.requestIndex,responseType:i.responseType,spanId:i.spanId,startClocks:i.startClocks,status:i.status,traceId:i.traceId,type:g.FETCH,url:i.url,response:i.response,init:i.init,input:i.input})}}))}(e,t,r)}function kn(){var e=xn;return xn+=1,e}function En(e,t){void 0===t&&(t=T);var n={errorCount:0,longTaskCount:0,resourceCount:0,userActionCount:0},r=e.subscribe(Je.RUM_EVENT_COLLECTED,(function(e){switch(e.type){case Ve.ERROR:n.errorCount+=1,t(n);break;case Ve.ACTION:n.userActionCount+=1,t(n);break;case Ve.LONG_TASK:n.longTaskCount+=1,t(n);break;case Ve.RESOURCE:n.resourceCount+=1,t(n)}}));return{stop:function(){r.unsubscribe()},eventCounts:n}}function Cn(e,t,n,r){var i=function(e,t){var n=new et((function(){var n,i=[],o=0;return i.push(t.subscribe((function(){return r(o)})),e.subscribe(Je.PERFORMANCE_ENTRIES_COLLECTED,(function(e){e.some((function(e){return"resource"===e.entryType}))&&r(o)})),e.subscribe(Je.REQUEST_STARTED,(function(e){void 0===n&&(n=e.requestIndex),r(++o)})),e.subscribe(Je.REQUEST_COMPLETED,(function(e){void 0===n||e.requestIndex<n||r(--o)}))),function(){return i.forEach((function(e){return e.unsubscribe()}))}}));function r(e){n.notify({isBusy:e>0})}return n}(e,t);return function(e,t,n){var r,i=!1,o=setTimeout(ce((function(){return c({hadActivity:!1})})),100),a=n&&setTimeout(ce((function(){return c({hadActivity:!0,end:xe()})})),n),s=e.subscribe((function(e){var t=e.isBusy;clearTimeout(o),clearTimeout(r);var n=xe();t||(r=setTimeout(ce((function(){return c({hadActivity:!0,end:n})})),100))})),u=function(){i=!0,clearTimeout(o),clearTimeout(r),clearTimeout(a),s.unsubscribe()};function c(e){i||(u(),t(e))}return{stop:u}}(i,n,r)}var On="data-dd-action-name";function Ln(e,t){var n;if(function(){void 0===In&&(In="closest"in HTMLElement.prototype);return In}())n=e.closest("["+t+"]");else for(var r=e;r;){if(r.hasAttribute(t)){n=r;break}r=r.parentElement}if(n)return jn(Dn(n.getAttribute(t).trim()))}var An,In,Mn=[function(e,t){if(function(){void 0===An&&(An="labels"in HTMLInputElement.prototype);return An}()){if("labels"in e&&e.labels&&e.labels.length>0)return Nn(e.labels[0],t)}else if(e.id){var n=e.ownerDocument&&e.ownerDocument.querySelector('label[for="'+e.id.replace('"','\\"')+'"]');return n&&Nn(n,t)}},function(e){if("INPUT"===e.nodeName){var t=e,n=t.getAttribute("type");if("button"===n||"submit"===n||"reset"===n)return t.value}},function(e,t){if("BUTTON"===e.nodeName||"LABEL"===e.nodeName||"button"===e.getAttribute("role"))return Nn(e,t)},function(e){return e.getAttribute("aria-label")},function(e,t){var n=e.getAttribute("aria-labelledby");if(n)return n.split(/\s+/).map((function(t){return function(e,t){return e.ownerDocument?e.ownerDocument.getElementById(t):null}(e,t)})).filter((function(e){return Boolean(e)})).map((function(e){return Nn(e,t)})).join(" ")},function(e){return e.getAttribute("alt")},function(e){return e.getAttribute("name")},function(e){return e.getAttribute("title")},function(e){return e.getAttribute("placeholder")},function(e,t){if("options"in e&&e.options.length>0)return Nn(e.options[0],t)}],Pn=[function(e,t){return Nn(e,t)}];function Rn(e,t,n){for(var r=e,i=0;i<=10&&r&&"BODY"!==r.nodeName&&"HTML"!==r.nodeName&&"HEAD"!==r.nodeName;){for(var o=0,a=n;o<a.length;o++){var s=(0,a[o])(r,t);if("string"==typeof s){var u=s.trim();if(u)return jn(Dn(u))}}if("FORM"===r.nodeName)break;r=r.parentElement,i+=1}}function Dn(e){return e.replace(/\s+/g," ")}function jn(e){return e.length>100?(n=100,((r=(t=e).charCodeAt(n-1))>=55296&&r<=56319?t.slice(0,n+1):t.slice(0,n))+" [...]"):e;var t,n,r}function Nn(e,t){if(!e.isContentEditable){if("innerText"in e){var n=e.innerText,r=function(t){for(var r=e.querySelectorAll(t),i=0;i<r.length;i+=1){var o=r[i];if("innerText"in o){var a=o.innerText;a&&a.trim().length>0&&(n=n.replace(a,""))}}};return Boolean(document.documentMode)&&r("script, style"),r("[data-dd-action-name]"),t&&r("["+t+"]"),n}return e.textContent}}function Bn(e,t,n){var r=n.actionNameAttribute,i=function(e,t){var n,r;return{create:function(i,o,a){if(!n){var s=new Fn(e,i,o,a);n=s,r=Cn(e,t,(function(e){if(e.hadActivity){var t=Ce(s.startClocks.timeStamp,e.end);t>=0?s.complete(t):s.discard()}else s.discard();n=void 0}),1e4).stop}},discardCurrent:function(){n&&(r(),n.discard(),n=void 0)}}}(e,t);e.subscribe(Je.VIEW_CREATED,(function(){i.discardCurrent()}));var o=D(window,"click",(function(e){if(e.target instanceof Element){var t,n,o=(t=e.target,n=r,Ln(t,On)||n&&Ln(t,n)||Rn(t,n,Mn)||Rn(t,n,Pn)||"");o&&i.create($e.CLICK,o,e)}}),{capture:!0}).stop;return{stop:function(){i.discardCurrent(),o()}}}var Fn=function(){function e(e,t,n,r){this.lifeCycle=e,this.type=t,this.name=n,this.event=r,this.id=b(),this.startClocks=ke(),this.eventCountsSubscription=En(e),this.lifeCycle.notify(Je.AUTO_ACTION_CREATED,{id:this.id,startClocks:this.startClocks})}return e.prototype.complete=function(e){var t=this.eventCountsSubscription.eventCounts;this.lifeCycle.notify(Je.AUTO_ACTION_COMPLETED,{counts:{errorCount:t.errorCount,longTaskCount:t.longTaskCount,resourceCount:t.resourceCount},duration:e,id:this.id,name:this.name,startClocks:this.startClocks,type:this.type,event:this.event}),this.eventCountsSubscription.stop()},e.prototype.discard=function(){this.lifeCycle.notify(Je.AUTO_ACTION_DISCARDED),this.eventCountsSubscription.stop()},e}();function Un(e,t){var n=zn(e)?{action:{error:{count:e.counts.errorCount},id:e.id,loading_time:Te(e.duration),long_task:{count:e.counts.longTaskCount},resource:{count:e.counts.resourceCount}}}:void 0,r=zn(e)?void 0:e.context,i=z({action:{id:b(),target:{name:e.name},type:e.type},date:e.startClocks.timeStamp,type:Ve.ACTION},n),o=t.isInForegroundAt(e.startClocks.relative);return void 0!==o&&(i.view={in_foreground:o}),{customerContext:r,rawRumEvent:i,startTime:e.startClocks.relative,domainContext:zn(e)?{event:e.event}:{}}}function zn(e){return e.type!==$e.CUSTOM}var Hn=/^(?:[Uu]ncaught (?:exception: )?)?(?:((?:Eval|Internal|Range|Reference|Syntax|Type|URI|)Error): )?(.*)$/;function qn(e){var t=function(e){return cn(window,"onerror",{before:function(t,n,r,i,o){var a;if(o)a=s(o),e(a,o);else{var u,c={url:n,column:i,line:r},l=t;if("[object String]"==={}.toString.call(t)){var f=Hn.exec(l);f&&(u=f[1],l=f[2])}e(a={name:u,message:"string"==typeof l?l:void 0,stack:[c]},t)}}})}(e).stop,n=function(e){return cn(window,"onunhandledrejection",{before:function(t){var n=t.reason||"Empty reason",r=s(n);e(r,n)}})}(e).stop;return{stop:function(){t(),n()}}}var Zn,Vn,Wn="error",$n={};function Gn(e){var t=e.map((function(e){return $n[e]||($n[e]=function(e){var t=new et((function(){var n=console[e];return console[e]=function(){for(var r=[],i=0;i<arguments.length;i++)r[i]=arguments[i];n.apply(console,r);var o=K();le((function(){t.notify(Yn(r,e,o))}))},function(){console[e]=n}}));return t}(e)),$n[e]}));return tt.apply(void 0,t)}function Yn(e,t,n){var r={message:i(["console "+t+":"],e).map((function(e){return function(e){if("string"==typeof e)return e;if(e instanceof Error)return Y(s(e));return x(e,void 0,2)}(e)})).join(" "),api:t};if(t===Wn){var o=E(e,(function(e){return e instanceof Error}));r.stack=o?G(s(o)):void 0,r.handlingStack=n}return r}function Kn(e,t){var n=new et;return function(e){var t=Gn([Wn]).subscribe((function(t){return e.notify({startClocks:ke(),message:t.message,stack:t.stack,source:Z,handling:H.HANDLED,handlingStack:t.handlingStack})}))}(n),function(e){qn((function(t,n){var r=$(t,n,"Uncaught"),i=r.stack,o=r.message,a=r.type;e.notify({message:o,stack:i,type:a,source:W,startClocks:ke(),originalError:n,handling:H.UNHANDLED})}))}(n),n.subscribe((function(t){return e.notify(Je.RAW_ERROR_COLLECTED,{error:t})})),function(e,t){return e.subscribe(Je.RAW_ERROR_COLLECTED,(function(n){var r=n.error,i=n.customerContext,o=n.savedCommonContext;e.notify(Je.RAW_RUM_EVENT_COLLECTED,ye({customerContext:i,savedCommonContext:o},function(e,t){var n={date:e.startClocks.timeStamp,error:{id:b(),message:e.message,resource:e.resource?{method:e.resource.method,status_code:e.resource.statusCode,url:e.resource.url}:void 0,source:e.source,stack:e.stack,handling_stack:e.handlingStack,type:e.type,handling:e.handling,source_type:"browser"},type:Ve.ERROR},r=t.isInForegroundAt(e.startClocks.relative);void 0!==r&&(n.view={in_foreground:r});return{rawRumEvent:n,startTime:e.startClocks.relative,domainContext:{error:e.originalError}}}(r,t)))})),{addError:function(t,n){var r=t.error,i=t.handlingStack,o=t.startClocks,a=t.context,u=function(e,t,n){var r=e instanceof Error?s(e):void 0;return ye(ye({startClocks:n,source:V,originalError:e},$(r,e,"Provided",t)),{handling:H.HANDLED})}(r,i,o);e.notify(Je.RAW_ERROR_COLLECTED,{customerContext:a,savedCommonContext:n,error:u})}}}(e,t)}function Xn(e){if(performance&&"getEntriesByName"in performance){var t=performance.getEntriesByName(e.url,"resource");if(t.length&&"toJSON"in t[0]){var n,r=t.map((function(e){return e.toJSON()})).filter(ct).filter((function(t){return n=t,r=e.startClocks.relative,i=Qn({startTime:e.startClocks.relative,duration:e.duration}),o=1,n.startTime>=r-o&&Qn(n)<=i+o;var n,r,i,o}));return 1===r.length?r[0]:2===r.length&&Qn((n=r)[0])<=n[1].startTime?r[1]:void 0}}}function Qn(e){return e.startTime+e.duration}function Jn(e){e.subscribe(Je.REQUEST_COMPLETED,(function(t){e.notify(Je.RAW_RUM_EVENT_COLLECTED,function(e){var t=e.type===g.XHR?h.XHR:h.FETCH,n=Xn(e),r=n?_e(n.startTime):e.startClocks,i=n?tr(n):void 0,o=function(e){if(!e.traceId||!e.spanId)return;return{_dd:{span_id:e.spanId.toDecimalString(),trace_id:e.traceId.toDecimalString()}}}(e),a=z({date:r.timeStamp,resource:{id:b(),type:t,duration:Te(e.duration),method:e.method,status_code:e.status,url:e.url},type:Ve.RESOURCE},o,i);return{startTime:r.relative,rawRumEvent:a,domainContext:{performanceEntry:n&&nr(n),xhr:e.xhr,response:e.response,requestInput:e.input,requestInit:e.init,error:e.error}}}(t))})),e.subscribe(Je.PERFORMANCE_ENTRIES_COLLECTED,(function(t){for(var n=0,r=t;n<r.length;n++){var i=r[n];"resource"===i.entryType&&("xmlhttprequest"!==(o=i).initiatorType&&"fetch"!==o.initiatorType)&&e.notify(Je.RAW_RUM_EVENT_COLLECTED,er(i))}var o}))}function er(e){var t=at(e),n=tr(e),r=function(e){return e.traceId?{_dd:{trace_id:e.traceId}}:void 0}(e),i=_e(e.startTime),o=z({date:i.timeStamp,resource:{id:b(),type:t,url:e.name},type:Ve.RESOURCE},r,n);return{startTime:i.relative,rawRumEvent:o,domainContext:{performanceEntry:nr(e)}}}function tr(e){return{resource:ye({duration:(t=e,n=t.duration,r=t.startTime,i=t.responseEnd,Te(0===n&&r<i?Ce(r,i):n)),size:dt(e)},ut(e))};var t,n,r,i}function nr(e){return"function"==typeof PerformanceEntry&&e instanceof PerformanceEntry&&e.toJSON(),e}function rr(e){return void 0===e&&(e=window),Zn||("hidden"===document.visibilityState?Zn={timeStamp:0}:(Zn={timeStamp:1/0},Vn=j(e,["pagehide","visibilitychange"],(function(e){"pagehide"!==e.type&&"hidden"!==document.visibilityState||(Zn.timeStamp=e.timeStamp,Vn())}),{capture:!0}).stop)),Zn}var ir=6e5;function or(e,t){var n;function r(e){n=ye(ye({},n),e),t(n)}var i=function(e,t){return{stop:e.subscribe(Je.PERFORMANCE_ENTRIES_COLLECTED,(function(e){for(var n=0,r=e;n<r.length;n++){var i=r[n];"navigation"===i.entryType&&t({domComplete:i.domComplete,domContentLoaded:i.domContentLoadedEventEnd,domInteractive:i.domInteractive,loadEvent:i.loadEventEnd})}})).unsubscribe}}(e,r).stop,o=function(e,t){var n=rr();return{stop:e.subscribe(Je.PERFORMANCE_ENTRIES_COLLECTED,(function(e){var r=E(e,(function(e){return"paint"===e.entryType&&"first-contentful-paint"===e.name&&e.startTime<n.timeStamp&&e.startTime<ir}));r&&t(r.startTime)})).unsubscribe}}(e,(function(e){return r({firstContentfulPaint:e})})).stop,a=function(e,t,n){var r=rr(),i=1/0,o=j(t,["pointerdown","keydown"],(function(e){i=e.timeStamp}),{capture:!0,once:!0}).stop,a=e.subscribe(Je.PERFORMANCE_ENTRIES_COLLECTED,(function(e){var t=function(e,t){for(var n=e.length-1;n>=0;n-=1){var r=e[n];if(t(r,n,e))return r}}(e,(function(e){return"largest-contentful-paint"===e.entryType&&e.startTime<i&&e.startTime<r.timeStamp&&e.startTime<ir}));t&&n(t.startTime)})).unsubscribe;return{stop:function(){o(),a()}}}(e,window,(function(e){r({largestContentfulPaint:e})})).stop,s=function(e,t){var n=rr();return{stop:e.subscribe(Je.PERFORMANCE_ENTRIES_COLLECTED,(function(e){var r=E(e,(function(e){return"first-input"===e.entryType&&e.startTime<n.timeStamp}));if(r){var i=Ce(r.startTime,r.processingStart);t({firstInputDelay:i>=0?i:0,firstInputTime:r.startTime})}})).unsubscribe}}(e,(function(e){r({firstInputDelay:e.firstInputDelay,firstInputTime:e.firstInputTime})})).stop;return{stop:function(){i(),o(),a(),s()}}}function ar(e,t,n,r,i){var o,a={eventCounts:{errorCount:0,longTaskCount:0,resourceCount:0,userActionCount:0}},s=En(e,(function(e){a.eventCounts=e,n()})).stop,u=function(e,t,n,r,i){var o=n===We.INITIAL_LOAD,a=!0,s=[];function u(){!a&&!o&&s.length>0&&i(Math.max.apply(Math,s))}return{stop:Cn(e,t,(function(e){a&&(a=!1,e.hadActivity&&s.push(Ce(r.timeStamp,e.end)),u())})).stop,setLoadEvent:function(e){o&&(o=!1,s.push(e),u())}}}(e,t,r,i,(function(e){a.loadingTime=e,n()})),c=u.stop,l=u.setLoadEvent;return bt("layout-shift")?(a.cumulativeLayoutShift=0,o=function(e,t){var n=0,r=function(){var e,t,n=0;return{update:function(r){void 0===e||r.startTime-t>=m||r.startTime-e>=5e3?(e=t=r.startTime,n=r.value):(n+=r.value,t=r.startTime)},value:function(){return n}}}();return{stop:e.subscribe(Je.PERFORMANCE_ENTRIES_COLLECTED,(function(e){for(var i=0,o=e;i<o.length;i++){var a=o[i];"layout-shift"!==a.entryType||a.hadRecentInput||(r.update(a),r.value()>n&&(n=r.value(),t(w(n,4))))}})).unsubscribe}}(e,(function(e){a.cumulativeLayoutShift=e,n()})).stop):o=T,{stop:function(){s(),c(),o()},setLoadEvent:l,viewMetrics:a}}function sr(e,t,n,r,i,o){var a,s=function(r){var i=ur(t,n,e,We.INITIAL_LOAD,Ee(),r),o=or(t,(function(e){i.updateTimings(e),i.scheduleUpdate()})).stop;return{initialView:i,stop:o}}(o),u=s.stop,c=s.initialView,l=function(){t.subscribe(Je.SESSION_RENEWED,(function(){c.end(),c=f(void 0,c.name)})),t.subscribe(Je.BEFORE_UNLOAD,(function(){c.end(),c.triggerUpdate()}));var e=window.setInterval(ce((function(){c.triggerUpdate()})),3e5);return{stop:function(){clearInterval(e)}}}().stop;function f(r,i){return ur(t,n,e,We.ROUTE_CHANGE,r,i)}return i&&(a=function(e){return e.subscribe((function(e){var t,n,r,i,o=e.oldLocation,a=e.newLocation;if(n=a,(t=o).pathname!==n.pathname||(r=n.hash,i=r.substr(1),!document.getElementById(i)&&cr(n.hash)!==cr(t.hash)))return c.end(),c.triggerUpdate(),void(c=f())}))}(r)),{addTiming:function(e,t){void 0===t&&(t=xe()),c.addTiming(e,t),c.scheduleUpdate()},startView:function(e,t){c.end(t),c.triggerUpdate(),c=f(t,e)},stop:function(){null==a||a.unsubscribe(),u(),l(),c.end()}}}function ur(e,t,n,r,i,a){void 0===i&&(i=ke());var s,u=b(),c={},l={},f=0,d=ye({},n);e.notify(Je.VIEW_CREATED,{id:u,name:a,startClocks:i});var p=v(ce(T),3e3,{leading:!1}),h=p.throttled,g=p.cancel,m=ar(e,t,h,r,i),y=m.setLoadEvent,_=m.stop,w=m.viewMetrics;function T(){f+=1;var t=void 0===s?xe():s.timeStamp;e.notify(Je.VIEW_UPDATED,ye(ye({},w),{customTimings:l,documentVersion:f,id:u,name:a,loadingType:r,location:d,startClocks:i,timings:c,duration:Ce(i.timeStamp,t),isActive:void 0===s}))}return T(),{name:a,scheduleUpdate:h,end:function(t){void 0===t&&(t=ke()),s=t,_(),e.notify(Je.VIEW_ENDED,{endClocks:s})},triggerUpdate:function(){g(),T()},updateTimings:function(e){c=e,void 0!==e.loadEvent&&y(e.loadEvent)},addTiming:function(e,t){var n=function(e){return e<31536e6}(t)?t:Ce(i.timeStamp,t);l[function(e){var t=e.replace(/[^a-zA-Z0-9-_.@$]/g,"_");t!==e&&o.warn("Invalid timing name: "+e+", sanitized to: "+t);return t}(e)]=n}}}function cr(e){var t=e.indexOf("?");return t<0?e:e.slice(0,t)}function lr(e,t,n,r,i,o,a,s){return e.subscribe(Je.VIEW_UPDATED,(function(t){return e.notify(Je.RAW_RUM_EVENT_COLLECTED,function(e,t,n){var r=n.getReplayStats(e.id),i={_dd:{document_version:e.documentVersion,replay_stats:r},date:e.startClocks.timeStamp,type:Ve.VIEW,view:{action:{count:e.eventCounts.userActionCount},cumulative_layout_shift:e.cumulativeLayoutShift,dom_complete:Te(e.timings.domComplete),dom_content_loaded:Te(e.timings.domContentLoaded),dom_interactive:Te(e.timings.domInteractive),error:{count:e.eventCounts.errorCount},first_contentful_paint:Te(e.timings.firstContentfulPaint),first_input_delay:Te(e.timings.firstInputDelay),first_input_time:Te(e.timings.firstInputTime),is_active:e.isActive,name:e.name,largest_contentful_paint:Te(e.timings.largestContentfulPaint),load_event:Te(e.timings.loadEvent),loading_time:fr(Te(e.loadingTime)),loading_type:e.loadingType,long_task:{count:e.eventCounts.longTaskCount},resource:{count:e.eventCounts.resourceCount},time_spent:Te(e.duration),in_foreground_periods:t.selectInForegroundPeriodsFor(e.startClocks.relative,e.duration)},session:{has_replay:!!r||void 0}};I(e.customTimings)||(i.view.custom_timings=function(e,t){for(var n={},r=0,i=Object.keys(e);r<i.length;r++){var o=i[r];n[o]=t(e[o])}return n}(e.customTimings,Te));return{rawRumEvent:i,startTime:e.startClocks.relative,domainContext:{location:e.location}}}(t,o,a))})),sr(n,e,r,i,!t.trackViewsManually,s)}function fr(e){return O(e)&&e<0?void 0:e}function dr(e,t){var n=function(e,t){var n,r=o(e.rumEndpointBuilder,(function(){return t.notify(Je.BEFORE_UNLOAD)})),i=e.replica;void 0!==i&&(n=o(i.rumEndpointBuilder));function o(t,n){return new te(new re(t,e.batchBytesLimit),e.maxBatchSize,e.batchBytesLimit,e.maxMessageSize,e.flushTimeout,n)}function a(e){return z(e,{application:{id:i.applicationId}})}var s=!1;return{add:function(e){s||(r.add(e),n&&n.add(a(e)))},stop:function(){s=!0},upsert:function(e,t){s||(r.upsert(e,t),n&&n.upsert(a(e),t))}}}(e,t);return t.subscribe(Je.RUM_EVENT_COLLECTED,(function(e){e.type===Ve.VIEW?n.upsert(e,e.view.id):n.add(e)})),{stop:function(){return n.stop()}}}function pr(e){var t=ye({},e),n=new et((function(){var e,t,n,i,o,a=(e=r,t=cn(history,"pushState",{after:e}).stop,n=cn(history,"replaceState",{after:e}).stop,i=D(window,"popstate",e).stop,{stop:function(){t(),n(),i()}}).stop,s=(o=r,D(window,"hashchange",o)).stop;return function(){a(),s()}}));function r(){if(t.href!==e.href){var r=ye({},e);n.notify({newLocation:r,oldLocation:t}),t=r}}return n}var hr=function(){return hr=Object.assign||function(e){for(var t,n=1,r=arguments.length;n<r;n++)for(var i in t=arguments[n])Object.prototype.hasOwnProperty.call(t,i)&&(e[i]=t[i]);return e},hr.apply(this,arguments)};var gr=2,mr=3,yr=4,vr=6,br=7,_r=8,wr=hr(hr({},Ge),{IGNORE:"ignore",HIDDEN:"hidden"}),Tr="data-dd-privacy",xr="hidden",Sr="***",kr={INPUT:!0,OUTPUT:!0,TEXTAREA:!0,SELECT:!0,OPTION:!0,DATALIST:!0,OPTGROUP:!0};function Er(e,t){var n=e.parentNode?Er(e.parentNode,t):t;return Cr(Or(e),n)}function Cr(e,t){switch(t){case wr.HIDDEN:case wr.IGNORE:return t}switch(e){case wr.ALLOW:case wr.MASK:case wr.MASK_USER_INPUT:case wr.HIDDEN:case wr.IGNORE:return e;default:return t}}function Or(e){if(function(e){return e.nodeType===e.ELEMENT_NODE}(e)){var t=e.getAttribute(Tr);if("BASE"===e.tagName)return wr.ALLOW;if("INPUT"===e.tagName){var n=e;if("password"===n.type||"email"===n.type||"tel"===n.type)return wr.MASK;if("hidden"===n.type)return wr.MASK;var r=n.getAttribute("autocomplete");if(r&&0===r.indexOf("cc-"))return wr.MASK}return t===xr||e.classList.contains("dd-privacy-hidden")?wr.HIDDEN:"mask"===t||e.classList.contains("dd-privacy-mask")?wr.MASK:"mask-user-input"===t||e.classList.contains("dd-privacy-mask-user-input")?wr.MASK_USER_INPUT:"allow"===t||e.classList.contains("dd-privacy-allow")?wr.ALLOW:function(e){if("SCRIPT"===e.nodeName)return!0;if("LINK"===e.nodeName){return"preload"===(n=i("rel"))&&"script"===i("as")||"shortcut icon"===n||"icon"===n}if("META"===e.nodeName){var t=i("name"),n=i("rel"),r=i("property");return/^msapplication-tile(image|color)$/.test(t)||"application-name"===t||"icon"===n||"apple-touch-icon"===n||"shortcut icon"===n||"keywords"===t||"description"===t||/^(og|twitter|fb):/.test(r)||/^(og|twitter):/.test(t)||"pinterest"===t||"robots"===t||"googlebot"===t||"bingbot"===t||e.hasAttribute("http-equiv")||"author"===t||"generator"===t||"framework"===t||"publisher"===t||"progid"===t||/^article:/.test(r)||/^product:/.test(r)||"google-site-verification"===t||"yandex-verification"===t||"csrf-token"===t||"p:domain_verify"===t||"verify-v1"===t||"verification"===t||"shopify-checkout-api-token"===t}function i(t){return(e.getAttribute(t)||"").toLowerCase()}return!1}(e)?wr.IGNORE:void 0}}function Lr(e,t){switch(t){case wr.MASK:case wr.HIDDEN:case wr.IGNORE:return!0;case wr.MASK_USER_INPUT:return function(e){return e.nodeType===e.TEXT_NODE}(e)?Ar(e.parentNode):Ar(e);default:return!1}}function Ar(e){if(!e||e.nodeType!==e.ELEMENT_NODE)return!1;var t=e;if("INPUT"===t.tagName)switch(t.type){case"button":case"color":case"reset":case"submit":return!1}return!!kr[t.tagName]}var Ir;function Mr(e,t,n){var r,i=null===(r=e.parentElement)||void 0===r?void 0:r.tagName,o=e.textContent||"";if(!t||o.trim()){var a=n,s="STYLE"===i||void 0;if("SCRIPT"===i)o=Sr;else if(a===wr.HIDDEN)o=Sr;else if(Lr(e,a)&&!s)if("DATALIST"===i||"SELECT"===i||"OPTGROUP"===i){if(!o.trim())return}else o="OPTION"===i?Sr:o.replace(/\S/g,"x");return o}}!function(e){e[e.Mutation=0]="Mutation",e[e.MouseMove=1]="MouseMove",e[e.MouseInteraction=2]="MouseInteraction",e[e.Scroll=3]="Scroll",e[e.ViewportResize=4]="ViewportResize",e[e.Input=5]="Input",e[e.TouchMove=6]="TouchMove",e[e.MediaInteraction=7]="MediaInteraction",e[e.StyleSheetRule=8]="StyleSheetRule"}(Ir||(Ir={}));var Pr,Rr=0,Dr=1,jr=2,Nr=3,Br=4,Fr=5,Ur=6,zr=7,Hr=9,qr=0,Zr=1;!function(e){e[e.Document=0]="Document",e[e.DocumentType=1]="DocumentType",e[e.Element=2]="Element",e[e.Text=3]="Text",e[e.CDATA=4]="CDATA",e[e.Comment=5]="Comment"}(Pr||(Pr={}));var Vr=new WeakMap;function Wr(e){return Vr.has(e)}function $r(e){return Vr.get(e)}function Gr(e,t){var n=e.tagName,r=e.value;if(Lr(e,t)){var i=e.type;if("INPUT"===n&&("button"===i||"submit"===i||"reset"===i))return r;if(!r||"OPTION"===n)return;return Sr}return"OPTION"===n||"SELECT"===n?e.value:"INPUT"===n||"TEXTAREA"===n?r:void 0}function Yr(e){return Boolean(e.changedTouches)}function Kr(e,t){Array.prototype.forEach.call(e,t)}function Xr(e,t){return Qr(e,{document:e,parentNodePrivacyLevel:t})}function Qr(e,t){var n=function(e,t){switch(e.nodeType){case e.DOCUMENT_NODE:return function(e,t){return{type:Pr.Document,childNodes:Jr(e,t)}}(e,t);case e.DOCUMENT_TYPE_NODE:return n=e,{type:Pr.DocumentType,name:n.name,publicId:n.publicId,systemId:n.systemId};case e.ELEMENT_NODE:return function(e,t){var n,r=ri(e.tagName),i=(a=e,"svg"===a.tagName||a instanceof SVGElement||void 0),o=Cr(Or(e),t.parentNodePrivacyLevel);var a;if(o===wr.HIDDEN){var s=e.getBoundingClientRect(),u=s.width,c=s.height;return{type:Pr.Element,tagName:r,attributes:(n={rr_width:u+"px",rr_height:c+"px"},n[Tr]=xr,n),childNodes:[],isSVG:i}}if(o===wr.IGNORE)return;var l=function(e,t){if(t===wr.HIDDEN)return{};for(var n={},r=ri(e.tagName),i=e.ownerDocument,o=0;o<e.attributes.length;o+=1){var a=e.attributes.item(o).name,s=ei(e,t,a);null!==s&&(n[a]=s)}if(e.value&&("textarea"===r||"select"===r||"option"===r||"input"===r)){var u=Gr(e,t);void 0!==u&&(n.value=u)}if("option"===r&&t===wr.ALLOW){var c=e;c.selected&&(n.selected=c.selected)}if("link"===r){var l=Array.from(i.styleSheets).find((function(t){return t.href===e.href}));(f=ii(l))&&l&&(delete n.rel,delete n.href,n._cssText=f)}if("style"===r&&e.sheet&&!(e.innerText||e.textContent||"").trim().length){var f;(f=ii(e.sheet))&&(n._cssText=f)}var d=e;"input"!==r||"radio"!==d.type&&"checkbox"!==d.type||(t===wr.ALLOW?n.checked=!!d.checked:Lr(d,t)&&(n.checked=Sr));if("audio"===r||"video"===r){var p=e;n.rr_mediaState=p.paused?"paused":"played"}e.scrollLeft&&(n.rr_scrollLeft=Math.round(e.scrollLeft));e.scrollTop&&(n.rr_scrollTop=Math.round(e.scrollTop));return n}(e,o),f=[];if(e.childNodes.length){f=Jr(e,t.parentNodePrivacyLevel===o&&t.ignoreWhiteSpace===("head"===r)?t:hr(hr({},t),{parentNodePrivacyLevel:o,ignoreWhiteSpace:"head"===r}))}return{type:Pr.Element,tagName:r,attributes:l,childNodes:f,isSVG:i}}(e,t);case e.TEXT_NODE:return function(e,t){var n,r=null===(n=e.parentElement)||void 0===n?void 0:n.tagName,i=Mr(e,t.ignoreWhiteSpace||!1,t.parentNodePrivacyLevel);if(!i)return;return{type:Pr.Text,textContent:i,isStyle:"STYLE"===r||void 0}}(e,t);case e.CDATA_SECTION_NODE:return{type:Pr.CDATA,textContent:""}}var n}(e,t);if(!n)return null;var r=$r(e)||ti++,i=n;return i.id=r,function(e,t){Vr.set(e,t)}(e,r),t.serializedNodeIds&&t.serializedNodeIds.add(r),i}function Jr(e,t){var n=[];return Kr(e.childNodes,(function(e){var r=Qr(e,t);r&&n.push(r)})),n}function ei(e,t,n){if(t===wr.HIDDEN)return null;var r=e.getAttribute(n);if(t===wr.MASK){var i=e.tagName;switch(n){case"title":case"alt":return Sr}if(!("IMG"!==i&&"SOURCE"!==i||"src"!==n&&"srcset"!==n))return"data:image/gif;base64,R0lGODlhAQABAIAAAMLCwgAAACH5BAAAAAAALAAAAAABAAEAAAICRAEAOw==";if("A"===i&&"href"===n)return Sr;if(r&&0===n.indexOf("data-")&&n!==Tr)return Sr}return r&&"string"==typeof r&&r.length>1e5&&"data:"===r.slice(0,5)?"data:truncated":r}var ti=1;var ni=/[^a-z1-6-_]/;function ri(e){var t=e.toLowerCase().trim();return ni.test(t)?"div":t}function ii(e){try{var t=e.rules||e.cssRules;return t?Array.from(t).map(oi).join(""):null}catch(e){return null}}function oi(e){return function(e){return"styleSheet"in e}(e)?ii(e.styleSheet)||"":e.cssText}function ai(e){var t=T,n=[];function r(){t(),e(n),n=[]}return{addMutations:function(e){0===n.length&&(t=function(e){var t=window;if(t.requestIdleCallback){var n=t.requestIdleCallback(ce(e),{timeout:100});return function(){return t.cancelIdleCallback(n)}}var r=t.requestAnimationFrame(ce(e));return function(){return t.cancelAnimationFrame(r)}}(r)),n.push.apply(n,e)},flush:r,stop:function(){t()}}}function si(e,t,n){var r=nt();if(!r)return{stop:T};var i=ai((function(e){!function(e,t,n){var r=e.filter((function(e){return document.contains(e.target)&&function(e){for(var t=e;t;){if(!Wr(t))return!1;t=t.parentNode}return!0}(e.target)&&Er(e.target,n)!==wr.HIDDEN})),i=function(e,t){for(var n=new Set,r=new Map,i=function(e){Kr(e.addedNodes,(function(e){n.add(e)})),Kr(e.removedNodes,(function(t){n.has(t)||r.set(t,e.target),n.delete(t)}))},o=0,a=e;o<a.length;o++){i(a[o])}var s=Array.from(n);u=s,u.sort((function(e,t){var n=e.compareDocumentPosition(t);return n&Node.DOCUMENT_POSITION_CONTAINED_BY?-1:n&Node.DOCUMENT_POSITION_CONTAINS||n&Node.DOCUMENT_POSITION_FOLLOWING?1:n&Node.DOCUMENT_POSITION_PRECEDING?-1:0}));var u;for(var c=new Set,l=[],f=0,d=s;f<d.length;f++){var p=d[f];if(!y(p)){var h=Er(p.parentNode,t);if(h!==wr.HIDDEN&&h!==wr.IGNORE){var g=Qr(p,{document:document,serializedNodeIds:c,parentNodePrivacyLevel:h});g&&l.push({nextId:v(p),parentId:$r(p.parentNode),node:g})}}}var m=[];return r.forEach((function(e,t){Wr(t)&&m.push({parentId:$r(e),id:$r(t)})})),{adds:l,removes:m,hasBeenSerialized:y};function y(e){return Wr(e)&&c.has($r(e))}function v(e){for(var t=e.nextSibling;t;){if(Wr(t))return $r(t);t=t.nextSibling}return null}}(r.filter((function(e){return"childList"===e.type})),n),o=i.adds,a=i.removes,s=i.hasBeenSerialized,u=function(e,t){for(var n,r=[],i=new Set,o=e.filter((function(e){return!i.has(e.target)&&(i.add(e.target),!0)})),a=0,s=o;a<s.length;a++){var u=s[a];if(u.target.textContent!==u.oldValue){var c=Er(u.target.parentNode,t);c!==wr.HIDDEN&&c!==wr.IGNORE&&r.push({id:$r(u.target),value:null!==(n=Mr(u.target,!1,c))&&void 0!==n?n:null})}}return r}(r.filter((function(e){return"characterData"===e.type&&!s(e.target)})),n),c=function(e,t){for(var n=[],r=new Map,i=e.filter((function(e){var t=r.get(e.target);return!(null==t?void 0:t.has(e.attributeName))&&(t?t.add(e.attributeName):r.set(e.target,new Set([e.attributeName])),!0)})),o=new Map,a=0,s=i;a<s.length;a++){var u=s[a];if(u.target.getAttribute(u.attributeName)!==u.oldValue){var c=Er(u.target,t),l=ei(u.target,c,u.attributeName),f=void 0;if("value"===u.attributeName){var d=Gr(u.target,c);if(void 0===d)continue;f=d}else f=l&&"string"==typeof l?l:null;var p=o.get(u.target);p||(p={id:$r(u.target),attributes:{}},n.push(p),o.set(u.target,p)),p.attributes[u.attributeName]=f}}return n}(r.filter((function(e){return"attributes"===e.type&&!s(e.target)})),n);if(!(u.length||c.length||a.length||o.length))return;t({adds:o,removes:a,texts:u,attributes:c})}(e.concat(o.takeRecords()),t,n)})),o=new r(ce(i.addMutations));return o.observe(document,{attributeOldValue:!0,attributes:!0,characterData:!0,characterDataOldValue:!0,childList:!0,subtree:!0}),e.onFlush(i.flush),{stop:function(){o.disconnect(),i.stop()}}}var ui=function(){function e(){}return e.prototype.flush=function(){var e;null===(e=this.flushListener)||void 0===e||e.call(this)},e.prototype.onFlush=function(e){this.flushListener=e},e}();var ci,li=function(e,t){var n=window.visualViewport,r={layoutViewportX:e,layoutViewportY:t,visualViewportX:e,visualViewportY:t};return n?(!function(){var e=window.visualViewport;return Math.abs(e.pageTop-e.offsetTop-window.scrollY)>25||Math.abs(e.pageLeft-e.offsetLeft-window.scrollX)>25}()?(r.visualViewportX=Math.round(e-n.offsetLeft),r.visualViewportY=Math.round(t-n.offsetTop)):(r.layoutViewportX=Math.round(e+n.offsetLeft),r.layoutViewportY=Math.round(t+n.offsetTop)),r):r},fi=function(){var e=window.visualViewport;return{scale:e.scale,offsetLeft:e.offsetLeft,offsetTop:e.offsetTop,pageLeft:e.pageLeft,pageTop:e.pageTop,height:e.height,width:e.width}};function di(){var e=window.visualViewport;return e?e.width*e.scale:window.innerWidth||0}function pi(){var e=window.visualViewport;return e?e.height*e.scale:window.innerHeight||0}function hi(){var e=window.visualViewport;return e?e.pageLeft-e.offsetLeft:void 0!==window.scrollX?window.scrollX:window.pageXOffset||0}function gi(){var e=window.visualViewport;return e?e.pageTop-e.offsetTop:void 0!==window.scrollY?window.scrollY:window.pageYOffset||0}function mi(e){var t,n,r,i,o=(t=e.mutationController,n=e.mutationCb,r=e.defaultPrivacyLevel,si(t,n,r).stop),a=function(e){var t=v(ce((function(t){var n=t.target;if(Wr(n)){var r=Yr(t)?t.changedTouches[0]:t,i=r.clientX,o=r.clientY,a={id:$r(n),timeOffset:0,x:i,y:o};if(window.visualViewport){var s=li(i,o),u=s.visualViewportX,c=s.visualViewportY;a.x=u,a.y=c}e([a],Yr(t)?Ir.TouchMove:Ir.MouseMove)}})),50,{trailing:!1}).throttled;return j(document,["mousemove","touchmove"],t,{capture:!0,passive:!0}).stop}(e.mousemoveCb),s=function(e,t){var n=function(n){var r=n.target;if(Er(r,t)!==wr.HIDDEN&&Wr(r)){var i=Yr(n)?n.changedTouches[0]:n,o=i.clientX,a=i.clientY,s={id:$r(r),type:yi[n.type],x:o,y:a};if(window.visualViewport){var u=li(o,a),c=u.visualViewportX,l=u.visualViewportY;s.x=c,s.y=l}e(s)}};return j(document,Object.keys(yi),n,{capture:!0,passive:!0}).stop}(e.mouseInteractionCb,e.defaultPrivacyLevel),u=function(e,t){var n=v(ce((function(n){var r=n.target;if(r&&Er(r,t)!==wr.HIDDEN&&Wr(r)){var i=$r(r);r===document?e({id:i,x:hi(),y:gi()}):e({id:i,x:r.scrollLeft,y:r.scrollTop})}})),100).throttled;return D(document,"scroll",n,{capture:!0,passive:!0}).stop}(e.scrollCb,e.defaultPrivacyLevel),c=function(e){var t=v(ce((function(){var t=pi(),n=di();e({height:Number(t),width:Number(n)})})),200).throttled;return D(window,"resize",t,{capture:!0,passive:!0}).stop}(e.viewportResizeCb),l=function(e,t){function n(e){var n=e.target,i=Er(n,t);if(n&&n.tagName&&k(vi,n.tagName)&&i!==wr.HIDDEN){var o,a=n.type;if("radio"===a||"checkbox"===a){if(Lr(n,i))return;o={isChecked:n.checked}}else{var s=Gr(n,i);if(void 0===s)return;o={text:s}}r(n,o);var u=n.name;"radio"===a&&u&&n.checked&&Kr(document.querySelectorAll('input[type="radio"][name="'+u+'"]'),(function(e){e!==n&&r(e,{isChecked:!1})}))}}function r(t,n){if(Wr(t)){var r=bi.get(t);r&&r.text===n.text&&r.isChecked===n.isChecked||(bi.set(t,n),e(hr(hr({},n),{id:$r(t)})))}}var i=j(document,["input","change"],n,{capture:!0,passive:!0}).stop,o=Object.getOwnPropertyDescriptor(HTMLInputElement.prototype,"value"),a=[[HTMLInputElement.prototype,"value"],[HTMLInputElement.prototype,"checked"],[HTMLSelectElement.prototype,"value"],[HTMLTextAreaElement.prototype,"value"],[HTMLSelectElement.prototype,"selectedIndex"]],s=[];o&&o.set&&s.push.apply(s,a.map((function(e){return t=e[0],r=e[1],i={set:ce((function(){n({target:this})}))},o=Object.getOwnPropertyDescriptor(t,r),Object.defineProperty(t,r,{set:function(e){var t=this;setTimeout((function(){i.set.call(t,e)}),0),o&&o.set&&o.set.call(this,e)}}),function(){Object.defineProperty(t,r,o||{})};var t,r,i,o})));return function(){s.forEach((function(e){return e()})),i()}}(e.inputCb,e.defaultPrivacyLevel),f=function(e,t){return j(document,["play","pause"],(function(n){var r=n.target;r&&Er(r,t)!==wr.HIDDEN&&Wr(r)&&e({id:$r(r),type:"play"===n.type?qr:Zr})}),{capture:!0,passive:!0}).stop}(e.mediaInteractionCb,e.defaultPrivacyLevel),d=function(e){var t=CSSStyleSheet.prototype.insertRule;CSSStyleSheet.prototype.insertRule=function(n,r){var i=this;return le((function(){Wr(i.ownerNode)&&e({id:$r(i.ownerNode),adds:[{rule:n,index:r}]})})),t.call(this,n,r)};var n=CSSStyleSheet.prototype.deleteRule;return CSSStyleSheet.prototype.deleteRule=function(t){var r=this;return le((function(){Wr(r.ownerNode)&&e({id:$r(r.ownerNode),removes:[{index:t}]})})),n.call(this,t)},function(){CSSStyleSheet.prototype.insertRule=t,CSSStyleSheet.prototype.deleteRule=n}}(e.styleSheetRuleCb),p=(i=e.focusCb,j(window,["focus","blur"],(function(){i({has_focus:document.hasFocus()})})).stop),h=function(e){if(!window.visualViewport)return T;var t=v(ce((function(){e(fi())})),200,{trailing:!1}),n=t.throttled,r=t.cancel,i=j(window.visualViewport,["resize","scroll"],n,{capture:!0,passive:!0}).stop;return function(){i(),r()}}(e.visualViewportResizeCb);return function(){o(),a(),s(),u(),c(),l(),f(),d(),p(),h()}}var yi=((ci={}).mouseup=Rr,ci.mousedown=Dr,ci.click=jr,ci.contextmenu=Nr,ci.dblclick=Br,ci.focus=Fr,ci.blur=Ur,ci.touchstart=zr,ci.touchend=Hr,ci);var vi=["INPUT","TEXTAREA","SELECT"],bi=new WeakMap;function _i(e,t,n,r,i){var o=new FormData;o.append("segment",new Blob([t],{type:"application/octet-stream"}),n.session.id+"-"+n.start),wi(n,(function(e,t){return o.append(e,t)})),o.append("raw_segment_size",r.toString()),new re(e,6e4).send(o,t.byteLength,i)}function wi(e,t,n){void 0===n&&(n=""),A(e).forEach((function(e){var r=e[0],i=e[1];"object"==typeof i&&null!==i?wi(i,t,""+n+r+"."):t(""+n+r,String(i))}))}var Ti;function xi(e){return Ei(e).segments_count}function Si(e){Ei(e).records_count+=1}function ki(e){return null==Ti?void 0:Ti.get(e)}function Ei(e){var t;return Ti||(Ti=new Map),Ti.has(e)?t=Ti.get(e):(t={records_count:0,segments_count:0,segments_total_raw_size:0},Ti.set(e,t),Ti.size>10&&function(){if(!Ti)return;if(Ti.keys)Ti.delete(Ti.keys().next().value);else{var e=!0;Ti.forEach((function(t,n){e&&(Ti.delete(n),e=!1)}))}}()),t}var Ci,Oi=0,Li=function(){function e(e,t,n,r,i,o){var a=this;this.worker=e,this.isFlushed=!1,this.id=Oi++;var s=t.view.id;this.metadata=hr({start:r.timestamp,end:r.timestamp,creation_reason:n,records_count:1,has_full_snapshot:r.type===gr,index_in_view:xi(s)},t),function(e){Ei(e).segments_count+=1}(s),Si(s);var u=ce((function(t){var n=t.data;"errored"!==n.type&&"initialized"!==n.type&&(n.id===a.id?(!function(e,t){Ei(e).segments_total_raw_size+=t}(s,n.additionalRawSize),"flushed"===n.type?(o(n.result,n.rawSize),e.removeEventListener("message",u)):i(n.compressedSize)):n.id>a.id&&(e.removeEventListener("message",u),fe("Segment did not receive a 'flush' response before being replaced.")))}));e.addEventListener("message",u),this.worker.postMessage({data:'{"records":['+JSON.stringify(r),id:this.id,action:"write"})}return e.prototype.addRecord=function(e){var t;this.metadata.end=e.timestamp,this.metadata.records_count+=1,Si(this.metadata.view.id),(t=this.metadata).has_full_snapshot||(t.has_full_snapshot=e.type===gr),this.worker.postMessage({data:","+JSON.stringify(e),id:this.id,action:"write"})},e.prototype.flush=function(e){this.worker.postMessage({data:"],"+JSON.stringify(this.metadata).slice(1)+"\n",id:this.id,action:"flush"}),this.isFlushed=!0,this.flushReason=e},e}(),Ai=6e4;function Ii(e,t,n,r,i,o){return function(e,t,n,r,i){void 0===i&&(i=window);var o={status:0,nextSegmentCreationReason:"init"},a=e.subscribe(Je.VIEW_CREATED,(function(){c("view_change")})).unsubscribe,s=e.subscribe(Je.BEFORE_UNLOAD,(function(){c("before_unload")})).unsubscribe,u=D(i,"visibilitychange",(function(){"hidden"===document.visibilityState&&c("visibility_hidden")}),{capture:!0}).stop;function c(e){1===o.status&&(o.segment.flush(e||"sdk_stopped"),clearTimeout(o.expirationTimeoutId)),o=e?{status:0,nextSegmentCreationReason:e}:{status:2}}function l(e,i){var a=t();if(a){var s=new Li(r,a,e,i,(function(e){!s.isFlushed&&e>Ai&&c("max_size")}),(function(e,t){n(e,s.metadata,t,s.flushReason)}));o={status:1,segment:s,expirationTimeoutId:setTimeout(ce((function(){c("max_duration")})),3e4)}}}return{addRecord:function(e){switch(o.status){case 0:l(o.nextSegmentCreationReason,e);break;case 1:o.segment.addRecord(e)}},stop:function(){c(),a(),s(),u()}}}(e,(function(){return function(e,t,n){var r=t.findTrackedSession(),i=n.findView();if(!r||!i)return;return{application:{id:e},session:{id:r.id},view:{id:i.view.id}}}(t,n,r)}),i,o)}function Mi(){return Ci||(Ci=URL.createObjectURL(new Blob(["("+Pi+")(self)"]))),new Worker(Ci)}function Pi(){function e(e){return function(){try{return e.apply(this,arguments)}catch(e){try{self.postMessage({type:"errored",error:e})}catch(t){self.postMessage({type:"errored",error:""+e})}}}}e((function(){var t=function(){var e=4,t=0,n=1,r=2;function i(e){for(var t=e.length;--t>=0;)e[t]=0}var o=0,a=1,s=2,u=3,c=258,l=29,f=256,d=f+1+l,p=30,h=19,g=2*d+1,m=15,y=16,v=7,b=256,_=16,w=17,T=18,x=new Uint8Array([0,0,0,0,0,0,0,0,1,1,1,1,2,2,2,2,3,3,3,3,4,4,4,4,5,5,5,5,0]),S=new Uint8Array([0,0,0,0,1,1,2,2,3,3,4,4,5,5,6,6,7,7,8,8,9,9,10,10,11,11,12,12,13,13]),k=new Uint8Array([0,0,0,0,0,0,0,0,0,0,0,0,0,0,0,0,2,3,7]),E=new Uint8Array([16,17,18,0,8,7,9,6,10,5,11,4,12,3,13,2,14,1,15]),C=512,O=new Array(2*(d+2));i(O);var L=new Array(2*p);i(L);var A=new Array(C);i(A);var I=new Array(c-u+1);i(I);var M=new Array(l);i(M);var P,R,D,j=new Array(p);function N(e,t,n,r,i){this.static_tree=e,this.extra_bits=t,this.extra_base=n,this.elems=r,this.max_length=i,this.has_stree=e&&e.length}function B(e,t){this.dyn_tree=e,this.max_code=0,this.stat_desc=t}i(j);var F=function(e){return e<256?A[e]:A[256+(e>>>7)]},U=function(e,t){e.pending_buf[e.pending++]=255&t,e.pending_buf[e.pending++]=t>>>8&255},z=function(e,t,n){e.bi_valid>y-n?(e.bi_buf|=t<<e.bi_valid&65535,U(e,e.bi_buf),e.bi_buf=t>>y-e.bi_valid,e.bi_valid+=n-y):(e.bi_buf|=t<<e.bi_valid&65535,e.bi_valid+=n)},H=function(e,t,n){z(e,n[2*t],n[2*t+1])},q=function(e,t){var n=0;do{n|=1&e,e>>>=1,n<<=1}while(--t>0);return n>>>1},Z=function(e){16===e.bi_valid?(U(e,e.bi_buf),e.bi_buf=0,e.bi_valid=0):e.bi_valid>=8&&(e.pending_buf[e.pending++]=255&e.bi_buf,e.bi_buf>>=8,e.bi_valid-=8)},V=function(e,t){var n,r,i,o,a,s,u=t.dyn_tree,c=t.max_code,l=t.stat_desc.static_tree,f=t.stat_desc.has_stree,d=t.stat_desc.extra_bits,p=t.stat_desc.extra_base,h=t.stat_desc.max_length,y=0;for(o=0;o<=m;o++)e.bl_count[o]=0;for(u[2*e.heap[e.heap_max]+1]=0,n=e.heap_max+1;n<g;n++)(o=u[2*u[2*(r=e.heap[n])+1]+1]+1)>h&&(o=h,y++),u[2*r+1]=o,r>c||(e.bl_count[o]++,a=0,r>=p&&(a=d[r-p]),s=u[2*r],e.opt_len+=s*(o+a),f&&(e.static_len+=s*(l[2*r+1]+a)));if(0!==y){do{for(o=h-1;0===e.bl_count[o];)o--;e.bl_count[o]--,e.bl_count[o+1]+=2,e.bl_count[h]--,y-=2}while(y>0);for(o=h;0!==o;o--)for(r=e.bl_count[o];0!==r;)(i=e.heap[--n])>c||(u[2*i+1]!==o&&(e.opt_len+=(o-u[2*i+1])*u[2*i],u[2*i+1]=o),r--)}},W=function(e,t,n){var r,i,o=new Array(m+1),a=0;for(r=1;r<=m;r++)o[r]=a=a+n[r-1]<<1;for(i=0;i<=t;i++){var s=e[2*i+1];0!==s&&(e[2*i]=q(o[s]++,s))}},$=function(){var e,t,n,r,i,o=new Array(m+1);for(n=0,r=0;r<l-1;r++)for(M[r]=n,e=0;e<1<<x[r];e++)I[n++]=r;for(I[n-1]=r,i=0,r=0;r<16;r++)for(j[r]=i,e=0;e<1<<S[r];e++)A[i++]=r;for(i>>=7;r<p;r++)for(j[r]=i<<7,e=0;e<1<<S[r]-7;e++)A[256+i++]=r;for(t=0;t<=m;t++)o[t]=0;for(e=0;e<=143;)O[2*e+1]=8,e++,o[8]++;for(;e<=255;)O[2*e+1]=9,e++,o[9]++;for(;e<=279;)O[2*e+1]=7,e++,o[7]++;for(;e<=287;)O[2*e+1]=8,e++,o[8]++;for(W(O,d+1,o),e=0;e<p;e++)L[2*e+1]=5,L[2*e]=q(e,5);P=new N(O,x,f+1,d,m),R=new N(L,S,0,p,m),D=new N(new Array(0),k,0,h,v)},G=function(e){var t;for(t=0;t<d;t++)e.dyn_ltree[2*t]=0;for(t=0;t<p;t++)e.dyn_dtree[2*t]=0;for(t=0;t<h;t++)e.bl_tree[2*t]=0;e.dyn_ltree[2*b]=1,e.opt_len=e.static_len=0,e.last_lit=e.matches=0},Y=function(e){e.bi_valid>8?U(e,e.bi_buf):e.bi_valid>0&&(e.pending_buf[e.pending++]=e.bi_buf),e.bi_buf=0,e.bi_valid=0},K=function(e,t,n,r){Y(e),r&&(U(e,n),U(e,~n)),e.pending_buf.set(e.window.subarray(t,t+n),e.pending),e.pending+=n},X=function(e,t,n,r){var i=2*t,o=2*n;return e[i]<e[o]||e[i]===e[o]&&r[t]<=r[n]},Q=function(e,t,n){for(var r=e.heap[n],i=n<<1;i<=e.heap_len&&(i<e.heap_len&&X(t,e.heap[i+1],e.heap[i],e.depth)&&i++,!X(t,r,e.heap[i],e.depth));)e.heap[n]=e.heap[i],n=i,i<<=1;e.heap[n]=r},J=function(e,t,n){var r,i,o,a,s=0;if(0!==e.last_lit)do{r=e.pending_buf[e.d_buf+2*s]<<8|e.pending_buf[e.d_buf+2*s+1],i=e.pending_buf[e.l_buf+s],s++,0===r?H(e,i,t):(o=I[i],H(e,o+f+1,t),0!==(a=x[o])&&(i-=M[o],z(e,i,a)),r--,o=F(r),H(e,o,n),0!==(a=S[o])&&(r-=j[o],z(e,r,a)))}while(s<e.last_lit);H(e,b,t)},ee=function(e,t){var n,r,i,o=t.dyn_tree,a=t.stat_desc.static_tree,s=t.stat_desc.has_stree,u=t.stat_desc.elems,c=-1;for(e.heap_len=0,e.heap_max=g,n=0;n<u;n++)0!==o[2*n]?(e.heap[++e.heap_len]=c=n,e.depth[n]=0):o[2*n+1]=0;for(;e.heap_len<2;)o[2*(i=e.heap[++e.heap_len]=c<2?++c:0)]=1,e.depth[i]=0,e.opt_len--,s&&(e.static_len-=a[2*i+1]);for(t.max_code=c,n=e.heap_len>>1;n>=1;n--)Q(e,o,n);i=u;do{n=e.heap[1],e.heap[1]=e.heap[e.heap_len--],Q(e,o,1),r=e.heap[1],e.heap[--e.heap_max]=n,e.heap[--e.heap_max]=r,o[2*i]=o[2*n]+o[2*r],e.depth[i]=(e.depth[n]>=e.depth[r]?e.depth[n]:e.depth[r])+1,o[2*n+1]=o[2*r+1]=i,e.heap[1]=i++,Q(e,o,1)}while(e.heap_len>=2);e.heap[--e.heap_max]=e.heap[1],V(e,t),W(o,c,e.bl_count)},te=function(e,t,n){var r,i,o=-1,a=t[1],s=0,u=7,c=4;for(0===a&&(u=138,c=3),t[2*(n+1)+1]=65535,r=0;r<=n;r++)i=a,a=t[2*(r+1)+1],++s<u&&i===a||(s<c?e.bl_tree[2*i]+=s:0!==i?(i!==o&&e.bl_tree[2*i]++,e.bl_tree[2*_]++):s<=10?e.bl_tree[2*w]++:e.bl_tree[2*T]++,s=0,o=i,0===a?(u=138,c=3):i===a?(u=6,c=3):(u=7,c=4))},ne=function(e,t,n){var r,i,o=-1,a=t[1],s=0,u=7,c=4;for(0===a&&(u=138,c=3),r=0;r<=n;r++)if(i=a,a=t[2*(r+1)+1],!(++s<u&&i===a)){if(s<c)do{H(e,i,e.bl_tree)}while(0!=--s);else 0!==i?(i!==o&&(H(e,i,e.bl_tree),s--),H(e,_,e.bl_tree),z(e,s-3,2)):s<=10?(H(e,w,e.bl_tree),z(e,s-3,3)):(H(e,T,e.bl_tree),z(e,s-11,7));s=0,o=i,0===a?(u=138,c=3):i===a?(u=6,c=3):(u=7,c=4)}},re=function(e){var t;for(te(e,e.dyn_ltree,e.l_desc.max_code),te(e,e.dyn_dtree,e.d_desc.max_code),ee(e,e.bl_desc),t=h-1;t>=3&&0===e.bl_tree[2*E[t]+1];t--);return e.opt_len+=3*(t+1)+5+5+4,t},ie=function(e,t,n,r){var i;for(z(e,t-257,5),z(e,n-1,5),z(e,r-4,4),i=0;i<r;i++)z(e,e.bl_tree[2*E[i]+1],3);ne(e,e.dyn_ltree,t-1),ne(e,e.dyn_dtree,n-1)},oe=function(e){var r,i=4093624447;for(r=0;r<=31;r++,i>>>=1)if(1&i&&0!==e.dyn_ltree[2*r])return t;if(0!==e.dyn_ltree[18]||0!==e.dyn_ltree[20]||0!==e.dyn_ltree[26])return n;for(r=32;r<f;r++)if(0!==e.dyn_ltree[2*r])return n;return t},ae=!1,se=function(e,t,n,r){z(e,(o<<1)+(r?1:0),3),K(e,t,n,!0)},ue=function(t,n,i,o){var u,c,l=0;t.level>0?(t.strm.data_type===r&&(t.strm.data_type=oe(t)),ee(t,t.l_desc),ee(t,t.d_desc),l=re(t),u=t.opt_len+3+7>>>3,(c=t.static_len+3+7>>>3)<=u&&(u=c)):u=c=i+5,i+4<=u&&-1!==n?se(t,n,i,o):t.strategy===e||c===u?(z(t,(a<<1)+(o?1:0),3),J(t,O,L)):(z(t,(s<<1)+(o?1:0),3),ie(t,t.l_desc.max_code+1,t.d_desc.max_code+1,l+1),J(t,t.dyn_ltree,t.dyn_dtree)),G(t),o&&Y(t)},ce={_tr_init:function(e){ae||($(),ae=!0),e.l_desc=new B(e.dyn_ltree,P),e.d_desc=new B(e.dyn_dtree,R),e.bl_desc=new B(e.bl_tree,D),e.bi_buf=0,e.bi_valid=0,G(e)},_tr_stored_block:se,_tr_flush_block:ue,_tr_tally:function(e,t,n){return e.pending_buf[e.d_buf+2*e.last_lit]=t>>>8&255,e.pending_buf[e.d_buf+2*e.last_lit+1]=255&t,e.pending_buf[e.l_buf+e.last_lit]=255&n,e.last_lit++,0===t?e.dyn_ltree[2*n]++:(e.matches++,t--,e.dyn_ltree[2*(I[n]+f+1)]++,e.dyn_dtree[2*F(t)]++),e.last_lit===e.lit_bufsize-1},_tr_align:function(e){z(e,a<<1,3),H(e,b,O),Z(e)}},le=function(e,t,n,r){for(var i=65535&e|0,o=e>>>16&65535|0,a=0;0!==n;){n-=a=n>2e3?2e3:n;do{o=o+(i=i+t[r++]|0)|0}while(--a);i%=65521,o%=65521}return i|o<<16|0},fe=new Uint32Array(function(){for(var e,t=[],n=0;n<256;n++){e=n;for(var r=0;r<8;r++)e=1&e?3988292384^e>>>1:e>>>1;t[n]=e}return t}()),de=function(e,t,n,r){var i=fe,o=r+n;e^=-1;for(var a=r;a<o;a++)e=e>>>8^i[255&(e^t[a])];return-1^e},pe={2:"need dictionary",1:"stream end",0:"","-1":"file error","-2":"stream error","-3":"data error","-4":"insufficient memory","-5":"buffer error","-6":"incompatible version"},he={Z_NO_FLUSH:0,Z_PARTIAL_FLUSH:1,Z_SYNC_FLUSH:2,Z_FULL_FLUSH:3,Z_FINISH:4,Z_BLOCK:5,Z_TREES:6,Z_OK:0,Z_STREAM_END:1,Z_NEED_DICT:2,Z_ERRNO:-1,Z_STREAM_ERROR:-2,Z_DATA_ERROR:-3,Z_MEM_ERROR:-4,Z_BUF_ERROR:-5,Z_NO_COMPRESSION:0,Z_BEST_SPEED:1,Z_BEST_COMPRESSION:9,Z_DEFAULT_COMPRESSION:-1,Z_FILTERED:1,Z_HUFFMAN_ONLY:2,Z_RLE:3,Z_FIXED:4,Z_DEFAULT_STRATEGY:0,Z_BINARY:0,Z_TEXT:1,Z_UNKNOWN:2,Z_DEFLATED:8},ge=ce._tr_init,me=ce._tr_stored_block,ye=ce._tr_flush_block,ve=ce._tr_tally,be=ce._tr_align,_e=he.Z_NO_FLUSH,we=he.Z_PARTIAL_FLUSH,Te=he.Z_FULL_FLUSH,xe=he.Z_FINISH,Se=he.Z_BLOCK,ke=he.Z_OK,Ee=he.Z_STREAM_END,Ce=he.Z_STREAM_ERROR,Oe=he.Z_DATA_ERROR,Le=he.Z_BUF_ERROR,Ae=he.Z_DEFAULT_COMPRESSION,Ie=he.Z_FILTERED,Me=he.Z_HUFFMAN_ONLY,Pe=he.Z_RLE,Re=he.Z_FIXED,De=he.Z_DEFAULT_STRATEGY,je=he.Z_UNKNOWN,Ne=he.Z_DEFLATED,Be=9,Fe=15,Ue=8,ze=286,He=30,qe=19,Ze=2*ze+1,Ve=15,We=3,$e=258,Ge=$e+We+1,Ye=32,Ke=42,Xe=69,Qe=73,Je=91,et=103,tt=113,nt=666,rt=1,it=2,ot=3,at=4,st=3,ut=function(e,t){return e.msg=pe[t],t},ct=function(e){return(e<<1)-(e>4?9:0)},lt=function(e){for(var t=e.length;--t>=0;)e[t]=0},ft=function(e,t,n){return(t<<e.hash_shift^n)&e.hash_mask},dt=function(e){var t=e.state,n=t.pending;n>e.avail_out&&(n=e.avail_out),0!==n&&(e.output.set(t.pending_buf.subarray(t.pending_out,t.pending_out+n),e.next_out),e.next_out+=n,t.pending_out+=n,e.total_out+=n,e.avail_out-=n,t.pending-=n,0===t.pending&&(t.pending_out=0))},pt=function(e,t){ye(e,e.block_start>=0?e.block_start:-1,e.strstart-e.block_start,t),e.block_start=e.strstart,dt(e.strm)},ht=function(e,t){e.pending_buf[e.pending++]=t},gt=function(e,t){e.pending_buf[e.pending++]=t>>>8&255,e.pending_buf[e.pending++]=255&t},mt=function(e,t,n,r){var i=e.avail_in;return i>r&&(i=r),0===i?0:(e.avail_in-=i,t.set(e.input.subarray(e.next_in,e.next_in+i),n),1===e.state.wrap?e.adler=le(e.adler,t,i,n):2===e.state.wrap&&(e.adler=de(e.adler,t,i,n)),e.next_in+=i,e.total_in+=i,i)},yt=function(e,t){var n,r,i=e.max_chain_length,o=e.strstart,a=e.prev_length,s=e.nice_match,u=e.strstart>e.w_size-Ge?e.strstart-(e.w_size-Ge):0,c=e.window,l=e.w_mask,f=e.prev,d=e.strstart+$e,p=c[o+a-1],h=c[o+a];e.prev_length>=e.good_match&&(i>>=2),s>e.lookahead&&(s=e.lookahead);do{if(c[(n=t)+a]===h&&c[n+a-1]===p&&c[n]===c[o]&&c[++n]===c[o+1]){o+=2,n++;do{}while(c[++o]===c[++n]&&c[++o]===c[++n]&&c[++o]===c[++n]&&c[++o]===c[++n]&&c[++o]===c[++n]&&c[++o]===c[++n]&&c[++o]===c[++n]&&c[++o]===c[++n]&&o<d);if(r=$e-(d-o),o=d-$e,r>a){if(e.match_start=t,a=r,r>=s)break;p=c[o+a-1],h=c[o+a]}}}while((t=f[t&l])>u&&0!=--i);return a<=e.lookahead?a:e.lookahead},vt=function(e){var t,n,r,i,o,a=e.w_size;do{if(i=e.window_size-e.lookahead-e.strstart,e.strstart>=a+(a-Ge)){e.window.set(e.window.subarray(a,a+a),0),e.match_start-=a,e.strstart-=a,e.block_start-=a,t=n=e.hash_size;do{r=e.head[--t],e.head[t]=r>=a?r-a:0}while(--n);t=n=a;do{r=e.prev[--t],e.prev[t]=r>=a?r-a:0}while(--n);i+=a}if(0===e.strm.avail_in)break;if(n=mt(e.strm,e.window,e.strstart+e.lookahead,i),e.lookahead+=n,e.lookahead+e.insert>=We)for(o=e.strstart-e.insert,e.ins_h=e.window[o],e.ins_h=ft(e,e.ins_h,e.window[o+1]);e.insert&&(e.ins_h=ft(e,e.ins_h,e.window[o+We-1]),e.prev[o&e.w_mask]=e.head[e.ins_h],e.head[e.ins_h]=o,o++,e.insert--,!(e.lookahead+e.insert<We)););}while(e.lookahead<Ge&&0!==e.strm.avail_in)},bt=function(e,t){for(var n,r;;){if(e.lookahead<Ge){if(vt(e),e.lookahead<Ge&&t===_e)return rt;if(0===e.lookahead)break}if(n=0,e.lookahead>=We&&(e.ins_h=ft(e,e.ins_h,e.window[e.strstart+We-1]),n=e.prev[e.strstart&e.w_mask]=e.head[e.ins_h],e.head[e.ins_h]=e.strstart),0!==n&&e.strstart-n<=e.w_size-Ge&&(e.match_length=yt(e,n)),e.match_length>=We)if(r=ve(e,e.strstart-e.match_start,e.match_length-We),e.lookahead-=e.match_length,e.match_length<=e.max_lazy_match&&e.lookahead>=We){e.match_length--;do{e.strstart++,e.ins_h=ft(e,e.ins_h,e.window[e.strstart+We-1]),n=e.prev[e.strstart&e.w_mask]=e.head[e.ins_h],e.head[e.ins_h]=e.strstart}while(0!=--e.match_length);e.strstart++}else e.strstart+=e.match_length,e.match_length=0,e.ins_h=e.window[e.strstart],e.ins_h=ft(e,e.ins_h,e.window[e.strstart+1]);else r=ve(e,0,e.window[e.strstart]),e.lookahead--,e.strstart++;if(r&&(pt(e,!1),0===e.strm.avail_out))return rt}return e.insert=e.strstart<We-1?e.strstart:We-1,t===xe?(pt(e,!0),0===e.strm.avail_out?ot:at):e.last_lit&&(pt(e,!1),0===e.strm.avail_out)?rt:it},_t=function(e,t){for(var n,r,i;;){if(e.lookahead<Ge){if(vt(e),e.lookahead<Ge&&t===_e)return rt;if(0===e.lookahead)break}if(n=0,e.lookahead>=We&&(e.ins_h=ft(e,e.ins_h,e.window[e.strstart+We-1]),n=e.prev[e.strstart&e.w_mask]=e.head[e.ins_h],e.head[e.ins_h]=e.strstart),e.prev_length=e.match_length,e.prev_match=e.match_start,e.match_length=We-1,0!==n&&e.prev_length<e.max_lazy_match&&e.strstart-n<=e.w_size-Ge&&(e.match_length=yt(e,n),e.match_length<=5&&(e.strategy===Ie||e.match_length===We&&e.strstart-e.match_start>4096)&&(e.match_length=We-1)),e.prev_length>=We&&e.match_length<=e.prev_length){i=e.strstart+e.lookahead-We,r=ve(e,e.strstart-1-e.prev_match,e.prev_length-We),e.lookahead-=e.prev_length-1,e.prev_length-=2;do{++e.strstart<=i&&(e.ins_h=ft(e,e.ins_h,e.window[e.strstart+We-1]),n=e.prev[e.strstart&e.w_mask]=e.head[e.ins_h],e.head[e.ins_h]=e.strstart)}while(0!=--e.prev_length);if(e.match_available=0,e.match_length=We-1,e.strstart++,r&&(pt(e,!1),0===e.strm.avail_out))return rt}else if(e.match_available){if((r=ve(e,0,e.window[e.strstart-1]))&&pt(e,!1),e.strstart++,e.lookahead--,0===e.strm.avail_out)return rt}else e.match_available=1,e.strstart++,e.lookahead--}return e.match_available&&(r=ve(e,0,e.window[e.strstart-1]),e.match_available=0),e.insert=e.strstart<We-1?e.strstart:We-1,t===xe?(pt(e,!0),0===e.strm.avail_out?ot:at):e.last_lit&&(pt(e,!1),0===e.strm.avail_out)?rt:it},wt=function(e,t){for(var n,r,i,o,a=e.window;;){if(e.lookahead<=$e){if(vt(e),e.lookahead<=$e&&t===_e)return rt;if(0===e.lookahead)break}if(e.match_length=0,e.lookahead>=We&&e.strstart>0&&(r=a[i=e.strstart-1])===a[++i]&&r===a[++i]&&r===a[++i]){o=e.strstart+$e;do{}while(r===a[++i]&&r===a[++i]&&r===a[++i]&&r===a[++i]&&r===a[++i]&&r===a[++i]&&r===a[++i]&&r===a[++i]&&i<o);e.match_length=$e-(o-i),e.match_length>e.lookahead&&(e.match_length=e.lookahead)}if(e.match_length>=We?(n=ve(e,1,e.match_length-We),e.lookahead-=e.match_length,e.strstart+=e.match_length,e.match_length=0):(n=ve(e,0,e.window[e.strstart]),e.lookahead--,e.strstart++),n&&(pt(e,!1),0===e.strm.avail_out))return rt}return e.insert=0,t===xe?(pt(e,!0),0===e.strm.avail_out?ot:at):e.last_lit&&(pt(e,!1),0===e.strm.avail_out)?rt:it},Tt=function(e,t){for(var n;;){if(0===e.lookahead&&(vt(e),0===e.lookahead)){if(t===_e)return rt;break}if(e.match_length=0,n=ve(e,0,e.window[e.strstart]),e.lookahead--,e.strstart++,n&&(pt(e,!1),0===e.strm.avail_out))return rt}return e.insert=0,t===xe?(pt(e,!0),0===e.strm.avail_out?ot:at):e.last_lit&&(pt(e,!1),0===e.strm.avail_out)?rt:it};function xt(e,t,n,r,i){this.good_length=e,this.max_lazy=t,this.nice_length=n,this.max_chain=r,this.func=i}var St=[new xt(0,0,0,0,(function(e,t){var n=65535;for(n>e.pending_buf_size-5&&(n=e.pending_buf_size-5);;){if(e.lookahead<=1){if(vt(e),0===e.lookahead&&t===_e)return rt;if(0===e.lookahead)break}e.strstart+=e.lookahead,e.lookahead=0;var r=e.block_start+n;if((0===e.strstart||e.strstart>=r)&&(e.lookahead=e.strstart-r,e.strstart=r,pt(e,!1),0===e.strm.avail_out))return rt;if(e.strstart-e.block_start>=e.w_size-Ge&&(pt(e,!1),0===e.strm.avail_out))return rt}return e.insert=0,t===xe?(pt(e,!0),0===e.strm.avail_out?ot:at):(e.strstart>e.block_start&&(pt(e,!1),e.strm.avail_out),rt)})),new xt(4,4,8,4,bt),new xt(4,5,16,8,bt),new xt(4,6,32,32,bt),new xt(4,4,16,16,_t),new xt(8,16,32,32,_t),new xt(8,16,128,128,_t),new xt(8,32,128,256,_t),new xt(32,128,258,1024,_t),new xt(32,258,258,4096,_t)],kt=function(e){e.window_size=2*e.w_size,lt(e.head),e.max_lazy_match=St[e.level].max_lazy,e.good_match=St[e.level].good_length,e.nice_match=St[e.level].nice_length,e.max_chain_length=St[e.level].max_chain,e.strstart=0,e.block_start=0,e.lookahead=0,e.insert=0,e.match_length=e.prev_length=We-1,e.match_available=0,e.ins_h=0};function Et(){this.strm=null,this.status=0,this.pending_buf=null,this.pending_buf_size=0,this.pending_out=0,this.pending=0,this.wrap=0,this.gzhead=null,this.gzindex=0,this.method=Ne,this.last_flush=-1,this.w_size=0,this.w_bits=0,this.w_mask=0,this.window=null,this.window_size=0,this.prev=null,this.head=null,this.ins_h=0,this.hash_size=0,this.hash_bits=0,this.hash_mask=0,this.hash_shift=0,this.block_start=0,this.match_length=0,this.prev_match=0,this.match_available=0,this.strstart=0,this.match_start=0,this.lookahead=0,this.prev_length=0,this.max_chain_length=0,this.max_lazy_match=0,this.level=0,this.strategy=0,this.good_match=0,this.nice_match=0,this.dyn_ltree=new Uint16Array(2*Ze),this.dyn_dtree=new Uint16Array(2*(2*He+1)),this.bl_tree=new Uint16Array(2*(2*qe+1)),lt(this.dyn_ltree),lt(this.dyn_dtree),lt(this.bl_tree),this.l_desc=null,this.d_desc=null,this.bl_desc=null,this.bl_count=new Uint16Array(Ve+1),this.heap=new Uint16Array(2*ze+1),lt(this.heap),this.heap_len=0,this.heap_max=0,this.depth=new Uint16Array(2*ze+1),lt(this.depth),this.l_buf=0,this.lit_bufsize=0,this.last_lit=0,this.d_buf=0,this.opt_len=0,this.static_len=0,this.matches=0,this.insert=0,this.bi_buf=0,this.bi_valid=0}var Ct=function(e){if(!e||!e.state)return ut(e,Ce);e.total_in=e.total_out=0,e.data_type=je;var t=e.state;return t.pending=0,t.pending_out=0,t.wrap<0&&(t.wrap=-t.wrap),t.status=t.wrap?Ke:tt,e.adler=2===t.wrap?0:1,t.last_flush=_e,ge(t),ke},Ot=function(e){var t=Ct(e);return t===ke&&kt(e.state),t},Lt=function(e,t,n,r,i,o){if(!e)return Ce;var a=1;if(t===Ae&&(t=6),r<0?(a=0,r=-r):r>15&&(a=2,r-=16),i<1||i>Be||n!==Ne||r<8||r>15||t<0||t>9||o<0||o>Re)return ut(e,Ce);8===r&&(r=9);var s=new Et;return e.state=s,s.strm=e,s.wrap=a,s.gzhead=null,s.w_bits=r,s.w_size=1<<s.w_bits,s.w_mask=s.w_size-1,s.hash_bits=i+7,s.hash_size=1<<s.hash_bits,s.hash_mask=s.hash_size-1,s.hash_shift=~~((s.hash_bits+We-1)/We),s.window=new Uint8Array(2*s.w_size),s.head=new Uint16Array(s.hash_size),s.prev=new Uint16Array(s.w_size),s.lit_bufsize=1<<i+6,s.pending_buf_size=4*s.lit_bufsize,s.pending_buf=new Uint8Array(s.pending_buf_size),s.d_buf=1*s.lit_bufsize,s.l_buf=3*s.lit_bufsize,s.level=t,s.strategy=o,s.method=n,Ot(e)},At=function(e,t){var n=t.length;if(!e||!e.state)return Ce;var r=e.state,i=r.wrap;if(2===i||1===i&&r.status!==Ke||r.lookahead)return Ce;if(1===i&&(e.adler=le(e.adler,t,n,0)),r.wrap=0,n>=r.w_size){0===i&&(lt(r.head),r.strstart=0,r.block_start=0,r.insert=0);var o=new Uint8Array(r.w_size);o.set(t.subarray(n-r.w_size,n),0),t=o,n=r.w_size}var a=e.avail_in,s=e.next_in,u=e.input;for(e.avail_in=n,e.next_in=0,e.input=t,vt(r);r.lookahead>=We;){var c=r.strstart,l=r.lookahead-(We-1);do{r.ins_h=ft(r,r.ins_h,r.window[c+We-1]),r.prev[c&r.w_mask]=r.head[r.ins_h],r.head[r.ins_h]=c,c++}while(--l);r.strstart=c,r.lookahead=We-1,vt(r)}return r.strstart+=r.lookahead,r.block_start=r.strstart,r.insert=r.lookahead,r.lookahead=0,r.match_length=r.prev_length=We-1,r.match_available=0,e.next_in=s,e.input=u,e.avail_in=a,r.wrap=i,ke},It={deflateInit:function(e,t){return Lt(e,t,Ne,Fe,Ue,De)},deflateInit2:Lt,deflateReset:Ot,deflateResetKeep:Ct,deflateSetHeader:function(e,t){return e&&e.state?2!==e.state.wrap?Ce:(e.state.gzhead=t,ke):Ce},deflate:function(e,t){var n,r;if(!e||!e.state||t>Se||t<0)return e?ut(e,Ce):Ce;var i=e.state;if(!e.output||!e.input&&0!==e.avail_in||i.status===nt&&t!==xe)return ut(e,0===e.avail_out?Le:Ce);i.strm=e;var o=i.last_flush;if(i.last_flush=t,i.status===Ke)if(2===i.wrap)e.adler=0,ht(i,31),ht(i,139),ht(i,8),i.gzhead?(ht(i,(i.gzhead.text?1:0)+(i.gzhead.hcrc?2:0)+(i.gzhead.extra?4:0)+(i.gzhead.name?8:0)+(i.gzhead.comment?16:0)),ht(i,255&i.gzhead.time),ht(i,i.gzhead.time>>8&255),ht(i,i.gzhead.time>>16&255),ht(i,i.gzhead.time>>24&255),ht(i,9===i.level?2:i.strategy>=Me||i.level<2?4:0),ht(i,255&i.gzhead.os),i.gzhead.extra&&i.gzhead.extra.length&&(ht(i,255&i.gzhead.extra.length),ht(i,i.gzhead.extra.length>>8&255)),i.gzhead.hcrc&&(e.adler=de(e.adler,i.pending_buf,i.pending,0)),i.gzindex=0,i.status=Xe):(ht(i,0),ht(i,0),ht(i,0),ht(i,0),ht(i,0),ht(i,9===i.level?2:i.strategy>=Me||i.level<2?4:0),ht(i,st),i.status=tt);else{var a=Ne+(i.w_bits-8<<4)<<8;a|=(i.strategy>=Me||i.level<2?0:i.level<6?1:6===i.level?2:3)<<6,0!==i.strstart&&(a|=Ye),a+=31-a%31,i.status=tt,gt(i,a),0!==i.strstart&&(gt(i,e.adler>>>16),gt(i,65535&e.adler)),e.adler=1}if(i.status===Xe)if(i.gzhead.extra){for(n=i.pending;i.gzindex<(65535&i.gzhead.extra.length)&&(i.pending!==i.pending_buf_size||(i.gzhead.hcrc&&i.pending>n&&(e.adler=de(e.adler,i.pending_buf,i.pending-n,n)),dt(e),n=i.pending,i.pending!==i.pending_buf_size));)ht(i,255&i.gzhead.extra[i.gzindex]),i.gzindex++;i.gzhead.hcrc&&i.pending>n&&(e.adler=de(e.adler,i.pending_buf,i.pending-n,n)),i.gzindex===i.gzhead.extra.length&&(i.gzindex=0,i.status=Qe)}else i.status=Qe;if(i.status===Qe)if(i.gzhead.name){n=i.pending;do{if(i.pending===i.pending_buf_size&&(i.gzhead.hcrc&&i.pending>n&&(e.adler=de(e.adler,i.pending_buf,i.pending-n,n)),dt(e),n=i.pending,i.pending===i.pending_buf_size)){r=1;break}r=i.gzindex<i.gzhead.name.length?255&i.gzhead.name.charCodeAt(i.gzindex++):0,ht(i,r)}while(0!==r);i.gzhead.hcrc&&i.pending>n&&(e.adler=de(e.adler,i.pending_buf,i.pending-n,n)),0===r&&(i.gzindex=0,i.status=Je)}else i.status=Je;if(i.status===Je)if(i.gzhead.comment){n=i.pending;do{if(i.pending===i.pending_buf_size&&(i.gzhead.hcrc&&i.pending>n&&(e.adler=de(e.adler,i.pending_buf,i.pending-n,n)),dt(e),n=i.pending,i.pending===i.pending_buf_size)){r=1;break}r=i.gzindex<i.gzhead.comment.length?255&i.gzhead.comment.charCodeAt(i.gzindex++):0,ht(i,r)}while(0!==r);i.gzhead.hcrc&&i.pending>n&&(e.adler=de(e.adler,i.pending_buf,i.pending-n,n)),0===r&&(i.status=et)}else i.status=et;if(i.status===et&&(i.gzhead.hcrc?(i.pending+2>i.pending_buf_size&&dt(e),i.pending+2<=i.pending_buf_size&&(ht(i,255&e.adler),ht(i,e.adler>>8&255),e.adler=0,i.status=tt)):i.status=tt),0!==i.pending){if(dt(e),0===e.avail_out)return i.last_flush=-1,ke}else if(0===e.avail_in&&ct(t)<=ct(o)&&t!==xe)return ut(e,Le);if(i.status===nt&&0!==e.avail_in)return ut(e,Le);if(0!==e.avail_in||0!==i.lookahead||t!==_e&&i.status!==nt){var s=i.strategy===Me?Tt(i,t):i.strategy===Pe?wt(i,t):St[i.level].func(i,t);if(s!==ot&&s!==at||(i.status=nt),s===rt||s===ot)return 0===e.avail_out&&(i.last_flush=-1),ke;if(s===it&&(t===we?be(i):t!==Se&&(me(i,0,0,!1),t===Te&&(lt(i.head),0===i.lookahead&&(i.strstart=0,i.block_start=0,i.insert=0))),dt(e),0===e.avail_out))return i.last_flush=-1,ke}return t!==xe?ke:i.wrap<=0?Ee:(2===i.wrap?(ht(i,255&e.adler),ht(i,e.adler>>8&255),ht(i,e.adler>>16&255),ht(i,e.adler>>24&255),ht(i,255&e.total_in),ht(i,e.total_in>>8&255),ht(i,e.total_in>>16&255),ht(i,e.total_in>>24&255)):(gt(i,e.adler>>>16),gt(i,65535&e.adler)),dt(e),i.wrap>0&&(i.wrap=-i.wrap),0!==i.pending?ke:Ee)},deflateEnd:function(e){if(!e||!e.state)return Ce;var t=e.state.status;return t!==Ke&&t!==Xe&&t!==Qe&&t!==Je&&t!==et&&t!==tt&&t!==nt?ut(e,Ce):(e.state=null,t===tt?ut(e,Oe):ke)},deflateSetDictionary:At,deflateInfo:"pako deflate (from Nodeca project)"};function Mt(e){return Mt="function"==typeof Symbol&&"symbol"==typeof Symbol.iterator?function(e){return typeof e}:function(e){return e&&"function"==typeof Symbol&&e.constructor===Symbol&&e!==Symbol.prototype?"symbol":typeof e},Mt(e)}var Pt=function(e,t){return Object.prototype.hasOwnProperty.call(e,t)},Rt=function(e){for(var t=Array.prototype.slice.call(arguments,1);t.length;){var n=t.shift();if(n){if("object"!==Mt(n))throw new TypeError(n+"must be non-object");for(var r in n)Pt(n,r)&&(e[r]=n[r])}}return e},Dt={assign:Rt,flattenChunks:function(e){for(var t=0,n=0,r=e.length;n<r;n++)t+=e[n].length;for(var i=new Uint8Array(t),o=0,a=0,s=e.length;o<s;o++){var u=e[o];i.set(u,a),a+=u.length}return i}};try{String.fromCharCode.apply(null,new Uint8Array(1))}catch(e){!1}for(var jt=new Uint8Array(256),Nt=0;Nt<256;Nt++)jt[Nt]=Nt>=252?6:Nt>=248?5:Nt>=240?4:Nt>=224?3:Nt>=192?2:1;function Bt(){this.input=null,this.next_in=0,this.avail_in=0,this.total_in=0,this.output=null,this.next_out=0,this.avail_out=0,this.total_out=0,this.msg="",this.state=null,this.data_type=2,this.adler=0}jt[254]=jt[254]=1;var Ft=Bt,Ut=Object.prototype.toString,zt=he.Z_NO_FLUSH,Ht=he.Z_SYNC_FLUSH,qt=he.Z_FULL_FLUSH,Zt=he.Z_FINISH,Vt=he.Z_OK,Wt=he.Z_STREAM_END,$t=he.Z_DEFAULT_COMPRESSION,Gt=he.Z_DEFAULT_STRATEGY,Yt=he.Z_DEFLATED;function Kt(e){this.options=Dt.assign({level:$t,method:Yt,chunkSize:16384,windowBits:15,memLevel:8,strategy:Gt},e||{});var t=this.options;t.raw&&t.windowBits>0?t.windowBits=-t.windowBits:t.gzip&&t.windowBits>0&&t.windowBits<16&&(t.windowBits+=16),this.err=0,this.msg="",this.ended=!1,this.chunks=[],this.strm=new Ft,this.strm.avail_out=0;var n=It.deflateInit2(this.strm,t.level,t.method,t.windowBits,t.memLevel,t.strategy);if(n!==Vt)throw new Error(pe[n]);if(t.header&&It.deflateSetHeader(this.strm,t.header),t.dictionary){var r;if(r="[object ArrayBuffer]"===Ut.call(t.dictionary)?new Uint8Array(t.dictionary):t.dictionary,(n=It.deflateSetDictionary(this.strm,r))!==Vt)throw new Error(pe[n]);this._dict_set=!0}}function Xt(e){if("function"==typeof TextEncoder&&TextEncoder.prototype.encode)return(new TextEncoder).encode(e);var t,n,r,i,o,a=e.length,s=0;for(i=0;i<a;i++)55296==(64512&(n=e.charCodeAt(i)))&&i+1<a&&56320==(64512&(r=e.charCodeAt(i+1)))&&(n=65536+(n-55296<<10)+(r-56320),i++),s+=n<128?1:n<2048?2:n<65536?3:4;for(t=new Uint8Array(s),o=0,i=0;o<s;i++)55296==(64512&(n=e.charCodeAt(i)))&&i+1<a&&56320==(64512&(r=e.charCodeAt(i+1)))&&(n=65536+(n-55296<<10)+(r-56320),i++),n<128?t[o++]=n:n<2048?(t[o++]=192|n>>>6,t[o++]=128|63&n):n<65536?(t[o++]=224|n>>>12,t[o++]=128|n>>>6&63,t[o++]=128|63&n):(t[o++]=240|n>>>18,t[o++]=128|n>>>12&63,t[o++]=128|n>>>6&63,t[o++]=128|63&n);return t}return Kt.prototype.push=function(e,t){var n,r,i=this.strm,o=this.options.chunkSize;if(this.ended)return!1;for(r=t===~~t?t:!0===t?Zt:zt,"[object ArrayBuffer]"===Ut.call(e)?i.input=new Uint8Array(e):i.input=e,i.next_in=0,i.avail_in=i.input.length;;)if(0===i.avail_out&&(i.output=new Uint8Array(o),i.next_out=0,i.avail_out=o),(r===Ht||r===qt)&&i.avail_out<=6)this.onData(i.output.subarray(0,i.next_out)),i.avail_out=0;else{if((n=It.deflate(i,r))===Wt)return i.next_out>0&&this.onData(i.output.subarray(0,i.next_out)),n=It.deflateEnd(this.strm),this.onEnd(n),this.ended=!0,n===Vt;if(0!==i.avail_out){if(r>0&&i.next_out>0)this.onData(i.output.subarray(0,i.next_out)),i.avail_out=0;else if(0===i.avail_in)break}else this.onData(i.output)}return!0},Kt.prototype.onData=function(e){this.chunks.push(e)},Kt.prototype.onEnd=function(e){e===Vt&&(this.result=Dt.flattenChunks(this.chunks)),this.chunks=[],this.err=e,this.msg=this.strm.msg},{Deflate:Kt,constants:he,string2buf:Xt}}(),n=t.Deflate,r=t.constants,i=t.string2buf,o=new n,a=0;function s(e){var t=i(e);return o.push(t,r.Z_SYNC_FLUSH),a+=t.length,t.length}self.addEventListener("message",e((function(e){var t=e.data;switch(t.action){case"init":self.postMessage({type:"initialized"});break;case"write":var i=s(t.data);self.postMessage({type:"wrote",id:t.id,compressedSize:o.chunks.reduce((function(e,t){return e+t.length}),0),additionalRawSize:i});break;case"flush":i=t.data?s(t.data):0;o.push("",r.Z_FINISH),self.postMessage({type:"flushed",id:t.id,result:o.result,additionalRawSize:i,rawSize:a}),o=new n,a=0}})))}))()}var Ri={status:0};function Di(e,t){switch(void 0===t&&(t=Mi),Ri.status){case 0:Ri={status:1,callbacks:[e]},function(e){void 0===e&&(e=Mi);try{var t=e();t.addEventListener("error",ce(ji)),t.addEventListener("message",ce((function(e){var n,r=e.data;"errored"===r.type?ji(r.error):"initialized"===r.type&&(n=t,1===Ri.status&&(Ri.callbacks.forEach((function(e){return e(n)})),Ri={status:3,worker:n}))}))),t.postMessage({action:"init"})}catch(e){ji(e)}}(t);break;case 1:Ri.callbacks.push(e);break;case 2:e();break;case 3:e(Ri.worker)}}function ji(e){1===Ri.status?(o.error("Session Replay recording failed to start: an error occurred while creating the Worker:",e),e instanceof Event||e instanceof Error&&k(e.message,"Content Security Policy")?o.error("Please make sure CSP is correctly configured https://docs.datadoghq.com/real_user_monitoring/faq/content_security_policy"):de(e),Ri.callbacks.forEach((function(e){return e()})),Ri={status:2}):de(e)}var Ni=function(e,t){if(void 0===t&&(t=Di),Q())return{start:T,stop:T,getReplayStats:function(){},onRumStart:T,isRecording:function(){return!1}};var n={status:0},r=function(){n={status:1}},i=function(){n={status:0}};return{start:function(){return r()},stop:function(){return i()},getReplayStats:ki,onRumStart:function(o,a,s,u){o.subscribe(Je.SESSION_EXPIRED,(function(){2!==n.status&&3!==n.status||(i(),n={status:1})})),o.subscribe(Je.SESSION_RENEWED,(function(){1===n.status&&r()})),r=function(){var r=s.findTrackedSession();r&&r.hasReplayPlan?2!==n.status&&3!==n.status&&(n={status:2},N("interactive",(function(){2===n.status&&t((function(t){if(2===n.status)if(t){var r=e(o,a,s,u,t).stop;n={status:3,stopRecording:r}}else n={status:0}}))}))):n={status:1}},i=function(){0!==n.status&&(3===n.status&&n.stopRecording(),n={status:0})},1===n.status&&r()},isRecording:function(){return 3===n.status}}}((function(e,t,n,r,i){var o=Ii(e,t.applicationId,n,r,(function(e,n,r,i){return _i(t.sessionReplayEndpointBuilder,e,n,r,i)}),i),a=o.addRecord,s=o.stop;function u(e){a(hr(hr({},e),{timestamp:Date.now()}))}var c=function(e){var t=e.emit;if(!t)throw new Error("emit function is required");var n=new ui,r=function(){n.flush(),t({data:{height:pi(),href:window.location.href,width:di()},type:yr}),t({data:{has_focus:document.hasFocus()},type:vr}),t({data:{node:Xr(document,e.defaultPrivacyLevel),initialOffset:{left:hi(),top:gi()}},type:gr}),window.visualViewport&&t({data:fi(),type:_r})};return r(),{stop:mi({mutationController:n,defaultPrivacyLevel:e.defaultPrivacyLevel,inputCb:function(e){return t({data:hr({source:Ir.Input},e),type:mr})},mediaInteractionCb:function(e){return t({data:hr({source:Ir.MediaInteraction},e),type:mr})},mouseInteractionCb:function(e){return t({data:hr({source:Ir.MouseInteraction},e),type:mr})},mousemoveCb:function(e,n){return t({data:{positions:e,source:n},type:mr})},mutationCb:function(e){return t({data:hr({source:Ir.Mutation},e),type:mr})},scrollCb:function(e){return t({data:hr({source:Ir.Scroll},e),type:mr})},styleSheetRuleCb:function(e){return t({data:hr({source:Ir.StyleSheetRule},e),type:mr})},viewportResizeCb:function(e){return t({data:hr({source:Ir.ViewportResize},e),type:mr})},focusCb:function(e){return t({type:vr,data:e})},visualViewportResizeCb:function(e){t({data:e,type:_r})}}),takeFullSnapshot:r,flushMutations:function(){return n.flush()}}}({emit:u,defaultPrivacyLevel:t.defaultPrivacyLevel}),l=c.stop,f=c.takeFullSnapshot,d=c.flushMutations,p=e.subscribe(Je.VIEW_ENDED,(function(){d(),u({type:br})})).unsubscribe,h=e.subscribe(Je.VIEW_CREATED,f).unsubscribe;return{stop:function(){p(),h(),l(),s()}}})),Bi=function(e,t,n){var i,a=(void 0===n?{}:n).ignoreInitIfSyntheticsWillInjectRum,s=void 0===a||a,u=!1,c=(i={},{get:function(){return i},add:function(e,t){i[e]=t},remove:function(e){delete i[e]},set:function(e){i=e}}),l={},f=function(){},d=function(){},p=new be,h=function(e,t){void 0===t&&(t=xe()),p.add((function(){return h(e,t)}))},g=function(e,t){void 0===t&&(t=ke()),p.add((function(){return g(e,t)}))},y=function(e,t){void 0===t&&(t=_()),p.add((function(){return y(e,t)}))},v=function(e,t){void 0===t&&(t=_()),p.add((function(){return v(e,t)}))};function _(){return U({context:c.get(),user:l})}function w(n,r,i){var o=e(n,r,(function(){return{user:l,context:c.get(),hasReplay:!!t.isRecording()||void 0}}),t,i);g=o.startView,y=o.addAction,v=o.addError,h=o.addTiming,f=o.getInternalContext,p.drain(),t.onRumStart(o.lifeCycle,n,o.session,o.parentContexts)}var T=function(e,t){var n=r(r({},t),{version:e.sdkVersion,onReady:function(e){e()}});return Object.defineProperty(n,"_setDebug",{get:function(){return he},enumerable:!1}),n}(Qe,{init:ce((function(e){if(!s||!Xe()){if(Q())e=function(e){return ye(ye({},e),{applicationId:"00000000-aaaa-0000-aaaa-000000000000",clientToken:"empty",sampleRate:100})}(e);else if(!function(e){if(!function(e){if(void 0===document.cookie||null===document.cookie)return!1;try{var t="dd_cookie_test_"+b(),n="test";Me(t,n,m,e);var r=Pe(t)===n;return Re(t,e),r}catch(e){return o.error(e),!1}}(Ke(e)))return o.warn("Cookies are not authorized, we will not send any data."),!1;if("file:"===window.location.protocol)return o.error("Execution is not allowed in the current context."),!1;return!0}(e))return;if(function(e){if(u)return e.silentMultipleInit||o.error("DD_RUM is already initialized."),!1;return!0}(e)){var t=function(e){var t,n;if(e.applicationId)if(void 0===e.replaySampleRate||C(e.replaySampleRate)){if(void 0!==e.allowedTracingOrigins){if(!Array.isArray(e.allowedTracingOrigins))return void o.error("Allowed Tracing Origins should be an array");if(0!==e.allowedTracingOrigins.length&&void 0===e.service)return void o.error("Service need to be configured when tracing is enabled")}var r,i,a=Ye(e,Qe);if(a)return ye(ye({},a),{applicationId:e.applicationId,actionNameAttribute:e.actionNameAttribute,replaySampleRate:null!==(t=e.replaySampleRate)&&void 0!==t?t:100,allowedTracingOrigins:null!==(n=e.allowedTracingOrigins)&&void 0!==n?n:[],trackInteractions:!!e.trackInteractions,trackViewsManually:!!e.trackViewsManually,defaultPrivacyLevel:(r=Ge,i=e.defaultPrivacyLevel,Object.keys(r).some((function(e){return r[e]===i}))?e.defaultPrivacyLevel:Ge.MASK_USER_INPUT)})}else o.error("Replay Sample Rate should be a number between 0 and 100");else o.error("Application ID is not configured, no RUM data will be collected.")}(e);if(t){var n=ue(t);if(t.trackViewsManually){var r=p;p=new be,g=function(e){w(t,n,e)},r.drain()}else w(t,n);d=function(){return U(e)},u=!0}}}})),addRumGlobalContext:ce(c.add),removeRumGlobalContext:ce(c.remove),getRumGlobalContext:ce(c.get),setRumGlobalContext:ce(c.set),getInternalContext:ce((function(e){return f(e)})),getInitConfiguration:ce((function(){return d()})),addAction:ce((function(e,t){y({name:e,context:U(t),startClocks:ke(),type:$e.CUSTOM})})),addError:function(e,t){var n=K();le((function(){v({error:e,handlingStack:n,context:U(t),startClocks:ke()})}))},addTiming:ce((function(e,t){h(e,t)})),setUser:ce((function(e){var t=function(e){if("object"!=typeof e||!e)return;var t=U(e);"id"in t&&(t.id=String(t.id));"name"in t&&(t.name=String(t.name));"email"in t&&(t.email=String(t.email));return t}(e);t?l=t:o.error("Unsupported user:",e)})),removeUser:ce((function(){l={}})),startView:ce((function(e){g(e)})),startSessionReplayRecording:ce(t.start),stopSessionReplayRecording:ce(t.stop)});return T}((function(e,t,n,r,i){var o=new rt,a=Q()?function(){var e={id:"00000000-aaaa-0000-aaaa-000000000000",hasReplayPlan:!0,hasLitePlan:!1};return{findTrackedSession:function(){return e}}}():Yt(e,o),s=function(){var e=nt(),t=new et((function(){if(e){var n=new e(ce((function(){return t.notify()})));return n.observe(document,{attributes:!0,characterData:!0,childList:!0,subtree:!0}),function(){return n.disconnect()}}}));return t}(),u=pr(location);t.setExternalContextProvider((function(){var t;return z({application_id:e.applicationId,session:{id:null===(t=a.findTrackedSession())||void 0===t?void 0:t.id}},l.findView(),{view:{name:null}})}));var c=function(e,t,n,r,i,o){var a,s=function(e){var t=new Ct(144e5),n=new Ct(3e5);function r(e){return{view:{id:e.id,name:e.name}}}return e.subscribe(Je.VIEW_CREATED,(function(e){t.setCurrent(r(e),e.startClocks.relative)})),e.subscribe(Je.VIEW_UPDATED,(function(e){var n=t.getCurrent();n&&n.view.id===e.id&&t.setCurrent(r(e),e.startClocks.relative)})),e.subscribe(Je.VIEW_ENDED,(function(e){var n=e.endClocks;t.closeCurrent(n.relative)})),e.subscribe(Je.AUTO_ACTION_CREATED,(function(e){n.setCurrent(function(e){return{action:{id:e.id}}}(e),e.startClocks.relative)})),e.subscribe(Je.AUTO_ACTION_COMPLETED,(function(e){if(n.getCurrent()){var t=e.startClocks.relative+e.duration;n.closeCurrent(t)}})),e.subscribe(Je.AUTO_ACTION_DISCARDED,(function(){n.clearCurrent()})),e.subscribe(Je.SESSION_RENEWED,(function(){t.reset(),n.reset()})),{findAction:function(e){return n.find(e)},findView:function(e){return t.find(e)},stop:function(){t.stop(),n.stop()}}}(e),u=function(e,t,n){var r,i=new Ct(144e5);e.subscribe(Je.VIEW_ENDED,(function(e){var t=e.endClocks;i.closeCurrent(t.relative)})),e.subscribe(Je.VIEW_CREATED,(function(e){var t=e.startClocks,o=n.href;i.setCurrent(a({url:o,referrer:r||document.referrer}),t.relative),r=o}));var o=t.subscribe((function(e){var t=e.newLocation,n=i.getCurrent();if(n){var r=Se();i.closeCurrent(r),i.setCurrent(a({url:t.href,referrer:n.view.referrer}),r)}}));function a(e){return{view:{url:e.url,referrer:e.referrer}}}return{findUrl:function(e){return i.find(e)},stop:function(){o.unsubscribe(),i.stop()}}}(e,i,n),c=tn();Q()?function(e){var t=X();e.subscribe(Je.RUM_EVENT_COLLECTED,(function(e){t.send("rum",e)}))}(e):a=dr(t,e).stop;return Jt(t,e,r,s,u,o),{parentContexts:s,foregroundContexts:c,urlContexts:u,stop:function(){null==a||a(),s.stop(),c.stop()}}}(o,e,location,a,u,n),l=c.parentContexts,f=c.foregroundContexts,d=c.urlContexts;!function(e,t){e.subscribe(Je.PERFORMANCE_ENTRIES_COLLECTED,(function(n){for(var r=0,i=n;r<i.length;r++){var o=i[r];if("longtask"!==o.entryType)break;var a=t.findTrackedSession(o.startTime);if(!a||a.hasLitePlan)break;var s=_e(o.startTime),u={date:s.timeStamp,long_task:{id:b(),duration:Te(o.duration)},type:Ve.LONG_TASK};e.notify(Je.RAW_RUM_EVENT_COLLECTED,{rawRumEvent:u,startTime:s.relative,domainContext:{performanceEntry:o.toJSON()}})}}))}(o,a),Jn(o);var p=lr(o,e,location,s,u,f,r,i),h=p.addTiming,g=p.startView,m=Kn(o,f).addError,y=function(e,t,n,r){return e.subscribe(Je.AUTO_ACTION_COMPLETED,(function(t){return e.notify(Je.RAW_RUM_EVENT_COLLECTED,Un(t,r))})),n.trackInteractions&&Bn(e,t,n),{addAction:function(t,n){e.notify(Je.RAW_RUM_EVENT_COLLECTED,ye({savedCommonContext:n},Un(t,r)))}}}(o,s,e,f).addAction;Sn(o,e,a),_t(o,e);var v=function(e,t,n,r){return{get:function(i){var o=n.findView(i),a=r.findUrl(i),s=t.findTrackedSession(i);if(s&&o&&a){var u=n.findAction(i);return{application_id:e,session_id:s.id,user_action:u?{id:u.action.id}:void 0,view:ye(ye({},o.view),a.view)}}}}}(e.applicationId,a,l,d);return{addAction:y,addError:m,addTiming:h,startView:g,lifeCycle:o,parentContexts:l,session:a,getInternalContext:v.get}}),Ni);!function(e,t,n){var r=e[t];e[t]=n,r&&r.q&&r.q.forEach((function(e){return me(e,"onReady callback threw an error:")()}))}(M(),"DD_RUM",Bi)},89097:function(e,t,n){"use strict";Object.defineProperty(t,"__esModule",{value:!0}),t.isUnicodeLanguageSubtag=t.isUnicodeScriptSubtag=t.isUnicodeRegionSubtag=t.isStructurallyValidLanguageTag=t.parseUnicodeLanguageId=t.parseUnicodeLocaleId=t.getCanonicalLocales=void 0;var r=n(28197),i=n(33016),o=n(60825),a=n(69391);t.getCanonicalLocales=function(e){return function(e){if(void 0===e)return[];var t=[];"string"==typeof e&&(e=[e]);for(var n=0,r=e;n<r.length;n++){var s=r[n],u=o.emitUnicodeLocaleId(a.canonicalizeUnicodeLocaleId(i.parseUnicodeLocaleId(s)));t.indexOf(u)<0&&t.push(u)}return t}(e)};var s=n(33016);Object.defineProperty(t,"parseUnicodeLocaleId",{enumerable:!0,get:function(){return s.parseUnicodeLocaleId}}),Object.defineProperty(t,"parseUnicodeLanguageId",{enumerable:!0,get:function(){return s.parseUnicodeLanguageId}}),Object.defineProperty(t,"isStructurallyValidLanguageTag",{enumerable:!0,get:function(){return s.isStructurallyValidLanguageTag}}),Object.defineProperty(t,"isUnicodeRegionSubtag",{enumerable:!0,get:function(){return s.isUnicodeRegionSubtag}}),Object.defineProperty(t,"isUnicodeScriptSubtag",{enumerable:!0,get:function(){return s.isUnicodeScriptSubtag}}),Object.defineProperty(t,"isUnicodeLanguageSubtag",{enumerable:!0,get:function(){return s.isUnicodeLanguageSubtag}}),r.__exportStar(n(539),t),r.__exportStar(n(60825),t)},28197:function(e,t,n){"use strict";n.r(t),n.d(t,{__assign:function(){return o},__asyncDelegator:function(){return w},__asyncGenerator:function(){return _},__asyncValues:function(){return T},__await:function(){return b},__awaiter:function(){return l},__classPrivateFieldGet:function(){return C},__classPrivateFieldSet:function(){return O},__createBinding:function(){return d},__decorate:function(){return s},__exportStar:function(){return p},__extends:function(){return i},__generator:function(){return f},__importDefault:function(){return E},__importStar:function(){return k},__makeTemplateObject:function(){return x},__metadata:function(){return c},__param:function(){return u},__read:function(){return g},__rest:function(){return a},__spread:function(){return m},__spreadArray:function(){return v},__spreadArrays:function(){return y},__values:function(){return h}});var r=function(e,t){return r=Object.setPrototypeOf||{__proto__:[]}instanceof Array&&function(e,t){e.__proto__=t}||function(e,t){for(var n in t)Object.prototype.hasOwnProperty.call(t,n)&&(e[n]=t[n])},r(e,t)};function i(e,t){if("function"!=typeof t&&null!==t)throw new TypeError("Class extends value "+String(t)+" is not a constructor or null");function n(){this.constructor=e}r(e,t),e.prototype=null===t?Object.create(t):(n.prototype=t.prototype,new n)}var o=function(){return o=Object.assign||function(e){for(var t,n=1,r=arguments.length;n<r;n++)for(var i in t=arguments[n])Object.prototype.hasOwnProperty.call(t,i)&&(e[i]=t[i]);return e},o.apply(this,arguments)};function a(e,t){var n={};for(var r in e)Object.prototype.hasOwnProperty.call(e,r)&&t.indexOf(r)<0&&(n[r]=e[r]);if(null!=e&&"function"==typeof Object.getOwnPropertySymbols){var i=0;for(r=Object.getOwnPropertySymbols(e);i<r.length;i++)t.indexOf(r[i])<0&&Object.prototype.propertyIsEnumerable.call(e,r[i])&&(n[r[i]]=e[r[i]])}return n}function s(e,t,n,r){var i,o=arguments.length,a=o<3?t:null===r?r=Object.getOwnPropertyDescriptor(t,n):r;if("object"==typeof Reflect&&"function"==typeof Reflect.decorate)a=Reflect.decorate(e,t,n,r);else for(var s=e.length-1;s>=0;s--)(i=e[s])&&(a=(o<3?i(a):o>3?i(t,n,a):i(t,n))||a);return o>3&&a&&Object.defineProperty(t,n,a),a}function u(e,t){return function(n,r){t(n,r,e)}}function c(e,t){if("object"==typeof Reflect&&"function"==typeof Reflect.metadata)return Reflect.metadata(e,t)}function l(e,t,n,r){return new(n||(n=Promise))((function(i,o){function a(e){try{u(r.next(e))}catch(e){o(e)}}function s(e){try{u(r.throw(e))}catch(e){o(e)}}function u(e){var t;e.done?i(e.value):(t=e.value,t instanceof n?t:new n((function(e){e(t)}))).then(a,s)}u((r=r.apply(e,t||[])).next())}))}function f(e,t){var n,r,i,o,a={label:0,sent:function(){if(1&i[0])throw i[1];return i[1]},trys:[],ops:[]};return o={next:s(0),throw:s(1),return:s(2)},"function"==typeof Symbol&&(o[Symbol.iterator]=function(){return this}),o;function s(o){return function(s){return function(o){if(n)throw new TypeError("Generator is already executing.");for(;a;)try{if(n=1,r&&(i=2&o[0]?r.return:o[0]?r.throw||((i=r.return)&&i.call(r),0):r.next)&&!(i=i.call(r,o[1])).done)return i;switch(r=0,i&&(o=[2&o[0],i.value]),o[0]){case 0:case 1:i=o;break;case 4:return a.label++,{value:o[1],done:!1};case 5:a.label++,r=o[1],o=[0];continue;case 7:o=a.ops.pop(),a.trys.pop();continue;default:if(!(i=a.trys,(i=i.length>0&&i[i.length-1])||6!==o[0]&&2!==o[0])){a=0;continue}if(3===o[0]&&(!i||o[1]>i[0]&&o[1]<i[3])){a.label=o[1];break}if(6===o[0]&&a.label<i[1]){a.label=i[1],i=o;break}if(i&&a.label<i[2]){a.label=i[2],a.ops.push(o);break}i[2]&&a.ops.pop(),a.trys.pop();continue}o=t.call(e,a)}catch(e){o=[6,e],r=0}finally{n=i=0}if(5&o[0])throw o[1];return{value:o[0]?o[1]:void 0,done:!0}}([o,s])}}}var d=Object.create?function(e,t,n,r){void 0===r&&(r=n),Object.defineProperty(e,r,{enumerable:!0,get:function(){return t[n]}})}:function(e,t,n,r){void 0===r&&(r=n),e[r]=t[n]};function p(e,t){for(var n in e)"default"===n||Object.prototype.hasOwnProperty.call(t,n)||d(t,e,n)}function h(e){var t="function"==typeof Symbol&&Symbol.iterator,n=t&&e[t],r=0;if(n)return n.call(e);if(e&&"number"==typeof e.length)return{next:function(){return e&&r>=e.length&&(e=void 0),{value:e&&e[r++],done:!e}}};throw new TypeError(t?"Object is not iterable.":"Symbol.iterator is not defined.")}function g(e,t){var n="function"==typeof Symbol&&e[Symbol.iterator];if(!n)return e;var r,i,o=n.call(e),a=[];try{for(;(void 0===t||t-- >0)&&!(r=o.next()).done;)a.push(r.value)}catch(e){i={error:e}}finally{try{r&&!r.done&&(n=o.return)&&n.call(o)}finally{if(i)throw i.error}}return a}function m(){for(var e=[],t=0;t<arguments.length;t++)e=e.concat(g(arguments[t]));return e}function y(){for(var e=0,t=0,n=arguments.length;t<n;t++)e+=arguments[t].length;var r=Array(e),i=0;for(t=0;t<n;t++)for(var o=arguments[t],a=0,s=o.length;a<s;a++,i++)r[i]=o[a];return r}function v(e,t){for(var n=0,r=t.length,i=e.length;n<r;n++,i++)e[i]=t[n];return e}function b(e){return this instanceof b?(this.v=e,this):new b(e)}function _(e,t,n){if(!Symbol.asyncIterator)throw new TypeError("Symbol.asyncIterator is not defined.");var r,i=n.apply(e,t||[]),o=[];return r={},a("next"),a("throw"),a("return"),r[Symbol.asyncIterator]=function(){return this},r;function a(e){i[e]&&(r[e]=function(t){return new Promise((function(n,r){o.push([e,t,n,r])>1||s(e,t)}))})}function s(e,t){try{(n=i[e](t)).value instanceof b?Promise.resolve(n.value.v).then(u,c):l(o[0][2],n)}catch(e){l(o[0][3],e)}var n}function u(e){s("next",e)}function c(e){s("throw",e)}function l(e,t){e(t),o.shift(),o.length&&s(o[0][0],o[0][1])}}function w(e){var t,n;return t={},r("next"),r("throw",(function(e){throw e})),r("return"),t[Symbol.iterator]=function(){return this},t;function r(r,i){t[r]=e[r]?function(t){return(n=!n)?{value:b(e[r](t)),done:"return"===r}:i?i(t):t}:i}}function T(e){if(!Symbol.asyncIterator)throw new TypeError("Symbol.asyncIterator is not defined.");var t,n=e[Symbol.asyncIterator];return n?n.call(e):(e=h(e),t={},r("next"),r("throw"),r("return"),t[Symbol.asyncIterator]=function(){return this},t);function r(n){t[n]=e[n]&&function(t){return new Promise((function(r,i){(function(e,t,n,r){Promise.resolve(r).then((function(t){e({value:t,done:n})}),t)})(r,i,(t=e[n](t)).done,t.value)}))}}}function x(e,t){return Object.defineProperty?Object.defineProperty(e,"raw",{value:t}):e.raw=t,e}var S=Object.create?function(e,t){Object.defineProperty(e,"default",{enumerable:!0,value:t})}:function(e,t){e.default=t};function k(e){if(e&&e.__esModule)return e;var t={};if(null!=e)for(var n in e)"default"!==n&&Object.prototype.hasOwnProperty.call(e,n)&&d(t,e,n);return S(t,e),t}function E(e){return e&&e.__esModule?e:{default:e}}function C(e,t,n,r){if("a"===n&&!r)throw new TypeError("Private accessor was defined without a getter");if("function"==typeof t?e!==t||!r:!t.has(e))throw new TypeError("Cannot read private member from an object whose class did not declare it");return"m"===n?r:"a"===n?r.call(e):r?r.value:t.get(e)}function O(e,t,n,r,i){if("m"===r)throw new TypeError("Private method is not writable");if("a"===r&&!i)throw new TypeError("Private accessor was defined without a setter");if("function"==typeof t?e!==t||!i:!t.has(e))throw new TypeError("Cannot write private member to an object whose class did not declare it");return"a"===r?i.call(e,n):i?i.value=n:t.set(e,n),n}},71692:function(e,t,n){"use strict";var r=n(89097),i=n(65010);"undefined"==typeof Intl&&("undefined"!=typeof window?Object.defineProperty(window,"Intl",{value:{}}):void 0!==n.g&&Object.defineProperty(n.g,"Intl",{value:{}})),i.shouldPolyfill()&&Object.defineProperty(Intl,"getCanonicalLocales",{value:r.getCanonicalLocales,writable:!0,enumerable:!1,configurable:!0})},65010:function(e,t){"use strict";Object.defineProperty(t,"__esModule",{value:!0}),t.shouldPolyfill=void 0,t.shouldPolyfill=function(){return"undefined"==typeof Intl||!("getCanonicalLocales"in Intl)||"x-private"===Intl.getCanonicalLocales("und-x-private")[0]}},69391:function(e,t,n){"use strict";Object.defineProperty(t,"__esModule",{value:!0}),t.canonicalizeUnicodeLocaleId=t.canonicalizeUnicodeLanguageId=void 0;var r=n(28197),i=n(89713),o=n(33016),a=r.__importStar(n(2228)),s=n(60825);function u(e){for(var t={},n=[],r=0,i=e;r<i.length;r++){var o=i[r];o[0]in t||(t[o[0]]=1,o[1]&&"true"!==o[1]?n.push([o[0].toLowerCase(),o[1].toLowerCase()]):n.push([o[0].toLowerCase()]))}return n.sort(c)}function c(e,t){return e[0]<t[0]?-1:e[0]>t[0]?1:0}function l(e,t){return e.type<t.type?-1:e.type>t.type?1:0}function f(e,t){for(var n=r.__spreadArray([],e),i=0,o=t;i<o.length;i++){var a=o[i];e.indexOf(a)<0&&n.push(a)}return n}function d(e){var t=e;if(e.variants.length)for(var n="",r=0,u=e.variants;r<u.length;r++){var c=u[r];if(n=i.languageAlias[s.emitUnicodeLanguageId({lang:e.lang,variants:[c]})]){t={lang:(p=o.parseUnicodeLanguageId(n.split(o.SEPARATOR))).lang,script:t.script||p.script,region:t.region||p.region,variants:f(t.variants,p.variants)};break}}if(t.script&&t.region){var l=i.languageAlias[s.emitUnicodeLanguageId({lang:t.lang,script:t.script,region:t.region,variants:[]})];if(l)t={lang:(p=o.parseUnicodeLanguageId(l.split(o.SEPARATOR))).lang,script:p.script,region:p.region,variants:t.variants}}if(t.region){var d=i.languageAlias[s.emitUnicodeLanguageId({lang:t.lang,region:t.region,variants:[]})];if(d)t={lang:(p=o.parseUnicodeLanguageId(d.split(o.SEPARATOR))).lang,script:t.script||p.script,region:p.region,variants:t.variants}}var p,h=i.languageAlias[s.emitUnicodeLanguageId({lang:t.lang,variants:[]})];h&&(t={lang:(p=o.parseUnicodeLanguageId(h.split(o.SEPARATOR))).lang,script:t.script||p.script,region:t.region||p.region,variants:t.variants});if(t.region){var g=t.region.toUpperCase(),m=i.territoryAlias[g],y=void 0;if(m){var v=m.split(" ");y=v[0];var b=a.supplemental.likelySubtags[s.emitUnicodeLanguageId({lang:t.lang,script:t.script,variants:[]})];if(b){var _=o.parseUnicodeLanguageId(b.split(o.SEPARATOR)).region;_&&v.indexOf(_)>-1&&(y=_)}}y&&(t.region=y),t.region=t.region.toUpperCase()}if(t.script&&(t.script=t.script[0].toUpperCase()+t.script.slice(1).toLowerCase(),i.scriptAlias[t.script]&&(t.script=i.scriptAlias[t.script])),t.variants.length){for(var w=0;w<t.variants.length;w++){c=t.variants[w].toLowerCase();if(i.variantAlias[c]){var T=i.variantAlias[c];o.isUnicodeVariantSubtag(T)?t.variants[w]=T:o.isUnicodeLanguageSubtag(T)&&(t.lang=T)}}t.variants.sort()}return t}t.canonicalizeUnicodeLanguageId=d,t.canonicalizeUnicodeLocaleId=function(e){if(e.lang=d(e.lang),e.extensions){for(var t=0,n=e.extensions;t<n.length;t++){var r=n[t];switch(r.type){case"u":r.keywords=u(r.keywords),r.attributes&&(r.attributes=(i=r.attributes,Object.keys(i.reduce((function(e,t){return e[t.toLowerCase()]=1,e}),{})).sort()));break;case"t":r.lang&&(r.lang=d(r.lang)),r.fields=u(r.fields);break;default:r.value=r.value.toLowerCase()}}e.extensions.sort(l)}var i;return e}},89713:function(e,t){"use strict";Object.defineProperty(t,"__esModule",{value:!0}),t.variantAlias=t.scriptAlias=t.territoryAlias=t.languageAlias=void 0,t.languageAlias={"aa-saaho":"ssy",aam:"aas",aar:"aa",abk:"ab",adp:"dz",afr:"af",agp:"apf",ais:"ami",aju:"jrb",aka:"ak",alb:"sq",als:"sq",amh:"am",ara:"ar",arb:"ar",arg:"an",arm:"hy","art-lojban":"jbo",asd:"snz",asm:"as",aue:"ktz",ava:"av",ave:"ae",aym:"ay",ayr:"ay",ayx:"nun",aze:"az",azj:"az",bak:"ba",bam:"bm",baq:"eu",baz:"nvo",bcc:"bal",bcl:"bik",bel:"be",ben:"bn",bgm:"bcg",bh:"bho",bhk:"fbl",bih:"bho",bis:"bi",bjd:"drl",bjq:"bzc",bkb:"ebk",bod:"bo",bos:"bs",bre:"br",btb:"beb",bul:"bg",bur:"my",bxk:"luy",bxr:"bua",cat:"ca",ccq:"rki","cel-gaulish":"xtg",ces:"cs",cha:"ch",che:"ce",chi:"zh",chu:"cu",chv:"cv",cjr:"mom",cka:"cmr",cld:"syr",cmk:"xch",cmn:"zh",cnr:"sr-ME",cor:"kw",cos:"co",coy:"pij",cqu:"quh",cre:"cr",cwd:"cr",cym:"cy",cze:"cs",daf:"dnj",dan:"da",dap:"njz",deu:"de",dgo:"doi",dhd:"mwr",dik:"din",diq:"zza",dit:"dif",div:"dv",djl:"dze",dkl:"aqd",drh:"mn",drr:"kzk",drw:"fa-AF",dud:"uth",duj:"dwu",dut:"nl",dwl:"dbt",dzo:"dz",ekk:"et",ell:"el",elp:"amq",emk:"man","en-GB-oed":"en-GB-oxendict",eng:"en",epo:"eo",esk:"ik",est:"et",eus:"eu",ewe:"ee",fao:"fo",fas:"fa",fat:"ak",fij:"fj",fin:"fi",fra:"fr",fre:"fr",fry:"fy",fuc:"ff",ful:"ff",gav:"dev",gaz:"om",gbc:"wny",gbo:"grb",geo:"ka",ger:"de",gfx:"vaj",ggn:"gvr",ggo:"esg",ggr:"gtu",gio:"aou",gla:"gd",gle:"ga",glg:"gl",gli:"kzk",glv:"gv",gno:"gon",gre:"el",grn:"gn",gti:"nyc",gug:"gn",guj:"gu",guv:"duz",gya:"gba",hat:"ht",hau:"ha",hbs:"sr-Latn",hdn:"hai",hea:"hmn",heb:"he",her:"hz",him:"srx",hin:"hi",hmo:"ho",hrr:"jal",hrv:"hr",hun:"hu","hy-arevmda":"hyw",hye:"hy","i-ami":"ami","i-bnn":"bnn","i-default":"en-x-i-default","i-enochian":"und-x-i-enochian","i-hak":"hak","i-klingon":"tlh","i-lux":"lb","i-mingo":"see-x-i-mingo","i-navajo":"nv","i-pwn":"pwn","i-tao":"tao","i-tay":"tay","i-tsu":"tsu",ibi:"opa",ibo:"ig",ice:"is",ido:"io",iii:"ii",ike:"iu",iku:"iu",ile:"ie",ill:"ilm",ilw:"gal",in:"id",ina:"ia",ind:"id",ipk:"ik",isl:"is",ita:"it",iw:"he",izi:"eza",jar:"jgk",jav:"jv",jeg:"oyb",ji:"yi",jpn:"ja",jw:"jv",kal:"kl",kan:"kn",kas:"ks",kat:"ka",kau:"kr",kaz:"kk",kdv:"zkd",kgc:"tdf",kgd:"ncq",kgh:"kml",khk:"mn",khm:"km",kik:"ki",kin:"rw",kir:"ky",kmr:"ku",knc:"kr",kng:"kg",knn:"kok",koj:"kwv",kom:"kv",kon:"kg",kor:"ko",kpp:"jkm",kpv:"kv",krm:"bmf",ktr:"dtp",kua:"kj",kur:"ku",kvs:"gdj",kwq:"yam",kxe:"tvd",kxl:"kru",kzh:"dgl",kzj:"dtp",kzt:"dtp",lao:"lo",lat:"la",lav:"lv",lbk:"bnc",leg:"enl",lii:"raq",lim:"li",lin:"ln",lit:"lt",llo:"ngt",lmm:"rmx",ltz:"lb",lub:"lu",lug:"lg",lvs:"lv",mac:"mk",mah:"mh",mal:"ml",mao:"mi",mar:"mr",may:"ms",meg:"cir",mgx:"jbk",mhr:"chm",mkd:"mk",mlg:"mg",mlt:"mt",mnk:"man",mnt:"wnn",mo:"ro",mof:"xnt",mol:"ro",mon:"mn",mri:"mi",msa:"ms",mst:"mry",mup:"raj",mwd:"dmw",mwj:"vaj",mya:"my",myd:"aog",myt:"mry",nad:"xny",nau:"na",nav:"nv",nbf:"nru",nbl:"nr",nbx:"ekc",ncp:"kdz",nde:"nd",ndo:"ng",nep:"ne",nld:"nl",nln:"azd",nlr:"nrk",nno:"nn",nns:"nbr",nnx:"ngv",no:"nb","no-bok":"nb","no-bokmal":"nb","no-nyn":"nn","no-nynorsk":"nn",nob:"nb",noo:"dtd",nor:"nb",npi:"ne",nts:"pij",nxu:"bpp",nya:"ny",oci:"oc",ojg:"oj",oji:"oj",ori:"or",orm:"om",ory:"or",oss:"os",oun:"vaj",pan:"pa",pbu:"ps",pcr:"adx",per:"fa",pes:"fa",pli:"pi",plt:"mg",pmc:"huw",pmu:"phr",pnb:"lah",pol:"pl",por:"pt",ppa:"bfy",ppr:"lcq",prs:"fa-AF",pry:"prt",pus:"ps",puz:"pub",que:"qu",quz:"qu",rmr:"emx",rmy:"rom",roh:"rm",ron:"ro",rum:"ro",run:"rn",rus:"ru",sag:"sg",san:"sa",sap:"aqt",sca:"hle",scc:"sr",scr:"hr",sgl:"isk","sgn-BE-FR":"sfb","sgn-BE-NL":"vgt","sgn-BR":"bzs","sgn-CH-DE":"sgg","sgn-CO":"csn","sgn-DE":"gsg","sgn-DK":"dsl","sgn-ES":"ssp","sgn-FR":"fsl","sgn-GB":"bfi","sgn-GR":"gss","sgn-IE":"isg","sgn-IT":"ise","sgn-JP":"jsl","sgn-MX":"mfs","sgn-NI":"ncs","sgn-NL":"dse","sgn-NO":"nsi","sgn-PT":"psr","sgn-SE":"swl","sgn-US":"ase","sgn-ZA":"sfs",sh:"sr-Latn",sin:"si",skk:"oyb",slk:"sk",slo:"sk",slv:"sl",sme:"se",smo:"sm",sna:"sn",snd:"sd",som:"so",sot:"st",spa:"es",spy:"kln",sqi:"sq",src:"sc",srd:"sc",srp:"sr",ssw:"ss",sul:"sgd",sum:"ulw",sun:"su",swa:"sw",swc:"sw-CD",swe:"sv",swh:"sw",tah:"ty",tam:"ta",tat:"tt",tdu:"dtp",tel:"te",tgg:"bjp",tgk:"tg",tgl:"fil",tha:"th",thc:"tpo",thw:"ola",thx:"oyb",tib:"bo",tid:"itd",tie:"ras",tir:"ti",tkk:"twm",tl:"fil",tlw:"weo",tmp:"tyj",tne:"kak",tnf:"fa-AF",ton:"to",tsf:"taj",tsn:"tn",tso:"ts",ttq:"tmh",tuk:"tk",tur:"tr",tw:"ak",twi:"ak",uig:"ug",ukr:"uk",umu:"del","und-aaland":"und-AX","und-arevela":"und","und-arevmda":"und","und-bokmal":"und","und-hakka":"und","und-hepburn-heploc":"und-alalc97","und-lojban":"und","und-nynorsk":"und","und-saaho":"und","und-xiang":"und",unp:"wro",uok:"ema",urd:"ur",uzb:"uz",uzn:"uz",ven:"ve",vie:"vi",vol:"vo",wel:"cy",wgw:"wgb",wit:"nol",wiw:"nwo",wln:"wa",wol:"wo",xba:"cax",xho:"xh",xia:"acn",xkh:"waw",xpe:"kpe",xrq:"dmw",xsj:"suj",xsl:"den",ybd:"rki",ydd:"yi",yen:"ynq",yid:"yi",yiy:"yrm",yma:"lrr",ymt:"mtm",yor:"yo",yos:"zom",yuu:"yug",zai:"zap","zh-cmn":"zh","zh-cmn-Hans":"zh-Hans","zh-cmn-Hant":"zh-Hant","zh-gan":"gan","zh-guoyu":"zh","zh-hakka":"hak","zh-min":"nan-x-zh-min","zh-min-nan":"nan","zh-wuu":"wuu","zh-xiang":"hsn","zh-yue":"yue",zha:"za",zho:"zh",zir:"scv",zsm:"ms",zul:"zu",zyb:"za"},t.territoryAlias={100:"BG",104:"MM",108:"BI",112:"BY",116:"KH",120:"CM",124:"CA",132:"CV",136:"KY",140:"CF",144:"LK",148:"TD",152:"CL",156:"CN",158:"TW",162:"CX",166:"CC",170:"CO",172:"RU AM AZ BY GE KG KZ MD TJ TM UA UZ",174:"KM",175:"YT",178:"CG",180:"CD",184:"CK",188:"CR",191:"HR",192:"CU",196:"CY",200:"CZ SK",203:"CZ",204:"BJ",208:"DK",212:"DM",214:"DO",218:"EC",222:"SV",226:"GQ",230:"ET",231:"ET",232:"ER",233:"EE",234:"FO",238:"FK",239:"GS",242:"FJ",246:"FI",248:"AX",249:"FR",250:"FR",254:"GF",258:"PF",260:"TF",262:"DJ",266:"GA",268:"GE",270:"GM",275:"PS",276:"DE",278:"DE",280:"DE",288:"GH",292:"GI",296:"KI",300:"GR",304:"GL",308:"GD",312:"GP",316:"GU",320:"GT",324:"GN",328:"GY",332:"HT",334:"HM",336:"VA",340:"HN",344:"HK",348:"HU",352:"IS",356:"IN",360:"ID",364:"IR",368:"IQ",372:"IE",376:"IL",380:"IT",384:"CI",388:"JM",392:"JP",398:"KZ",400:"JO",404:"KE",408:"KP",410:"KR",414:"KW",417:"KG",418:"LA",422:"LB",426:"LS",428:"LV",430:"LR",434:"LY",438:"LI",440:"LT",442:"LU",446:"MO",450:"MG",454:"MW",458:"MY",462:"MV",466:"ML",470:"MT",474:"MQ",478:"MR",480:"MU",484:"MX",492:"MC",496:"MN",498:"MD",499:"ME",500:"MS",504:"MA",508:"MZ",512:"OM",516:"NA",520:"NR",524:"NP",528:"NL",530:"CW SX BQ",531:"CW",532:"CW SX BQ",533:"AW",534:"SX",535:"BQ",536:"SA IQ",540:"NC",548:"VU",554:"NZ",558:"NI",562:"NE",566:"NG",570:"NU",574:"NF",578:"NO",580:"MP",581:"UM",582:"FM MH MP PW",583:"FM",584:"MH",585:"PW",586:"PK",591:"PA",598:"PG",600:"PY",604:"PE",608:"PH",612:"PN",616:"PL",620:"PT",624:"GW",626:"TL",630:"PR",634:"QA",638:"RE",642:"RO",643:"RU",646:"RW",652:"BL",654:"SH",659:"KN",660:"AI",662:"LC",663:"MF",666:"PM",670:"VC",674:"SM",678:"ST",682:"SA",686:"SN",688:"RS",690:"SC",694:"SL",702:"SG",703:"SK",704:"VN",705:"SI",706:"SO",710:"ZA",716:"ZW",720:"YE",724:"ES",728:"SS",729:"SD",732:"EH",736:"SD",740:"SR",744:"SJ",748:"SZ",752:"SE",756:"CH",760:"SY",762:"TJ",764:"TH",768:"TG",772:"TK",776:"TO",780:"TT",784:"AE",788:"TN",792:"TR",795:"TM",796:"TC",798:"TV",800:"UG",804:"UA",807:"MK",810:"RU AM AZ BY EE GE KZ KG LV LT MD TJ TM UA UZ",818:"EG",826:"GB",830:"JE GG",831:"GG",832:"JE",833:"IM",834:"TZ",840:"US",850:"VI",854:"BF",858:"UY",860:"UZ",862:"VE",876:"WF",882:"WS",886:"YE",887:"YE",890:"RS ME SI HR MK BA",891:"RS ME",894:"ZM",958:"AA",959:"QM",960:"QN",962:"QP",963:"QQ",964:"QR",965:"QS",966:"QT",967:"EU",968:"QV",969:"QW",970:"QX",971:"QY",972:"QZ",973:"XA",974:"XB",975:"XC",976:"XD",977:"XE",978:"XF",979:"XG",980:"XH",981:"XI",982:"XJ",983:"XK",984:"XL",985:"XM",986:"XN",987:"XO",988:"XP",989:"XQ",990:"XR",991:"XS",992:"XT",993:"XU",994:"XV",995:"XW",996:"XX",997:"XY",998:"XZ",999:"ZZ","004":"AF","008":"AL","010":"AQ","012":"DZ","016":"AS","020":"AD","024":"AO","028":"AG","031":"AZ","032":"AR","036":"AU","040":"AT","044":"BS","048":"BH","050":"BD","051":"AM","052":"BB","056":"BE","060":"BM","062":"034 143","064":"BT","068":"BO","070":"BA","072":"BW","074":"BV","076":"BR","084":"BZ","086":"IO","090":"SB","092":"VG","096":"BN",AAA:"AA",ABW:"AW",AFG:"AF",AGO:"AO",AIA:"AI",ALA:"AX",ALB:"AL",AN:"CW SX BQ",AND:"AD",ANT:"CW SX BQ",ARE:"AE",ARG:"AR",ARM:"AM",ASC:"AC",ASM:"AS",ATA:"AQ",ATF:"TF",ATG:"AG",AUS:"AU",AUT:"AT",AZE:"AZ",BDI:"BI",BEL:"BE",BEN:"BJ",BES:"BQ",BFA:"BF",BGD:"BD",BGR:"BG",BHR:"BH",BHS:"BS",BIH:"BA",BLM:"BL",BLR:"BY",BLZ:"BZ",BMU:"BM",BOL:"BO",BRA:"BR",BRB:"BB",BRN:"BN",BTN:"BT",BU:"MM",BUR:"MM",BVT:"BV",BWA:"BW",CAF:"CF",CAN:"CA",CCK:"CC",CHE:"CH",CHL:"CL",CHN:"CN",CIV:"CI",CMR:"CM",COD:"CD",COG:"CG",COK:"CK",COL:"CO",COM:"KM",CPT:"CP",CPV:"CV",CRI:"CR",CS:"RS ME",CT:"KI",CUB:"CU",CUW:"CW",CXR:"CX",CYM:"KY",CYP:"CY",CZE:"CZ",DD:"DE",DDR:"DE",DEU:"DE",DGA:"DG",DJI:"DJ",DMA:"DM",DNK:"DK",DOM:"DO",DY:"BJ",DZA:"DZ",ECU:"EC",EGY:"EG",ERI:"ER",ESH:"EH",ESP:"ES",EST:"EE",ETH:"ET",FIN:"FI",FJI:"FJ",FLK:"FK",FQ:"AQ TF",FRA:"FR",FRO:"FO",FSM:"FM",FX:"FR",FXX:"FR",GAB:"GA",GBR:"GB",GEO:"GE",GGY:"GG",GHA:"GH",GIB:"GI",GIN:"GN",GLP:"GP",GMB:"GM",GNB:"GW",GNQ:"GQ",GRC:"GR",GRD:"GD",GRL:"GL",GTM:"GT",GUF:"GF",GUM:"GU",GUY:"GY",HKG:"HK",HMD:"HM",HND:"HN",HRV:"HR",HTI:"HT",HUN:"HU",HV:"BF",IDN:"ID",IMN:"IM",IND:"IN",IOT:"IO",IRL:"IE",IRN:"IR",IRQ:"IQ",ISL:"IS",ISR:"IL",ITA:"IT",JAM:"JM",JEY:"JE",JOR:"JO",JPN:"JP",JT:"UM",KAZ:"KZ",KEN:"KE",KGZ:"KG",KHM:"KH",KIR:"KI",KNA:"KN",KOR:"KR",KWT:"KW",LAO:"LA",LBN:"LB",LBR:"LR",LBY:"LY",LCA:"LC",LIE:"LI",LKA:"LK",LSO:"LS",LTU:"LT",LUX:"LU",LVA:"LV",MAC:"MO",MAF:"MF",MAR:"MA",MCO:"MC",MDA:"MD",MDG:"MG",MDV:"MV",MEX:"MX",MHL:"MH",MI:"UM",MKD:"MK",MLI:"ML",MLT:"MT",MMR:"MM",MNE:"ME",MNG:"MN",MNP:"MP",MOZ:"MZ",MRT:"MR",MSR:"MS",MTQ:"MQ",MUS:"MU",MWI:"MW",MYS:"MY",MYT:"YT",NAM:"NA",NCL:"NC",NER:"NE",NFK:"NF",NGA:"NG",NH:"VU",NIC:"NI",NIU:"NU",NLD:"NL",NOR:"NO",NPL:"NP",NQ:"AQ",NRU:"NR",NT:"SA IQ",NTZ:"SA IQ",NZL:"NZ",OMN:"OM",PAK:"PK",PAN:"PA",PC:"FM MH MP PW",PCN:"PN",PER:"PE",PHL:"PH",PLW:"PW",PNG:"PG",POL:"PL",PRI:"PR",PRK:"KP",PRT:"PT",PRY:"PY",PSE:"PS",PU:"UM",PYF:"PF",PZ:"PA",QAT:"QA",QMM:"QM",QNN:"QN",QPP:"QP",QQQ:"QQ",QRR:"QR",QSS:"QS",QTT:"QT",QU:"EU",QUU:"EU",QVV:"QV",QWW:"QW",QXX:"QX",QYY:"QY",QZZ:"QZ",REU:"RE",RH:"ZW",ROU:"RO",RUS:"RU",RWA:"RW",SAU:"SA",SCG:"RS ME",SDN:"SD",SEN:"SN",SGP:"SG",SGS:"GS",SHN:"SH",SJM:"SJ",SLB:"SB",SLE:"SL",SLV:"SV",SMR:"SM",SOM:"SO",SPM:"PM",SRB:"RS",SSD:"SS",STP:"ST",SU:"RU AM AZ BY EE GE KZ KG LV LT MD TJ TM UA UZ",SUN:"RU AM AZ BY EE GE KZ KG LV LT MD TJ TM UA UZ",SUR:"SR",SVK:"SK",SVN:"SI",SWE:"SE",SWZ:"SZ",SXM:"SX",SYC:"SC",SYR:"SY",TAA:"TA",TCA:"TC",TCD:"TD",TGO:"TG",THA:"TH",TJK:"TJ",TKL:"TK",TKM:"TM",TLS:"TL",TMP:"TL",TON:"TO",TP:"TL",TTO:"TT",TUN:"TN",TUR:"TR",TUV:"TV",TWN:"TW",TZA:"TZ",UGA:"UG",UK:"GB",UKR:"UA",UMI:"UM",URY:"UY",USA:"US",UZB:"UZ",VAT:"VA",VCT:"VC",VD:"VN",VEN:"VE",VGB:"VG",VIR:"VI",VNM:"VN",VUT:"VU",WK:"UM",WLF:"WF",WSM:"WS",XAA:"XA",XBB:"XB",XCC:"XC",XDD:"XD",XEE:"XE",XFF:"XF",XGG:"XG",XHH:"XH",XII:"XI",XJJ:"XJ",XKK:"XK",XLL:"XL",XMM:"XM",XNN:"XN",XOO:"XO",XPP:"XP",XQQ:"XQ",XRR:"XR",XSS:"XS",XTT:"XT",XUU:"XU",XVV:"XV",XWW:"XW",XXX:"XX",XYY:"XY",XZZ:"XZ",YD:"YE",YEM:"YE",YMD:"YE",YU:"RS ME",YUG:"RS ME",ZAF:"ZA",ZAR:"CD",ZMB:"ZM",ZR:"CD",ZWE:"ZW",ZZZ:"ZZ"},t.scriptAlias={Qaai:"Zinh"},t.variantAlias={heploc:"alalc97",polytoni:"polyton"}},60825:function(e,t,n){"use strict";Object.defineProperty(t,"__esModule",{value:!0}),t.emitUnicodeLocaleId=t.emitUnicodeLanguageId=void 0;var r=n(28197);function i(e){return e?r.__spreadArray([e.lang,e.script,e.region],e.variants||[]).filter(Boolean).join("-"):""}t.emitUnicodeLanguageId=i,t.emitUnicodeLocaleId=function(e){for(var t=e.lang,n=e.extensions,o=[i(t)],a=0,s=n;a<s.length;a++){var u=s[a];switch(o.push(u.type),u.type){case"u":o.push.apply(o,r.__spreadArray(r.__spreadArray([],u.attributes),u.keywords.reduce((function(e,t){return e.concat(t)}),[])));break;case"t":o.push.apply(o,r.__spreadArray([i(u.lang)],u.fields.reduce((function(e,t){return e.concat(t)}),[])));break;default:o.push(u.value)}}return o.filter(Boolean).join("-")}},33016:function(e,t,n){"use strict";Object.defineProperty(t,"__esModule",{value:!0}),t.parseUnicodeLocaleId=t.parseUnicodeLanguageId=t.isUnicodeVariantSubtag=t.isUnicodeScriptSubtag=t.isUnicodeRegionSubtag=t.isStructurallyValidLanguageTag=t.isUnicodeLanguageSubtag=t.SEPARATOR=void 0;var r=n(28197),i=/^[a-z0-9]{1,8}$/i,o=/^[a-z0-9]{2,8}$/i,a=/^[a-z0-9]{3,8}$/i,s=/^[a-z0-9][a-z]$/i,u=/^[a-z0-9]{3,8}$/i,c=/^[a-z]{4}$/i,l=/^[0-9a-svwyz]$/i,f=/^([a-z]{2}|[0-9]{3})$/i,d=/^([a-z0-9]{5,8}|[0-9][a-z0-9]{3})$/i,p=/^([a-z]{2,3}|[a-z]{5,8})$/i,h=/^[a-z][0-9]$/i;function g(e){return p.test(e)}function m(e){return f.test(e)}function y(e){return c.test(e)}function v(e){return d.test(e)}function b(e){"string"==typeof e&&(e=e.split(t.SEPARATOR));var n,r,i=e.shift();if(!i)throw new RangeError("Missing unicode_language_subtag");if("root"===i)return{lang:"root",variants:[]};if(!g(i))throw new RangeError("Malformed unicode_language_subtag");e.length&&y(e[0])&&(n=e.shift()),e.length&&m(e[0])&&(r=e.shift());for(var o={};e.length&&v(e[0]);){var a=e.shift();if(a in o)throw new RangeError('Duplicate variant "'+a+'"');o[a]=1}return{lang:i,script:n,region:r,variants:Object.keys(o)}}function _(e){for(var t,n=[];e.length&&(t=w(e));)n.push(t);if(n.length)return{type:"u",keywords:n,attributes:[]};for(var r=[];e.length&&a.test(e[0]);)r.push(e.shift());for(;e.length&&(t=w(e));)n.push(t);if(n.length||r.length)return{type:"u",attributes:r,keywords:n};throw new RangeError("Malformed unicode_extension")}function w(e){var n;if(s.test(e[0])){n=e.shift();for(var r=[];e.length&&u.test(e[0]);)r.push(e.shift());var i="";return r.length&&(i=r.join(t.SEPARATOR)),[n,i]}}function T(e){var n;try{n=b(e)}catch(e){}for(var r=[];e.length&&h.test(e[0]);){for(var i=e.shift(),o=[];e.length&&a.test(e[0]);)o.push(e.shift());if(!o.length)throw new RangeError('Missing tvalue for tkey "'+i+'"');r.push([i,o.join(t.SEPARATOR)])}if(r.length)return{type:"t",fields:r,lang:n};throw new RangeError("Malformed transformed_extension")}function x(e){for(var n=[];e.length&&i.test(e[0]);)n.push(e.shift());if(n.length)return{type:"x",value:n.join(t.SEPARATOR)};throw new RangeError("Malformed private_use_extension")}function S(e){for(var n=[];e.length&&o.test(e[0]);)n.push(e.shift());return n.length?n.join(t.SEPARATOR):""}t.SEPARATOR="-",t.isUnicodeLanguageSubtag=g,t.isStructurallyValidLanguageTag=function(e){try{b(e.split(t.SEPARATOR))}catch(e){return!1}return!0},t.isUnicodeRegionSubtag=m,t.isUnicodeScriptSubtag=y,t.isUnicodeVariantSubtag=v,t.parseUnicodeLanguageId=b,t.parseUnicodeLocaleId=function(e){var n=e.split(t.SEPARATOR),i=b(n);return r.__assign({lang:i},function(e){if(!e.length)return{extensions:[]};var t,n,r,i=[],o={};do{var a=e.shift();switch(a){case"u":case"U":if(t)throw new RangeError("There can only be 1 -u- extension");t=_(e),i.push(t);break;case"t":case"T":if(n)throw new RangeError("There can only be 1 -t- extension");n=T(e),i.push(n);break;case"x":case"X":if(r)throw new RangeError("There can only be 1 -x- extension");r=x(e),i.push(r);break;default:if(!l.test(a))throw new RangeError("Malformed extension type");if(a in o)throw new RangeError("There can only be 1 -"+a+"- extension");var s={type:a,value:S(e)};o[s.type]=s,i.push(s)}}while(e.length);return{extensions:i}}(n))}},539:function(e,t){"use strict";Object.defineProperty(t,"__esModule",{value:!0})},91504:function(e,t){"use strict";var n="circle-check",r=[61533,"check-circle"],i="f058",o=["M256 512A256 256 0 1 0 256 0a256 256 0 1 0 0 512zM369 209L241 337c-9.4 9.4-24.6 9.4-33.9 0l-64-64c-9.4-9.4-9.4-24.6 0-33.9s24.6-9.4 33.9 0l47 47L335 175c9.4-9.4 24.6-9.4 33.9 0s9.4 24.6 0 33.9z","M369 175c9.4 9.4 9.4 24.6 0 33.9L241 337c-9.4 9.4-24.6 9.4-33.9 0l-64-64c-9.4-9.4-9.4-24.6 0-33.9s24.6-9.4 33.9 0l47 47L335 175c9.4-9.4 24.6-9.4 33.9 0z"];t.DF={prefix:"fad",iconName:n,icon:[512,512,r,i,o]},t.fV=t.DF},687:function(e,t){"use strict";var n="file",r=[128196,128459,61462],i="f15b",o=["M64 0C28.7 0 0 28.7 0 64V448c0 35.3 28.7 64 64 64H320c35.3 0 64-28.7 64-64V160H256c-17.7 0-32-14.3-32-32V0H64z","M224 0L384 160H256c-17.7 0-32-14.3-32-32V0z"];t.DF={prefix:"fad",iconName:n,icon:[384,512,r,i,o]},t.gM=t.DF},1238:function(e,t){"use strict";var n="folder-open",r=[128194,128449,61717],i="f07c",o=["M461.4 461.1l16.2-27.9c-3 10.7-8.7 20.2-16.2 27.9zM480 224H144c-11.4 0-21.9 6-27.6 15.9l-112 192c-5.8 9.9-5.8 22.1-.1 32.1c1 1.7 2 3.2 3.2 4.6C2.8 463 0 455.8 0 448V96C0 60.7 28.7 32 64 32H181.5c17 0 33.3 6.7 45.3 18.7l26.5 26.5c12 12 28.3 18.7 45.3 18.7H416c35.3 0 64 28.7 64 64v64zM11.1 472.2c5.7 4.9 13.1 7.8 20.9 7.8c-8 0-15.3-2.9-20.9-7.8z","M144 224c-11.4 0-21.9 6-27.6 15.9l-112 192c-5.8 9.9-5.8 22.1-.1 32.1S20.5 480 32 480H432c11.4 0 21.9-6 27.6-15.9l112-192c5.8-9.9 5.8-22.1 .1-32.1S555.5 224 544 224H144z"];t.DF={prefix:"fad",iconName:n,icon:[576,512,r,i,o]},t.cC=t.DF},80498:function(e,t){"use strict";var n="paintbrush",r=[128396,"paint-brush"],i="f1fc",o=["M208.1 272.1c-.6 0-1.2-.1-1.8-.1H184c-66.3 0-120 53.7-120 120c0 6.2 .5 12.4 1.4 18.4C68.1 428.2 56.1 448 38 448H32c-17.7 0-32 14.3-32 32s14.3 32 32 32H175.9c.1 0 .1-.1 .1-.1s.1-.1 .1-.1c2.6 .2 5.2 .3 7.9 .3c66.3 0 120-53.7 120-120c0-2.8-.1-5.5-.2-8.3L208.1 272.1z","M411 331.6c-19.9 32.6-55.3 52.4-93.4 52.4c-4.8 0-9.6-.3-14.3-.9L208 272c.2-35.9 17.8-69.4 47.1-90.1L500.2 8.8c18.6-13.1 43.9-11.4 60.5 4.2s20 40.6 8.2 60.1L411 331.6z"];t.DF={prefix:"fad",iconName:n,icon:[576,512,r,i,o]},t.QE=t.DF},15073:function(e,t){"use strict";var n="users",r=[],i="f0c0",o=["M224 80A80 80 0 1 0 64 80a80 80 0 1 0 160 0zm368 0A80 80 0 1 0 432 80a80 80 0 1 0 160 0zM106.7 192C47.8 192 0 239.8 0 298.7C0 310.4 9.6 320 21.3 320H234.7c.2 0 .4 0 .7 0c-26.6-23.5-43.3-57.8-43.3-96c0-7.6 .7-15 1.9-22.3c-13.6-6.3-28.7-9.7-44.6-9.7H106.7zm298 128c.2 0 .4 0 .7 0H618.7c11.8 0 21.3-9.6 21.3-21.3C640 239.8 592.2 192 533.3 192H490.7c-15.9 0-31 3.5-44.6 9.7c1.3 7.2 1.9 14.7 1.9 22.3c0 38.2-16.8 72.5-43.3 96z","M320 320a96 96 0 1 0 0-192 96 96 0 1 0 0 192zm-58.7 32C187.7 352 128 411.7 128 485.3c0 14.7 11.9 26.7 26.7 26.7H485.3c14.7 0 26.7-11.9 26.7-26.7C512 411.7 452.3 352 378.7 352H261.3z"];t.DF={prefix:"fad",iconName:n,icon:[640,512,r,i,o]},t.FV=t.DF},22532:function(e,t){"use strict";var n="browser",r=[128468],i="f37e",o="M0 96C0 60.65 28.65 32 64 32H448C483.3 32 512 60.65 512 96V416C512 451.3 483.3 480 448 480H64C28.65 480 0 451.3 0 416V96zM160 128H480V96C480 78.33 465.7 64 448 64H160V128zM128 64H64C46.33 64 32 78.33 32 96V128H128V64zM32 160V416C32 433.7 46.33 448 64 448H448C465.7 448 480 433.7 480 416V160H32z";t.DF={prefix:"fal",iconName:n,icon:[512,512,r,i,o]},t.m6=t.DF},18944:function(e,t){"use strict";var n="building",r=[127970,61687],i="f1ad",o="M64 120C64 106.7 74.75 96 88 96H136C149.3 96 160 106.7 160 120V168C160 181.3 149.3 192 136 192H88C74.75 192 64 181.3 64 168V120zM96 128V160H128V128H96zM296 96C309.3 96 320 106.7 320 120V168C320 181.3 309.3 192 296 192H248C234.7 192 224 181.3 224 168V120C224 106.7 234.7 96 248 96H296zM288 160V128H256V160H288zM64 248C64 234.7 74.75 224 88 224H136C149.3 224 160 234.7 160 248V296C160 309.3 149.3 320 136 320H88C74.75 320 64 309.3 64 296V248zM96 256V288H128V256H96zM296 224C309.3 224 320 234.7 320 248V296C320 309.3 309.3 320 296 320H248C234.7 320 224 309.3 224 296V248C224 234.7 234.7 224 248 224H296zM288 288V256H256V288H288zM64 512C28.65 512 0 483.3 0 448V64C0 28.65 28.65 0 64 0H320C355.3 0 384 28.65 384 64V448C384 483.3 355.3 512 320 512H64zM32 64V448C32 465.7 46.33 480 64 480H128V416C128 380.7 156.7 352 192 352C227.3 352 256 380.7 256 416V480H320C337.7 480 352 465.7 352 448V64C352 46.33 337.7 32 320 32H64C46.33 32 32 46.33 32 64zM224 416C224 398.3 209.7 384 192 384C174.3 384 160 398.3 160 416V480H224V416z";t.DF={prefix:"fal",iconName:n,icon:[384,512,r,i,o]},t.P8=t.DF},39575:function(e,t){"use strict";var n="chevron-left",r=[9001],i="f053",o="M234.8 36.25c3.438 3.141 5.156 7.438 5.156 11.75c0 3.891-1.406 7.781-4.25 10.86L53.77 256l181.1 197.1c6 6.5 5.625 16.64-.9062 22.61c-6.5 6-16.59 5.594-22.59-.8906l-192-208c-5.688-6.156-5.688-15.56 0-21.72l192-208C218.2 30.66 228.3 30.25 234.8 36.25z";t.DF={prefix:"fal",iconName:n,icon:[320,512,r,i,o]},t.A3=t.DF},40853:function(e,t){"use strict";var n="chevron-right",r=[9002],i="f054",o="M85.14 475.8c-3.438-3.141-5.156-7.438-5.156-11.75c0-3.891 1.406-7.781 4.25-10.86l181.1-197.1L84.23 58.86c-6-6.5-5.625-16.64 .9062-22.61c6.5-6 16.59-5.594 22.59 .8906l192 208c5.688 6.156 5.688 15.56 0 21.72l-192 208C101.7 481.3 91.64 481.8 85.14 475.8z";t.DF={prefix:"fal",iconName:n,icon:[320,512,r,i,o]},t._t=t.DF},75686:function(e,t){"use strict";var n=[128065],r="f06e",i="M117.2 136C160.3 96 217.6 64 288 64s127.7 32 170.8 72c43.1 40 71.9 88 85.2 120c-13.3 32-42.1 80-85.2 120c-43.1 40-100.4 72-170.8 72s-127.7-32-170.8-72C74.1 336 45.3 288 32 256c13.3-32 42.1-80 85.2-120zM288 32c-80.8 0-145.5 36.8-192.6 80.6C48.6 156 17.3 208 2.5 243.7c-3.3 7.9-3.3 16.7 0 24.6C17.3 304 48.6 356 95.4 399.4C142.5 443.2 207.2 480 288 480s145.5-36.8 192.6-80.6c46.8-43.5 78.1-95.4 93-131.1c3.3-7.9 3.3-16.7 0-24.6c-14.9-35.7-46.2-87.7-93-131.1C433.5 68.8 368.8 32 288 32zM192 256a96 96 0 1 1 192 0 96 96 0 1 1 -192 0zm224 0a128 128 0 1 0 -256 0 128 128 0 1 0 256 0z";t.DF={prefix:"fal",iconName:"eye",icon:[576,512,n,r,i]},t.Md=t.DF},83244:function(e,t){"use strict";var n="eye-slash",r=[],i="f070",o="M25.9 3.4C19-2 8.9-.8 3.4 6.1S-.8 23.1 6.1 28.6l608 480c6.9 5.5 17 4.3 22.5-2.6s4.3-17-2.6-22.5L25.9 3.4zM605.5 268.3c3.3-7.9 3.3-16.7 0-24.6c-14.9-35.7-46.2-87.7-93-131.1C465.5 68.8 400.8 32 320 32c-51.2 0-96 14.8-133.9 36.8l27.3 21.5C244.6 74.2 280.2 64 320 64c70.4 0 127.7 32 170.8 72c43.1 40 71.9 88 85.2 120c-9.2 22.1-25.9 52-49.5 81.5l25.1 19.8c25.6-32 43.7-64.4 53.9-89zM88.4 154.7c-25.6 32-43.7 64.4-53.9 89c-3.3 7.9-3.3 16.7 0 24.6c14.9 35.7 46.2 87.7 93 131.1C174.5 443.2 239.2 480 320 480c51.2 0 96-14.8 133.9-36.8l-27.3-21.5C395.4 437.8 359.8 448 320 448c-70.4 0-127.7-32-170.8-72C106.1 336 77.3 288 64 256c9.2-22.1 25.9-52 49.5-81.5L88.4 154.7zM320 384c16.7 0 32.7-3.2 47.4-9.1l-30.9-24.4c-5.4 .9-10.9 1.4-16.5 1.4c-51 0-92.8-39.8-95.8-90.1l-30.9-24.4c-.9 6-1.3 12.2-1.3 18.5c0 70.7 57.3 128 128 128zM448 256c0-70.7-57.3-128-128-128c-16.7 0-32.7 3.2-47.4 9.1l30.9 24.4c5.4-.9 10.9-1.4 16.5-1.4c51 0 92.8 39.8 95.8 90.1l30.9 24.4c.9-6 1.3-12.2 1.3-18.5z";t.DF={prefix:"fal",iconName:n,icon:[640,512,r,i,o]},t.Aq=t.DF},54135:function(e,t){"use strict";var n="file-export",r=["arrow-right-from-file"],i="f56e",o="M571.3 308.7l-96-96c-6.25-6.25-16.38-6.25-22.62 0s-6.25 16.38 0 22.62L521.4 304H208C199.2 304 192 311.2 192 320s7.156 16 16 16h313.4l-68.69 68.69c-6.25 6.25-6.25 16.38 0 22.62C455.8 430.4 459.9 432 464 432s8.188-1.562 11.31-4.688l96-96C577.6 325.1 577.6 314.9 571.3 308.7zM368 384c-8.836 0-16 7.164-16 16V448c0 17.67-14.33 32-32 32H64c-17.67 0-32-14.33-32-32V64c0-17.67 14.33-32 32-32h128v112C192 170.5 213.5 192 240 192H352v48C352 248.8 359.2 256 368 256C376.8 256 384 248.8 384 240V170.5c0-16.97-6.742-33.26-18.75-45.26L258.7 18.74C246.7 6.742 230.5 0 213.5 0H63.1C28.65 0 0 28.65 0 64l.0065 384c0 35.35 28.66 64 64 64H320c35.35 0 64-28.65 64-64v-48C384 391.2 376.8 384 368 384zM224 34.08c4.477 1.566 8.666 3.846 12.12 7.299l106.5 106.5C346.1 151.3 348.4 155.5 349.9 160H240C231.2 160 224 152.8 224 144V34.08z";t.DF={prefix:"fal",iconName:n,icon:[576,512,r,i,o]},t.c=t.DF},86579:function(e,t){"use strict";var n="file-pdf",r=[],i="f1c1",o="M64 480H96v32H64c-35.3 0-64-28.7-64-64V64C0 28.7 28.7 0 64 0H220.1c12.7 0 24.9 5.1 33.9 14.1L369.9 129.9c9 9 14.1 21.2 14.1 33.9V288H352V192H240c-26.5 0-48-21.5-48-48V32H64C46.3 32 32 46.3 32 64V448c0 17.7 14.3 32 32 32zM351.5 160c-.7-2.8-2.1-5.4-4.2-7.4L231.4 36.7c-2.1-2.1-4.6-3.5-7.4-4.2V144c0 8.8 7.2 16 16 16H351.5zM160 352h24c30.9 0 56 25.1 56 56s-25.1 56-56 56h-8v32c0 8.8-7.2 16-16 16s-16-7.2-16-16V448 368c0-8.8 7.2-16 16-16zm24 80c13.3 0 24-10.7 24-24s-10.7-24-24-24h-8v48h8zm72-64c0-8.8 7.2-16 16-16h24c26.5 0 48 21.5 48 48v64c0 26.5-21.5 48-48 48H272c-8.8 0-16-7.2-16-16V368zm32 112h8c8.8 0 16-7.2 16-16V400c0-8.8-7.2-16-16-16h-8v96zm96-128h48c8.8 0 16 7.2 16 16s-7.2 16-16 16H400v32h32c8.8 0 16 7.2 16 16s-7.2 16-16 16H400v48c0 8.8-7.2 16-16 16s-16-7.2-16-16V432 368c0-8.8 7.2-16 16-16z";t.DF={prefix:"fal",iconName:n,icon:[448,512,r,i,o]},t.gS=t.DF},88897:function(e,t){"use strict";var n="location-dot",r=["map-marker-alt"],i="f3c5",o="M272 192C272 236.2 236.2 272 192 272C147.8 272 112 236.2 112 192C112 147.8 147.8 112 192 112C236.2 112 272 147.8 272 192zM192 240C218.5 240 240 218.5 240 192C240 165.5 218.5 144 192 144C165.5 144 144 165.5 144 192C144 218.5 165.5 240 192 240zM384 192C384 279.4 267 435 215.7 499.2C203.4 514.5 180.6 514.5 168.3 499.2C116.1 435 0 279.4 0 192C0 85.96 85.96 0 192 0C298 0 384 85.96 384 192H384zM192 32C103.6 32 32 103.6 32 192C32 207.6 37.43 229 48.56 255.4C59.47 281.3 74.8 309.4 92.14 337.5C126.2 392.8 166.6 445.7 192 477.6C217.4 445.7 257.8 392.8 291.9 337.5C309.2 309.4 324.5 281.3 335.4 255.4C346.6 229 352 207.6 352 192C352 103.6 280.4 32 192 32z";t.DF={prefix:"fal",iconName:n,icon:[384,512,r,i,o]},t.op=t.DF},83252:function(e,t){"use strict";var n="lock-keyhole",r=["lock-alt"],i="f30d",o="M240 392C240 400.8 232.8 408 224 408C215.2 408 208 400.8 208 392V312C208 303.2 215.2 296 224 296C232.8 296 240 303.2 240 312V392zM224 0C294.7 0 352 57.31 352 128V192H368C412.2 192 448 227.8 448 272V432C448 476.2 412.2 512 368 512H80C35.82 512 0 476.2 0 432V272C0 227.8 35.82 192 80 192H96V128C96 57.31 153.3 0 224 0zM224 32C170.1 32 128 74.98 128 128V192H320V128C320 74.98 277 32 224 32zM80 224C53.49 224 32 245.5 32 272V432C32 458.5 53.49 480 80 480H368C394.5 480 416 458.5 416 432V272C416 245.5 394.5 224 368 224H80z";t.DF={prefix:"fal",iconName:n,icon:[448,512,r,i,o]},t.HI=t.DF},96309:function(e,t){"use strict";var n="pencil",r=[9999,61504,"pencil-alt"],i="f303",o="M395.8 39.6c9.4-9.4 24.6-9.4 33.9 0l42.6 42.6c9.4 9.4 9.4 24.6 0 33.9L417.6 171 341 94.4l54.8-54.8zM318.4 117L395 193.6l-219 219V400c0-8.8-7.2-16-16-16H128V352c0-8.8-7.2-16-16-16H99.4l219-219zM66.9 379.5c1.2-4 2.7-7.9 4.7-11.5H96v32c0 8.8 7.2 16 16 16h32v24.4c-3.7 1.9-7.5 3.5-11.6 4.7L39.6 472.4l27.3-92.8zM452.4 17c-21.9-21.9-57.3-21.9-79.2 0L60.4 329.7c-11.4 11.4-19.7 25.4-24.2 40.8L.7 491.5c-1.7 5.6-.1 11.7 4 15.8s10.2 5.7 15.8 4l121-35.6c15.4-4.5 29.4-12.9 40.8-24.2L495 138.8c21.9-21.9 21.9-57.3 0-79.2L452.4 17zM331.3 202.7c6.2-6.2 6.2-16.4 0-22.6s-16.4-6.2-22.6 0l-128 128c-6.2 6.2-6.2 16.4 0 22.6s16.4 6.2 22.6 0l128-128z";t.DF={prefix:"fal",iconName:n,icon:[512,512,r,i,o]},t.Tz=t.DF},48148:function(e,t){"use strict";var n="arrow-down",r=[8595],i="f063",o="M377.4 296.6l-168 176C204.8 477.3 198.6 480 192 480s-12.84-2.688-17.38-7.438l-168-176C-2.5 286.1-2.156 271.8 7.438 262.6c9.5-9.156 24.75-8.812 33.94 .8125L168 396.1V56.02c0-13.25 10.75-24.01 23.1-24.01S216 42.77 216 56.02v340.1l126.6-132.7c9.156-9.625 24.41-9.969 33.94-.8125C386.2 271.8 386.5 286.1 377.4 296.6z";t.DF={prefix:"far",iconName:n,icon:[384,512,r,i,o]},t.r5=t.DF},43960:function(e,t){"use strict";var n="arrow-down-to-line",r=["arrow-to-bottom"],i="f33d",o="M360 431.1H24c-13.25 0-24 10.76-24 24.02C0 469.2 10.75 480 24 480h336c13.25 0 24-10.76 24-24.02C384 442.7 373.3 431.1 360 431.1zM302.5 207.7L216 299.7v-243.6C216 42.76 205.3 32 192 32S168 42.76 168 56.02v243.6L81.47 207.7C76.75 202.6 70.38 200.1 64 200.1c-5.906 0-11.81 2.158-16.44 6.536c-9.656 9.069-10.12 24.27-1.031 33.93l128 136.1c9.062 9.694 25.88 9.694 34.94 0l128-136.1c9.094-9.663 8.625-24.86-1.031-33.93C326.8 197.5 311.6 197.1 302.5 207.7z";t.DF={prefix:"far",iconName:n,icon:[384,512,r,i,o]},t.E0=t.DF},67992:function(e,t){"use strict";var n="arrow-left",r=[8592],i="f060",o="M447.1 256c0 13.25-10.76 24.01-24.01 24.01H83.9l132.7 126.6c9.625 9.156 9.969 24.41 .8125 33.94c-9.156 9.594-24.34 9.938-33.94 .8125l-176-168C2.695 268.9 .0078 262.6 .0078 256S2.695 243.2 7.445 238.6l176-168C193 61.51 208.2 61.85 217.4 71.45c9.156 9.5 8.812 24.75-.8125 33.94l-132.7 126.6h340.1C437.2 232 447.1 242.8 447.1 256z";t.DF={prefix:"far",iconName:n,icon:[448,512,r,i,o]},t.ac=t.DF},90240:function(e,t){"use strict";var n="arrow-right",r=[8594],i="f061",o="M264.6 70.63l176 168c4.75 4.531 7.438 10.81 7.438 17.38s-2.688 12.84-7.438 17.38l-176 168c-9.594 9.125-24.78 8.781-33.94-.8125c-9.156-9.5-8.812-24.75 .8125-33.94l132.7-126.6H24.01c-13.25 0-24.01-10.76-24.01-24.01s10.76-23.99 24.01-23.99h340.1l-132.7-126.6C221.8 96.23 221.5 80.98 230.6 71.45C239.8 61.85 254.1 61.51 264.6 70.63z";t.DF={prefix:"far",iconName:n,icon:[448,512,r,i,o]},t.eF=t.DF},9508:function(e,t){"use strict";var n="arrow-right-from-line",r=[8614,"arrow-from-left"],i="f343",o="M48.03 424V88c0-13.25-10.76-24-24.02-24S0 74.75 0 88v336c0 13.25 10.76 24 24.02 24S48.03 437.3 48.03 424zM271.7 145.5L363.7 232H120.1C106.8 232 96.03 242.8 96.03 256S106.8 280 120.1 280h243.6l-91.98 86.53C266.7 371.3 264.2 377.6 264.2 384c0 5.906 2.158 11.81 6.536 16.44c9.069 9.656 24.27 10.12 33.93 1.031l136.1-128c9.694-9.062 9.694-25.88 0-34.94l-136.1-128c-9.663-9.094-24.86-8.625-33.93 1.031C261.6 121.2 262 136.4 271.7 145.5z";t.DF={prefix:"far",iconName:n,icon:[448,512,r,i,o]},t.vT=t.DF},33450:function(e,t){"use strict";var n="arrow-rotate-left",r=[8634,"arrow-left-rotate","arrow-rotate-back","arrow-rotate-backward","undo"],i="f0e2",o="M40 16C53.25 16 64 26.75 64 40v102.1C103.7 75.57 176.3 32.11 256.1 32.11C379.6 32.11 480 132.5 480 256s-100.4 223.9-223.9 223.9c-52.31 0-103.3-18.33-143.5-51.77c-10.19-8.5-11.56-23.62-3.062-33.81c8.5-10.22 23.66-11.56 33.81-3.062C174.9 417.5 214.9 432 256 432c97.03 0 176-78.97 176-176S353 80 256 80c-66.54 0-126.8 38.28-156.5 96H200C213.3 176 224 186.8 224 200S213.3 224 200 224h-160C26.75 224 16 213.3 16 200v-160C16 26.75 26.75 16 40 16z";t.DF={prefix:"far",iconName:n,icon:[512,512,r,i,o]},t.p=t.DF},46487:function(e,t){"use strict";var n="arrow-up",r=[8593],i="f062",o="M6.625 215.5l168-176C179.2 34.7 185.4 32.02 192 32.02s12.84 2.688 17.38 7.438l168 176c9.125 9.594 8.781 24.78-.8125 33.94c-9.5 9.156-24.75 8.812-33.94-.8125L216 115.9V456c0 13.25-10.75 23.1-23.1 23.1S168 469.3 168 456V115.9l-126.6 132.7C32.22 258.2 16.97 258.5 7.438 249.4C-2.156 240.2-2.5 225 6.625 215.5z";t.DF={prefix:"far",iconName:n,icon:[384,512,r,i,o]},t.FP=t.DF},22990:function(e,t){"use strict";var n="arrow-up-from-bracket",r=[],i="e09a",o="M424 320c13.25 0 24 10.75 24 24V416c0 53.02-42.98 96-96 96H96c-53.02 0-96-42.98-96-96v-72C0 330.7 10.74 320 24 320c13.25 0 24 10.75 24 24V416c0 26.4 21.6 48 48 48h256c26.4 0 48-21.6 48-48v-72C400 330.7 410.7 320 424 320zM207.6 6.539l-136 127.1C61.88 143.6 61.44 158.8 70.53 168.4c9.062 9.656 24.25 10.12 33.91 1.031L200 79.56v248.4C200 341.3 210.8 352 224 352s24-10.75 24-23.1V79.56l95.56 89.92c9.656 9.094 24.84 8.625 33.91-1.031C381.8 163.8 384 157.9 384 152c0-6.375-2.531-12.75-7.562-17.47l-136-127.1C231.2-2.18 216.8-2.18 207.6 6.539z";t.DF={prefix:"far",iconName:n,icon:[448,512,r,i,o]},t.A$=t.DF},57255:function(e,t){"use strict";Object.defineProperty(t,"__esModule",{value:!0});var n="arrow-up-right-from-square",r=["external-link"],i="f08e",o="M304 24c0 13.3 10.7 24 24 24H430.1L207 271c-9.4 9.4-9.4 24.6 0 33.9s24.6 9.4 33.9 0l223-223V184c0 13.3 10.7 24 24 24s24-10.7 24-24V24c0-13.3-10.7-24-24-24H328c-13.3 0-24 10.7-24 24zM72 32C32.2 32 0 64.2 0 104V440c0 39.8 32.2 72 72 72H408c39.8 0 72-32.2 72-72V312c0-13.3-10.7-24-24-24s-24 10.7-24 24V440c0 13.3-10.7 24-24 24H72c-13.3 0-24-10.7-24-24V104c0-13.3 10.7-24 24-24H200c13.3 0 24-10.7 24-24s-10.7-24-24-24H72z";t.definition={prefix:"far",iconName:n,icon:[512,512,r,i,o]},t.faArrowUpRightFromSquare=t.definition,t.prefix="far",t.iconName=n,t.width=512,t.height=512,t.ligatures=r,t.unicode=i,t.svgPathData=o,t.aliases=r},54130:function(e,t,n){"use strict";var r=n(62381);t.DF={prefix:r.prefix,iconName:r.iconName,icon:[r.width,r.height,r.aliases,r.unicode,r.svgPathData]},t.ge=t.DF,r.prefix,r.iconName,r.width,r.height,r.aliases,r.unicode,r.svgPathData,r.aliases},14104:function(e,t){"use strict";var n="book",r=[128212],i="f02d",o="M448 352V48C448 21.53 426.5 0 400 0h-320C35.89 0 0 35.88 0 80v352C0 476.1 35.89 512 80 512h344c13.25 0 24-10.75 24-24s-10.75-24-24-24H416v-66.95C434.6 390.4 448 372.8 448 352zM368 464h-288c-17.64 0-32-14.34-32-32s14.36-32 32-32h288V464zM400 352h-320c-11.38 0-22.2 2.375-32 6.688V80c0-17.66 14.36-32 32-32h320V352zM152 160h176C341.3 160 352 149.3 352 136S341.3 112 328 112h-176C138.8 112 128 122.8 128 136S138.8 160 152 160zM152 240h176C341.3 240 352 229.3 352 216S341.3 192 328 192h-176C138.8 192 128 202.8 128 216S138.8 240 152 240z";t.DF={prefix:"far",iconName:n,icon:[448,512,r,i,o]},t.FL=t.DF},20840:function(e,t){"use strict";var n="book-open",r=[128214,128366],i="f518",o="M540.9 56.77C493.8 39.74 449.6 31.58 410.9 32.02C352.2 32.96 308.3 50 288 59.74C267.7 50 223.9 32.98 165.2 32.04C125.8 31.35 82.18 39.72 35.1 56.77C14.02 64.41 0 84.67 0 107.2v292.1c0 16.61 7.594 31.95 20.84 42.08c13.73 10.53 31.34 13.91 48.2 9.344c118.1-32 202 22.92 205.5 25.2C278.6 478.6 283.3 480 287.1 480s9.37-1.359 13.43-4.078c3.516-2.328 87.59-57.21 205.5-25.25c16.92 4.563 34.5 1.188 48.22-9.344C568.4 431.2 576 415.9 576 399.2V107.2C576 84.67 561.1 64.41 540.9 56.77zM264 416.8c-27.86-11.61-69.84-24.13-121.4-24.13c-26.39 0-55.28 3.281-86.08 11.61C53.19 405.3 50.84 403.9 50 403.2C48 401.7 48 399.8 48 399.2V107.2c0-2.297 1.516-4.531 3.594-5.282c40.95-14.8 79.61-22.36 112.8-21.84C211.3 80.78 246.8 93.75 264 101.5V416.8zM528 399.2c0 .5938 0 2.422-2 3.969c-.8438 .6407-3.141 2.063-6.516 1.109c-90.98-24.6-165.4-5.032-207.5 12.53v-315.3c17.2-7.782 52.69-20.74 99.59-21.47c32.69-.5157 71.88 7.047 112.8 21.84C526.5 102.6 528 104.9 528 107.2V399.2z";t.DF={prefix:"far",iconName:n,icon:[576,512,r,i,o]},t.cn=t.DF},94441:function(e,t){"use strict";var n="book-sparkles",r=["book-spells"],i="f6b8",o="M448 352V48C448 21.53 426.5 0 400 0h-320C35.89 0 0 35.88 0 80v352C0 476.1 35.89 512 80 512h344c13.25 0 24-10.75 24-24s-10.75-24-24-24H416v-66.95C434.6 390.4 448 372.8 448 352zM368 464h-288c-17.64 0-32-14.34-32-32s14.36-32 32-32h288V464zM400 352h-320c-11.38 0-22.2 2.375-32 6.688V80c0-17.66 14.36-32 32-32h320V352zM159.1 144l12.42 29.78C173 175 174.6 176 175.1 176s2.965-.9922 3.574-2.219L191.1 144L221.8 131.6C222.1 130.1 223.1 129.4 223.1 128c0-1.367-1-2.969-2.217-3.578L191.1 112L179.6 82.22C178.1 80.99 177.4 80 175.1 80S173 80.99 172.4 82.22L159.1 112L130.2 124.4C128.1 125 128 126.6 128 128c0 1.359 .9922 2.969 2.211 3.578L159.1 144zM208 239.1c.0117 2.266 1.67 4.965 3.693 5.973l49.38 20.59l.4004 .4492l20.56 49.3c1.012 2.035 3.672 3.68 5.944 3.695c2.279 0 4.965-1.652 5.98-3.695l20.7-49.64l49.64-20.7C366.3 244.9 368 242.3 368 240c0-2.281-1.652-4.945-3.682-5.961L314.7 213.3l-20.7-49.64c-1.016-2.043-3.698-3.693-5.977-3.693c-2.271 .0156-4.935 1.662-5.947 3.693l-20.72 49.63L211.7 234C209.7 235 208 237.7 208 239.1z";t.DF={prefix:"far",iconName:n,icon:[448,512,r,i,o]},t.pw=t.DF},16092:function(e,t){"use strict";var n="browser",r=[128468],i="f37e",o="M7.724 65.49C13.36 55.11 21.79 46.47 32 40.56C39.63 36.15 48.25 33.26 57.46 32.33C59.61 32.11 61.79 32 64 32H448C483.3 32 512 60.65 512 96V416C512 451.3 483.3 480 448 480H64C28.65 480 0 451.3 0 416V96C0 93.79 .112 91.61 .3306 89.46C1.204 80.85 3.784 72.75 7.724 65.49V65.49zM48 416C48 424.8 55.16 432 64 432H448C456.8 432 464 424.8 464 416V160H48V416z";t.DF={prefix:"far",iconName:n,icon:[512,512,r,i,o]},t.m6=t.DF},39596:function(e,t){"use strict";var n="cards-blank",r=[],i="e4df",o="M7.468 194.9C-7.906 168.2 1.218 134.2 27.85 118.8L220.7 7.468C247.3-7.906 281.4 1.218 296.8 27.85L463.8 317.1C479.1 343.8 470 377.8 443.4 393.2L250.5 504.5C223.9 519.9 189.9 510.8 174.5 484.2L7.468 194.9zM49.04 170.9L216.1 460.2C218.2 463.8 222.9 465.1 226.5 462.1L419.4 351.6C423.1 349.5 424.3 344.8 422.2 341.1L255.2 51.85C253.1 48.18 248.4 46.92 244.7 49.04L51.85 160.4C48.18 162.5 46.92 167.2 49.04 170.9H49.04zM491.5 301.1L354.7 64.25C356.5 64.08 358.2 63.1 360 63.1H584C614.9 63.1 640 89.07 640 119.1V456C640 486.9 614.9 512 584 512H360C346.4 512 333.8 507.1 324.1 498.1L459.4 420.9C501.3 396.7 515.7 343.1 491.5 301.1L491.5 301.1z";t.DF={prefix:"far",iconName:n,icon:[640,512,r,i,o]},t.xO=t.DF},62381:function(e,t){"use strict";Object.defineProperty(t,"__esModule",{value:!0});var n="chart-bar",r=["bar-chart"],i="f080",o="M24 32C37.25 32 48 42.75 48 56V408C48 421.3 58.75 432 72 432H488C501.3 432 512 442.7 512 456C512 469.3 501.3 480 488 480H72C32.24 480 0 447.8 0 408V56C0 42.75 10.75 32 24 32zM128 136C128 122.7 138.7 112 152 112H360C373.3 112 384 122.7 384 136C384 149.3 373.3 160 360 160H152C138.7 160 128 149.3 128 136zM296 208C309.3 208 320 218.7 320 232C320 245.3 309.3 256 296 256H152C138.7 256 128 245.3 128 232C128 218.7 138.7 208 152 208H296zM424 304C437.3 304 448 314.7 448 328C448 341.3 437.3 352 424 352H152C138.7 352 128 341.3 128 328C128 314.7 138.7 304 152 304H424z";t.definition={prefix:"far",iconName:n,icon:[512,512,r,i,o]},t.faChartBar=t.definition,t.prefix="far",t.iconName=n,t.width=512,t.height=512,t.ligatures=r,t.unicode=i,t.svgPathData=o,t.aliases=r},53310:function(e,t){"use strict";var n="chevron-left",r=[9001],i="f053",o="M206.7 464.6l-183.1-191.1C18.22 267.1 16 261.1 16 256s2.219-11.97 6.688-16.59l183.1-191.1c9.152-9.594 24.34-9.906 33.9-.7187c9.625 9.125 9.938 24.37 .7187 33.91L73.24 256l168 175.4c9.219 9.5 8.906 24.78-.7187 33.91C231 474.5 215.8 474.2 206.7 464.6z";t.DF={prefix:"far",iconName:n,icon:[320,512,r,i,o]},t.A3=t.DF},6874:function(e,t){"use strict";var n="chevron-right",r=[9002],i="f054",o="M113.3 47.41l183.1 191.1c4.469 4.625 6.688 10.62 6.688 16.59s-2.219 11.97-6.688 16.59l-183.1 191.1c-9.152 9.594-24.34 9.906-33.9 .7187c-9.625-9.125-9.938-24.38-.7187-33.91l168-175.4L78.71 80.6c-9.219-9.5-8.906-24.78 .7187-33.91C88.99 37.5 104.2 37.82 113.3 47.41z";t.DF={prefix:"far",iconName:n,icon:[320,512,r,i,o]},t._t=t.DF},74253:function(e,t){"use strict";var n="chevron-up",r=[],i="f077",o="M15.41 302.7l191.1-183.1C212 114.2 218 111.1 224 111.1s11.97 2.219 16.59 6.688l191.1 183.1c9.594 9.152 9.906 24.34 .7187 33.9c-9.125 9.625-24.38 9.938-33.91 .7187L224 169.2l-175.4 168c-9.5 9.219-24.78 8.906-33.91-.7187C5.502 327 5.814 311.8 15.41 302.7z";t.DF={prefix:"far",iconName:n,icon:[448,512,r,i,o]},t.mT=t.DF},79148:function(e,t){"use strict";var n="circle",r=[128308,128309,128992,128993,128994,128995,128996,9679,9898,9899,11044,61708,61915],i="f111",o="M512 256C512 397.4 397.4 512 256 512C114.6 512 0 397.4 0 256C0 114.6 114.6 0 256 0C397.4 0 512 114.6 512 256zM256 48C141.1 48 48 141.1 48 256C48 370.9 141.1 464 256 464C370.9 464 464 370.9 464 256C464 141.1 370.9 48 256 48z";t.DF={prefix:"far",iconName:n,icon:[512,512,r,i,o]},t.di=t.DF},36522:function(e,t){"use strict";var n="circle-check",r=[61533,"check-circle"],i="f058",o="M243.8 339.8C232.9 350.7 215.1 350.7 204.2 339.8L140.2 275.8C129.3 264.9 129.3 247.1 140.2 236.2C151.1 225.3 168.9 225.3 179.8 236.2L224 280.4L332.2 172.2C343.1 161.3 360.9 161.3 371.8 172.2C382.7 183.1 382.7 200.9 371.8 211.8L243.8 339.8zM512 256C512 397.4 397.4 512 256 512C114.6 512 0 397.4 0 256C0 114.6 114.6 0 256 0C397.4 0 512 114.6 512 256zM256 48C141.1 48 48 141.1 48 256C48 370.9 141.1 464 256 464C370.9 464 464 370.9 464 256C464 141.1 370.9 48 256 48z";t.DF={prefix:"far",iconName:n,icon:[512,512,r,i,o]},t.fV=t.DF},94393:function(e,t){"use strict";var n="circle-dot",r=[128280,"dot-circle"],i="f192",o="M160 256C160 202.1 202.1 160 256 160C309 160 352 202.1 352 256C352 309 309 352 256 352C202.1 352 160 309 160 256zM512 256C512 397.4 397.4 512 256 512C114.6 512 0 397.4 0 256C0 114.6 114.6 0 256 0C397.4 0 512 114.6 512 256zM256 48C141.1 48 48 141.1 48 256C48 370.9 141.1 464 256 464C370.9 464 464 370.9 464 256C464 141.1 370.9 48 256 48z";t.DF={prefix:"far",iconName:n,icon:[512,512,r,i,o]},t.W3=t.DF},51546:function(e,t){"use strict";var n="circle-exclamation",r=["exclamation-circle"],i="f06a",o="M256 0C114.6 0 0 114.6 0 256s114.6 256 256 256s256-114.6 256-256S397.4 0 256 0zM256 464c-114.7 0-208-93.31-208-208S141.3 48 256 48s208 93.31 208 208S370.7 464 256 464zM256 304c13.25 0 24-10.75 24-24v-128C280 138.8 269.3 128 256 128S232 138.8 232 152v128C232 293.3 242.8 304 256 304zM256 337.1c-17.36 0-31.44 14.08-31.44 31.44C224.6 385.9 238.6 400 256 400s31.44-14.08 31.44-31.44C287.4 351.2 273.4 337.1 256 337.1z";t.DF={prefix:"far",iconName:n,icon:[512,512,r,i,o]},t.xH=t.DF},91896:function(e,t){"use strict";var n="circle-half-stroke",r=[9680,"adjust"],i="f042",o="M512 256C512 397.4 397.4 512 256 512C114.6 512 0 397.4 0 256C0 114.6 114.6 0 256 0C397.4 0 512 114.6 512 256zM256 48V464C370.9 464 464 370.9 464 256C464 141.1 370.9 48 256 48z";t.DF={prefix:"far",iconName:n,icon:[512,512,r,i,o]},t.Dh=t.DF},13718:function(e,t){"use strict";Object.defineProperty(t,"__esModule",{value:!0});var n="circle-info",r=["info-circle"],i="f05a",o="M256 0C114.6 0 0 114.6 0 256s114.6 256 256 256s256-114.6 256-256S397.4 0 256 0zM256 464c-114.7 0-208-93.31-208-208S141.3 48 256 48s208 93.31 208 208S370.7 464 256 464zM296 336h-16V248C280 234.8 269.3 224 256 224H224C210.8 224 200 234.8 200 248S210.8 272 224 272h8v64h-16C202.8 336 192 346.8 192 360S202.8 384 216 384h80c13.25 0 24-10.75 24-24S309.3 336 296 336zM256 192c17.67 0 32-14.33 32-32c0-17.67-14.33-32-32-32S224 142.3 224 160C224 177.7 238.3 192 256 192z";t.definition={prefix:"far",iconName:n,icon:[512,512,r,i,o]},t.faCircleInfo=t.definition,t.prefix="far",t.iconName=n,t.width=512,t.height=512,t.ligatures=r,t.unicode=i,t.svgPathData=o,t.aliases=r},26084:function(e,t){"use strict";var n="circle-plus",r=["plus-circle"],i="f055",o="M232 344V280H168C154.7 280 144 269.3 144 256C144 242.7 154.7 232 168 232H232V168C232 154.7 242.7 144 256 144C269.3 144 280 154.7 280 168V232H344C357.3 232 368 242.7 368 256C368 269.3 357.3 280 344 280H280V344C280 357.3 269.3 368 256 368C242.7 368 232 357.3 232 344zM512 256C512 397.4 397.4 512 256 512C114.6 512 0 397.4 0 256C0 114.6 114.6 0 256 0C397.4 0 512 114.6 512 256zM256 48C141.1 48 48 141.1 48 256C48 370.9 141.1 464 256 464C370.9 464 464 370.9 464 256C464 141.1 370.9 48 256 48z";t.DF={prefix:"far",iconName:n,icon:[512,512,r,i,o]},t.EQ=t.DF},82060:function(e,t){"use strict";var n="clone",r=[],i="f24d",o="M64 464H288C296.8 464 304 456.8 304 448V384H352V448C352 483.3 323.3 512 288 512H64C28.65 512 0 483.3 0 448V224C0 188.7 28.65 160 64 160H128V208H64C55.16 208 48 215.2 48 224V448C48 456.8 55.16 464 64 464zM160 64C160 28.65 188.7 0 224 0H448C483.3 0 512 28.65 512 64V288C512 323.3 483.3 352 448 352H224C188.7 352 160 323.3 160 288V64zM224 304H448C456.8 304 464 296.8 464 288V64C464 55.16 456.8 48 448 48H224C215.2 48 208 55.16 208 64V288C208 296.8 215.2 304 224 304z";t.DF={prefix:"far",iconName:n,icon:[512,512,r,i,o]},t.WM=t.DF},68678:function(e,t,n){"use strict";var r=n(67391);t.DF={prefix:r.prefix,iconName:r.iconName,icon:[r.width,r.height,r.aliases,r.unicode,r.svgPathData]},t.YI=t.DF,r.prefix,r.iconName,r.width,r.height,r.aliases,r.unicode,r.svgPathData,r.aliases},42025:function(e,t){"use strict";var n="comment",r=[128489,61669],i="f075",o="M256 32C114.6 32 .0272 125.1 .0272 240c0 47.63 19.91 91.25 52.91 126.2c-14.88 39.5-45.87 72.88-46.37 73.25c-6.625 7-8.375 17.25-4.625 26C5.818 474.2 14.38 480 24 480c61.5 0 109.1-25.75 139.1-46.25C191.1 442.8 223.3 448 256 448c141.4 0 255.1-93.13 255.1-208S397.4 32 256 32zM256.1 400c-26.75 0-53.12-4.125-78.38-12.12l-22.75-7.125l-19.5 13.75c-14.25 10.12-33.88 21.38-57.5 29c7.375-12.12 14.37-25.75 19.88-40.25l10.62-28l-20.62-21.87C69.82 314.1 48.07 282.2 48.07 240c0-88.25 93.25-160 208-160s208 71.75 208 160S370.8 400 256.1 400z";t.DF={prefix:"far",iconName:n,icon:[512,512,r,i,o]},t.Mz=t.DF},72498:function(e,t){"use strict";var n="copy",r=[],i="f0c5",o="M502.6 70.63l-61.25-61.25C435.4 3.371 427.2 0 418.7 0H255.1c-35.35 0-64 28.66-64 64l.0195 256C192 355.4 220.7 384 256 384h192c35.2 0 64-28.8 64-64V93.25C512 84.77 508.6 76.63 502.6 70.63zM464 320c0 8.836-7.164 16-16 16H255.1c-8.838 0-16-7.164-16-16L239.1 64.13c0-8.836 7.164-16 16-16h128L384 96c0 17.67 14.33 32 32 32h47.1V320zM272 448c0 8.836-7.164 16-16 16H63.1c-8.838 0-16-7.164-16-16L47.98 192.1c0-8.836 7.164-16 16-16H160V128H63.99c-35.35 0-64 28.65-64 64l.0098 256C.002 483.3 28.66 512 64 512h192c35.2 0 64-28.8 64-64v-32h-47.1L272 448z";t.DF={prefix:"far",iconName:n,icon:[512,512,r,i,o]},t.kZ=t.DF},69525:function(e,t){"use strict";var n="distribute-spacing-vertical",r=[],i="e366",o="M0 56C0 42.75 10.75 32 24 32H488C501.3 32 512 42.75 512 56C512 69.25 501.3 80 488 80H24C10.75 80 0 69.25 0 56zM368 160C394.5 160 416 181.5 416 208V304C416 330.5 394.5 352 368 352H144C117.5 352 96 330.5 96 304V208C96 181.5 117.5 160 144 160H368zM368 208H144V304H368V208zM488 432C501.3 432 512 442.7 512 456C512 469.3 501.3 480 488 480H24C10.75 480 0 469.3 0 456C0 442.7 10.75 432 24 432H488z";t.DF={prefix:"far",iconName:n,icon:[512,512,r,i,o]},t.ed=t.DF},22159:function(e,t){"use strict";var n="envelope",r=[128386,9993,61443],i="f0e0",o="M64 112c-8.8 0-16 7.2-16 16v22.1L220.5 291.7c20.7 17 50.4 17 71.1 0L464 150.1V128c0-8.8-7.2-16-16-16H64zM48 212.2V384c0 8.8 7.2 16 16 16H448c8.8 0 16-7.2 16-16V212.2L322 328.8c-38.4 31.5-93.7 31.5-132 0L48 212.2zM0 128C0 92.7 28.7 64 64 64H448c35.3 0 64 28.7 64 64V384c0 35.3-28.7 64-64 64H64c-35.3 0-64-28.7-64-64V128z";t.DF={prefix:"far",iconName:n,icon:[512,512,r,i,o]},t.FU=t.DF},45695:function(e,t,n){"use strict";var r=n(57255);t.DF={prefix:r.prefix,iconName:r.iconName,icon:[r.width,r.height,r.aliases,r.unicode,r.svgPathData]},t.gJ=t.DF,r.prefix,r.iconName,r.width,r.height,r.aliases,r.unicode,r.svgPathData,r.aliases},20829:function(e,t){"use strict";var n="file",r=[128196,128459,61462],i="f15b",o="M0 64C0 28.65 28.65 0 64 0H229.5C246.5 0 262.7 6.743 274.7 18.75L365.3 109.3C377.3 121.3 384 137.5 384 154.5V448C384 483.3 355.3 512 320 512H64C28.65 512 0 483.3 0 448V64zM336 448V160H256C238.3 160 224 145.7 224 128V48H64C55.16 48 48 55.16 48 64V448C48 456.8 55.16 464 64 464H320C328.8 464 336 456.8 336 448z";t.DF={prefix:"far",iconName:n,icon:[384,512,r,i,o]},t.gM=t.DF},49702:function(e,t){"use strict";var n="file-export",r=["arrow-right-from-file"],i="f56e",o="M568.1 303l-80-80c-9.375-9.375-24.56-9.375-33.94 0s-9.375 24.56 0 33.94L494.1 296H216C202.8 296 192 306.8 192 320s10.75 24 24 24h278.1l-39.03 39.03C450.3 387.7 448 393.8 448 400s2.344 12.28 7.031 16.97c9.375 9.375 24.56 9.375 33.94 0l80-80C578.3 327.6 578.3 312.4 568.1 303zM360 384c-13.25 0-24 10.74-24 24V448c0 8.836-7.164 16-16 16H64.02c-8.836 0-16-7.164-16-16L48 64.13c0-8.836 7.164-16 16-16h160L224 128c0 17.67 14.33 32 32 32h79.1v72c0 13.25 10.74 24 23.1 24S384 245.3 384 232V138.6c0-16.98-6.742-33.26-18.75-45.26l-74.63-74.64C278.6 6.742 262.3 0 245.4 0H63.1C28.65 0-.002 28.66 0 64l.0065 384c.002 35.34 28.65 64 64 64H320c35.2 0 64-28.8 64-64v-40C384 394.7 373.3 384 360 384z";t.DF={prefix:"far",iconName:n,icon:[576,512,r,i,o]},t.c=t.DF},24560:function(e,t){"use strict";var n="file-import",r=["arrow-right-to-file"],i="f56f",o="M263 383C258.3 387.7 256 393.8 256 400s2.344 12.28 7.031 16.97c9.375 9.375 24.56 9.375 33.94 0l80-80c9.375-9.375 9.375-24.56 0-33.94l-80-80c-9.375-9.375-24.56-9.375-33.94 0s-9.375 24.56 0 33.94L302.1 296H24C10.75 296 0 306.8 0 320s10.75 24 24 24h278.1L263 383zM493.3 93.38l-74.63-74.64C406.6 6.742 390.3 0 373.4 0H192C156.7 0 127.1 28.66 128 64l.0078 168c.002 13.26 10.75 24 24 24s24-10.75 23.1-24L176 64.13c0-8.836 7.162-16 16-16h160L352 128c0 17.67 14.33 32 32 32h79.1v288c0 8.836-7.164 16-16 16H192c-8.838 0-16-7.164-16-16l-.002-40C176 394.7 165.3 384 152 384s-24 10.75-23.1 24L128 448c.002 35.34 28.65 64 64 64H448c35.2 0 64-28.8 64-64V138.6C512 121.7 505.3 105.4 493.3 93.38z";t.DF={prefix:"far",iconName:n,icon:[512,512,r,i,o]},t.Vm=t.DF},30352:function(e,t){"use strict";var n="file-lines",r=[128441,128462,61686,"file-alt","file-text"],i="f15c",o="M365.3 93.38l-74.63-74.64C278.6 6.742 262.3 0 245.4 0L64-.0001c-35.35 0-64 28.65-64 64l.0065 384c0 35.34 28.65 64 64 64H320c35.2 0 64-28.8 64-64V138.6C384 121.7 377.3 105.4 365.3 93.38zM336 448c0 8.836-7.164 16-16 16H64.02c-8.838 0-16-7.164-16-16L48 64.13c0-8.836 7.164-16 16-16h160L224 128c0 17.67 14.33 32 32 32h79.1V448zM96 280C96 293.3 106.8 304 120 304h144C277.3 304 288 293.3 288 280S277.3 256 264 256h-144C106.8 256 96 266.8 96 280zM264 352h-144C106.8 352 96 362.8 96 376s10.75 24 24 24h144c13.25 0 24-10.75 24-24S277.3 352 264 352z";t.DF={prefix:"far",iconName:n,icon:[384,512,r,i,o]},t.nf=t.DF},19711:function(e,t){"use strict";var n="file-pdf",r=[],i="f1c1",o="M320 464C328.8 464 336 456.8 336 448V416H384V448C384 483.3 355.3 512 320 512H64C28.65 512 0 483.3 0 448V416H48V448C48 456.8 55.16 464 64 464H320zM256 160C238.3 160 224 145.7 224 128V48H64C55.16 48 48 55.16 48 64V192H0V64C0 28.65 28.65 0 64 0H229.5C246.5 0 262.7 6.743 274.7 18.75L365.3 109.3C377.3 121.3 384 137.5 384 154.5V192H336V160H256zM88 224C118.9 224 144 249.1 144 280C144 310.9 118.9 336 88 336H80V368C80 376.8 72.84 384 64 384C55.16 384 48 376.8 48 368V240C48 231.2 55.16 224 64 224H88zM112 280C112 266.7 101.3 256 88 256H80V304H88C101.3 304 112 293.3 112 280zM160 240C160 231.2 167.2 224 176 224H200C226.5 224 248 245.5 248 272V336C248 362.5 226.5 384 200 384H176C167.2 384 160 376.8 160 368V240zM192 352H200C208.8 352 216 344.8 216 336V272C216 263.2 208.8 256 200 256H192V352zM336 224C344.8 224 352 231.2 352 240C352 248.8 344.8 256 336 256H304V288H336C344.8 288 352 295.2 352 304C352 312.8 344.8 320 336 320H304V368C304 376.8 296.8 384 288 384C279.2 384 272 376.8 272 368V240C272 231.2 279.2 224 288 224H336z";t.DF={prefix:"far",iconName:n,icon:[384,512,r,i,o]},t.gS=t.DF},52368:function(e,t){"use strict";var n="gear",r=[9881,"cog"],i="f013",o="M160 256C160 202.1 202.1 160 256 160C309 160 352 202.1 352 256C352 309 309 352 256 352C202.1 352 160 309 160 256zM256 208C229.5 208 208 229.5 208 256C208 282.5 229.5 304 256 304C282.5 304 304 282.5 304 256C304 229.5 282.5 208 256 208zM293.1 .0003C315.3 .0003 334.6 15.19 339.8 36.74L347.6 69.21C356.1 73.36 364.2 78.07 371.9 83.28L404 73.83C425.3 67.56 448.1 76.67 459.2 95.87L496.3 160.1C507.3 179.3 503.8 203.6 487.8 218.9L463.5 241.1C463.8 246.6 464 251.3 464 256C464 260.7 463.8 265.4 463.5 270L487.8 293.1C503.8 308.4 507.3 332.7 496.3 351.9L459.2 416.1C448.1 435.3 425.3 444.4 404 438.2L371.9 428.7C364.2 433.9 356.1 438.6 347.6 442.8L339.8 475.3C334.6 496.8 315.3 512 293.1 512H218.9C196.7 512 177.4 496.8 172.2 475.3L164.4 442.8C155.9 438.6 147.8 433.9 140.1 428.7L107.1 438.2C86.73 444.4 63.94 435.3 52.85 416.1L15.75 351.9C4.66 332.7 8.168 308.4 24.23 293.1L48.47 270C48.16 265.4 48 260.7 48 255.1C48 251.3 48.16 246.6 48.47 241.1L24.23 218.9C8.167 203.6 4.66 179.3 15.75 160.1L52.85 95.87C63.94 76.67 86.73 67.56 107.1 73.83L140.1 83.28C147.8 78.07 155.9 73.36 164.4 69.21L172.2 36.74C177.4 15.18 196.7 0 218.9 0L293.1 .0003zM205.5 103.6L194.3 108.3C181.6 113.6 169.8 120.5 159.1 128.7L149.4 136.1L94.42 119.9L57.31 184.1L98.81 223.6L97.28 235.6C96.44 242.3 96 249.1 96 256C96 262.9 96.44 269.7 97.28 276.4L98.81 288.4L57.32 327.9L94.42 392.1L149.4 375.9L159.1 383.3C169.8 391.5 181.6 398.4 194.3 403.7L205.5 408.4L218.9 464H293.1L306.5 408.4L317.7 403.7C330.4 398.4 342.2 391.5 352.9 383.3L362.6 375.9L417.6 392.1L454.7 327.9L413.2 288.4L414.7 276.4C415.6 269.7 416 262.9 416 256C416 249.1 415.6 242.3 414.7 235.6L413.2 223.6L454.7 184.1L417.6 119.9L362.6 136.1L352.9 128.7C342.2 120.5 330.4 113.6 317.7 108.3L306.5 103.6L293.1 48H218.9L205.5 103.6z";t.DF={prefix:"far",iconName:n,icon:[512,512,r,i,o]},t.gr=t.DF},27640:function(e,t){"use strict";var n="graduation-cap",r=[127891,"mortar-board"],i="f19d",o="M623.1 136.9l-282.7-101.2C334.3 33.23 327.2 32 320 32S305.7 33.23 298.8 35.68L16.05 136.9C6.438 140.4 0 149.6 0 160s6.438 19.65 16.05 23.09L76.07 204.6c-11.89 15.8-20.26 34.16-24.55 53.95C40.05 263.4 32 274.8 32 288c0 9.953 4.814 18.49 11.94 24.36l-24.83 149C17.48 471.1 25 480 34.89 480H93.11c9.887 0 17.41-8.879 15.78-18.63l-24.83-149C91.19 306.5 96 297.1 96 288c0-10.29-5.174-19.03-12.72-24.89c4.252-17.76 12.88-33.82 24.94-47.03l190.6 68.23C305.7 286.8 312.8 288 320 288s14.35-1.229 21.21-3.684l282.7-101.2C633.6 179.6 640 170.4 640 160S633.6 140.4 623.1 136.9zM325.1 239.1c-4.428 1.584-8.197 .6816-10.09 .0059L175.5 189.2l149.2-45.92c8.453-2.594 13.16-11.55 10.57-20.02c-2.594-8.438-11.57-13.27-20.01-10.55L125.2 171.2L93.96 160l220.1-79.12c4.428-1.584 8.197-.6836 10.09-.0059L546 160L325.1 239.1zM452.3 278.5L464 390.7C464 401.3 414.5 432 320 432s-144-30.72-144-41.34l11.72-112.1l-46.08-16.5l-13.51 126.1C128 449.3 224.6 480 320 480s192-30.69 191.9-91.81l-13.51-126.1L452.3 278.5z";t.DF={prefix:"far",iconName:n,icon:[640,512,r,i,o]},t.Xf=t.DF},48505:function(e,t){"use strict";var n="grid-2",r=[],i="e196",o="M0 80C0 53.49 21.49 32 48 32H144C170.5 32 192 53.49 192 80V176C192 202.5 170.5 224 144 224H48C21.49 224 0 202.5 0 176V80zM48 176H144V80H48V176zM0 336C0 309.5 21.49 288 48 288H144C170.5 288 192 309.5 192 336V432C192 458.5 170.5 480 144 480H48C21.49 480 0 458.5 0 432V336zM48 432H144V336H48V432zM400 32C426.5 32 448 53.49 448 80V176C448 202.5 426.5 224 400 224H304C277.5 224 256 202.5 256 176V80C256 53.49 277.5 32 304 32H400zM400 80H304V176H400V80zM256 336C256 309.5 277.5 288 304 288H400C426.5 288 448 309.5 448 336V432C448 458.5 426.5 480 400 480H304C277.5 480 256 458.5 256 432V336zM304 432H400V336H304V432z";t.DF={prefix:"far",iconName:n,icon:[448,512,r,i,o]},t.em=t.DF},98254:function(e,t){"use strict";var n="hand-pointer",r=[],i="f25a",o="M208 288C199.2 288 192 295.2 192 304v96C192 408.8 199.2 416 208 416s16-7.164 16-16v-96C224 295.2 216.8 288 208 288zM272 288C263.2 288 256 295.2 256 304v96c0 8.836 7.162 16 15.1 16S288 408.8 288 400l-.0013-96C287.1 295.2 280.8 288 272 288zM376.9 201.2c-13.74-17.12-34.8-27.45-56.92-27.45h-13.72c-3.713 0-7.412 .291-11.07 .8652C282.7 165.1 267.4 160 251.4 160h-11.44V72c0-39.7-32.31-72-72.01-72c-39.7 0-71.98 32.3-71.98 72v168.5C84.85 235.1 75.19 235.4 69.83 235.4c-44.35 0-69.83 37.23-69.83 69.85c0 14.99 4.821 29.51 13.99 41.69l78.14 104.2C120.7 489.3 166.2 512 213.7 512h109.7c6.309 0 12.83-.957 18.14-2.645c28.59-5.447 53.87-19.41 73.17-40.44C436.1 446.3 448 416.2 448 384.2V274.3C448 234.6 416.3 202.3 376.9 201.2zM400 384.2c0 19.62-7.219 38.06-20.44 52.06c-12.53 13.66-29.03 22.67-49.69 26.56C327.4 463.6 325.3 464 323.4 464H213.7c-32.56 0-63.65-15.55-83.18-41.59L52.36 318.2C49.52 314.4 48.02 309.8 48.02 305.2c0-16.32 14.5-21.75 21.72-21.75c4.454 0 12.01 1.55 17.34 8.703l28.12 37.5c3.093 4.105 7.865 6.419 12.8 6.419c11.94 0 16.01-10.7 16.01-16.01V72c0-13.23 10.78-24 23.1-24c13.22 0 24 10.77 24 24v130.7c0 6.938 5.451 16.01 16.03 16.01C219.5 218.7 220.1 208 237.7 208h13.72c21.5 0 18.56 19.21 34.7 19.21c8.063 0 9.805-5.487 20.15-5.487h13.72c26.96 0 17.37 27.43 40.77 27.43l14.07-.0037c13.88 0 25.16 11.28 25.16 25.14V384.2zM336 288C327.2 288 320 295.2 320 304v96c0 8.836 7.164 16 16 16s16-7.164 16-16v-96C352 295.2 344.8 288 336 288z";t.DF={prefix:"far",iconName:n,icon:[448,512,r,i,o]},t.du=t.DF},57770:function(e,t){"use strict";var n="image",r=[],i="f03e",o="M152 120c-26.51 0-48 21.49-48 48s21.49 48 48 48s48-21.49 48-48S178.5 120 152 120zM447.1 32h-384C28.65 32-.0091 60.65-.0091 96v320c0 35.35 28.65 64 63.1 64h384c35.35 0 64-28.65 64-64V96C511.1 60.65 483.3 32 447.1 32zM463.1 409.3l-136.8-185.9C323.8 218.8 318.1 216 312 216c-6.113 0-11.82 2.768-15.21 7.379l-106.6 144.1l-37.09-46.1c-3.441-4.279-8.934-6.809-14.77-6.809c-5.842 0-11.33 2.529-14.78 6.809l-75.52 93.81c0-.0293 0 .0293 0 0L47.99 96c0-8.822 7.178-16 16-16h384c8.822 0 16 7.178 16 16V409.3z";t.DF={prefix:"far",iconName:n,icon:[512,512,r,i,o]},t.Vm=t.DF},94138:function(e,t){"use strict";var n="image-landscape",r=["landscape"],i="e1b5",o="M512 64H64C28.65 64 0 92.65 0 128v256c0 35.35 28.65 64 64 64h448c35.35 0 64-28.65 64-64V128C576 92.65 547.3 64 512 64zM528 384c0 8.822-7.178 16-16 16h-26.8l-132.3-198.5C348.9 195.6 342.2 192 335.1 192c-7.135 0-13.8 3.562-17.75 9.5l-83.66 125.5L203.9 286.1C199.9 280.6 193.5 277.3 186.7 277.3S173.4 280.6 169.4 286.1L86.37 400H64c-8.822 0-16-7.178-16-16V128c0-8.822 7.178-16 16-16h448c8.822 0 16 7.178 16 16V384zM175.1 160c-17.67 0-32 14.33-32 32s14.33 32 32 32c17.68 0 32-14.33 32-32S193.7 160 175.1 160z";t.DF={prefix:"far",iconName:n,icon:[576,512,r,i,o]},t.kz=t.DF},12149:function(e,t){"use strict";var n="image-portrait",r=["portrait"],i="f3e0",o="M192 256c35.35 0 64-28.65 64-64s-28.65-64-64-64S128 156.7 128 192S156.7 256 192 256zM320 0H64C28.65 0 0 28.65 0 64v384c0 35.35 28.65 64 64 64h256c35.35 0 64-28.65 64-64V64C384 28.65 355.3 0 320 0zM336 448c0 8.822-7.178 16-16 16H64c-8.822 0-16-7.178-16-16V64c0-8.822 7.178-16 16-16h256c8.822 0 16 7.178 16 16V448zM224 288H160c-44.18 0-80 35.82-80 80C80 376.8 87.16 384 96 384h192c8.836 0 16-7.164 16-16C304 323.8 268.2 288 224 288z";t.DF={prefix:"far",iconName:n,icon:[384,512,r,i,o]},t.zk=t.DF},39650:function(e,t,n){"use strict";var r=n(13718);t.DF={prefix:r.prefix,iconName:r.iconName,icon:[r.width,r.height,r.aliases,r.unicode,r.svgPathData]},t.sq=t.DF,r.prefix,r.iconName,r.width,r.height,r.aliases,r.unicode,r.svgPathData,r.aliases},61322:function(e,t){"use strict";var n="layer-group",r=[],i="f5fd",o="M231.2 5.092C239 1.732 247.5 0 256 0C264.5 0 272.1 1.732 280.8 5.092L490.1 94.79C503.4 100.5 512 113.5 512 128C512 142.5 503.4 155.5 490.1 161.2L280.8 250.9C272.1 254.3 264.5 256 256 256C247.5 256 239 254.3 231.2 250.9L21.9 161.2C8.614 155.5 0 142.5 0 128C0 113.5 8.614 100.5 21.9 94.79L231.2 5.092zM256 48C253.1 48 251.1 48.41 250.1 49.21L66.26 128L250.1 206.8C251.1 207.6 253.1 208 256 208C258 208 260 207.6 261.9 206.8L445.7 128L261.9 49.21C260 48.41 258 48 256 48V48zM250.1 334.8C251.1 335.6 253.1 336 256 336C258 336 260 335.6 261.9 334.8L452 253.3C447.4 246.4 446.5 237.2 450.5 229.3C456.5 217.4 470.9 212.6 482.7 218.5L491.8 223.1C504.2 229.3 512 241.9 512 255.7C512 270.4 503.3 283.6 489.9 289.3L280.8 378.9C272.1 382.3 264.5 384 256 384C247.5 384 239 382.3 231.2 378.9L22.81 289.6C8.971 283.7 .0006 270.1 .0006 255C.0006 242.9 5.869 231.5 15.76 224.4L26.05 217C36.84 209.3 51.83 211.8 59.53 222.6C66.15 231.9 65.24 244.3 57.1 252.5L250.1 334.8zM59.53 350.6C66.15 359.9 65.24 372.3 57.1 380.5L250.1 462.8C251.1 463.6 253.1 464 256 464C258 464 260 463.6 261.9 462.8L452 381.3C447.4 374.4 446.5 365.2 450.5 357.3C456.5 345.4 470.9 340.6 482.7 346.5L491.8 351.1C504.2 357.3 512 369.9 512 383.7C512 398.4 503.3 411.6 489.9 417.3L280.8 506.9C272.1 510.3 264.5 512 256 512C247.5 512 239 510.3 231.2 506.9L22.81 417.6C8.971 411.7 .001 398.1 .001 383C.001 370.9 5.87 359.5 15.76 352.4L26.05 345C36.84 337.3 51.83 339.8 59.53 350.6L59.53 350.6z";t.DF={prefix:"far",iconName:n,icon:[512,512,r,i,o]},t.Kr=t.DF},87169:function(e,t){"use strict";var n="link-simple",r=[],i="e1cd",o="M0 256C0 167.6 71.6 96 160 96h72c13.3 0 24 10.7 24 24s-10.7 24-24 24H160C98.1 144 48 194.1 48 256s50.1 112 112 112h72c13.3 0 24 10.7 24 24s-10.7 24-24 24H160C71.6 416 0 344.4 0 256zm576 0c0 88.4-71.6 160-160 160H344c-13.3 0-24-10.7-24-24s10.7-24 24-24h72c61.9 0 112-50.1 112-112s-50.1-112-112-112H344c-13.3 0-24-10.7-24-24s10.7-24 24-24h72c88.4 0 160 71.6 160 160zM184 232H392c13.3 0 24 10.7 24 24s-10.7 24-24 24H184c-13.3 0-24-10.7-24-24s10.7-24 24-24z";t.DF={prefix:"far",iconName:n,icon:[576,512,r,i,o]},t.uW=t.DF},10010:function(e,t){"use strict";var n="link-simple-slash",r=[],i="e1ce",o="M38.8 5.1C28.4-3.1 13.3-1.2 5.1 9.2S-1.2 34.7 9.2 42.9l592 464c10.4 8.2 25.5 6.3 33.7-4.1s6.3-25.5-4.1-33.7L532.4 392c45.4-28.2 75.6-78.6 75.6-136c0-88.4-71.6-160-160-160H376c-13.3 0-24 10.7-24 24s10.7 24 24 24h72c61.9 0 112 50.1 112 112c0 46.6-28.5 86.6-69.1 103.5L389.5 280H424c13.3 0 24-10.7 24-24s-10.7-24-24-24H328.3L216 144h48c13.3 0 24-10.7 24-24s-10.7-24-24-24H192c-11.3 0-22.3 1.2-32.9 3.4L38.8 5.1zm69.6 176.3L70.7 151.7C46.6 179.7 32 216.1 32 256c0 88.4 71.6 160 160 160h72c13.3 0 24-10.7 24-24s-10.7-24-24-24H192c-61.9 0-112-50.1-112-112c0-28.6 10.7-54.8 28.4-74.6z";t.DF={prefix:"far",iconName:n,icon:[640,512,r,i,o]},t.aT=t.DF},81047:function(e,t){"use strict";var n="list",r=["list-squares"],i="f03a",o="M88 48C101.3 48 112 58.75 112 72V120C112 133.3 101.3 144 88 144H40C26.75 144 16 133.3 16 120V72C16 58.75 26.75 48 40 48H88zM488 72C501.3 72 512 82.75 512 96C512 109.3 501.3 120 488 120H184C170.7 120 160 109.3 160 96C160 82.75 170.7 72 184 72H488zM488 232C501.3 232 512 242.7 512 256C512 269.3 501.3 280 488 280H184C170.7 280 160 269.3 160 256C160 242.7 170.7 232 184 232H488zM488 392C501.3 392 512 402.7 512 416C512 429.3 501.3 440 488 440H184C170.7 440 160 429.3 160 416C160 402.7 170.7 392 184 392H488zM16 232C16 218.7 26.75 208 40 208H88C101.3 208 112 218.7 112 232V280C112 293.3 101.3 304 88 304H40C26.75 304 16 293.3 16 280V232zM88 368C101.3 368 112 378.7 112 392V440C112 453.3 101.3 464 88 464H40C26.75 464 16 453.3 16 440V392C16 378.7 26.75 368 40 368H88z";t.DF={prefix:"far",iconName:n,icon:[512,512,r,i,o]},t.Zr=t.DF},73657:function(e,t){"use strict";var n="magnifying-glass",r=[128269,"search"],i="f002",o="M504.1 471l-134-134C399.1 301.5 415.1 256.8 415.1 208c0-114.9-93.13-208-208-208S-.0002 93.13-.0002 208S93.12 416 207.1 416c48.79 0 93.55-16.91 129-45.04l134 134C475.7 509.7 481.9 512 488 512s12.28-2.344 16.97-7.031C514.3 495.6 514.3 480.4 504.1 471zM48 208c0-88.22 71.78-160 160-160s160 71.78 160 160s-71.78 160-160 160S48 296.2 48 208z";t.DF={prefix:"far",iconName:n,icon:[512,512,r,i,o]},t.Y$=t.DF},24598:function(e,t){"use strict";var n="megaphone",r=[128227],i="f675",o="M576 55.1V456C576 469.3 565.3 480 552 480C538.7 480 528 469.3 528 456V450.3L350.3 401.9C341.1 446.4 302.9 480 256 480C202.1 480 160 437 160 384C160 372.6 161.1 361.7 165.6 351.5L48 319.4V328C48 341.3 37.25 352 24 352C10.75 352 0 341.3 0 328V184C0 170.7 10.75 160 24 160C37.25 160 48 170.7 48 184V192.6L528 61.67V56C528 42.75 538.7 32 552 32C565.3 32 576 42.75 576 56V55.1zM528 400.6V111.4L48 242.3V269.7L528 400.6zM256 432C280.8 432 301.1 413.2 303.7 389.2L212.3 364.2C209.5 370.2 208 376.9 208 384C208 410.5 229.5 432 256 432H256z";t.DF={prefix:"far",iconName:n,icon:[576,512,r,i,o]},t.Au=t.DF},79285:function(e,t){"use strict";var n="message-quote",r=["comment-alt-quote"],i="e1e4",o="M208 416c0-26.5-21.5-48-48-48H64c-8.8 0-16-7.2-16-16V64c0-8.8 7.2-16 16-16H448c8.8 0 16 7.2 16 16V352c0 8.8-7.2 16-16 16H309.3c-10.4 0-20.5 3.4-28.8 9.6L208 432V416zm-.2 76.2l.2-.2 101.3-76H448c35.3 0 64-28.7 64-64V64c0-35.3-28.7-64-64-64H64C28.7 0 0 28.7 0 64V352c0 35.3 28.7 64 64 64h48 48v48 4 .3 6.4V496c0 6.1 3.4 11.6 8.8 14.3s11.9 2.1 16.8-1.5L202.7 496l5.1-3.8zM160 112c-17.7 0-32 14.3-32 32v48c0 17.7 14.3 32 32 32h32v7.3c0 11.7-8.5 21.7-20.1 23.7l-7.9 1.3c-13.1 2.2-21.9 14.5-19.7 27.6s14.5 21.9 27.6 19.7l7.9-1.3c34.7-5.8 60.2-35.8 60.2-71V192 168 144c0-17.7-14.3-32-32-32H160zm224 80V168 144c0-17.7-14.3-32-32-32H304c-17.7 0-32 14.3-32 32v48c0 17.7 14.3 32 32 32h32v7.3c0 11.7-8.5 21.7-20.1 23.7l-7.9 1.3c-13.1 2.2-21.9 14.5-19.7 27.6s14.5 21.9 27.6 19.7l7.9-1.3c34.7-5.8 60.2-35.8 60.2-71V192z";t.DF={prefix:"far",iconName:n,icon:[512,512,r,i,o]},t.WY=t.DF},72648:function(e,t){"use strict";var n="minus",r=[8211,8722,10134,"subtract"],i="f068",o="M432 256C432 269.3 421.3 280 408 280H40c-13.25 0-24-10.74-24-23.99C16 242.8 26.75 232 40 232h368C421.3 232 432 242.8 432 256z";t.DF={prefix:"far",iconName:n,icon:[448,512,r,i,o]},t.Kl=t.DF},18403:function(e,t){"use strict";var n="palette",r=[127912],i="f53f",o="M160 255.1C160 273.7 145.7 287.1 128 287.1C110.3 287.1 96 273.7 96 255.1C96 238.3 110.3 223.1 128 223.1C145.7 223.1 160 238.3 160 255.1zM128 159.1C128 142.3 142.3 127.1 160 127.1C177.7 127.1 192 142.3 192 159.1C192 177.7 177.7 191.1 160 191.1C142.3 191.1 128 177.7 128 159.1zM288 127.1C288 145.7 273.7 159.1 256 159.1C238.3 159.1 224 145.7 224 127.1C224 110.3 238.3 95.1 256 95.1C273.7 95.1 288 110.3 288 127.1zM320 159.1C320 142.3 334.3 127.1 352 127.1C369.7 127.1 384 142.3 384 159.1C384 177.7 369.7 191.1 352 191.1C334.3 191.1 320 177.7 320 159.1zM441.9 319.1H344C317.5 319.1 296 341.5 296 368C296 371.4 296.4 374.7 297 377.9C299.2 388.1 303.5 397.1 307.9 407.8C313.9 421.6 320 435.3 320 449.8C320 481.7 298.4 510.5 266.6 511.8C263.1 511.9 259.5 512 256 512C114.6 512 0 397.4 0 256C0 114.6 114.6 0 256 0C397.4 0 512 114.6 512 256C512 256.9 511.1 257.8 511.1 258.7C511.6 295.2 478.4 320 441.9 320V319.1zM463.1 258.2C463.1 257.4 464 256.7 464 255.1C464 141.1 370.9 47.1 256 47.1C141.1 47.1 48 141.1 48 255.1C48 370.9 141.1 464 256 464C258.9 464 261.8 463.9 264.6 463.8C265.4 463.8 265.9 463.6 266.2 463.5C266.6 463.2 267.3 462.8 268.2 461.7C270.1 459.4 272 455.2 272 449.8C272 448.1 271.4 444.3 266.4 432.7C265.8 431.5 265.2 430.1 264.5 428.5C260.2 418.9 253.4 403.5 250.1 387.8C248.7 381.4 248 374.8 248 368C248 314.1 290.1 271.1 344 271.1H441.9C449.6 271.1 455.1 269.3 459.7 266.2C463 263.4 463.1 260.9 463.1 258.2V258.2z";t.DF={prefix:"far",iconName:n,icon:[512,512,r,i,o]},t.q2=t.DF},42226:function(e,t){"use strict";var n="pen-line",r=[],i="e212",o="M36.37 360.9C40.53 346.8 48.16 333.9 58.57 323.5L362.7 19.32C387.7-5.678 428.3-5.678 453.3 19.32L492.7 58.75C495.8 61.87 498.5 65.24 500.9 68.79C517.3 93.63 514.6 127.4 492.7 149.3L188.5 453.4C187.2 454.7 185.9 455.1 184.5 457.2C174.9 465.7 163.5 471.1 151.1 475.6L30.77 511C22.35 513.5 13.24 511.2 7.03 504.1C.8198 498.8-1.502 489.7 .976 481.2L36.37 360.9zM59.44 452.6L137.6 429.6C143.1 427.7 149.8 424.2 154.6 419.5L383 191L320.1 128.1L92.51 357.4C91.92 358 91.35 358.6 90.8 359.3C86.94 363.6 84.07 368.8 82.42 374.4L59.44 452.6zM552 464C565.3 464 576 474.7 576 488C576 501.3 565.3 512 552 512H248C234.7 512 224 501.3 224 488C224 474.7 234.7 464 248 464H552z";t.DF={prefix:"far",iconName:n,icon:[576,512,r,i,o]},t.E8=t.DF},93763:function(e,t){"use strict";var n="pen-to-square",r=["edit"],i="f044",o="M373.1 24.97C401.2-3.147 446.8-3.147 474.9 24.97L487 37.09C515.1 65.21 515.1 110.8 487 138.9L289.8 336.2C281.1 344.8 270.4 351.1 258.6 354.5L158.6 383.1C150.2 385.5 141.2 383.1 135 376.1C128.9 370.8 126.5 361.8 128.9 353.4L157.5 253.4C160.9 241.6 167.2 230.9 175.8 222.2L373.1 24.97zM440.1 58.91C431.6 49.54 416.4 49.54 407 58.91L377.9 88L424 134.1L453.1 104.1C462.5 95.6 462.5 80.4 453.1 71.03L440.1 58.91zM203.7 266.6L186.9 325.1L245.4 308.3C249.4 307.2 252.9 305.1 255.8 302.2L390.1 168L344 121.9L209.8 256.2C206.9 259.1 204.8 262.6 203.7 266.6zM200 64C213.3 64 224 74.75 224 88C224 101.3 213.3 112 200 112H88C65.91 112 48 129.9 48 152V424C48 446.1 65.91 464 88 464H360C382.1 464 400 446.1 400 424V312C400 298.7 410.7 288 424 288C437.3 288 448 298.7 448 312V424C448 472.6 408.6 512 360 512H88C39.4 512 0 472.6 0 424V152C0 103.4 39.4 64 88 64H200z";t.DF={prefix:"far",iconName:n,icon:[512,512,r,i,o]},t.Y=t.DF},35120:function(e,t){"use strict";var n="pencil",r=[9999,61504,"pencil-alt"],i="f303",o="M36.4 360.9L13.4 439 1 481.2C-1.5 489.7 .8 498.8 7 505s15.3 8.5 23.7 6.1L73 498.6l78.1-23c10.4-3 20.1-8 28.6-14.5l.3 .2 .5-.8c1.4-1.1 2.7-2.2 4-3.3c1.4-1.2 2.7-2.5 4-3.8L492.7 149.3c21.9-21.9 24.6-55.6 8.2-80.5c-2.3-3.5-5.1-6.9-8.2-10L453.3 19.3c-25-25-65.5-25-90.5 0L58.6 323.5c-2.5 2.5-4.9 5.2-7.1 8l-.8 .5 .2 .3c-6.5 8.5-11.4 18.2-14.5 28.6zM383 191L197.4 376.6l-49.6-12.4-12.4-49.6L321 129 383 191zM97 358.9l7.7 31c2.1 8.6 8.9 15.3 17.5 17.5l31 7.7-7.4 11.2c-2.6 1.4-5.3 2.6-8.1 3.4l-23.4 6.9L59.4 452.6l16.1-54.8 6.9-23.4c.8-2.8 2-5.6 3.4-8.1L97 358.9zM315.3 218.7c6.2-6.2 6.2-16.4 0-22.6s-16.4-6.2-22.6 0l-96 96c-6.2 6.2-6.2 16.4 0 22.6s16.4 6.2 22.6 0l96-96z";t.DF={prefix:"far",iconName:n,icon:[512,512,r,i,o]},t.Tz=t.DF},13920:function(e,t){"use strict";var n="play",r=[9654],i="f04b",o="M24.52 38.13C39.66 29.64 58.21 29.99 73.03 39.04L361 215C375.3 223.8 384 239.3 384 256C384 272.7 375.3 288.2 361 296.1L73.03 472.1C58.21 482 39.66 482.4 24.52 473.9C9.377 465.4 0 449.4 0 432V80C0 62.64 9.377 46.63 24.52 38.13V38.13zM48 432L336 256L48 80V432z";t.DF={prefix:"far",iconName:n,icon:[384,512,r,i,o]},t.zc=t.DF},86083:function(e,t){"use strict";var n="quote-left",r=[8220,"quote-left-alt"],i="f10d",o="M96 416c53.02 0 96-42.98 96-96S149 224 96 224C78.42 224 62.17 229.1 48 237.3V216c0-39.7 32.31-72 72-72h16C149.3 144 160 133.3 160 120S149.3 96 136 96h-16C53.84 96 0 149.8 0 216V320C0 373 42.98 416 96 416zM96 272c26.47 0 48 21.53 48 48S122.5 368 96 368S48 346.5 48 320S69.53 272 96 272zM352 416c53.02 0 96-42.98 96-96s-42.98-96-96-96c-17.58 0-33.83 5.068-48 13.31V216c0-39.7 32.31-72 72-72h16C405.3 144 416 133.3 416 120S405.3 96 392 96h-16C309.8 96 256 149.8 256 216V320C256 373 298.1 416 352 416zM352 272c26.47 0 48 21.53 48 48s-21.53 48-48 48s-48-21.53-48-48S325.5 272 352 272z";t.DF={prefix:"far",iconName:n,icon:[448,512,r,i,o]},t.y1=t.DF},27940:function(e,t){"use strict";var n="rectangle",r=[9644,"rectangle-landscape"],i="f2fa",o="M448 64C483.3 64 512 92.65 512 128V384C512 419.3 483.3 448 448 448H64C28.65 448 0 419.3 0 384V128C0 92.65 28.65 64 64 64H448zM448 112H64C55.16 112 48 119.2 48 128V384C48 392.8 55.16 400 64 400H448C456.8 400 464 392.8 464 384V128C464 119.2 456.8 112 448 112z";t.DF={prefix:"far",iconName:n,icon:[512,512,r,i,o]},t.lC=t.DF},62955:function(e,t){"use strict";var n="rectangle-history-circle-plus",r=[],i="e4a3",o="M63.1 464H348.5C360.7 482.8 376.5 499.1 394.8 512H64C28.65 512 0 483.3 0 448V224C0 188.7 28.65 160 64 160H448C471.8 160 492.5 172.9 503.5 192.2C501 192.1 498.5 192 496 192C469.8 192 444.9 197.7 422.6 208H64C55.16 208 48 215.2 48 224V448C48 456.8 55.16 464 64 464H63.1zM440 80C453.3 80 464 90.75 464 104C464 117.3 453.3 128 440 128H71.1C58.74 128 47.1 117.3 47.1 104C47.1 90.75 58.74 80 71.1 80H440zM392 0C405.3 0 416 10.75 416 24C416 37.25 405.3 48 392 48H119.1C106.7 48 95.1 37.25 95.1 24C95.1 10.75 106.7 0 119.1 0H392zM352 368C352 288.5 416.5 224 496 224C575.5 224 640 288.5 640 368C640 447.5 575.5 512 496 512C416.5 512 352 447.5 352 368zM512 303.1C512 295.2 504.8 287.1 496 287.1C487.2 287.1 480 295.2 480 303.1V351.1H432C423.2 351.1 416 359.2 416 367.1C416 376.8 423.2 383.1 432 383.1H480V431.1C480 440.8 487.2 447.1 496 447.1C504.8 447.1 512 440.8 512 431.1V383.1H560C568.8 383.1 576 376.8 576 367.1C576 359.2 568.8 351.1 560 351.1H512V303.1z";t.DF={prefix:"far",iconName:n,icon:[640,512,r,i,o]},t.rZ=t.DF},62060:function(e,t){"use strict";var n="rectangle-vertical-history",r=[],i="e237",o="M192 64C192 28.65 220.7 0 256 0H512C547.3 0 576 28.65 576 64V448C576 483.3 547.3 512 512 512H256C220.7 512 192 483.3 192 448V64zM240 64V448C240 456.8 247.2 464 256 464H512C520.8 464 528 456.8 528 448V64C528 55.16 520.8 48 512 48H256C247.2 48 240 55.16 240 64zM96 72C96 58.75 106.7 48 120 48C133.3 48 144 58.75 144 72V440C144 453.3 133.3 464 120 464C106.7 464 96 453.3 96 440V72zM0 120C0 106.7 10.75 96 24 96C37.25 96 48 106.7 48 120V392C48 405.3 37.25 416 24 416C10.75 416 0 405.3 0 392V120z";t.DF={prefix:"far",iconName:n,icon:[576,512,r,i,o]},t.G1=t.DF},88308:function(e,t){"use strict";var n="rocket",r=[],i="f135",o="M408 143.1C408 166.1 390.1 183.1 368 183.1C345.9 183.1 328 166.1 328 143.1C328 121.9 345.9 103.1 368 103.1C390.1 103.1 408 121.9 408 143.1zM23.1 288C15.38 288 7.414 283.4 3.145 275.9C-1.123 268.4-1.043 259.2 3.356 251.8L55.83 163.3C68.79 141.4 92.33 127.1 117.8 127.1H199.9C202.4 124 204.8 120.3 207.2 116.7C289.1-4.07 411.1-8.142 483.9 5.275C495.6 7.414 504.6 16.43 506.7 28.06C520.1 100.9 516.1 222.9 395.3 304.8C391.7 307.2 387.1 309.6 384 312.1V394.2C384 419.7 370.6 443.2 348.7 456.2L260.2 508.6C252.8 513 243.6 513.1 236.1 508.9C228.6 504.6 223.1 496.6 223.1 488V391.8C215.2 395.6 207.4 398.9 200.1 401.7C189.1 406.6 175.5 403.9 166.5 394.8L115.8 344.1C106.6 334.9 103.9 321.1 109.1 309.2C111.7 303.2 114.9 296 118.5 288L23.1 288zM461.7 50.32C398.4 41.85 309.1 51.1 246.1 143.7C216.8 188.1 178.1 271.9 157.6 318.1L192.6 353.1C239.1 333.2 323.9 295.2 368.3 265C460 202.9 470.2 113.6 461.7 50.32V50.32z";t.DF={prefix:"far",iconName:n,icon:[512,512,r,i,o]},t.tM=t.DF},80017:function(e,t){"use strict";var n="ruler-horizontal",r=[],i="f547",o="M64 384C28.65 384 0 355.3 0 320V192C0 156.7 28.65 128 64 128H576C611.3 128 640 156.7 640 192V320C640 355.3 611.3 384 576 384H64zM64 336H576C584.8 336 592 328.8 592 320V192C592 183.2 584.8 176 576 176H528V224C528 232.8 520.8 240 512 240C503.2 240 496 232.8 496 224V176H432V224C432 232.8 424.8 240 416 240C407.2 240 400 232.8 400 224V176H336V224C336 232.8 328.8 240 320 240C311.2 240 304 232.8 304 224V176H240V224C240 232.8 232.8 240 224 240C215.2 240 208 232.8 208 224V176H144V224C144 232.8 136.8 240 128 240C119.2 240 112 232.8 112 224V176H64C55.16 176 48 183.2 48 192V320C48 328.8 55.16 336 64 336z";t.DF={prefix:"far",iconName:n,icon:[640,512,r,i,o]},t.mT=t.DF},55367:function(e,t){"use strict";var n="ruler-triangle",r=[128208],i="f61c",o="M256 384H128V256L256 384zM512 477.3V480C512 497.7 497.7 512 480 512H64C28.65 512 0 483.3 0 448V32C0 14.33 14.33 0 32 0H34.75C43.23 0 51.37 3.372 57.37 9.372L502.6 454.6C508.6 460.6 512 468.8 512 477.3zM64 464H444.1L377.4 397.3L363.3 411.3C357.1 417.6 346.9 417.6 340.7 411.3C334.4 405.1 334.4 394.9 340.7 388.7L354.7 374.6L297.4 317.3L283.3 331.3C277.1 337.6 266.9 337.6 260.7 331.3C254.4 325.1 254.4 314.9 260.7 308.7L274.7 294.6L217.4 237.3L203.3 251.3C197.1 257.6 186.9 257.6 180.7 251.3C174.4 245.1 174.4 234.9 180.7 228.7L194.7 214.6L137.4 157.3L123.3 171.3C117.1 177.6 106.9 177.6 100.7 171.3C94.44 165.1 94.44 154.9 100.7 148.7L114.7 134.6L47.1 67.88V448C47.1 456.8 55.16 464 63.1 464L64 464z";t.DF={prefix:"far",iconName:n,icon:[512,512,r,i,o]},t.iZ=t.DF},71627:function(e,t){"use strict";var n="sparkles",r=[10024],i="f890",o="M327.5 85.19L384 64L405.2 7.491C406.9 2.985 411.2 0 416 0C420.8 0 425.1 2.985 426.8 7.491L448 64L504.5 85.19C509 86.88 512 91.19 512 96C512 100.8 509 105.1 504.5 106.8L448 128L426.8 184.5C425.1 189 420.8 192 416 192C411.2 192 406.9 189 405.2 184.5L384 128L327.5 106.8C322.1 105.1 320 100.8 320 96C320 91.19 322.1 86.88 327.5 85.19V85.19zM176 73.29C178.6 67.63 184.3 64 190.6 64C196.8 64 202.5 67.63 205.1 73.29L257.8 187.3L371.8 240C377.5 242.6 381.1 248.3 381.1 254.6C381.1 260.8 377.5 266.5 371.8 269.1L257.8 321.8L205.1 435.8C202.5 441.5 196.8 445.1 190.6 445.1C184.3 445.1 178.6 441.5 176 435.8L123.3 321.8L9.292 269.1C3.627 266.5 0 260.8 0 254.6C0 248.3 3.627 242.6 9.292 240L123.3 187.3L176 73.29zM166.9 207.5C162.1 217.8 153.8 226.1 143.5 230.9L92.32 254.6L143.5 278.2C153.8 282.1 162.1 291.3 166.9 301.6L190.6 352.8L214.2 301.6C218.1 291.3 227.3 282.1 237.6 278.2L288.8 254.6L237.6 230.9C227.3 226.1 218.1 217.8 214.2 207.5L190.6 156.3L166.9 207.5zM405.2 327.5C406.9 322.1 411.2 320 416 320C420.8 320 425.1 322.1 426.8 327.5L448 384L504.5 405.2C509 406.9 512 411.2 512 416C512 420.8 509 425.1 504.5 426.8L448 448L426.8 504.5C425.1 509 420.8 512 416 512C411.2 512 406.9 509 405.2 504.5L384 448L327.5 426.8C322.1 425.1 320 420.8 320 416C320 411.2 322.1 406.9 327.5 405.2L384 384L405.2 327.5z";t.DF={prefix:"far",iconName:n,icon:[512,512,r,i,o]},t.Jy=t.DF},1190:function(e,t){"use strict";var n="spinner-third",r=[],i="f3f4",o="M264 24C264 10.75 274.7 0 288 0C429.4 0 544 114.6 544 256C544 302.6 531.5 346.4 509.7 384C503.1 395.5 488.4 399.4 476.9 392.8C465.5 386.2 461.5 371.5 468.2 360C485.9 329.4 496 293.9 496 255.1C496 141.1 402.9 47.1 288 47.1C274.7 47.1 264 37.25 264 23.1V24z";t.DF={prefix:"far",iconName:n,icon:[576,512,r,i,o]},t.AX=t.DF},71975:function(e,t){"use strict";var n="square",r=[9632,9723,9724,61590],i="f0c8",o="M384 32C419.3 32 448 60.65 448 96V416C448 451.3 419.3 480 384 480H64C28.65 480 0 451.3 0 416V96C0 60.65 28.65 32 64 32H384zM384 80H64C55.16 80 48 87.16 48 96V416C48 424.8 55.16 432 64 432H384C392.8 432 400 424.8 400 416V96C400 87.16 392.8 80 384 80z";t.DF={prefix:"far",iconName:n,icon:[448,512,r,i,o]},t.pL=t.DF},95142:function(e,t){"use strict";var n="square-arrow-down",r=["arrow-square-down"],i="f339",o="M310.4 231.7l-62.41 67.21V152c0-13.25-10.76-24-24.01-24S200 138.8 200 152v146.9L137.6 231.7C128.5 221.9 113.4 221.4 103.7 230.4C93.98 239.4 93.41 254.6 102.4 264.3l104 112C210.1 381.2 217.3 384 224 384s13.04-2.781 17.6-7.656l104-112c9-9.719 8.438-24.91-1.25-33.94C334.6 221.4 319.5 221.9 310.4 231.7zM384 32H64C28.65 32 0 60.66 0 96v320c0 35.34 28.65 64 64 64h320c35.35 0 64-28.66 64-64V96C448 60.66 419.3 32 384 32zM400 416c0 8.82-7.178 16-16 16H64c-8.822 0-16-7.18-16-16V96c0-8.82 7.178-16 16-16h320c8.822 0 16 7.18 16 16V416z";t.DF={prefix:"far",iconName:n,icon:[448,512,r,i,o]},t.aM=t.DF},53664:function(e,t){"use strict";var n="square-arrow-right",r=["arrow-square-right"],i="f33b",o="M384 32H64C28.66 32 0 60.66 0 96v320c0 35.34 28.66 64 64 64h320c35.34 0 64-28.66 64-64V96C448 60.66 419.3 32 384 32zM400 416c0 8.82-7.18 16-16 16H64c-8.82 0-16-7.18-16-16V96c0-8.82 7.18-16 16-16h320c8.82 0 16 7.18 16 16V416zM232.3 134.4c-9.719-9-24.91-8.438-33.94 1.25c-9 9.719-8.469 24.88 1.25 33.94l67.21 62.41H120c-13.25 0-24 10.76-24 24.01c0 13.25 10.75 23.99 24 23.99h146.9l-67.21 62.41c-9.719 9.062-10.25 24.22-1.25 33.94c9.031 9.688 24.22 10.25 33.94 1.25l112-104C349.2 269 352 262.7 352 255.1s-2.781-13.04-7.656-17.6L232.3 134.4z";t.DF={prefix:"far",iconName:n,icon:[448,512,r,i,o]},t.JU=t.DF},27647:function(e,t){"use strict";var n="square-arrow-up-right",r=["external-link-square"],i="f14c",o="M312 144H156.7c-13.25 0-24 10.75-24 24S143.5 192 156.7 192h97.34l-135 135c-9.375 9.375-9.375 24.56 0 33.94C123.7 365.7 129.8 368 136 368s12.28-2.344 16.97-7.031L288 225.9v97.34c0 13.25 10.75 24 24 24s24-10.75 24-24V168C336 154.8 325.3 144 312 144zM384 32H64C28.65 32 0 60.66 0 96v320c0 35.34 28.65 64 64 64h320c35.35 0 64-28.66 64-64V96C448 60.66 419.3 32 384 32zM400 416c0 8.82-7.178 16-16 16H64c-8.822 0-16-7.18-16-16V96c0-8.82 7.178-16 16-16h320c8.822 0 16 7.18 16 16V416z";t.DF={prefix:"far",iconName:n,icon:[448,512,r,i,o]},t.ZE=t.DF},63005:function(e,t){"use strict";var n="square-check",r=[9745,9989,61510,"check-square"],i="f14a",o="M211.8 339.8C200.9 350.7 183.1 350.7 172.2 339.8L108.2 275.8C97.27 264.9 97.27 247.1 108.2 236.2C119.1 225.3 136.9 225.3 147.8 236.2L192 280.4L300.2 172.2C311.1 161.3 328.9 161.3 339.8 172.2C350.7 183.1 350.7 200.9 339.8 211.8L211.8 339.8zM0 96C0 60.65 28.65 32 64 32H384C419.3 32 448 60.65 448 96V416C448 451.3 419.3 480 384 480H64C28.65 480 0 451.3 0 416V96zM48 96V416C48 424.8 55.16 432 64 432H384C392.8 432 400 424.8 400 416V96C400 87.16 392.8 80 384 80H64C55.16 80 48 87.16 48 96z";t.DF={prefix:"far",iconName:n,icon:[448,512,r,i,o]},t.ch=t.DF},95015:function(e,t){"use strict";var n="stopwatch",r=[9201],i="f2f2",o="M248 320C248 333.3 237.3 344 224 344C210.7 344 200 333.3 200 320V216C200 202.7 210.7 192 224 192C237.3 192 248 202.7 248 216V320zM144 24C144 10.75 154.7 0 168 0H280C293.3 0 304 10.75 304 24C304 37.25 293.3 48 280 48H248V97.37C291.4 102.4 330.8 120.7 361.8 148.2L391 119C400.4 109.7 415.6 109.7 424.1 119C434.3 128.4 434.3 143.6 424.1 152.1L393.9 184C417.9 217.9 432 259.3 432 304C432 418.9 338.9 512 224 512C109.1 512 16 418.9 16 304C16 197.2 96.43 109.3 200 97.37V48H168C154.7 48 144 37.25 144 24V24zM224 464C312.4 464 384 392.4 384 304C384 215.6 312.4 144 224 144C135.6 144 64 215.6 64 304C64 392.4 135.6 464 224 464z";t.DF={prefix:"far",iconName:n,icon:[448,512,r,i,o]},t.U$=t.DF},33001:function(e,t){"use strict";var n="table",r=[],i="f0ce",o="M448 32C483.3 32 512 60.65 512 96V416C512 451.3 483.3 480 448 480H64C28.65 480 0 451.3 0 416V96C0 60.65 28.65 32 64 32H448zM232 264V160H48V264H232zM48 312V416C48 424.8 55.16 432 64 432H232V312H48zM280 432H448C456.8 432 464 424.8 464 416V312H280V432zM464 264V160H280V264H464z";t.DF={prefix:"far",iconName:n,icon:[512,512,r,i,o]},t.B3=t.DF},97893:function(e,t){"use strict";var n="text",r=[],i="f893",o="M448 56v80C448 149.3 437.3 160 424 160S400 149.3 400 136V80h-152v352h48c13.25 0 24 10.75 24 24S309.3 480 296 480h-144C138.8 480 128 469.3 128 456s10.75-24 24-24h48v-352H48v56C48 149.3 37.25 160 24 160S0 149.3 0 136v-80C0 42.75 10.75 32 24 32h400C437.3 32 448 42.75 448 56z";t.DF={prefix:"far",iconName:n,icon:[448,512,r,i,o]},t.K5=t.DF},35155:function(e,t){"use strict";var n="trash-can",r=[61460,"trash-alt"],i="f2ed",o="M160 400C160 408.8 152.8 416 144 416C135.2 416 128 408.8 128 400V192C128 183.2 135.2 176 144 176C152.8 176 160 183.2 160 192V400zM240 400C240 408.8 232.8 416 224 416C215.2 416 208 408.8 208 400V192C208 183.2 215.2 176 224 176C232.8 176 240 183.2 240 192V400zM320 400C320 408.8 312.8 416 304 416C295.2 416 288 408.8 288 400V192C288 183.2 295.2 176 304 176C312.8 176 320 183.2 320 192V400zM317.5 24.94L354.2 80H424C437.3 80 448 90.75 448 104C448 117.3 437.3 128 424 128H416V432C416 476.2 380.2 512 336 512H112C67.82 512 32 476.2 32 432V128H24C10.75 128 0 117.3 0 104C0 90.75 10.75 80 24 80H93.82L130.5 24.94C140.9 9.357 158.4 0 177.1 0H270.9C289.6 0 307.1 9.358 317.5 24.94H317.5zM151.5 80H296.5L277.5 51.56C276 49.34 273.5 48 270.9 48H177.1C174.5 48 171.1 49.34 170.5 51.56L151.5 80zM80 432C80 449.7 94.33 464 112 464H336C353.7 464 368 449.7 368 432V128H80V432z";t.DF={prefix:"far",iconName:n,icon:[448,512,r,i,o]},t.Vu=t.DF},23452:function(e,t){"use strict";var n="video",r=["video-camera"],i="f03d",o="M557.6 102.3c-11.53-7.406-25.88-8.391-38.28-2.688L416 147V128c0-35.35-28.65-64-64-64H64C28.65 64 0 92.65 0 128v256c0 35.35 28.65 64 64 64h288c35.35 0 64-28.65 64-64v-19.02l103.3 47.36c5.344 2.453 11.03 3.672 16.69 3.672c7.531 0 15.02-2.141 21.59-6.359C569.1 402.3 576 389.7 576 375.1V136C576 122.3 569.1 109.8 557.6 102.3zM368 384c0 8.822-7.178 16-16 16H64c-8.822 0-16-7.178-16-16V128c0-8.822 7.178-16 16-16h288c8.822 0 16 7.178 16 16V384zM528 363.5L416 312.2V199.8l112-51.33V363.5z";t.DF={prefix:"far",iconName:n,icon:[576,512,r,i,o]},t.Iy=t.DF},97724:function(e,t){"use strict";var n="wand-magic-sparkles",r=["magic-wand-sparkles"],i="e2ca",o="M248.8 4.994C249.9 1.99 252.8 .0001 256 .0001C259.2 .0001 262.1 1.99 263.2 4.994L277.3 42.67L315 56.79C318 57.92 320 60.79 320 64C320 67.21 318 70.08 315 71.21L277.3 85.33L263.2 123C262.1 126 259.2 128 256 128C252.8 128 249.9 126 248.8 123L234.7 85.33L196.1 71.21C193.1 70.08 192 67.21 192 64C192 60.79 193.1 57.92 196.1 56.79L234.7 42.67L248.8 4.994zM495.3 14.06L529.9 48.64C548.6 67.38 548.6 97.78 529.9 116.5L148.5 497.9C129.8 516.6 99.38 516.6 80.64 497.9L46.06 463.3C27.31 444.6 27.31 414.2 46.06 395.4L427.4 14.06C446.2-4.686 476.6-4.686 495.3 14.06V14.06zM461.4 48L351.7 157.7L386.2 192.3L495.1 82.58L461.4 48zM114.6 463.1L352.3 226.2L317.7 191.7L80 429.4L114.6 463.1zM7.491 117.2L64 96L85.19 39.49C86.88 34.98 91.19 32 96 32C100.8 32 105.1 34.98 106.8 39.49L128 96L184.5 117.2C189 118.9 192 123.2 192 128C192 132.8 189 137.1 184.5 138.8L128 160L106.8 216.5C105.1 221 100.8 224 96 224C91.19 224 86.88 221 85.19 216.5L64 160L7.491 138.8C2.985 137.1 0 132.8 0 128C0 123.2 2.985 118.9 7.491 117.2zM359.5 373.2L416 352L437.2 295.5C438.9 290.1 443.2 288 448 288C452.8 288 457.1 290.1 458.8 295.5L480 352L536.5 373.2C541 374.9 544 379.2 544 384C544 388.8 541 393.1 536.5 394.8L480 416L458.8 472.5C457.1 477 452.8 480 448 480C443.2 480 438.9 477 437.2 472.5L416 416L359.5 394.8C354.1 393.1 352 388.8 352 384C352 379.2 354.1 374.9 359.5 373.2z";t.DF={prefix:"far",iconName:n,icon:[576,512,r,i,o]},t.Z3=t.DF},67391:function(e,t){"use strict";Object.defineProperty(t,"__esModule",{value:!0});var n="xmark",r=[128473,10005,10006,10060,215,"close","multiply","remove","times"],i="f00d",o="M312.1 375c9.369 9.369 9.369 24.57 0 33.94s-24.57 9.369-33.94 0L160 289.9l-119 119c-9.369 9.369-24.57 9.369-33.94 0s-9.369-24.57 0-33.94L126.1 256L7.027 136.1c-9.369-9.369-9.369-24.57 0-33.94s24.57-9.369 33.94 0L160 222.1l119-119c9.369-9.369 24.57-9.369 33.94 0s9.369 24.57 0 33.94L193.9 256L312.1 375z";t.definition={prefix:"far",iconName:n,icon:[320,512,r,i,o]},t.faXmark=t.definition,t.prefix="far",t.iconName=n,t.width=320,t.height=512,t.ligatures=r,t.unicode=i,t.svgPathData=o,t.aliases=r},20655:function(e,t){"use strict";var n="align-left",r=[],i="f036",o="M288 64c0 17.7-14.3 32-32 32H32C14.3 96 0 81.7 0 64S14.3 32 32 32H256c17.7 0 32 14.3 32 32zm0 256c0 17.7-14.3 32-32 32H32c-17.7 0-32-14.3-32-32s14.3-32 32-32H256c17.7 0 32 14.3 32 32zM0 192c0-17.7 14.3-32 32-32H416c17.7 0 32 14.3 32 32s-14.3 32-32 32H32c-17.7 0-32-14.3-32-32zM448 448c0 17.7-14.3 32-32 32H32c-17.7 0-32-14.3-32-32s14.3-32 32-32H416c17.7 0 32 14.3 32 32z";t.DF={prefix:"fas",iconName:n,icon:[448,512,r,i,o]},t.el=t.DF},86932:function(e,t){"use strict";var n="badge-check",r=[],i="f336",o="M256 0c36.8 0 68.8 20.7 84.9 51.1C373.8 41 411 49 437 75s34 63.3 23.9 96.1C491.3 187.2 512 219.2 512 256s-20.7 68.8-51.1 84.9C471 373.8 463 411 437 437s-63.3 34-96.1 23.9C324.8 491.3 292.8 512 256 512s-68.8-20.7-84.9-51.1C138.2 471 101 463 75 437s-34-63.3-23.9-96.1C20.7 324.8 0 292.8 0 256s20.7-68.8 51.1-84.9C41 138.2 49 101 75 75s63.3-34 96.1-23.9C187.2 20.7 219.2 0 256 0zm97 225c9.4-9.4 9.4-24.6 0-33.9s-24.6-9.4-33.9 0l-95 95-39-39c-9.4-9.4-24.6-9.4-33.9 0s-9.4 24.6 0 33.9l56 56c9.4 9.4 24.6 9.4 33.9 0L353 225z";t.DF={prefix:"fas",iconName:n,icon:[512,512,r,i,o]},t.fi=t.DF},75028:function(e,t){"use strict";var n="bars",r=["navicon"],i="f0c9",o="M0 96C0 78.3 14.3 64 32 64H416c17.7 0 32 14.3 32 32s-14.3 32-32 32H32C14.3 128 0 113.7 0 96zM0 256c0-17.7 14.3-32 32-32H416c17.7 0 32 14.3 32 32s-14.3 32-32 32H32c-17.7 0-32-14.3-32-32zM448 416c0 17.7-14.3 32-32 32H32c-17.7 0-32-14.3-32-32s14.3-32 32-32H416c17.7 0 32 14.3 32 32z";t.DF={prefix:"fas",iconName:n,icon:[448,512,r,i,o]},t.xi=t.DF},80596:function(e,t){"use strict";var n="chart-column",r=[],i="e0e3",o="M32 32c17.7 0 32 14.3 32 32V400c0 8.8 7.2 16 16 16H480c17.7 0 32 14.3 32 32s-14.3 32-32 32H80c-44.2 0-80-35.8-80-80V64C0 46.3 14.3 32 32 32zM160 224c17.7 0 32 14.3 32 32v64c0 17.7-14.3 32-32 32s-32-14.3-32-32V256c0-17.7 14.3-32 32-32zm128-64V320c0 17.7-14.3 32-32 32s-32-14.3-32-32V160c0-17.7 14.3-32 32-32s32 14.3 32 32zm64 32c17.7 0 32 14.3 32 32v96c0 17.7-14.3 32-32 32s-32-14.3-32-32V224c0-17.7 14.3-32 32-32zM480 96V320c0 17.7-14.3 32-32 32s-32-14.3-32-32V96c0-17.7 14.3-32 32-32s32 14.3 32 32z";t.DF={prefix:"fas",iconName:n,icon:[512,512,r,i,o]},t.M=t.DF},903:function(e,t){"use strict";var n="check",r=[10003,10004],i="f00c",o="M470.6 105.4c12.5 12.5 12.5 32.8 0 45.3l-256 256c-12.5 12.5-32.8 12.5-45.3 0l-128-128c-12.5-12.5-12.5-32.8 0-45.3s32.8-12.5 45.3 0L192 338.7 425.4 105.4c12.5-12.5 32.8-12.5 45.3 0z";t.DF={prefix:"fas",iconName:n,icon:[512,512,r,i,o]},t.LE=t.DF},41778:function(e,t){"use strict";var n="chevron-down",r=[],i="f078",o="M233.4 406.6c12.5 12.5 32.8 12.5 45.3 0l192-192c12.5-12.5 12.5-32.8 0-45.3s-32.8-12.5-45.3 0L256 338.7 86.6 169.4c-12.5-12.5-32.8-12.5-45.3 0s-12.5 32.8 0 45.3l192 192z";t.DF={prefix:"fas",iconName:n,icon:[512,512,r,i,o]},t.pt=t.DF},75334:function(e,t){"use strict";var n="chevron-left",r=[9001],i="f053",o="M41.4 233.4c-12.5 12.5-12.5 32.8 0 45.3l192 192c12.5 12.5 32.8 12.5 45.3 0s12.5-32.8 0-45.3L109.3 256 278.6 86.6c12.5-12.5 12.5-32.8 0-45.3s-32.8-12.5-45.3 0l-192 192z";t.DF={prefix:"fas",iconName:n,icon:[384,512,r,i,o]},t.A3=t.DF},64746:function(e,t){"use strict";var n="chevron-right",r=[9002],i="f054",o="M342.6 233.4c12.5 12.5 12.5 32.8 0 45.3l-192 192c-12.5 12.5-32.8 12.5-45.3 0s-12.5-32.8 0-45.3L274.7 256 105.4 86.6c-12.5-12.5-12.5-32.8 0-45.3s32.8-12.5 45.3 0l192 192z";t.DF={prefix:"fas",iconName:n,icon:[384,512,r,i,o]},t._t=t.DF},72821:function(e,t){"use strict";var n="chevron-up",r=[],i="f077",o="M233.4 105.4c12.5-12.5 32.8-12.5 45.3 0l192 192c12.5 12.5 12.5 32.8 0 45.3s-32.8 12.5-45.3 0L256 173.3 86.6 342.6c-12.5 12.5-32.8 12.5-45.3 0s-12.5-32.8 0-45.3l192-192z";t.DF={prefix:"fas",iconName:n,icon:[512,512,r,i,o]},t.mT=t.DF},40455:function(e,t){"use strict";var n="circle-arrow-right",r=["arrow-circle-right"],i="f0a9",o="M0 256C0 397.4 114.6 512 256 512s256-114.6 256-256S397.4 0 256 0S0 114.6 0 256zM297 385c-9.4 9.4-24.6 9.4-33.9 0s-9.4-24.6 0-33.9l71-71L120 280c-13.3 0-24-10.7-24-24s10.7-24 24-24l214.1 0-71-71c-9.4-9.4-9.4-24.6 0-33.9s24.6-9.4 33.9 0L409 239c9.4 9.4 9.4 24.6 0 33.9L297 385z";t.DF={prefix:"fas",iconName:n,icon:[512,512,r,i,o]},t.sw=t.DF},57561:function(e,t){"use strict";var n="circle-arrow-up",r=["arrow-circle-up"],i="f0aa",o="M256 512c141.4 0 256-114.6 256-256S397.4 0 256 0S0 114.6 0 256S114.6 512 256 512zM385 215c9.4 9.4 9.4 24.6 0 33.9s-24.6 9.4-33.9 0l-71-71V392c0 13.3-10.7 24-24 24s-24-10.7-24-24V177.9l-71 71c-9.4 9.4-24.6 9.4-33.9 0s-9.4-24.6 0-33.9L239 103c9.4-9.4 24.6-9.4 33.9 0L385 215z";t.DF={prefix:"fas",iconName:n,icon:[512,512,r,i,o]},t.$w=t.DF},55904:function(e,t){"use strict";var n="circle-check",r=[61533,"check-circle"],i="f058",o="M256 512c141.4 0 256-114.6 256-256S397.4 0 256 0S0 114.6 0 256S114.6 512 256 512zM369 209L241 337c-9.4 9.4-24.6 9.4-33.9 0l-64-64c-9.4-9.4-9.4-24.6 0-33.9s24.6-9.4 33.9 0l47 47L335 175c9.4-9.4 24.6-9.4 33.9 0s9.4 24.6 0 33.9z";t.DF={prefix:"fas",iconName:n,icon:[512,512,r,i,o]},t.fV=t.DF},6384:function(e,t){"use strict";var n="circle-exclamation",r=["exclamation-circle"],i="f06a",o="M256 512c141.4 0 256-114.6 256-256S397.4 0 256 0S0 114.6 0 256S114.6 512 256 512zm0-384c13.3 0 24 10.7 24 24V264c0 13.3-10.7 24-24 24s-24-10.7-24-24V152c0-13.3 10.7-24 24-24zm32 224c0 17.7-14.3 32-32 32s-32-14.3-32-32s14.3-32 32-32s32 14.3 32 32z";t.DF={prefix:"fas",iconName:n,icon:[512,512,r,i,o]},t.xH=t.DF},16923:function(e,t){"use strict";var n="circle-plus",r=["plus-circle"],i="f055",o="M256 512c141.4 0 256-114.6 256-256S397.4 0 256 0S0 114.6 0 256S114.6 512 256 512zM232 344V280H168c-13.3 0-24-10.7-24-24s10.7-24 24-24h64V168c0-13.3 10.7-24 24-24s24 10.7 24 24v64h64c13.3 0 24 10.7 24 24s-10.7 24-24 24H280v64c0 13.3-10.7 24-24 24s-24-10.7-24-24z";t.DF={prefix:"fas",iconName:n,icon:[512,512,r,i,o]},t.EQ=t.DF},54822:function(e,t){"use strict";var n="circle-x",r=[],i="e12e",o="M256 512c141.4 0 256-114.6 256-256S397.4 0 256 0S0 114.6 0 256S114.6 512 256 512zM186.3 136.5L256 218.8l69.7-82.3c8.6-10.1 23.7-11.4 33.8-2.8s11.4 23.7 2.8 33.8L287.4 256l74.9 88.5c8.6 10.1 7.3 25.3-2.8 33.8s-25.3 7.3-33.8-2.8L256 293.2l-69.7 82.3c-8.6 10.1-23.7 11.4-33.8 2.8s-11.4-23.7-2.8-33.8L224.6 256l-74.9-88.5c-8.6-10.1-7.3-25.3 2.8-33.8s25.3-7.3 33.8 2.8z";t.DF={prefix:"fas",iconName:n,icon:[512,512,r,i,o]},t.X3=t.DF},27898:function(e,t){"use strict";var n="grid-2",r=[],i="e196",o="M192 80c0-26.5-21.5-48-48-48H48C21.5 32 0 53.5 0 80v96c0 26.5 21.5 48 48 48h96c26.5 0 48-21.5 48-48V80zm0 256c0-26.5-21.5-48-48-48H48c-26.5 0-48 21.5-48 48v96c0 26.5 21.5 48 48 48h96c26.5 0 48-21.5 48-48V336zM256 80v96c0 26.5 21.5 48 48 48h96c26.5 0 48-21.5 48-48V80c0-26.5-21.5-48-48-48H304c-26.5 0-48 21.5-48 48zM448 336c0-26.5-21.5-48-48-48H304c-26.5 0-48 21.5-48 48v96c0 26.5 21.5 48 48 48h96c26.5 0 48-21.5 48-48V336z";t.DF={prefix:"fas",iconName:n,icon:[448,512,r,i,o]},t.em=t.DF},56931:function(e,t){"use strict";var n="lock",r=[128274],i="f023",o="M144 144v48H304V144c0-44.2-35.8-80-80-80s-80 35.8-80 80zM80 192V144C80 64.5 144.5 0 224 0s144 64.5 144 144v48h16c35.3 0 64 28.7 64 64V448c0 35.3-28.7 64-64 64H64c-35.3 0-64-28.7-64-64V256c0-35.3 28.7-64 64-64H80z";t.DF={prefix:"fas",iconName:n,icon:[448,512,r,i,o]},t.by=t.DF},67157:function(e,t){"use strict";var n="minus",r=[8211,8722,10134,"subtract"],i="f068",o="M432 256c0 17.7-14.3 32-32 32L48 288c-17.7 0-32-14.3-32-32s14.3-32 32-32l352 0c17.7 0 32 14.3 32 32z";t.DF={prefix:"fas",iconName:n,icon:[448,512,r,i,o]},t.Kl=t.DF},73293:function(e,t){"use strict";var n="sliders-simple",r=[],i="e253",o="M96 320c17.7 0 32 14.3 32 32s-14.3 32-32 32s-32-14.3-32-32s14.3-32 32-32zm90.5 0c-13.2-37.3-48.7-64-90.5-64c-53 0-96 43-96 96s43 96 96 96c41.8 0 77.4-26.7 90.5-64L480 384c17.7 0 32-14.3 32-32s-14.3-32-32-32l-293.5 0zM384 160c0-17.7 14.3-32 32-32s32 14.3 32 32s-14.3 32-32 32s-32-14.3-32-32zm-58.5-32L32 128c-17.7 0-32 14.3-32 32s14.3 32 32 32l293.5 0c13.2 37.3 48.7 64 90.5 64c53 0 96-43 96-96s-43-96-96-96c-41.8 0-77.4 26.7-90.5 64z";t.DF={prefix:"fas",iconName:n,icon:[512,512,r,i,o]},t.pw=t.DF},15941:function(e,t){"use strict";var n="sparkles",r=[10024],i="f890",o="M327.5 85.2c-4.5 1.7-7.5 6-7.5 10.8s3 9.1 7.5 10.8L384 128l21.2 56.5c1.7 4.5 6 7.5 10.8 7.5s9.1-3 10.8-7.5L448 128l56.5-21.2c4.5-1.7 7.5-6 7.5-10.8s-3-9.1-7.5-10.8L448 64 426.8 7.5C425.1 3 420.8 0 416 0s-9.1 3-10.8 7.5L384 64 327.5 85.2zM205.1 73.3c-2.6-5.7-8.3-9.3-14.5-9.3s-11.9 3.6-14.5 9.3L123.3 187.3 9.3 240C3.6 242.6 0 248.3 0 254.6s3.6 11.9 9.3 14.5l114.1 52.7L176 435.8c2.6 5.7 8.3 9.3 14.5 9.3s11.9-3.6 14.5-9.3l52.7-114.1 114.1-52.7c5.7-2.6 9.3-8.3 9.3-14.5s-3.6-11.9-9.3-14.5L257.8 187.4 205.1 73.3zM384 384l-56.5 21.2c-4.5 1.7-7.5 6-7.5 10.8s3 9.1 7.5 10.8L384 448l21.2 56.5c1.7 4.5 6 7.5 10.8 7.5s9.1-3 10.8-7.5L448 448l56.5-21.2c4.5-1.7 7.5-6 7.5-10.8s-3-9.1-7.5-10.8L448 384l-21.2-56.5c-1.7-4.5-6-7.5-10.8-7.5s-9.1 3-10.8 7.5L384 384z";t.DF={prefix:"fas",iconName:n,icon:[512,512,r,i,o]},t.Jy=t.DF},33548:function(e,t){"use strict";var n="square-check",r=[9745,9989,61510,"check-square"],i="f14a",o="M64 32C28.7 32 0 60.7 0 96V416c0 35.3 28.7 64 64 64H384c35.3 0 64-28.7 64-64V96c0-35.3-28.7-64-64-64H64zM337 209L209 337c-9.4 9.4-24.6 9.4-33.9 0l-64-64c-9.4-9.4-9.4-24.6 0-33.9s24.6-9.4 33.9 0l47 47L303 175c9.4-9.4 24.6-9.4 33.9 0s9.4 24.6 0 33.9z";t.DF={prefix:"fas",iconName:n,icon:[448,512,r,i,o]},t.ch=t.DF},62037:function(e,t){"use strict";var n="user-group",r=[128101,"user-friends"],i="f500",o="M352 128c0 70.7-57.3 128-128 128s-128-57.3-128-128S153.3 0 224 0s128 57.3 128 128zM0 482.3C0 383.8 79.8 304 178.3 304h91.4C368.2 304 448 383.8 448 482.3c0 16.4-13.3 29.7-29.7 29.7H29.7C13.3 512 0 498.7 0 482.3zM609.3 512H471.4c5.4-9.4 8.6-20.3 8.6-32v-8c0-60.7-27.1-115.2-69.8-151.8c2.4-.1 4.7-.2 7.1-.2h61.4C567.8 320 640 392.2 640 481.3c0 17-13.8 30.7-30.7 30.7zM432 256c-31 0-59-12.6-79.3-32.9C372.4 196.5 384 163.6 384 128c0-26.8-6.6-52.1-18.3-74.3C384.3 40.1 407.2 32 432 32c61.9 0 112 50.1 112 112s-50.1 112-112 112z";t.DF={prefix:"fas",iconName:n,icon:[640,512,r,i,o]},t.Nd=t.DF},79066:function(e,t){"use strict";var n="xmark",r=[128473,10005,10006,10060,215,"close","multiply","remove","times"],i="f00d",o="M310.6 150.6c12.5-12.5 12.5-32.8 0-45.3s-32.8-12.5-45.3 0L160 210.7 54.6 105.4c-12.5-12.5-32.8-12.5-45.3 0s-12.5 32.8 0 45.3L114.7 256 9.4 361.4c-12.5 12.5-12.5 32.8 0 45.3s32.8 12.5 45.3 0L160 301.3 265.4 406.6c12.5 12.5 32.8 12.5 45.3 0s12.5-32.8 0-45.3L205.3 256 310.6 150.6z";t.DF={prefix:"fas",iconName:n,icon:[320,512,r,i,o]},t.g8=t.DF},36424:function(e,t){"use strict";var n="pencil",r=[9999,61504,"pencil-alt"],i="f303",o="M395 25.9c12.5-12.5 32.8-12.5 45.3 0l45.8 45.8c12.5 12.5 12.5 32.8 0 45.3l-66.9 66.9L328.1 92.8 395 25.9zm-78.2 78.2l91.1 91.1L164.7 438.4c-1.5 1.5-3.1 3-4.7 4.4V408c0-4.4-3.6-8-8-8H112V360c0-4.4-3.6-8-8-8H69.2c1.4-1.6 2.9-3.2 4.4-4.7L316.8 104.1zM51.4 384.7c1.7-5.8 4-11.4 6.8-16.7H96v40c0 4.4 3.6 8 8 8h40v37.7c-5.3 2.8-10.9 5.1-16.7 6.8L19.8 492.2 51.4 384.7zm400.1-370c-18.7-18.7-49.1-18.7-67.9 0L62.3 336C50 348.3 41 363.5 36.1 380.2L.3 501.7c-.8 2.8-.1 5.8 2 7.9s5.1 2.8 7.9 2l121.6-35.8c16.7-4.9 31.9-13.9 44.2-26.2L497.4 128.3c18.7-18.7 18.7-49.1 0-67.9L451.5 14.6zM317.7 173.1c3.1-3.1 3.1-8.2 0-11.3s-8.2-3.1-11.3 0l-144 144c-3.1 3.1-3.1 8.2 0 11.3s8.2 3.1 11.3 0l144-144z";t.DF={prefix:"fat",iconName:n,icon:[512,512,r,i,o]},t.Tz=t.DF},67814:function(e,t,n){"use strict";n.d(t,{G:function(){return w}});var r=n(23636),i=n(45697),o=n.n(i),a=n(90829),s=n.n(a);function u(e,t){var n=Object.keys(e);if(Object.getOwnPropertySymbols){var r=Object.getOwnPropertySymbols(e);t&&(r=r.filter((function(t){return Object.getOwnPropertyDescriptor(e,t).enumerable}))),n.push.apply(n,r)}return n}function c(e){for(var t=1;t<arguments.length;t++){var n=null!=arguments[t]?arguments[t]:{};t%2?u(Object(n),!0).forEach((function(t){f(e,t,n[t])})):Object.getOwnPropertyDescriptors?Object.defineProperties(e,Object.getOwnPropertyDescriptors(n)):u(Object(n)).forEach((function(t){Object.defineProperty(e,t,Object.getOwnPropertyDescriptor(n,t))}))}return e}function l(e){return l="function"==typeof Symbol&&"symbol"==typeof Symbol.iterator?function(e){return typeof e}:function(e){return e&&"function"==typeof Symbol&&e.constructor===Symbol&&e!==Symbol.prototype?"symbol":typeof e},l(e)}function f(e,t,n){return t in e?Object.defineProperty(e,t,{value:n,enumerable:!0,configurable:!0,writable:!0}):e[t]=n,e}function d(e,t){if(null==e)return{};var n,r,i=function(e,t){if(null==e)return{};var n,r,i={},o=Object.keys(e);for(r=0;r<o.length;r++)n=o[r],t.indexOf(n)>=0||(i[n]=e[n]);return i}(e,t);if(Object.getOwnPropertySymbols){var o=Object.getOwnPropertySymbols(e);for(r=0;r<o.length;r++)n=o[r],t.indexOf(n)>=0||Object.prototype.propertyIsEnumerable.call(e,n)&&(i[n]=e[n])}return i}function p(e){return function(e){if(Array.isArray(e))return h(e)}(e)||function(e){if("undefined"!=typeof Symbol&&null!=e[Symbol.iterator]||null!=e["@@iterator"])return Array.from(e)}(e)||function(e,t){if(!e)return;if("string"==typeof e)return h(e,t);var n=Object.prototype.toString.call(e).slice(8,-1);"Object"===n&&e.constructor&&(n=e.constructor.name);if("Map"===n||"Set"===n)return Array.from(e);if("Arguments"===n||/^(?:Ui|I)nt(?:8|16|32)(?:Clamped)?Array$/.test(n))return h(e,t)}(e)||function(){throw new TypeError("Invalid attempt to spread non-iterable instance.\nIn order to be iterable, non-array objects must have a [Symbol.iterator]() method.")}()}function h(e,t){(null==t||t>e.length)&&(t=e.length);for(var n=0,r=new Array(t);n<t;n++)r[n]=e[n];return r}function g(e){return t=e,(t-=0)==t?e:(e=e.replace(/[\-_\s]+(.)?/g,(function(e,t){return t?t.toUpperCase():""}))).substr(0,1).toLowerCase()+e.substr(1);var t}var m=["style"];function y(e){return e.split(";").map((function(e){return e.trim()})).filter((function(e){return e})).reduce((function(e,t){var n,r=t.indexOf(":"),i=g(t.slice(0,r)),o=t.slice(r+1).trim();return i.startsWith("webkit")?e[(n=i,n.charAt(0).toUpperCase()+n.slice(1))]=o:e[i]=o,e}),{})}var v=!1;try{v=!0}catch(e){}function b(e){return e&&"object"===l(e)&&e.prefix&&e.iconName&&e.icon?e:r.Qc.icon?r.Qc.icon(e):null===e?null:e&&"object"===l(e)&&e.prefix&&e.iconName?e:Array.isArray(e)&&2===e.length?{prefix:e[0],iconName:e[1]}:"string"==typeof e?{prefix:"fas",iconName:e}:void 0}function _(e,t){return Array.isArray(t)&&t.length>0||!Array.isArray(t)&&t?f({},e,t):{}}var w=s().forwardRef((function(e,t){var n=e.icon,i=e.mask,o=e.symbol,a=e.className,s=e.title,u=e.titleId,l=e.maskId,d=b(n),h=_("classes",[].concat(p(function(e){var t,n=e.beat,r=e.fade,i=e.beatFade,o=e.bounce,a=e.shake,s=e.flash,u=e.spin,c=e.spinPulse,l=e.spinReverse,d=e.pulse,p=e.fixedWidth,h=e.inverse,g=e.border,m=e.listItem,y=e.flip,v=e.size,b=e.rotation,_=e.pull,w=(f(t={"fa-beat":n,"fa-fade":r,"fa-beat-fade":i,"fa-bounce":o,"fa-shake":a,"fa-flash":s,"fa-spin":u,"fa-spin-reverse":l,"fa-spin-pulse":c,"fa-pulse":d,"fa-fw":p,"fa-inverse":h,"fa-border":g,"fa-li":m,"fa-flip":!0===y,"fa-flip-horizontal":"horizontal"===y||"both"===y,"fa-flip-vertical":"vertical"===y||"both"===y},"fa-".concat(v),null!=v),f(t,"fa-rotate-".concat(b),null!=b&&0!==b),f(t,"fa-pull-".concat(_),null!=_),f(t,"fa-swap-opacity",e.swapOpacity),t);return Object.keys(w).map((function(e){return w[e]?e:null})).filter((function(e){return e}))}(e)),p(a.split(" ")))),g=_("transform","string"==typeof e.transform?r.Qc.transform(e.transform):e.transform),m=_("mask",b(i)),y=(0,r.qv)(d,c(c(c(c({},h),g),m),{},{symbol:o,title:s,titleId:u,maskId:l}));if(!y)return function(){var e;!v&&console&&"function"==typeof console.error&&(e=console).error.apply(e,arguments)}("Could not find icon",d),null;var x=y.abstract,S={ref:t};return Object.keys(e).forEach((function(t){w.defaultProps.hasOwnProperty(t)||(S[t]=e[t])})),T(x[0],S)}));w.displayName="FontAwesomeIcon",w.propTypes={beat:o().bool,border:o().bool,beatFade:o().bool,bounce:o().bool,className:o().string,fade:o().bool,flash:o().bool,mask:o().oneOfType([o().object,o().array,o().string]),maskId:o().string,fixedWidth:o().bool,inverse:o().bool,flip:o().oneOf([!0,!1,"horizontal","vertical","both"]),icon:o().oneOfType([o().object,o().array,o().string]),listItem:o().bool,pull:o().oneOf(["right","left"]),pulse:o().bool,rotation:o().oneOf([0,90,180,270]),shake:o().bool,size:o().oneOf(["2xs","xs","sm","lg","xl","2xl","1x","2x","3x","4x","5x","6x","7x","8x","9x","10x"]),spin:o().bool,spinPulse:o().bool,spinReverse:o().bool,symbol:o().oneOfType([o().bool,o().string]),title:o().string,titleId:o().string,transform:o().oneOfType([o().string,o().object]),swapOpacity:o().bool},w.defaultProps={border:!1,className:"",mask:null,maskId:null,fixedWidth:!1,inverse:!1,flip:!1,icon:null,listItem:!1,pull:null,pulse:!1,rotation:null,size:null,spin:!1,spinPulse:!1,spinReverse:!1,beat:!1,fade:!1,beatFade:!1,bounce:!1,shake:!1,symbol:!1,title:"",titleId:null,transform:null,swapOpacity:!1};var T=function e(t,n){var r=arguments.length>2&&void 0!==arguments[2]?arguments[2]:{};if("string"==typeof n)return n;var i=(n.children||[]).map((function(n){return e(t,n)})),o=Object.keys(n.attributes||{}).reduce((function(e,t){var r=n.attributes[t];switch(t){case"class":e.attrs.className=r,delete n.attributes.class;break;case"style":e.attrs.style=y(r);break;default:0===t.indexOf("aria-")||0===t.indexOf("data-")?e.attrs[t.toLowerCase()]=r:e.attrs[g(t)]=r}return e}),{attrs:{}}),a=r.style,s=void 0===a?{}:a,u=d(r,m);return o.attrs.style=c(c({},o.attrs.style),s),t.apply(void 0,[n.tag,c(c({},o.attrs),u)].concat(p(i)))}.bind(null,s().createElement)},36618:function(e,t){"use strict";var n="fass",r="circle",i=[128308,128309,128992,128993,128994,128995,128996,9679,9898,9899,11044,61708,61915],o="f111",a="M256 512c141.4 0 256-114.6 256-256S397.4 0 256 0S0 114.6 0 256S114.6 512 256 512z";t.DF={prefix:n,iconName:r,icon:[512,512,i,o,a]},t.di=t.DF},40837:function(e,t){"use strict";var n="fass",r="pause",i=[9208],o="f04c",a="M128 64H0V448H128V64zm192 0H192V448H320V64z";t.DF={prefix:n,iconName:r,icon:[320,512,i,o,a]},t.XQ=t.DF},84734:function(e,t){"use strict";var n="fass",r="play",i=[9654],o="f04b",a="M384 256L0 32V480L384 256z";t.DF={prefix:n,iconName:r,icon:[384,512,i,o,a]},t.zc=t.DF},69898:function(e,t){"use strict";var n="fass",r="plus-large",i=[],o="e59e",a="M288 32l0-32H224l0 32 0 192H32 0v64H32 224V480v32h64V480 288l192 0 32 0 0-64-32 0-192 0 0-192z";t.DF={prefix:n,iconName:r,icon:[512,512,i,o,a]},t.RL=t.DF},27320:function(e,t){"use strict";function n(e){if(!Number.isSafeInteger(e)||e<0)throw new Error(`positive integer expected, not ${e}`)}function r(e){if("boolean"!=typeof e)throw new Error(`boolean expected, not ${e}`)}function i(e){return e instanceof Uint8Array||null!=e&&"object"==typeof e&&"Uint8Array"===e.constructor.name}function o(e,...t){if(!i(e))throw new Error("Uint8Array expected");if(t.length>0&&!t.includes(e.length))throw new Error(`Uint8Array expected of length ${t}, not of length=${e.length}`)}function a(e){if("function"!=typeof e||"function"!=typeof e.create)throw new Error("Hash should be wrapped by utils.wrapConstructor");n(e.outputLen),n(e.blockLen)}function s(e,t=!0){if(e.destroyed)throw new Error("Hash instance has been destroyed");if(t&&e.finished)throw new Error("Hash#digest() has already been called")}function u(e,t){o(e);const n=t.outputLen;if(e.length<n)throw new Error(`digestInto() expects output buffer of length at least ${n}`)}Object.defineProperty(t,"__esModule",{value:!0}),t.output=t.exists=t.hash=t.bytes=t.bool=t.number=t.isBytes=void 0,t.number=n,t.bool=r,t.isBytes=i,t.bytes=o,t.hash=a,t.exists=s,t.output=u;const c={number:n,bool:r,bytes:o,hash:a,exists:s,output:u};t.default=c},6873:function(e,t){"use strict";Object.defineProperty(t,"__esModule",{value:!0}),t.add5L=t.add5H=t.add4H=t.add4L=t.add3H=t.add3L=t.add=t.rotlBL=t.rotlBH=t.rotlSL=t.rotlSH=t.rotr32L=t.rotr32H=t.rotrBL=t.rotrBH=t.rotrSL=t.rotrSH=t.shrSL=t.shrSH=t.toBig=t.split=t.fromBig=void 0;const n=BigInt(2**32-1),r=BigInt(32);function i(e,t=!1){return t?{h:Number(e&n),l:Number(e>>r&n)}:{h:0|Number(e>>r&n),l:0|Number(e&n)}}function o(e,t=!1){let n=new Uint32Array(e.length),r=new Uint32Array(e.length);for(let o=0;o<e.length;o++){const{h:a,l:s}=i(e[o],t);[n[o],r[o]]=[a,s]}return[n,r]}t.fromBig=i,t.split=o;const a=(e,t)=>BigInt(e>>>0)<<r|BigInt(t>>>0);t.toBig=a;const s=(e,t,n)=>e>>>n;t.shrSH=s;const u=(e,t,n)=>e<<32-n|t>>>n;t.shrSL=u;const c=(e,t,n)=>e>>>n|t<<32-n;t.rotrSH=c;const l=(e,t,n)=>e<<32-n|t>>>n;t.rotrSL=l;const f=(e,t,n)=>e<<64-n|t>>>n-32;t.rotrBH=f;const d=(e,t,n)=>e>>>n-32|t<<64-n;t.rotrBL=d;const p=(e,t)=>t;t.rotr32H=p;const h=(e,t)=>e;t.rotr32L=h;const g=(e,t,n)=>e<<n|t>>>32-n;t.rotlSH=g;const m=(e,t,n)=>t<<n|e>>>32-n;t.rotlSL=m;const y=(e,t,n)=>t<<n-32|e>>>64-n;t.rotlBH=y;const v=(e,t,n)=>e<<n-32|t>>>64-n;function b(e,t,n,r){const i=(t>>>0)+(r>>>0);return{h:e+n+(i/2**32|0)|0,l:0|i}}t.rotlBL=v,t.add=b;const _=(e,t,n)=>(e>>>0)+(t>>>0)+(n>>>0);t.add3L=_;const w=(e,t,n,r)=>t+n+r+(e/2**32|0)|0;t.add3H=w;const T=(e,t,n,r)=>(e>>>0)+(t>>>0)+(n>>>0)+(r>>>0);t.add4L=T;const x=(e,t,n,r,i)=>t+n+r+i+(e/2**32|0)|0;t.add4H=x;const S=(e,t,n,r,i)=>(e>>>0)+(t>>>0)+(n>>>0)+(r>>>0)+(i>>>0);t.add5L=S;const k=(e,t,n,r,i,o)=>t+n+r+i+o+(e/2**32|0)|0;t.add5H=k;const E={fromBig:i,split:o,toBig:a,shrSH:s,shrSL:u,rotrSH:c,rotrSL:l,rotrBH:f,rotrBL:d,rotr32H:p,rotr32L:h,rotlSH:g,rotlSL:m,rotlBH:y,rotlBL:v,add:b,add3L:_,add3H:w,add4L:T,add4H:x,add5H:k,add5L:S};t.default=E},31945:function(e,t){"use strict";Object.defineProperty(t,"__esModule",{value:!0}),t.crypto=void 0,t.crypto="object"==typeof globalThis&&"crypto"in globalThis?globalThis.crypto:void 0},85426:function(e,t,n){"use strict";Object.defineProperty(t,"__esModule",{value:!0}),t.shake256=t.shake128=t.keccak_512=t.keccak_384=t.keccak_256=t.keccak_224=t.sha3_512=t.sha3_384=t.sha3_256=t.sha3_224=t.Keccak=t.keccakP=void 0;const r=n(27320),i=n(6873),o=n(98089),a=[],s=[],u=[],c=BigInt(0),l=BigInt(1),f=BigInt(2),d=BigInt(7),p=BigInt(256),h=BigInt(113);for(let e=0,t=l,n=1,r=0;e<24;e++){[n,r]=[r,(2*n+3*r)%5],a.push(2*(5*r+n)),s.push((e+1)*(e+2)/2%64);let i=c;for(let e=0;e<7;e++)t=(t<<l^(t>>d)*h)%p,t&f&&(i^=l<<(l<<BigInt(e))-l);u.push(i)}const[g,m]=(0,i.split)(u,!0),y=(e,t,n)=>n>32?(0,i.rotlBH)(e,t,n):(0,i.rotlSH)(e,t,n),v=(e,t,n)=>n>32?(0,i.rotlBL)(e,t,n):(0,i.rotlSL)(e,t,n);function b(e,t=24){const n=new Uint32Array(10);for(let r=24-t;r<24;r++){for(let t=0;t<10;t++)n[t]=e[t]^e[t+10]^e[t+20]^e[t+30]^e[t+40];for(let t=0;t<10;t+=2){const r=(t+8)%10,i=(t+2)%10,o=n[i],a=n[i+1],s=y(o,a,1)^n[r],u=v(o,a,1)^n[r+1];for(let n=0;n<50;n+=10)e[t+n]^=s,e[t+n+1]^=u}let t=e[2],i=e[3];for(let n=0;n<24;n++){const r=s[n],o=y(t,i,r),u=v(t,i,r),c=a[n];t=e[c],i=e[c+1],e[c]=o,e[c+1]=u}for(let t=0;t<50;t+=10){for(let r=0;r<10;r++)n[r]=e[t+r];for(let r=0;r<10;r++)e[t+r]^=~n[(r+2)%10]&n[(r+4)%10]}e[0]^=g[r],e[1]^=m[r]}n.fill(0)}t.keccakP=b;class _ extends o.Hash{constructor(e,t,n,i=!1,a=24){if(super(),this.blockLen=e,this.suffix=t,this.outputLen=n,this.enableXOF=i,this.rounds=a,this.pos=0,this.posOut=0,this.finished=!1,this.destroyed=!1,(0,r.number)(n),0>=this.blockLen||this.blockLen>=200)throw new Error("Sha3 supports only keccak-f1600 function");this.state=new Uint8Array(200),this.state32=(0,o.u32)(this.state)}keccak(){o.isLE||(0,o.byteSwap32)(this.state32),b(this.state32,this.rounds),o.isLE||(0,o.byteSwap32)(this.state32),this.posOut=0,this.pos=0}update(e){(0,r.exists)(this);const{blockLen:t,state:n}=this,i=(e=(0,o.toBytes)(e)).length;for(let r=0;r<i;){const o=Math.min(t-this.pos,i-r);for(let t=0;t<o;t++)n[this.pos++]^=e[r++];this.pos===t&&this.keccak()}return this}finish(){if(this.finished)return;this.finished=!0;const{state:e,suffix:t,pos:n,blockLen:r}=this;e[n]^=t,0!=(128&t)&&n===r-1&&this.keccak(),e[r-1]^=128,this.keccak()}writeInto(e){(0,r.exists)(this,!1),(0,r.bytes)(e),this.finish();const t=this.state,{blockLen:n}=this;for(let r=0,i=e.length;r<i;){this.posOut>=n&&this.keccak();const o=Math.min(n-this.posOut,i-r);e.set(t.subarray(this.posOut,this.posOut+o),r),this.posOut+=o,r+=o}return e}xofInto(e){if(!this.enableXOF)throw new Error("XOF is not possible for this instance");return this.writeInto(e)}xof(e){return(0,r.number)(e),this.xofInto(new Uint8Array(e))}digestInto(e){if((0,r.output)(e,this),this.finished)throw new Error("digest() was already called");return this.writeInto(e),this.destroy(),e}digest(){return this.digestInto(new Uint8Array(this.outputLen))}destroy(){this.destroyed=!0,this.state.fill(0)}_cloneInto(e){const{blockLen:t,suffix:n,outputLen:r,rounds:i,enableXOF:o}=this;return e||(e=new _(t,n,r,o,i)),e.state32.set(this.state32),e.pos=this.pos,e.posOut=this.posOut,e.finished=this.finished,e.rounds=i,e.suffix=n,e.outputLen=r,e.enableXOF=o,e.destroyed=this.destroyed,e}}t.Keccak=_;const w=(e,t,n)=>(0,o.wrapConstructor)((()=>new _(t,e,n)));t.sha3_224=w(6,144,28),t.sha3_256=w(6,136,32),t.sha3_384=w(6,104,48),t.sha3_512=w(6,72,64),t.keccak_224=w(1,144,28),t.keccak_256=w(1,136,32),t.keccak_384=w(1,104,48),t.keccak_512=w(1,72,64);const T=(e,t,n)=>(0,o.wrapXOFConstructorWithOpts)(((r={})=>new _(t,e,void 0===r.dkLen?n:r.dkLen,!0)));t.shake128=T(31,168,16),t.shake256=T(31,136,32)},98089:function(e,t,n){"use strict";Object.defineProperty(t,"__esModule",{value:!0}),t.randomBytes=t.wrapXOFConstructorWithOpts=t.wrapConstructorWithOpts=t.wrapConstructor=t.checkOpts=t.Hash=t.concatBytes=t.toBytes=t.utf8ToBytes=t.asyncLoop=t.nextTick=t.hexToBytes=t.bytesToHex=t.byteSwap32=t.byteSwapIfBE=t.byteSwap=t.isLE=t.rotl=t.rotr=t.createView=t.u32=t.u8=t.isBytes=void 0;const r=n(31945),i=n(27320);t.isBytes=function(e){return e instanceof Uint8Array||null!=e&&"object"==typeof e&&"Uint8Array"===e.constructor.name};t.u8=e=>new Uint8Array(e.buffer,e.byteOffset,e.byteLength);t.u32=e=>new Uint32Array(e.buffer,e.byteOffset,Math.floor(e.byteLength/4));t.createView=e=>new DataView(e.buffer,e.byteOffset,e.byteLength);t.rotr=(e,t)=>e<<32-t|e>>>t;t.rotl=(e,t)=>e<<t|e>>>32-t>>>0,t.isLE=68===new Uint8Array(new Uint32Array([287454020]).buffer)[0];t.byteSwap=e=>e<<24&4278190080|e<<8&16711680|e>>>8&65280|e>>>24&255,t.byteSwapIfBE=t.isLE?e=>e:e=>(0,t.byteSwap)(e),t.byteSwap32=function(e){for(let n=0;n<e.length;n++)e[n]=(0,t.byteSwap)(e[n])};const o=Array.from({length:256},((e,t)=>t.toString(16).padStart(2,"0")));t.bytesToHex=function(e){(0,i.bytes)(e);let t="";for(let n=0;n<e.length;n++)t+=o[e[n]];return t};const a=48,s=57,u=65,c=70,l=97,f=102;function d(e){return e>=a&&e<=s?e-a:e>=u&&e<=c?e-(u-10):e>=l&&e<=f?e-(l-10):void 0}t.hexToBytes=function(e){if("string"!=typeof e)throw new Error("hex string expected, got "+typeof e);const t=e.length,n=t/2;if(t%2)throw new Error("padded hex string expected, got unpadded hex of length "+t);const r=new Uint8Array(n);for(let t=0,i=0;t<n;t++,i+=2){const n=d(e.charCodeAt(i)),o=d(e.charCodeAt(i+1));if(void 0===n||void 0===o){const t=e[i]+e[i+1];throw new Error('hex string expected, got non-hex character "'+t+'" at index '+i)}r[t]=16*n+o}return r};function p(e){if("string"!=typeof e)throw new Error("utf8ToBytes expected string, got "+typeof e);return new Uint8Array((new TextEncoder).encode(e))}function h(e){return"string"==typeof e&&(e=p(e)),(0,i.bytes)(e),e}t.nextTick=async()=>{},t.asyncLoop=async function(e,n,r){let i=Date.now();for(let o=0;o<e;o++){r(o);const e=Date.now()-i;e>=0&&e<n||(await(0,t.nextTick)(),i+=e)}},t.utf8ToBytes=p,t.toBytes=h,t.concatBytes=function(...e){let t=0;for(let n=0;n<e.length;n++){const r=e[n];(0,i.bytes)(r),t+=r.length}const n=new Uint8Array(t);for(let t=0,r=0;t<e.length;t++){const i=e[t];n.set(i,r),r+=i.length}return n};t.Hash=class{clone(){return this._cloneInto()}};const g={}.toString;t.checkOpts=function(e,t){if(void 0!==t&&"[object Object]"!==g.call(t))throw new Error("Options should be object or undefined");return Object.assign(e,t)},t.wrapConstructor=function(e){const t=t=>e().update(h(t)).digest(),n=e();return t.outputLen=n.outputLen,t.blockLen=n.blockLen,t.create=()=>e(),t},t.wrapConstructorWithOpts=function(e){const t=(t,n)=>e(n).update(h(t)).digest(),n=e({});return t.outputLen=n.outputLen,t.blockLen=n.blockLen,t.create=t=>e(t),t},t.wrapXOFConstructorWithOpts=function(e){const t=(t,n)=>e(n).update(h(t)).digest(),n=e({});return t.outputLen=n.outputLen,t.blockLen=n.blockLen,t.create=t=>e(t),t},t.randomBytes=function(e=32){if(r.crypto&&"function"==typeof r.crypto.getRandomValues)return r.crypto.getRandomValues(new Uint8Array(e));throw new Error("crypto.getRandomValues must be defined")}},92981:function(e,t,n){const{createId:r,init:i,getConstants:o,isCuid:a}=n(3679);e.exports.createId=r,e.exports.init=i,e.exports.getConstants=o,e.exports.isCuid=a},3679:function(e,t,n){const{sha3_512:r}=n(85426),i=(e=4,t=Math.random)=>{let n="";for(;n.length<e;)n+=Math.floor(36*t()).toString(36);return n};function o(e){let t=8n,n=0n;for(const r of e.values()){n=(n<<t)+BigInt(r)}return n}const a=(e="")=>o(r(e)).toString(36).slice(1),s=Array.from({length:26},((e,t)=>String.fromCharCode(t+97))),u=({globalObj:e=(void 0!==n.g?n.g:"undefined"!=typeof window?window:{}),random:t=Math.random}={})=>{const r=Object.keys(e).toString(),o=r.length?r+i(32,t):i(32,t);return a(o).substring(0,32)},c=e=>()=>e++,l=({random:e=Math.random,counter:t=c(Math.floor(476782367*e())),length:n=24,fingerprint:r=u({random:e})}={})=>fu
[truncated: 2,726,433 more chars]
