# Supplementary material for: Development and Implementation of a Pediatric Pulmonary–Focused Active Learning Curriculum
Source: MedEdPORTAL. 2024 Dec 6;20:11470. doi: 10.15766/mep_2374-8265.11470 (PMC11621239; doi:10.15766/mep_2374-8265.11470)
Supplement: Supplementary file 1 — Asthma Module folderTracheostomy Module folderChronic Cough Module folderObstructive Sleep Apnea Module folderPosttest Questions.docxFeedback.docx [file mep_2374-8265.11470-s001.zip › A. Asthma Module/scormcontent/locales/und.js]

__resolveJsonp("course:und","eyJjb3Vyc2UiOnsiaWQiOiJjbW9YWDA4WFNHcjFVWTBER3lDYTBmSFpMYU9zN1R4SCIsIm9yaWdpbmFsSWQiOm51bGwsImF1dGhvciI6ImFpZHwxZGI5MmFlNS03ZTkxLTRiN2MtOGFhOC1mNjhiMmNjM2JmNGIiLCJzZWxlY3RlZEF1dGhvcklkIjoiIiwiY29sb3IiOiIjMGQ5NzM5IiwibmF2aWdhdGlvbk1vZGUiOiJyZXN0cmljdGVkIiwidGl0bGUiOiJOaWNlIGFuZCBXaGVlenkqIiwic2hhcmVQYXNzd29yZCI6IiIsImRlc2NyaXB0aW9uIjoiPHA+QWxleGEgYW5kIGhlciBncmFuZG1vdGhlciBhcmUgY29taW5nIHRvIHlvdXIgb2ZmaWNlIGJlY2F1c2Ugc2hlIGhhcyBiZWVuIGNvdWdoaW5nLiBXaWxsIHlvdSBoZWxwIHRoZW0gZmlndXJlIG91dCB3aHk/Jm5ic3A7PC9wPiIsInNoYXJlSWQiOiJGUTc4ajY5V19udTZ5djRuTTlCUzhQbzhZS1k4d2toMiIsImNvcHlPZiI6IjMxS3pFb2hSVHBoUzFFMV82Uy1nTU04dFM3alNwZEppIiwib3JkZXIiOiIxNzE4NDE0MjIxODExIiwiZm9udHMiOm51bGwsIm1lZGlhIjp7ImltYWdlIjp7ImtleSI6InJpc2UvY291cnNlcy9jbW9YWDA4WFNHcjFVWTBER3lDYTBmSFpMYU9zN1R4SC83S3ZOYzlMX2VTV0tRQTdXLVVDU0ZfQkNIX0xvZ29fMjFfU0ZfSG9yaXpfQ29sb3JfMzAwZHBpX1JHQi5wbmciLCJ0eXBlIjoiaW1hZ2UiLCJ3aWR0aCI6MTUyLCJoZWlnaHQiOjQwLCJjcnVzaGVkS2V5IjoibzRBdFE4b1lOcWNTVFdmSS5wbmciLCJvcmlnaW5hbFVybCI6IlVDU0ZfQkNIX0xvZ29fMjFfU0ZfSG9yaXpfQ29sb3JfMzAwZHBpX1JHQi5wbmciLCJ1c2VDcnVzaGVkS2V5Ijp0cnVlfX0sImNvdmVySW1hZ2UiOnsiYWxwaGEiOjMwLCJtZWRpYSI6eyJpbWFnZSI6eyJrZXkiOiJyaXNlL2NvdXJzZXMvY21vWFgwOFhTR3IxVVkwREd5Q2EwZkhaTGFPczdUeEgvQkZEMWZCd1VQYTJGTXh6LS1hc3RobWFzY3JlZW4uanBnIiwidHlwZSI6ImltYWdlIiwiY3J1c2hlZEtleSI6IkhLcDd4Q3BDOThGNUJUZVkucG5nIiwib3JpZ2luYWxVcmwiOiJhc3RobWFzY3JlZW4uanBnIiwidXNlQ3J1c2hlZEtleSI6dHJ1ZSwic3JjIjoiaHR0cHM6Ly9hcnRpY3VsYXRldXNlcmNvbnRlbnQuY29tL2Fzc2V0cy9yaXNlL2Fzc2V0cy90aGVtZXMvY2xhc3NpYy9jb3Zlci1pbWFnZS80X21lZGljYWwuanBnIn19LCJkaXNwbGF5U2lkZWJhciI6dHJ1ZX0sImxlc3NvbnMiOlt7ImlkIjoicUp4M2UwV2lWSVlELXdIb2ZBbVBpLXB4d2ROOU5NMUQiLCJvcmlnaW5hbElkIjpudWxsLCJhdXRob3IiOiJhaWR8MWRiOTJhZTUtN2U5MS00YjdjLThhYTgtZjY4YjJjYzNiZjRiIiwic2VsZWN0ZWRBdXRob3JJZCI6Im5vbmUiLCJjb3Vyc2VJZCI6ImNtb1hYMDhYU0dyMVVZMERHeUNhMGZIWkxhT3M3VHhIIiwidGl0bGUiOiJQcmUgVGVzdCIsImRlc2NyaXB0aW9uIjoiIiwidHlwZSI6ImJsb2NrcyIsImljb24iOiJRdWl6IiwiaXRlbXMiOlt7ImlkIjoiY2t3dmc4aHJoMDAydzNlNmM3bmRlb3A5OSIsInR5cGUiOiJtdWx0aW1lZGlhIiwiaXRlbXMiOlt7ImlkIjoiY2t3dmc4MDdmMDAwdjNlNmMwajFuc2E4eCIsIm1lZGlhIjp7ImVtYmVkIjp7InNyYyI6IjxpZnJhbWUgc3JjPVwiaHR0cHM6Ly91Y3NmLmNvMS5xdWFsdHJpY3MuY29tL2pmZS9mb3JtL1NWXzhBa0tuT01lWUoxeng5Y1wiPjwvaWZyYW1lPiIsInR5cGUiOiJlbWJlZCIsImVtYmVkVHlwZSI6ImlmcmFtZSIsIm9yaWdpbmFsVXJsIjoiPGlmcmFtZSBzcmM9XCJodHRwczovL3Vjc2YuY28xLnF1YWx0cmljcy5jb20vamZlL2Zvcm0vU1ZfOEFrS25PTWVZSjF6eDljXCI+PC9pZnJhbWU+In19fV0sImZhbWlseSI6Im11bHRpbWVkaWEiLCJ2YXJpYW50IjoiZW1iZWQiLCJzZXR0aW5ncyI6eyJtZWRpYVdpZHRoIjoiMiIsInBhZGRpbmdUb3AiOjAsInBhZGRpbmdCb3R0b20iOjAsImJhY2tncm91bmRDb2xvciI6IiIsImVudHJhbmNlQW5pbWF0aW9uIjp0cnVlfX0seyJpZCI6ImNrd3ZnZ2tkMjAwMnczZTZjaGk1djA1c3AiLCJ0eXBlIjoia25vd2xlZGdlQ2hlY2siLCJpdGVtcyI6W3siaWQiOiJja3d2Z2FsZmIwMDE5M2U2Y2ozdnZqOHkxIiwidHlwZSI6IkZJTExfSU5fVEhFX0JMQU5LIiwidGl0bGUiOiI8cD5UaGFuayB5b3UgZm9yIGNvbXBsZXRpbmcgdGhlIHRlc3QhIFBsZWFzZSBjbGljayB0aGUgdGVhbCBhcnJvdyBhYm92ZSB0byBzdWJtaXQgeW91ciBhbnN3ZXJzLiBPbmNlIHlvdXIgcXVpeiBpcyBzdWJtaXR0ZWQsIGEgY29kZSB3aWxsIGJlIGdlbmVyYXRlZC4gUGxlYXNlIHR5cGUgaW4gdGhlIGNvZGUgdG8gY29udGludWUuJm5ic3A7PC9wPiIsImFuc3dlcnMiOlt7ImlkIjoiY2t3dmdhbGZiMDAxYTNlNmM2MGF2ZHVwZyIsInRpdGxlIjoiUFVMTVJPWCIsImNvcnJlY3QiOnRydWV9XSwiZmVlZGJhY2tUeXBlIjoiQ09SUkVDVF9JTkNPUlJFQ1QiLCJmZWVkYmFja0luY29ycmVjdCI6IjxwPlRyeSBhZ2FpbiEmbmJzcDs8L3A+In1dLCJmYW1pbHkiOiJrbm93bGVkZ2VDaGVjayIsInZhcmlhbnQiOiJmaWxsaW4iLCJzZXR0aW5ncyI6eyJwYWRkaW5nVG9wIjozLCJwYWRkaW5nQm90dG9tIjozLCJiYWNrZ3JvdW5kQ29sb3IiOiIiLCJlbnRyYW5jZUFuaW1hdGlvbiI6dHJ1ZX19LHsiaWQiOiJja3d2Z2h6ZnIwMDJ5M2U2Y3d2OXJwMTAzIiwidHlwZSI6ImRpdmlkZXIiLCJpdGVtcyI6W3siaWQiOiJja3d2Z2FsZmIwMDEwM2U2Yzc5ZWZjaTRiIiwidHlwZSI6ImNvbXBsZXRlQWxsIiwidGl0bGUiOiJDT05USU5VRSIsImJ1dHRvbkNvbG9yIjoiYnJhbmQiLCJjb21wbGV0ZUhpbnQiOiJDb21wbGV0ZSB0aGUgY29udGVudCBhYm92ZSBiZWZvcmUgbW92aW5nIG9uLiJ9XSwiZmFtaWx5IjoiY29udGludWUiLCJ2YXJpYW50IjoiY29udGludWUiLCJzZXR0aW5ncyI6eyJwYWRkaW5nVG9wIjozLCJwYWRkaW5nQm90dG9tIjozLCJiYWNrZ3JvdW5kQ29sb3IiOiIiLCJlbnRyYW5jZUFuaW1hdGlvbiI6dHJ1ZX19XSwibWVkaWEiOnt9LCJwaWxlcyI6W10sInNldHRpbmdzIjp7fSwiZHVwbGljYXRlZEZyb21JZCI6ImFoOFhMcU1fQkpVeFM4bWQ3R1lZR3RWTXZtOXVNWFpoIiwiZGVsZXRlZCI6ZmFsc2UsImNyZWF0ZWRBdCI6IjIwMjMtMDctMDRUMTg6NDQ6NTIuMDM5WiIsInVwZGF0ZWRBdCI6IjIwMjMtMDctMDRUMTg6NDQ6NTIuMDUyWiIsImxhc3RVcGRhdGVkQnkiOm51bGwsInJlYWR5Ijp0cnVlLCJwb3NpdGlvbiI6bnVsbCwidHJhbnNmZXJyZWRBdCI6bnVsbCwiaXNQYXJ0bmVyQ29udGVudEF1dGhvciI6bnVsbCwiaGVhZGVySW1hZ2UiOnt9LCJzb3VyY2VMZXNzb25Mb2NhbGVJZCI6bnVsbCwiZXhwZXJpbWVudHMiOm51bGx9LHsiaWQiOiJ6YVVheW5lNjhWNFFjMzk0bFdyZmpCRE9vRm5teXBYbyIsIm9yaWdpbmFsSWQiOm51bGwsImF1dGhvciI6ImFpZHwxZGI5MmFlNS03ZTkxLTRiN2MtOGFhOC1mNjhiMmNjM2JmNGIiLCJzZWxlY3RlZEF1dGhvcklkIjoiYWlkfDFkYjkyYWU1LTdlOTEtNGI3Yy04YWE4LWY2OGIyY2MzYmY0YiIsImNvdXJzZUlkIjoiY21vWFgwOFhTR3IxVVkwREd5Q2EwZkhaTGFPczdUeEgiLCJ0aXRsZSI6Ik9iamVjdGl2ZXMiLCJkZXNjcmlwdGlvbiI6IiIsInR5cGUiOiJibG9ja3MiLCJpY29uIjoiQXJ0aWNsZSIsIml0ZW1zIjpbeyJpZCI6ImNrdzNza2ppazAwMzMzZTZqYTF4OW1vNXUiLCJ0eXBlIjoibGlzdCIsIml0ZW1zIjpbeyJpZCI6ImNrdzNzamdnZjAwMmYzZTZqMXJxcThtM3UiLCJwYXJhZ3JhcGgiOiI8cD5EaXNjdXNzIHRoZSBkaWFnbm9zdGljIGNyaXRlcmlhIG9mIGFzdGhtYSBzZXZlcml0eSB1c2luZyB0aGUgTmF0aW9uYWwgSGVhcnQgTHVuZyBhbmQgQmxvb2QgSW5zdGl0dXRlJiMzOTtzIChOSExCSSkgR3VpZGVsaW5lczwvcD4ifSx7ImlkIjoiY2t3M3NqZ2dmMDAyZzNlNmowaHZjbmt2ayIsInBhcmFncmFwaCI6IjxwPlVuZGVyc3RhbmQgdGhlIHN0ZXBzIG9mIHRoZXJhcHkgYW5kIHdoZW4gaXQgaXMgYXBwcm9wcmlhdGUgdG8gcmVmZXIgdG8gYSBwdWxtb25vbG9naXN0PC9wPiJ9LHsiaWQiOiJja3czc2pnZ2YwMDJoM2U2ajFudDF1Z2NmIiwicGFyYWdyYXBoIjoiPHA+VW5kZXJzdGFuZCB0aGUgcGhhcm1hY29sb2dpYyBhZ2VudHMgdXNlZCBmb3IgYXN0aG1hIHRyZWF0bWVudCBhbmQgY29ycmVjdCB0ZWNobmlxdWVzIGZvciBkaWZmZXJlbnQgaW5oYWxlcnM8L3A+In1dLCJmYW1pbHkiOiJsaXN0IiwidmFyaWFudCI6Im51bWJlcmVkIiwic2V0dGluZ3MiOnsicGFkZGluZ1RvcCI6MywicGFkZGluZ0JvdHRvbSI6MywiYmFja2dyb3VuZENvbG9yIjoiIiwiZW50cmFuY2VBbmltYXRpb24iOnRydWV9fV0sIm1lZGlhIjp7fSwicGlsZXMiOltdLCJzZXR0aW5ncyI6e30sImR1cGxpY2F0ZWRGcm9tSWQiOiIiLCJkZWxldGVkIjpmYWxzZSwiY3JlYXRlZEF0IjoiMjAyMS0xMS0xN1QxNzoyMDozNS42NjVaIiwidXBkYXRlZEF0IjoiMjAyMS0xMS0xN1QxNzoyMTo1OS41OTVaIiwibGFzdFVwZGF0ZWRCeSI6ImFpZHwxZGI5MmFlNS03ZTkxLTRiN2MtOGFhOC1mNjhiMmNjM2JmNGIiLCJyZWFkeSI6dHJ1ZSwicG9zaXRpb24iOm51bGwsInRyYW5zZmVycmVkQXQiOm51bGwsImlzUGFydG5lckNvbnRlbnRBdXRob3IiOm51bGwsImhlYWRlckltYWdlIjp7fSwic291cmNlTGVzc29uTG9jYWxlSWQiOm51bGwsImV4cGVyaW1lbnRzIjpudWxsfSx7ImlkIjoiUG1IWF9aVEF1X1dpWEdXR0oxTWxMdjlYR1dWRDF6RnciLCJvcmlnaW5hbElkIjpudWxsLCJhdXRob3IiOiJhaWR8MWRiOTJhZTUtN2U5MS00YjdjLThhYTgtZjY4YjJjYzNiZjRiIiwic2VsZWN0ZWRBdXRob3JJZCI6ImFpZHwxZGI5MmFlNS03ZTkxLTRiN2MtOGFhOC1mNjhiMmNjM2JmNGIiLCJjb3Vyc2VJZCI6ImNtb1hYMDhYU0dyMVVZMERHeUNhMGZIWkxhT3M3VHhIIiwidGl0bGUiOiJMZXRzIGdldCBzdGFydGVkISAiLCJkZXNjcmlwdGlvbiI6IiIsInR5cGUiOiJibG9ja3MiLCJpY29uIjoiQXJ0aWNsZSIsIml0ZW1zIjpbeyJpZCI6ImNrc280aDdsejAwNDgzaDZodTR4OWxqaDEiLCJ0eXBlIjoidGV4dCIsIml0ZW1zIjpbeyJpZCI6ImNrc28zcjR1dzAwMjIzaDZobTJpMXUxanQiLCJoZWFkaW5nIjoiPHA+QWxleGEgaXMgYSA3IHllYXIgb2xkIGdpcmwgd2hvIGNvbWVzIHRvIHlvdXIgY2xpbmljIHdpdGggaGVyIGdyYW5kbW90aGVyIGZvciBhIGNoaWVmIGNvbXBsYWludCBvZiBjb3VnaC4mbmJzcDs8L3A+PHA+R3JhbmRtYSBzYXlzIHRoYXQgdGhpcyBjb3VnaCBoYXMgYmVlbiAmbGRxdW87Z29pbmcgb24gZm9yIGEgd2hpbGUgbm93JnF1b3Q7IGFuZCBzaGUgaGVhcnMgaGVyIGNvdWdoIGFsbCB0aGUgdGltZS4gU2hlIHdhcyBzaWNrIGEgZmV3IHdlZWtzIGFnbyBhbmQgdGhlIGNvdWdoIHdvbiZyc3F1bzt0IGdvIGF3YXkuIFRoZXkgdHJpZWQgY291Z2ggc3VwcHJlc3NhbnRzLCBidXQgaXQgaXNuJnJzcXVvO3QgaGVscGluZy48L3A+IiwicGFyYWdyYXBoIjoiPHA+QWxleGEgaXMgYSA3IHllYXIgb2xkIGdpcmwgd2hvIGNvbWVzIHRvIHlvdXIgY2xpbmljIHdpdGggaGVyIGdyYW5kbW90aGVyIGZvciBhIGNoaWVmIGNvbXBsYWludCBvZiBjb3VnaC4gR3JhbmRtYSBzYWlkIHRoaXMgY291Z2ggaGFzIGJlZW4gJmxkcXVvO2dvaW5nIG9uIGZvciBhIHdoaWxlIG5vdyZxdW90OyBhbmQgc2hlIGhlYXJzIGhlciBjb3VnaCBhbGwgdGhlIHRpbWUuIFNoZSB3YXMgc2ljayBhIGZldyB3ZWVrcyBhZ28gYW5kIHRoZSBjb3VnaCB3b24mcnNxdW87dCBnbyBhd2F5LiBUaGV5IHRyaWVkIGNvdWdoIHN1cHByZXNzYW50cywgYnV0IGl0IGlzbiZyc3F1bzt0IGhlbHBpbmcuJm5ic3A7PC9wPiJ9XSwiZmFtaWx5IjoidGV4dCIsInZhcmlhbnQiOiJzdWJoZWFkaW5nIiwic2V0dGluZ3MiOnsicGFkZGluZ1RvcCI6MywicGFkZGluZ0JvdHRvbSI6MywiYmFja2dyb3VuZENvbG9yIjoiIiwiZW50cmFuY2VBbmltYXRpb24iOnRydWV9fSx7ImlkIjoiY2tzbzliNW52MDA0czNoNmFveHlyeHpvdSIsInR5cGUiOiJkaXZpZGVyIiwiaXRlbXMiOlt7ImlkIjoiY2tzbzk5dDk3MDA0bjNoNmFobnZ6czF0aiIsInR5cGUiOiJjb21wbGV0ZUJsb2NrIiwidGl0bGUiOiJXaGF0IGFyZSBzb21lIHF1ZXN0aW9ucyB5b3Ugd291bGQgbGlrZSB0byBhc2s/IiwiYnV0dG9uQ29sb3IiOiJicmFuZCIsImNvbXBsZXRlSGludCI6IkNvbXBsZXRlIHRoZSBjb250ZW50IGFib3ZlIGJlZm9yZSBtb3Zpbmcgb24uIn1dLCJmYW1pbHkiOiJjb250aW51ZSIsInZhcmlhbnQiOiJjb250aW51ZSIsInNldHRpbmdzIjp7InBhZGRpbmdUb3AiOjMsInBhZGRpbmdCb3R0b20iOjMsImJhY2tncm91bmRDb2xvciI6IiIsImVudHJhbmNlQW5pbWF0aW9uIjp0cnVlfX0seyJpZCI6ImNrc29hcXloODAwNmYzaDZhbmEzN3ZubTYiLCJ0eXBlIjoiaW50ZXJhY3RpdmUiLCJpdGVtcyI6W3siaWQiOiJja3NvNzN5MjQwMDFtM2g2YTBoMXZoNm9lIiwidGl0bGUiOiJTY2VuZSAxIiwic2xpZGVzIjpbeyJpZCI6ImNrc283M3kyNDAwMW8zaDZhMXhwZmswY3QiLCJnb1RvIjoibmV4dCIsInR5cGUiOiJ0ZXh0IiwidGl0bGUiOiJDYW4geW91IHRlbGwgbWUgbW9yZSBhYm91dCBBbGV4YSdzIGNvdWdoPyIsImVtb3Rpb24iOiJ0aGlua2luZyIsIm5leHRTbGlkZSI6bnVsbCwicmVzcG9uc2VzIjpbeyJpZCI6ImNrc283M3kyNDAwMXAzaDZhempiYmNsczciLCJnb1RvIjoibmV4dCIsImFjdGlvbiI6ImNvbnRpbnVlIiwiZW1vdGlvbiI6ImhhcHB5IiwiZmVlZGJhY2siOiI8cD5BZGQgZmVlZGJhY2sgaGVyZSB0byBsZXQgbGVhcm5lcnMga25vdyB0aGV5IGdvdCBpdCByaWdodC48L3A+IiwibmV4dFNsaWRlIjpudWxsLCJkZXNjcmlwdGlvbiI6IjxwPkxlYXJuZXJzIHdobyBjaG9vc2UgdGhpcyByZXNwb25zZSB3aWxsIGNvbnRpbnVlIG9uLjwvcD4ifSx7ImlkIjoiY2tzbzczeTI0MDAxcTNoNmE3bWliMnFzOSIsImdvVG8iOiJuZXh0IiwiYWN0aW9uIjoidHJ5QWdhaW4iLCJlbW90aW9uIjoiZGlzYXBwb2ludGVkIiwiZmVlZGJhY2siOiI8cD5BZGQgaGVscGZ1bCBmZWVkYmFjayBoZXJlIGFuZCBsZXQgbGVhcm5lcnMgdHJ5IGFnYWluLjwvcD4iLCJuZXh0U2xpZGUiOm51bGwsImRlc2NyaXB0aW9uIjoiPHA+TGVhcm5lcnMgd2hvIGNob29zZSB0aGlzIGluY29ycmVjdCByZXNwb25zZSB3aWxsIGJlIGFibGUgdG8gdHJ5IGFnYWluLjwvcD4ifV0sImRlc2NyaXB0aW9uIjoiIiwiaGFzQ2hhcmFjdGVyIjp0cnVlfSx7ImlkIjoiY2tzbzhndzhuMDAzajNoNmFocm54Z2MwZCIsImdvVG8iOiJuZXh0IiwidHlwZSI6ImRpYWxvZ3VlIiwidGl0bGUiOm51bGwsImVtb3Rpb24iOiJ3b3JyaWVkIiwibmV4dFNsaWRlIjpudWxsLCJyZXNwb25zZXMiOlt7ImlkIjoiY2t0eXoxaGNvMDAzMTNnNmh3ZWF6MHVqcCIsImdvVG8iOiJzbGlkZSIsImFjdGlvbiI6ImNvbnRpbnVlIiwiZW1vdGlvbiI6ImNvbmZ1c2VkIiwiZmVlZGJhY2siOiI8cD5TaGUgcmVxdWlyZWQgYSBtYWNoaW5lIHRoYXQgZ2F2ZSBoZXIgYSBtaXN0IHdoZW4gc2hlIHdhcyB5b3VuZ2VyIGJlY2F1c2Ugc2hlIHdhcyB3aGVlemluZy4gSSB0aGluayBzaGUgYWxzbyBoYWQgZHJ5IHBhdGNoZXMgb24gaGVyIHNraW4gd2hlbiBzaGUgd2FzIGEgYmFieTwvcD4iLCJuZXh0U2xpZGUiOnsic2NlbmUiOiJja3NvNzN5MjQwMDFtM2g2YTBoMXZoNm9lIiwic2xpZGUiOiJja3NvOHJhbjUwMDN1M2g2YWJxdGNvdGZ6In0sImRlc2NyaXB0aW9uIjoiQW55IHNpZ25pZmljYW50IG1lZGljYWwgaGlzdG9yeT8gIn1dLCJkZXNjcmlwdGlvbiI6IjxwPlRoZSBjb3VnaCBpcyBkcnkgYW5kIGdldHMgd29yc2UgYWZ0ZXIgc2hlIGlzIHNpY2suICZuYnNwO1NoZSBhbHNvIGNvdWdocyB3aGVuIHNoZSBpcyBzbGVlcGluZyBhbmQgd2hlbiBzaGUgcGxheXMgc29jY2VyLiAmbmJzcDtTb21ldGltZXMgc2hlIGRvZXMgd2FrZSB1cCB3aGVuIHNoZSBjb3VnaHMuJm5ic3A7PC9wPiIsImhhc0NoYXJhY3RlciI6dHJ1ZX0seyJpZCI6ImNrc284cmFuNTAwM3UzaDZhYnF0Y290ZnoiLCJnb1RvIjoiZW5kIiwidHlwZSI6ImRpYWxvZ3VlIiwidGl0bGUiOm51bGwsImVtb3Rpb24iOiIxNjkiLCJuZXh0U2xpZGUiOm51bGwsInJlc3BvbnNlcyI6W3siaWQiOiJja3R5ejIxamQwMDM0M2c2aGxjOHptNHh4IiwiZ29UbyI6ImVuZCIsImFjdGlvbiI6ImNvbnRpbnVlIiwiZW1vdGlvbiI6IjE2MiIsImZlZWRiYWNrIjoiPHA+V2UgbGl2ZSBpbiBhbiBhcGFydG1lbnQgdGhhdCBoYXMgY2FycGV0IHdpdGggaGVyIHR3byBvbGRlciBzaWJsaW5ncyBhbmQgcGFyZW50cy4gV2UgaGF2ZSBhIGRvZy4gSGVyIGRhZCAmbmJzcDtpcyBhIHNtb2tlciBidXQgdXN1YWxseSBzbW9rZXMgb3V0c2lkZTwvcD4iLCJuZXh0U2xpZGUiOm51bGwsImRlc2NyaXB0aW9uIjoiV2hlcmUgZG8geW91IGxpdmU/IEFueSBzbW9raW5nIGV4cG9zdXJlPyAgQW55IHBldHM/ICJ9XSwiZGVzY3JpcHRpb24iOiI8cD5TaGUgaXMgbm90IG9uIGFueSBtZWRpY2F0aW9ucyBhbmQgZG9lcyBub3QgaGF2ZSBhbGxlcmdpZXMuIFRoZXJlIGlzIG5vIGhpc3Rvcnkgb2YgcG5ldW1vbmlhcyBhbmQgc2hlIGlzIGdhaW5pbmcgd2VpZ2h0IGFuZCBncm93aW5nIHdlbGwmbmJzcDs8L3A+IiwiaGFzQ2hhcmFjdGVyIjp0cnVlfV0sImNoYXJhY3RlciI6eyJpZCI6InBob3RvLWZlbWFsZS0wMDAyMiIsInNyYyI6Imh0dHBzOi8vY2RuLmFydGljdWxhdGUuY29tL2NvbnRlbnQtcGFzcy91cGxvYWRzLzlzYXMyZjRrZDJZeUF5ZWMvbGl6LWRyb3AucG5nIiwibmFtZSI6IkxpeiIsInBvc2VzIjp7IjE2MiI6eyJpZCI6IjE2MiIsImtleSI6ImNvbnRlbnQtcGFzcy91cGxvYWRzLzc0YTBrUU44aVNKRTNydjMvMTYyX2Z1bGwucG5nIiwic3JjIjoiTWVjRzE4dWJTTk5kejlEbl8xNjJfZnVsbC5wbmciLCJmaWx0ZXJzIjpbeyJuYW1lIjoiaW1wb3J0YW50IiwidmFsdWUiOiJubyJ9LHsibmFtZSI6ImVtb3Rpb24iLCJ2YWx1ZSI6InBvc2l0aXZlIn0seyJuYW1lIjoic3R5bGUiLCJ2YWx1ZSI6InRhbGtpbmcifSx7Im5hbWUiOiJzdHlsZSIsInZhbHVlIjoicmVhY3RpbmcifSx7Im5hbWUiOiJzdHlsZSIsInZhbHVlIjoiZ2VzdHVyaW5nIn1dLCJ0aHVtYm5haWxLZXkiOiJjb250ZW50LXBhc3MvdXBsb2Fkcy80NTRiLXF6MXVVT3lqNjd3L3lnNHpIZEhZcUx1YzhJd3guanBnIn0sIjE2OSI6eyJpZCI6IjE2OSIsImtleSI6ImNvbnRlbnQtcGFzcy91cGxvYWRzL2RBdXNDN2lqZ2ttVE9FanMvMTY5X2Z1bGwucG5nIiwic3JjIjoiYXFlQm05OXFFTkV0UGN4aF8xNjlfZnVsbC5wbmciLCJmaWx0ZXJzIjpbeyJuYW1lIjoiaW1wb3J0YW50IiwidmFsdWUiOiJubyJ9LHsibmFtZSI6ImVtb3Rpb24iLCJ2YWx1ZSI6Im5ldXRyYWwifSx7Im5hbWUiOiJlbW90aW9uIiwidmFsdWUiOiJuZWdhdGl2ZSJ9LHsibmFtZSI6InN0eWxlIiwidmFsdWUiOiJ0YWxraW5nIn0seyJuYW1lIjoic3R5bGUiLCJ2YWx1ZSI6InJlYWN0aW5nIn0seyJuYW1lIjoic3R5bGUiLCJ2YWx1ZSI6Imdlc3R1cmluZyJ9XSwidGh1bWJuYWlsS2V5IjoiY29udGVudC1wYXNzL3VwbG9hZHMvc1M2cUdJM3N1V19XSHVsaC9UWDBXczByRUI0bUZPYnJ2LmpwZyJ9LCIxODAiOnsiaWQiOiIxODAiLCJrZXkiOiJjb250ZW50LXBhc3MvdXBsb2Fkcy9qazFHdXg5eUJTZjRBbkJaLzE4MF9mdWxsLnBuZyIsInNyYyI6IkVWY1ZJSkVfUUhVN1hScHhfMTgwX2Z1bGwucG5nIiwiZmlsdGVycyI6W3sibmFtZSI6ImltcG9ydGFudCIsInZhbHVlIjoibm8ifSx7Im5hbWUiOiJlbW90aW9uIiwidmFsdWUiOiJuZXV0cmFsIn0seyJuYW1lIjoiZW1vdGlvbiIsInZhbHVlIjoibmVnYXRpdmUifSx7Im5hbWUiOiJzdHlsZSIsInZhbHVlIjoidGFsa2luZyJ9LHsibmFtZSI6InN0eWxlIiwidmFsdWUiOiJyZWFjdGluZyJ9LHsibmFtZSI6InN0eWxlIiwidmFsdWUiOiJnZXN0dXJpbmcifV0sInRodW1ibmFpbEtleSI6ImNvbnRlbnQtcGFzcy91cGxvYWRzLzJieVRGbEhST2xXSmtYRUEvR1dtSUctOFZobG9qLVJOVi5qcGcifSwiMTgyIjp7ImlkIjoiMTgyIiwia2V5IjoiY29udGVudC1wYXNzL3VwbG9hZHMvQ1ZCeDR2TzAyV0RRWDhTWC8xODJfZnVsbC5wbmciLCJzcmMiOiJTWTFZeWpnTm9oVVhVVVdWXzE4Ml9mdWxsLnBuZyIsImZpbHRlcnMiOlt7Im5hbWUiOiJpbXBvcnRhbnQiLCJ2YWx1ZSI6Im5vIn0seyJuYW1lIjoiZW1vdGlvbiIsInZhbHVlIjoibmVnYXRpdmUifSx7Im5hbWUiOiJzdHlsZSIsInZhbHVlIjoidGFsa2luZyJ9LHsibmFtZSI6InN0eWxlIiwidmFsdWUiOiJyZWFjdGluZyJ9LHsibmFtZSI6InN0eWxlIiwidmFsdWUiOiJnZXN0dXJpbmcifV0sInRodW1ibmFpbEtleSI6ImNvbnRlbnQtcGFzcy91cGxvYWRzL3p6ZnJ0TTFIX2N2bFdRUjAvZ2xaR1d2UlJCcDl3ZUZVZi5qcGcifSwiMTk4Ijp7ImlkIjoiMTk4Iiwia2V5IjoiY29udGVudC1wYXNzL3VwbG9hZHMvNXI3djhKUFlXWnhCLTk3Xy8xOThfZnVsbC5wbmciLCJzcmMiOiJJX3VqNnFwREpiLVZWeVNJXzE5OF9mdWxsLnBuZyIsImZpbHRlcnMiOlt7Im5hbWUiOiJpbXBvcnRhbnQiLCJ2YWx1ZSI6Im5vIn0seyJuYW1lIjoiZW1vdGlvbiIsInZhbHVlIjoibmV1dHJhbCJ9LHsibmFtZSI6InJpc2VfZW1vdGlvbiIsInZhbHVlIjoid29ycmllZCJ9LHsibmFtZSI6InN0eWxlIiwidmFsdWUiOiJ0YWxraW5nIn0seyJuYW1lIjoic3R5bGUiLCJ2YWx1ZSI6Imxpc3RlbmluZyJ9LHsibmFtZSI6InN0eWxlIiwidmFsdWUiOiJyZWFjdGluZyJ9LHsibmFtZSI6InN0eWxlIiwidmFsdWUiOiJnZXN0dXJpbmcifV0sInRodW1ibmFpbEtleSI6ImNvbnRlbnQtcGFzcy91cGxvYWRzL1JIbWlGakpnQmZvQ0ZtM3MvV0E3cDNnS3FlRllVSURDby5qcGcifSwiYW5ncnkiOnsiaWQiOiIyMTUiLCJrZXkiOiJjb250ZW50LXBhc3MvdXBsb2Fkcy85a1NVSFdZbzMyaGVJTlpQLzIxNV9mdWxsLnBuZyIsInNyYyI6ImY2REpOb2wtR180QVgteXJfMjE1X2Z1bGwucG5nIiwiZmlsdGVycyI6W3sibmFtZSI6ImltcG9ydGFudCIsInZhbHVlIjoibm8ifSx7Im5hbWUiOiJlbW90aW9uIiwidmFsdWUiOiJuZWdhdGl2ZSJ9LHsibmFtZSI6InJpc2VfZW1vdGlvbiIsInZhbHVlIjoiYW5ncnkifSx7Im5hbWUiOiJzdHlsZSIsInZhbHVlIjoibGlzdGVuaW5nIn0seyJuYW1lIjoic3R5bGUiLCJ2YWx1ZSI6InJlYWN0aW5nIn1dLCJ0aHVtYm5haWwiOiJodHRwczovL2Nkbi5hcnRpY3VsYXRlLmNvbS9jb250ZW50LXBhc3MvdXBsb2Fkcy9GQktoMVA5N3pveGMxc2UxL1dzR3Fkam9KbFZ2bkkxdjUuanBnIiwidGh1bWJuYWlsS2V5IjoiY29udGVudC1wYXNzL3VwbG9hZHMvRkJLaDFQOTd6b3hjMXNlMS9Xc0dxZGpvSmxWdm5JMXY1LmpwZyJ9LCJoYXBweSI6eyJpZCI6IjEwNyIsImtleSI6ImNvbnRlbnQtcGFzcy91cGxvYWRzL0t0Nm5YYWhNOXhXRTA5ZXkvMTA3X2Z1bGwucG5nIiwic3JjIjoib0xaU0FiZUF1SmJ2d0ZDRF8xMDdfZnVsbC5wbmciLCJmaWx0ZXJzIjpbeyJuYW1lIjoiaW1wb3J0YW50IiwidmFsdWUiOiJubyJ9LHsibmFtZSI6ImVtb3Rpb24iLCJ2YWx1ZSI6InBvc2l0aXZlIn0seyJuYW1lIjoicmlzZV9lbW90aW9uIiwidmFsdWUiOiJoYXBweSJ9LHsibmFtZSI6InN0eWxlIiwidmFsdWUiOiJuZXV0cmFsIn0seyJuYW1lIjoic3R5bGUiLCJ2YWx1ZSI6Imxpc3RlbmluZyJ9XSwidGh1bWJuYWlsIjoiaHR0cHM6Ly9jZG4uYXJ0aWN1bGF0ZS5jb20vY29udGVudC1wYXNzL3VwbG9hZHMvRzVjMTh6ZWNMMmZDTzdZZi9lLTFZSi1jeWZOWGlJeEVJLmpwZyIsInRodW1ibmFpbEtleSI6ImNvbnRlbnQtcGFzcy91cGxvYWRzL0c1YzE4emVjTDJmQ083WWYvZS0xWUotY3lmTlhpSXhFSS5qcGcifSwiYXNraW5nIjp7ImlkIjoiMTU4Iiwia2V5IjoiY29udGVudC1wYXNzL3VwbG9hZHMveDBsY0Q1XzBtWU1abmNfUC8xNThfZnVsbC5wbmciLCJzcmMiOiJIcUFzNkVKWFV0NzEyeVIyXzE1OF9mdWxsLnBuZyIsImZpbHRlcnMiOlt7Im5hbWUiOiJpbXBvcnRhbnQiLCJ2YWx1ZSI6Im5vIn0seyJuYW1lIjoiZW1vdGlvbiIsInZhbHVlIjoibmV1dHJhbCJ9LHsibmFtZSI6ImVtb3Rpb24iLCJ2YWx1ZSI6Im5lZ2F0aXZlIn0seyJuYW1lIjoicmlzZV9lbW90aW9uIiwidmFsdWUiOiJhc2tpbmcifSx7Im5hbWUiOiJzdHlsZSIsInZhbHVlIjoidGFsa2luZyJ9LHsibmFtZSI6InN0eWxlIiwidmFsdWUiOiJnZXN0dXJpbmcifSx7Im5hbWUiOiJzdHlsZSIsInZhbHVlIjoicHJlc2VudGluZyJ9LHsibmFtZSI6InN0eWxlIiwidmFsdWUiOiJyZWFjdGluZyJ9LHsibmFtZSI6InN0eWxlIiwidmFsdWUiOiJyaWdodF9hbGlnbmVkIn1dLCJ0aHVtYm5haWwiOiJodHRwczovL2Nkbi5hcnRpY3VsYXRlLmNvbS9jb250ZW50LXBhc3MvdXBsb2Fkcy91ZE1HQ3Q4T2U2cnJMX1o2L3lTTWdHbXhPZXdSUHJTS1QuanBnIiwidGh1bWJuYWlsS2V5IjoiY29udGVudC1wYXNzL3VwbG9hZHMvdWRNR0N0OE9lNnJyTF9aNi95U01nR214T2V3UlByU0tULmpwZyJ9LCJhbGFybWVkIjp7ImlkIjoiMTg3Iiwia2V5IjoiY29udGVudC1wYXNzL3VwbG9hZHMvODZGV3ctTUlSSHVLSnNYUi8xODdfZnVsbC5wbmciLCJzcmMiOiJKb1pWUVNkN0p4S2htYVRRXzE4N19mdWxsLnBuZyIsImZpbHRlcnMiOlt7Im5hbWUiOiJpbXBvcnRhbnQiLCJ2YWx1ZSI6Im5vIn0seyJuYW1lIjoiZW1vdGlvbiIsInZhbHVlIjoicG9zaXRpdmUifSx7Im5hbWUiOiJlbW90aW9uIiwidmFsdWUiOiJuZWdhdGl2ZSJ9LHsibmFtZSI6InJpc2VfZW1vdGlvbiIsInZhbHVlIjoiYWxhcm1lZCJ9LHsibmFtZSI6InN0eWxlIiwidmFsdWUiOiJyZWFjdGluZyJ9LHsibmFtZSI6InN0eWxlIiwidmFsdWUiOiJnZXN0dXJpbmcifV0sInRodW1ibmFpbCI6Imh0dHBzOi8vY2RuLmFydGljdWxhdGUuY29tL2NvbnRlbnQtcGFzcy91cGxvYWRzL0xPQzZhVkZGZDRmMmhycEgvSjFRTTRVVjRaZ0prRm1jTC5qcGciLCJ0aHVtYm5haWxLZXkiOiJjb250ZW50LXBhc3MvdXBsb2Fkcy9MT0M2YVZGRmQ0ZjJocnBIL0oxUU00VVY0WmdKa0ZtY0wuanBnIn0sIm5ldXRyYWwiOnsiaWQiOiIxMDYiLCJrZXkiOiJjb250ZW50LXBhc3MvdXBsb2Fkcy9WTjNwcjg2UVEtTkQ5X1ZLLzEwNl9mdWxsLnBuZyIsInNyYyI6IklSLTdrZFRFTkl1WWdNbGlfMTA2X2Z1bGwucG5nIiwiZmlsdGVycyI6W3sibmFtZSI6ImltcG9ydGFudCIsInZhbHVlIjoibm8ifSx7Im5hbWUiOiJlbW90aW9uIiwidmFsdWUiOiJuZXV0cmFsIn0seyJuYW1lIjoicmlzZV9lbW90aW9uIiwidmFsdWUiOiJuZXV0cmFsIn0seyJuYW1lIjoic3R5bGUiLCJ2YWx1ZSI6Im5ldXRyYWwifSx7Im5hbWUiOiJzdHlsZSIsInZhbHVlIjoibGlzdGVuaW5nIn1dLCJ0aHVtYm5haWwiOiJodHRwczovL2Nkbi5hcnRpY3VsYXRlLmNvbS9jb250ZW50LXBhc3MvdXBsb2Fkcy9jajNUcEI1Qm5KUVRUVGJuL0NucnEtZU9ZODZTM0VzN2EuanBnIiwidGh1bWJuYWlsS2V5IjoiY29udGVudC1wYXNzL3VwbG9hZHMvY2ozVHBCNUJuSlFUVFRibi9DbnJxLWVPWTg2UzNFczdhLmpwZyJ9LCJ0YWxraW5nIjp7ImlkIjoiMTU2Iiwia2V5IjoiY29udGVudC1wYXNzL3VwbG9hZHMvOGt0MTlXT2FVMlhfcXNGMi8xNTZfZnVsbC5wbmciLCJzcmMiOiJUbEoxX1RHdHZmbzVmR3pYXzE1Nl9mdWxsLnBuZyIsImZpbHRlcnMiOlt7Im5hbWUiOiJpbXBvcnRhbnQiLCJ2YWx1ZSI6Im5vIn0seyJuYW1lIjoiZW1vdGlvbiIsInZhbHVlIjoibmV1dHJhbCJ9LHsibmFtZSI6ImVtb3Rpb24iLCJ2YWx1ZSI6Im5lZ2F0aXZlIn0seyJuYW1lIjoicmlzZV9lbW90aW9uIiwidmFsdWUiOiJ0YWxraW5nIn0seyJuYW1lIjoic3R5bGUiLCJ2YWx1ZSI6InRhbGtpbmcifSx7Im5hbWUiOiJzdHlsZSIsInZhbHVlIjoiZ2VzdHVyaW5nIn0seyJuYW1lIjoic3R5bGUiLCJ2YWx1ZSI6InByZXNlbnRpbmcifSx7Im5hbWUiOiJzdHlsZSIsInZhbHVlIjoicmVhY3RpbmcifV0sInRodW1ibmFpbCI6Imh0dHBzOi8vY2RuLmFydGljdWxhdGUuY29tL2NvbnRlbnQtcGFzcy91cGxvYWRzL0FfWUhGYnpnUTJzX0c3TW4vWTN0T3NnZEFGVTE4MjdQSS5qcGciLCJ0aHVtYm5haWxLZXkiOiJjb250ZW50LXBhc3MvdXBsb2Fkcy9BX1lIRmJ6Z1Eyc19HN01uL1kzdE9zZ2RBRlUxODI3UEkuanBnIn0sIndvcnJpZWQiOnsiaWQiOiIxOTgiLCJrZXkiOiJjb250ZW50LXBhc3MvdXBsb2Fkcy81cjd2OEpQWVdaeEItOTdfLzE5OF9mdWxsLnBuZyIsInNyYyI6IklfdWo2cXBESmItVlZ5U0lfMTk4X2Z1bGwucG5nIiwiZmlsdGVycyI6W3sibmFtZSI6ImltcG9ydGFudCIsInZhbHVlIjoibm8ifSx7Im5hbWUiOiJlbW90aW9uIiwidmFsdWUiOiJuZXV0cmFsIn0seyJuYW1lIjoicmlzZV9lbW90aW9uIiwidmFsdWUiOiJ3b3JyaWVkIn0seyJuYW1lIjoic3R5bGUiLCJ2YWx1ZSI6InRhbGtpbmcifSx7Im5hbWUiOiJzdHlsZSIsInZhbHVlIjoibGlzdGVuaW5nIn0seyJuYW1lIjoic3R5bGUiLCJ2YWx1ZSI6InJlYWN0aW5nIn0seyJuYW1lIjoic3R5bGUiLCJ2YWx1ZSI6Imdlc3R1cmluZyJ9XSwidGh1bWJuYWlsIjoiaHR0cHM6Ly9jZG4uYXJ0aWN1bGF0ZS5jb20vY29udGVudC1wYXNzL3VwbG9hZHMvUkhtaUZqSmdCZm9DRm0zcy9XQTdwM2dLcWVGWVVJRENvLmpwZyIsInRodW1ibmFpbEtleSI6ImNvbnRlbnQtcGFzcy91cGxvYWRzL1JIbWlGakpnQmZvQ0ZtM3MvV0E3cDNnS3FlRllVSURDby5qcGcifSwiY29uZnVzZWQiOnsiaWQiOiIyMDkiLCJrZXkiOiJjb250ZW50LXBhc3MvdXBsb2Fkcy9BM0t4ZjhJaVNMcWVtVUI0LzIwOV9mdWxsLnBuZyIsInNyYyI6IjVRNk5PZzN1LUktU2VZVUpfMjA5X2Z1bGwucG5nIiwiZmlsdGVycyI6W3sibmFtZSI6ImltcG9ydGFudCIsInZhbHVlIjoibm8ifSx7Im5hbWUiOiJlbW90aW9uIiwidmFsdWUiOiJuZXV0cmFsIn0seyJuYW1lIjoiZW1vdGlvbiIsInZhbHVlIjoibmVnYXRpdmUifSx7Im5hbWUiOiJyaXNlX2Vtb3Rpb24iLCJ2YWx1ZSI6ImNvbmZ1c2VkIn0seyJuYW1lIjoic3R5bGUiLCJ2YWx1ZSI6InRhbGtpbmcifSx7Im5hbWUiOiJzdHlsZSIsInZhbHVlIjoicmVhY3RpbmcifSx7Im5hbWUiOiJzdHlsZSIsInZhbHVlIjoiZ2VzdHVyaW5nIn1dLCJ0aHVtYm5haWwiOiJodHRwczovL2Nkbi5hcnRpY3VsYXRlLmNvbS9jb250ZW50LXBhc3MvdXBsb2Fkcy9hallPcVRBVkRQLW9OMHdzL0tTX2piZkZvc3JqaFNUN2QuanBnIiwidGh1bWJuYWlsS2V5IjoiY29udGVudC1wYXNzL3VwbG9hZHMvYWpZT3FUQVZEUC1vTjB3cy9LU19qYmZGb3NyamhTVDdkLmpwZyJ9LCJzdHJlc3NlZCI6eyJpZCI6IjE4NSIsImtleSI6ImNvbnRlbnQtcGFzcy91cGxvYWRzL3JXNERuZWtTWDhWSGpieUEvMTg1X2Z1bGwucG5nIiwic3JjIjoiQkxncXRxWWNsdjRKbE01bF8xODVfZnVsbC5wbmciLCJmaWx0ZXJzIjpbeyJuYW1lIjoiaW1wb3J0YW50IiwidmFsdWUiOiJubyJ9LHsibmFtZSI6ImVtb3Rpb24iLCJ2YWx1ZSI6Im5ldXRyYWwifSx7Im5hbWUiOiJlbW90aW9uIiwidmFsdWUiOiJuZWdhdGl2ZSJ9LHsibmFtZSI6InJpc2VfZW1vdGlvbiIsInZhbHVlIjoic3RyZXNzZWQifSx7Im5hbWUiOiJzdHlsZSIsInZhbHVlIjoicmVhY3RpbmcifSx7Im5hbWUiOiJzdHlsZSIsInZhbHVlIjoidGhpbmtpbmcifV0sInRodW1ibmFpbCI6Imh0dHBzOi8vY2RuLmFydGljdWxhdGUuY29tL2NvbnRlbnQtcGFzcy91cGxvYWRzL0lSU1paTmZRMEhlNkdtT0MvaDVselp0V2pYR0tIQ2pIVy5qcGciLCJ0aHVtYm5haWxLZXkiOiJjb250ZW50LXBhc3MvdXBsb2Fkcy9JUlNaWk5mUTBIZTZHbU9DL2g1bHpadFdqWEdLSENqSFcuanBnIn0sInRoaW5raW5nIjp7ImlkIjoiMjE5Iiwia2V5IjoiY29udGVudC1wYXNzL3VwbG9hZHMvU3otNXFpaFhMUkh5ZGhZRC8yMTlfZnVsbC5wbmciLCJzcmMiOiJDMFpMNmJVVkd1aUZTdU9vXzIxOV9mdWxsLnBuZyIsImZpbHRlcnMiOlt7Im5hbWUiOiJpbXBvcnRhbnQiLCJ2YWx1ZSI6Im5vIn0seyJuYW1lIjoiZW1vdGlvbiIsInZhbHVlIjoibmV1dHJhbCJ9LHsibmFtZSI6InJpc2VfZW1vdGlvbiIsInZhbHVlIjoidGhpbmtpbmcifSx7Im5hbWUiOiJzdHlsZSIsInZhbHVlIjoibGlzdGVuaW5nIn0seyJuYW1lIjoic3R5bGUiLCJ2YWx1ZSI6InRoaW5raW5nIn0seyJuYW1lIjoic3R5bGUiLCJ2YWx1ZSI6InJpZ2h0X2FsaWduZWQifV0sInRodW1ibmFpbCI6Imh0dHBzOi8vY2RuLmFydGljdWxhdGUuY29tL2NvbnRlbnQtcGFzcy91cGxvYWRzL3ZGSW5JZ3IzLTZTbUZwNTMvVC1OYWtPSGd0cGt3MFJfbS5qcGciLCJ0aHVtYm5haWxLZXkiOiJjb250ZW50LXBhc3MvdXBsb2Fkcy92RkluSWdyMy02U21GcDUzL1QtTmFrT0hndHBrdzBSX20uanBnIn0sInN1cnByaXNlZCI6eyJpZCI6IjE3MSIsImtleSI6ImNvbnRlbnQtcGFzcy91cGxvYWRzL0c4cTBOSnhSN01NU3NlZ2svMTcxX2Z1bGwucG5nIiwic3JjIjoid1gtZVk3R3hjOFkzc2JPRV8xNzFfZnVsbC5wbmciLCJmaWx0ZXJzIjpbeyJuYW1lIjoiaW1wb3J0YW50IiwidmFsdWUiOiJubyJ9LHsibmFtZSI6ImVtb3Rpb24iLCJ2YWx1ZSI6InBvc2l0aXZlIn0seyJuYW1lIjoicmlzZV9lbW90aW9uIiwidmFsdWUiOiJzdXJwcmlzZWQifSx7Im5hbWUiOiJzdHlsZSIsInZhbHVlIjoidGFsa2luZyJ9LHsibmFtZSI6InN0eWxlIiwidmFsdWUiOiJyZWFjdGluZyJ9LHsibmFtZSI6InN0eWxlIiwidmFsdWUiOiJnZXN0dXJpbmcifV0sInRodW1ibmFpbCI6Imh0dHBzOi8vY2RuLmFydGljdWxhdGUuY29tL2NvbnRlbnQtcGFzcy91cGxvYWRzL21vMTF6NlBIb2RldWVyS0UvcEhSZkFXZ3JIa0RGb21ZVS5qcGciLCJ0aHVtYm5haWxLZXkiOiJjb250ZW50LXBhc3MvdXBsb2Fkcy9tbzExejZQSG9kZXVlcktFL3BIUmZBV2dySGtERm9tWVUuanBnIn0sImRpc2FwcG9pbnRlZCI6eyJpZCI6IjE5NCIsImtleSI6ImNvbnRlbnQtcGFzcy91cGxvYWRzL3Z4QWczMXpmTHlDUmYyN3EvMTk0X2Z1bGwucG5nIiwic3JjIjoidHo0TEJURi15MW5VTFNsdV8xOTRfZnVsbC5wbmciLCJmaWx0ZXJzIjpbeyJuYW1lIjoiaW1wb3J0YW50IiwidmFsdWUiOiJubyJ9LHsibmFtZSI6ImVtb3Rpb24iLCJ2YWx1ZSI6Im5ldXRyYWwifSx7Im5hbWUiOiJlbW90aW9uIiwidmFsdWUiOiJuZWdhdGl2ZSJ9LHsibmFtZSI6InJpc2VfZW1vdGlvbiIsInZhbHVlIjoiZGlzYXBwb2ludGVkIn0seyJuYW1lIjoic3R5bGUiLCJ2YWx1ZSI6InRhbGtpbmcifSx7Im5hbWUiOiJzdHlsZSIsInZhbHVlIjoibGlzdGVuaW5nIn0seyJuYW1lIjoic3R5bGUiLCJ2YWx1ZSI6InJlYWN0aW5nIn1dLCJ0aHVtYm5haWwiOiJodHRwczovL2Nkbi5hcnRpY3VsYXRlLmNvbS9jb250ZW50LXBhc3MvdXBsb2Fkcy9FMlFsWDJyTmJtT1Rzc2tCL01aZUJDN2ZDQnZJTGtoSk4uanBnIiwidGh1bWJuYWlsS2V5IjoiY29udGVudC1wYXNzL3VwbG9hZHMvRTJRbFgyck5ibU9Uc3NrQi9NWmVCQzdmQ0J2SUxraEpOLmpwZyJ9fX0sImJhY2tncm91bmQiOnsibWVkaWEiOnsiaW1hZ2UiOnsia2V5IjoicmlzZS9jb3Vyc2VzL2Ntb1hYMDhYU0dyMVVZMERHeUNhMGZIWkxhT3M3VHhIL2NPaFZvZGxIczBLVHBibnUtc3RvY2tfaW1hZ2UuanBnIiwidHlwZSI6ImltYWdlIiwiY3J1c2hlZEtleSI6InN0b2NrLWltYWdlLmpwZyIsIm9yaWdpbmFsVXJsIjoic3RvY2staW1hZ2UuanBnIiwidXNlQ3J1c2hlZEtleSI6dHJ1ZX19fX1dLCJmYW1pbHkiOiJpbnRlcmFjdGl2ZS1mdWxsc2NyZWVuIiwidmFyaWFudCI6InNjZW5hcmlvIiwic2V0dGluZ3MiOnsibWVkaWFXaWR0aCI6IjEiLCJwYWRkaW5nVG9wIjozLCJ6b29tT25DbGljayI6dHJ1ZSwicGFkZGluZ0JvdHRvbSI6MywiYmFja2dyb3VuZENvbG9yIjoiI2ZmZmZmZiIsImVudHJhbmNlQW5pbWF0aW9uIjp0cnVlLCJwcmV2ZW50RHVwbGljYXRlSWRHZW5lcmF0aW9uIjp0cnVlfX0seyJpZCI6ImNrdDBlb3V6OTAwM2EzaDZob3dxd2NsOW4iLCJ0eXBlIjoiZGl2aWRlciIsIml0ZW1zIjpbeyJpZCI6ImNrdDBjc3h6bjAwMTAzaDZodG5kYnZlZnMiLCJ0eXBlIjoiY29tcGxldGVCbG9jayIsInRpdGxlIjoiQWZ0ZXIgZ2V0dGluZyB0aGUgaGlzdG9yeSwgeW91IHRha2UgaGVyIHZpdGFscyBhbmQgZG8gYSBwaHlzaWNhbCBleGFtLiIsImJ1dHRvbkNvbG9yIjoiYnJhbmQiLCJjb21wbGV0ZUhpbnQiOiJDb21wbGV0ZSB0aGUgY29udGVudCBhYm92ZSBiZWZvcmUgbW92aW5nIG9uLiJ9XSwiZmFtaWx5IjoiY29udGludWUiLCJ2YXJpYW50IjoiY29udGludWUiLCJzZXR0aW5ncyI6eyJwYWRkaW5nVG9wIjozLCJwYWRkaW5nQm90dG9tIjozLCJiYWNrZ3JvdW5kQ29sb3IiOiIiLCJlbnRyYW5jZUFuaW1hdGlvbiI6dHJ1ZX19LHsiaWQiOiJja3NvYXIweGMwMDZnM2g2YWE2cHF3MHdjIiwidHlwZSI6InRleHQiLCJpdGVtcyI6W3siaWQiOiJja3NvNzN5MjQwMDF6M2g2YWVtM3plcTFqIiwiaGVhZGluZyI6IjxwPkhlciB0ZW1wZXJhdHVyZSBpcyAzNy4yQywgcmVzcGlyYXRvcnkgcmF0ZSBpcyAxMiwgcHVsc2UgNzYsIEJQIDg1LzY1IGFuZCBTcE8yIDk4JTwvcD4iLCJwYXJhZ3JhcGgiOiI8cCBzdHlsZT1cInRleHQtYWxpZ246IGNlbnRlcjtcIj48YnI+PC9wPjxwIHN0eWxlPVwidGV4dC1hbGlnbjogY2VudGVyO1wiPjxicj48L3A+PHA+PGJyPjwvcD4ifV0sImZhbWlseSI6InRleHQiLCJ2YXJpYW50Ijoic3ViaGVhZGluZyIsInNldHRpbmdzIjp7InBhZGRpbmdUb3AiOjMsInBhZGRpbmdCb3R0b20iOjMsImJhY2tncm91bmRDb2xvciI6IiIsImVudHJhbmNlQW5pbWF0aW9uIjp0cnVlfX0seyJpZCI6ImNrc29hcXNwZTAwNmQzaDZhMjlzMnR6aDEiLCJ0eXBlIjoiaW50ZXJhY3RpdmUiLCJpdGVtcyI6W3sieCI6IjIyLjE3OTEzOTk2NTY0MjEwOCIsInkiOiI1NS40NDc0MDQzNzE1ODQ2OTYiLCJpZCI6ImNrc283M3kyNDAwMWczaDZhc2Mya3VjYWgiLCJpY29uIjoiMDEiLCJ0aXRsZSI6IiIsImlzQWN0aXZlIjpmYWxzZSwiZGVzY3JpcHRpb24iOiI8cD5Hb29kIGFpciBlbnRyeSBiaWxhdGVyYWxseS4gTm8gd2hlZXppbmcgb3IgY3JhY2tsZXMuIEk6RSByYXRpbyBpcyAxOjImbmJzcDs8L3A+In0seyJ4IjoiMzYuNzIwNjU0NTY0MTgyMjU0IiwieSI6IjguODAwMDkxNzY5NTI1OTEzIiwiaWQiOiJja3NvOXFncXAwMDVmM2g2YXVtcTRnZW5qIiwiaWNvbiI6IjAxIiwidGl0bGUiOiIiLCJoYXNNZWRpYSI6ZmFsc2UsImlzQWN0aXZlIjpmYWxzZSwiZGVzY3JpcHRpb24iOiI8cD5TaGUgaXMgYWxlcnQgYW5kIGNvb3BlcmF0aXZlLiBTaGUgaXMgaW4gbm8gYWN1dGUgZGlzdHJlc3MgYW5kIHlvdSBoZWFyIGhlciBvY2Nhc2lvbmFsbHkgY291Z2ggaW4gdGhlIG9mZmljZTwvcD4ifSx7IngiOiIzNC45NzE4NzQ4MjE3OTUxNiIsInkiOiIyMC44OTAyNTc3ODg0ODYxNyIsImlkIjoiY2tzbzlpMjVpMDA1MDNoNmF2b3Q1cmtzcyIsImljb24iOiIwMSIsInRpdGxlIjoiIiwiaGFzTWVkaWEiOmZhbHNlLCJpc0FjdGl2ZSI6ZmFsc2UsImRlc2NyaXB0aW9uIjoiPHA+RXllcyBhcmUgY2xlYXIgd2l0aCBubyByZWRuZXNzLiBOYXNhbCBtdWNvc2EgaXMgYm9nZ3kgd2l0aCBjbGVhciBkaXNjaGFyZ2UuIDIrIHRvbnNpbHMmbmJzcDs8L3A+In0seyJ4IjoiMzQuMjAwMTI1MzY3MTAxOTYiLCJ5IjoiNTIuNzg5MTY0ODkyMzExMzA1IiwiaWQiOiJja3NvOTZ5YmwwMDRlM2g2YTBzbzZmajV6IiwiaWNvbiI6IjAxIiwidGl0bGUiOiIiLCJoYXNNZWRpYSI6ZmFsc2UsImlzQWN0aXZlIjpmYWxzZSwiZGVzY3JpcHRpb24iOiI8cD5SZWd1bGFyIHJhdGUgYW5kIHJoeXRobS4gTm8gbXVybXVycyBvbiBleGFtIDwvcD4ifSx7IngiOiIzMC42NzU5NTc2NzI3ODc0MSIsInkiOiI3MS45MjYyMjk1MDgxOTY3MyIsImlkIjoiY2tzbzczeTI0MDAxaDNoNmFvcjlzNzR4MSIsImljb24iOiIwMSIsInRpdGxlIjoiIiwiaXNBY3RpdmUiOmZhbHNlLCJkZXNjcmlwdGlvbiI6IjxwPk5vIGNsdWJiaW5nIHByZXNlbnQ8L3A+In1dLCJtZWRpYSI6eyJpbWFnZSI6eyJrZXkiOiJyaXNlL2NvdXJzZXMvY21vWFgwOFhTR3IxVVkwREd5Q2EwZkhaTGFPczdUeEgvbHBYXy14YmNJQ3NKSlRoaS5qcGciLCJ0eXBlIjoiaW1hZ2UiLCJpc1NxdWFyZSI6ZmFsc2UsImNydXNoZWRLZXkiOiJTY3JlZW4lMjBTaG90JTIwMjAyMS0wOS0yNCUyMGF0JTIwNC4xNS40MCUyMFBNLmpwZyIsImRpbWVuc2lvbnMiOnsidG9wIjoxNSwibGVmdCI6OSwid2lkdGgiOjE2MTgsImhlaWdodCI6MTE0OSwib3JpZ2luYWxXaWR0aCI6MTYyOCwib3JpZ2luYWxIZWlnaHQiOjExNjR9LCJvcmlnaW5hbFVybCI6IlNjcmVlbiBTaG90IDIwMjEtMDktMjQgYXQgNC4xNS40MCBQTS5wbmciLCJvcmlnaW5hbEltYWdlIjp7ImtleSI6InJpc2UvY291cnNlcy9jbW9YWDA4WFNHcjFVWTBER3lDYTBmSFpMYU9zN1R4SC9WN0FKMkZXMTcyU25fMnR1LVNjcmVlbiUyNTIwU2hvdCUyNTIwMjAyMS0wOS0yNCUyNTIwYXQlMjUyMDQuMTUuNDAlMjUyMFBNLnBuZyIsInR5cGUiOiJpbWFnZSIsImNydXNoZWRLZXkiOiJyaXNlL2NvdXJzZXMvY21vWFgwOFhTR3IxVVkwREd5Q2EwZkhaTGFPczdUeEgvX0ZUaVdISjBPNk9TdG90di5qcGciLCJvcmlnaW5hbFVybCI6IlNjcmVlbiBTaG90IDIwMjEtMDktMjQgYXQgNC4xNS40MCBQTS5wbmciLCJ1c2VDcnVzaGVkS2V5Ijp0cnVlfSwidXNlQ3J1c2hlZEtleSI6dHJ1ZX19LCJmYW1pbHkiOiJpbnRlcmFjdGl2ZS1mdWxsc2NyZWVuIiwidmFyaWFudCI6ImxhYmVsZWRncmFwaGljIiwic2V0dGluZ3MiOnsibWVkaWFXaWR0aCI6IjEiLCJwYWRkaW5nVG9wIjozLCJ6b29tT25DbGljayI6dHJ1ZSwicGFkZGluZ0JvdHRvbSI6MywiYmFja2dyb3VuZENvbG9yIjoiI2ZmZmZmZiIsImVudHJhbmNlQW5pbWF0aW9uIjp0cnVlfX0seyJpZCI6ImNseDgyM2x3NjAwNWgzYjc0bGliM3hsYTMiLCJkYXRhIjp7fSwidHlwZSI6InRleHQiLCJpdGVtcyI6W3siaWQiOiJjbHg4MjNsdzcwMDVpM2I3NHNpczR1YzBhIiwicGFyYWdyYXBoIjoiPHA+SW1hZ2UgYnkgamFjb2JsdW5kLCByZXRyaWV2ZWQgZnJvbTogaXN0b2NrcGhvdG88L3A+In1dLCJmYW1pbHkiOiJ0ZXh0IiwidmFyaWFudCI6InBhcmFncmFwaCIsInNldHRpbmdzIjp7ImNhcmRNb2RlIjoiV0hJVEUiLCJwYWRkaW5nVG9wIjozLCJhY2NlbnRDb2xvciI6bnVsbCwicXVvdGVzSW5saW5lIjpmYWxzZSwicGFkZGluZ0JvdHRvbSI6MywicGFkZGluZ0xpbmtlZCI6dHJ1ZSwiYmFja2dyb3VuZFR5cGUiOiJMSUdIVCIsImJhY2tncm91bmRDb2xvciI6IiIsImVudHJhbmNlQW5pbWF0aW9uIjp0cnVlLCJtYXJrZXJDb2xvckNvbnRyYXN0IjoiQVVUTyIsInNuaXBwZXRDb2xvckNvbnRyYXN0IjoiQVVUTyIsImN1c3RvbUJhY2tncm91bmRDb2xvckNvbnRyYXN0IjoiQVVUTyJ9LCJiYWNrZ3JvdW5kIjp7Im1lZGlhIjp7ImltYWdlIjp7InR5cGUiOiJpbWFnZSIsInVzZUNydXNoZWRLZXkiOmZhbHNlfX19fSx7ImlkIjoiY2t3M3RqdDNrMDAzMTNlNmNncTV2a3diZyIsInR5cGUiOiJ0ZXh0IiwiaXRlbXMiOlt7ImlkIjoiY2t3M3Rqbml2MDAyNjNlNmNmbmZ4Y3M2cyIsImhlYWRpbmciOiI8cD5BZnRlciB5b3VyIGV4YW0sIEdyYW5kbWEgYXNrcyB5b3Ugd2hhdCBpcyBnb2luZyBvbiBhbmQgaWYgdGhlcmUgaXMgYW55dGhpbmcgZWxzZSB5b3UgY2FuIGRvLiZuYnNwOzwvcD48cD5Zb3UgdGVsbCBHcmFuZG1hIHlvdSB3b3VsZCBsaWtlIHRvIHN0YXJ0IHdpdGggYSBicmVhdGhpbmcgdGVzdCBjYWxsZWQgYSBzcGlyb21ldHJ5IHRvIHNlZSB3aGF0IGhlciBiYXNlbGluZSBsdW5nIGZ1bmN0aW9uIGlzLjwvcD4iLCJwYXJhZ3JhcGgiOiI8cD5XaGVuIHdlIHNob3cgdXAgdG8gdGhlIHByZXNlbnQgbW9tZW50IHdpdGggYWxsIG9mIG91ciBzZW5zZXMsIHdlIGludml0ZSB0aGUgd29ybGRcbiAgICB0byBmaWxsIHVzIHdpdGggam95LiBUaGUgcGFpbnMgb2YgdGhlIHBhc3QgYXJlIGJlaGluZCB1cy4gVGhlIGZ1dHVyZSBoYXMgeWV0IHRvIHVuZm9sZC4gQnV0XG4gICAgdGhlIG5vdyBpcyBmdWxsIG9mIGJlYXV0eSBzaW1wbHkgd2FpdGluZyBmb3Igb3VyIGF0dGVudGlvbi48L3A+In1dLCJmYW1pbHkiOiJ0ZXh0IiwidmFyaWFudCI6InN1YmhlYWRpbmciLCJzZXR0aW5ncyI6eyJwYWRkaW5nVG9wIjozLCJwYWRkaW5nQm90dG9tIjozLCJiYWNrZ3JvdW5kQ29sb3IiOiIiLCJlbnRyYW5jZUFuaW1hdGlvbiI6dHJ1ZX19XSwibWVkaWEiOnt9LCJwaWxlcyI6W10sInNldHRpbmdzIjp7fSwiZHVwbGljYXRlZEZyb21JZCI6IiIsImRlbGV0ZWQiOmZhbHNlLCJjcmVhdGVkQXQiOiIyMDIxLTA4LTIzVDA0OjEwOjU2LjE3NVoiLCJ1cGRhdGVkQXQiOiIyMDI0LTA2LTA5VDIxOjUwOjUyLjc2MVoiLCJsYXN0VXBkYXRlZEJ5IjoiYWlkfDFkYjkyYWU1LTdlOTEtNGI3Yy04YWE4LWY2OGIyY2MzYmY0YiIsInJlYWR5Ijp0cnVlLCJwb3NpdGlvbiI6bnVsbCwidHJhbnNmZXJyZWRBdCI6bnVsbCwiaXNQYXJ0bmVyQ29udGVudEF1dGhvciI6bnVsbCwiaGVhZGVySW1hZ2UiOnt9LCJzb3VyY2VMZXNzb25Mb2NhbGVJZCI6bnVsbCwiZXhwZXJpbWVudHMiOm51bGx9LHsiaWQiOiJRMWJDQmNiRVktOF9ZaUt0TTR2NGM0NEVvREpCVFlLRiIsIm9yaWdpbmFsSWQiOm51bGwsImF1dGhvciI6ImFpZHwxZGI5MmFlNS03ZTkxLTRiN2MtOGFhOC1mNjhiMmNjM2JmNGIiLCJzZWxlY3RlZEF1dGhvcklkIjoiYWlkfDFkYjkyYWU1LTdlOTEtNGI3Yy04YWE4LWY2OGIyY2MzYmY0YiIsImNvdXJzZUlkIjoiY21vWFgwOFhTR3IxVVkwREd5Q2EwZkhaTGFPczdUeEgiLCJ0aXRsZSI6IlNwaXJvbWV0cnkiLCJkZXNjcmlwdGlvbiI6IiIsInR5cGUiOiJibG9ja3MiLCJpY29uIjoiQXJ0aWNsZSIsIml0ZW1zIjpbeyJpZCI6ImNsam9oNDR0cDAwMDIzYjY0bDE1cDc4cmgiLCJ0eXBlIjoidGV4dCIsIml0ZW1zIjpbeyJpZCI6ImNsam9oNDR0cDAwMDMzYjY0eTJyeHFidjQiLCJwYXJhZ3JhcGgiOiI8cD5TcGlyb21ldHJ5IGlzIHRoZSBtb3N0IGNvbW1vbiB0eXBlIG9mIHB1bG1vbmFyeSBmdW5jdGlvbiBvciBicmVhdGhpbmcgdGVzdC4gVGhpcyB0ZXN0IG1lYXN1cmVzIGFpciBmbG93IGluIGFuZCBvdXQgb2YgdGhlIGx1bmdzLiZuYnNwOzwvcD48cD5JZGVhbGx5LCBwYXRpZW50cyBzaG91bGQgYmUgNSB5ZWFycyBvciBvbGRlciBhbmQgYWJsZSB0byBmb2xsb3cgZGlyZWN0aW9ucy4mbmJzcDs8L3A+In1dLCJmYW1pbHkiOiJpbXBhY3QiLCJ2YXJpYW50IjoiYSIsInNldHRpbmdzIjp7ImNhcmRNb2RlIjoiV0hJVEUiLCJwYWRkaW5nVG9wIjozLCJhY2NlbnRDb2xvciI6bnVsbCwicGFkZGluZ0JvdHRvbSI6MywiYmFja2dyb3VuZFR5cGUiOiJMSUdIVCIsImJhY2tncm91bmRDb2xvciI6IiIsImVudHJhbmNlQW5pbWF0aW9uIjp0cnVlfX0seyJpZCI6ImNrdzN0bWR2aTAwMzEzZTZjYnQ5MG12b2YiLCJ0eXBlIjoiZGl2aWRlciIsIml0ZW1zIjpbeyJpZCI6ImNrdzN0a3BpNTAwMTAzZTZjNWhsZWptbHAiLCJ0eXBlIjoiY29tcGxldGVCbG9jayIsInRpdGxlIjoiQWxleGEgZ2V0cyBoZXIgc3Bpcm9tZXRyeSBkb25lIGFuZCB0aGUgcmVzdWx0cyBhcmUgYmVsb3ciLCJidXR0b25Db2xvciI6ImJyYW5kIiwiY29tcGxldGVIaW50IjoiQ29tcGxldGUgdGhlIGNvbnRlbnQgYWJvdmUgYmVmb3JlIG1vdmluZyBvbi4ifV0sImZhbWlseSI6ImNvbnRpbnVlIiwidmFyaWFudCI6ImNvbnRpbnVlIiwic2V0dGluZ3MiOnsicGFkZGluZ1RvcCI6MywicGFkZGluZ0JvdHRvbSI6MywiYmFja2dyb3VuZENvbG9yIjoiIiwiZW50cmFuY2VBbmltYXRpb24iOnRydWV9fSx7ImlkIjoiY2t3M3N5M2VpMDAzMDNlNmM3eno1ZWZyZiIsInR5cGUiOiJpbWFnZSIsIml0ZW1zIjpbeyJpZCI6ImNrdzNzeHU1bDAwMmkzZTZjZDkzM2IybzYiLCJtZWRpYSI6eyJpbWFnZSI6eyJrZXkiOiJyaXNlL2NvdXJzZXMvY21vWFgwOFhTR3IxVVkwREd5Q2EwZkhaTGFPczdUeEgvc2QwbXhzVXhrdlFMRndTVC1zcGlyb21ldHJ5LnBuZyIsInR5cGUiOiJpbWFnZSIsImNydXNoZWRLZXkiOiJzcGlyb21ldHJ5LnBuZyIsIm9yaWdpbmFsVXJsIjoic3Bpcm9tZXRyeS5wbmciLCJ1c2VDcnVzaGVkS2V5Ijp0cnVlfX0sImNhcHRpb24iOiIiLCJwYXJhZ3JhcGgiOiIifV0sImZhbWlseSI6ImltYWdlIiwidmFyaWFudCI6Imhlcm8iLCJzZXR0aW5ncyI6eyJvcGFjaXR5IjowLjUsInBhZGRpbmdUb3AiOjMsInpvb21PbkNsaWNrIjp0cnVlLCJvcGFjaXR5Q29sb3IiOiIjMDAwMDAwIiwicGFkZGluZ0JvdHRvbSI6MywiYmFja2dyb3VuZENvbG9yIjoiIiwiZW50cmFuY2VBbmltYXRpb24iOnRydWV9fSx7ImlkIjoiY2t3M3QzNWE3MDAzNDNlNmN6dTNhamhkbSIsInR5cGUiOiJrbm93bGVkZ2VDaGVjayIsIml0ZW1zIjpbeyJpZCI6ImNrdzNzeHU1bDAwMTUzZTZjaWI5eXUzaDgiLCJ0eXBlIjoiTVVMVElQTEVfQ0hPSUNFIiwidGl0bGUiOiI8cD5Ib3cgd291bGQgeW91IGludGVycHJldCB0aGlzIHN0dWR5PyZuYnNwOzwvcD4iLCJhbnN3ZXJzIjpbeyJpZCI6ImNrdzNzeHU1bDAwMTYzZTZjOG53YjlhNm4iLCJ0aXRsZSI6IjxwPlRoaXMgaXMgYSBub3JtYWwgc3R1ZHk8L3A+IiwiY29ycmVjdCI6ZmFsc2UsImZlZWRiYWNrIjoiPHA+VGhlcmUgYXJlIHNvbWUgYWJub3JtYWxpdGllcyBpbiB0aGUgc3Bpcm9tZXRyeS4gVGFrZSBhIGNsb3NlciBsb29rJm5ic3A7PC9wPiJ9LHsiaWQiOiJja3czc3h1NWwwMDE3M2U2Y2RlMWV5cHU2IiwidGl0bGUiOiI8cD5BbGV4YSBoYXMgcmVzdHJpY3RpdmUgbHVuZyBkaXNlYXNlJm5ic3A7PC9wPiIsImNvcnJlY3QiOmZhbHNlLCJmZWVkYmFjayI6IjxwPldoZW4gdGhlIEZWQyBhbmQgRkVWMSBhcmUgZGVjcmVhc2VkLCB0aGUgZGlzdGluY3Rpb24gYmV0d2VlbiBhbiBvYnN0cnVjdGl2ZSBhbmQgcmVzdHJpY3RpdmUgdmVudGlsYXRvcnkgcGF0dGVybiBkZXBlbmRzIG9uIHRoZSBhYnNvbHV0ZSBGRVYxL0ZWQyByYXRpby4gSWYgdGhlIGFic29sdXRlIEZFVjEvRlZDIHJhdGlvIGlzIG5vcm1hbCBvciBpbmNyZWFzZWQsIGEgcmVzdHJpY3RpdmUgdmVudGlsYXRvcnkgaW1wYWlybWVudCBtYXkgYmUgcHJlc2VudC4gSG93ZXZlciwgdG8gbWFrZSBhIGRlZmluaXRpdmUgZGlhZ25vc2lzIG9mIHJlc3RyaWN0aXZlIGx1bmcgZGlzZWFzZSwgdGhlIHBhdGllbnQgc2hvdWxkIGJlIHJlZmVycmVkIHRvIGEgcHVsbW9uYXJ5IGxhYm9yYXRvcnkgZm9yIGEgcGxldGh5c21vZ3JhcGh5Jm5ic3A7PC9wPiJ9LHsiaWQiOiJja3czdDRjZXIwMDM2M2U2YzhrYnNxMTNzIiwidGl0bGUiOiI8cD5BbGV4YSBoYXMgYWlyd2F5IG9ic3RydWN0aW9uIHRoYXQgaXMgcmVzcG9uc2l2ZSB0byBhIGJyb25jaG9kaWxhdG9yJm5ic3A7PC9wPiIsImNvcnJlY3QiOnRydWUsImZlZWRiYWNrIjoiPHA+Q29ycmVjdCEgQ29udGludWUgZm9yIGEgbW9yZSBkZXRhaWxlZCBleHBsYW5hdGlvbiZuYnNwOzwvcD4ifSx7ImlkIjoiY2t3M3Q0bDRnMDAzNzNlNmN5cWRsaDE5OSIsInRpdGxlIjoiPHA+SSYjMzk7bSBub3Qgc3VyZSZuYnNwOzwvcD4iLCJjb3JyZWN0IjpmYWxzZSwiZmVlZGJhY2siOiI8cD5UaGF0JiMzOTtzIG9rYXkhIFRoYXQmIzM5O3Mgd2h5IHlvdSBhcmUgdGFraW5nIHRoaXMgbW9kdWxlLiBDb250aW51ZSBmb3IgYSBtb3JlIGRldGFpbGVkIGV4cGxhbmF0aW9uPC9wPiJ9XSwiZmVlZGJhY2siOiIiLCJmZWVkYmFja1R5cGUiOiJDSE9JQ0UifV0sImZhbWlseSI6Imtub3dsZWRnZUNoZWNrIiwidmFyaWFudCI6Im11bHRpcGxlIGNob2ljZSIsInNldHRpbmdzIjp7InBhZGRpbmdUb3AiOjMsInBhZGRpbmdCb3R0b20iOjMsImJhY2tncm91bmRDb2xvciI6IiIsImVudHJhbmNlQW5pbWF0aW9uIjp0cnVlfX0seyJpZCI6ImNrdzN0c3lrZDAwMzIzZTZjM3picGJ2Y3kiLCJ0eXBlIjoiZGl2aWRlciIsIml0ZW1zIjpbeyJpZCI6ImNrdzN0a3BpNTAwMTAzZTZjNWhsZWptbHAiLCJ0eXBlIjoiY29tcGxldGVCbG9jayIsInRpdGxlIjoiQ09OVElOVUUiLCJidXR0b25Db2xvciI6ImJyYW5kIiwiY29tcGxldGVIaW50IjoiQ29tcGxldGUgdGhlIGNvbnRlbnQgYWJvdmUgYmVmb3JlIG1vdmluZyBvbi4ifV0sImZhbWlseSI6ImNvbnRpbnVlIiwidmFyaWFudCI6ImNvbnRpbnVlIiwic2V0dGluZ3MiOnsicGFkZGluZ1RvcCI6MywicGFkZGluZ0JvdHRvbSI6MywiYmFja2dyb3VuZENvbG9yIjoiIiwiZW50cmFuY2VBbmltYXRpb24iOnRydWV9fSx7ImlkIjoiY2t3M3RzenhjMDAzMzNlNmN1cXNnY2J5NCIsInR5cGUiOiJtdWx0aW1lZGlhIiwiaXRlbXMiOlt7ImlkIjoiY2t3M3RrcGk1MDAwdDNlNmN6dHhvdmR6aSIsIm1lZGlhIjp7InZpZGVvIjp7ImtleSI6ImtlbnNob3NwaXJvbWV0cnkubXA0IiwidXJsIjoidHJhbnNjb2RlZC05cE5KR3NSLXR1ZExaRmQ1LWtlbnNob3NwaXJvbWV0cnkubXA0IiwidHlwZSI6InZpZGVvIiwicG9zdGVyIjoia2Vuc2hvc3Bpcm9tZXRyeS5wbmciLCJkdXJhdGlvbiI6MjMwLCJpbnB1dEtleSI6InJpc2UlMkZjb3Vyc2VzJTJGY21vWFgwOFhTR3IxVVkwREd5Q2EwZkhaTGFPczdUeEglMkY5cE5KR3NSLXR1ZExaRmQ1LWtlbnNob3NwaXJvbWV0cnkubXA0IiwidGh1bWJuYWlsIjoiaHR0cHM6Ly9pbWFnZXMuYXJ0aWN1bGF0ZS5jb20vZjpqcGcsYjpmZmYsdzoxMDAsaDoxMDAsczpjb3Zlci9yaXNlL2NvdXJzZXMvY21vWFgwOFhTR3IxVVkwREd5Q2EwZkhaTGFPczdUeEgvdHJhbnNjb2RlZC05cE5KR3NSLXR1ZExaRmQ1LWtlbnNob3NwaXJvbWV0cnktMDAwMDEucG5nIiwib3JpZ2luYWxVcmwiOiJrZW5zaG9zcGlyb21ldHJ5Lm1wNCIsInRyYW5zY29kZUlkIjoiMTYzODgzNTUwNzY4NS1mdjBvM3oifX0sImNhcHRpb24iOiIifV0sImZhbWlseSI6Im11bHRpbWVkaWEiLCJ2YXJpYW50IjoidmlkZW8iLCJzZXR0aW5ncyI6eyJwYWRkaW5nVG9wIjozLCJwYWRkaW5nQm90dG9tIjozLCJiYWNrZ3JvdW5kQ29sb3IiOiIiLCJlbnRyYW5jZUFuaW1hdGlvbiI6dHJ1ZX19LHsiaWQiOiJja3c1YmM3azMwMDNiM2U2ajVwZzNnOHU5IiwidHlwZSI6ImRpdmlkZXIiLCJpdGVtcyI6W3siaWQiOiJja3c1OGJ3djYwMDEwM2U2anR1dzR0d3ZlIiwidHlwZSI6ImNvbXBsZXRlQmxvY2siLCJ0aXRsZSI6IkNPTlRJTlVFIiwiYnV0dG9uQ29sb3IiOiJicmFuZCIsImNvbXBsZXRlSGludCI6IkNvbXBsZXRlIHRoZSBjb250ZW50IGFib3ZlIGJlZm9yZSBtb3Zpbmcgb24uIn1dLCJmYW1pbHkiOiJjb250aW51ZSIsInZhcmlhbnQiOiJjb250aW51ZSIsInNldHRpbmdzIjp7InBhZGRpbmdUb3AiOjMsInBhZGRpbmdCb3R0b20iOjMsImJhY2tncm91bmRDb2xvciI6IiIsImVudHJhbmNlQW5pbWF0aW9uIjp0cnVlfX0seyJpZCI6ImNrdzVic3N2NzAwM2UzZTZqNDk2ejJ4cW4iLCJ0eXBlIjoidGV4dCIsIml0ZW1zIjpbeyJpZCI6ImNrdzU4Ynd2NjAwMjkzZTZqdzN1YmY0czAiLCJoZWFkaW5nIjoiPHA+PHN0cm9uZz5CYXNlZCBvbiBoZXIgc3Bpcm9tZXRyeSBhbmQgc3ltcHRvbXMsIHlvdSB0ZWxsIEFsZXhhJiMzOTtzIGdyYW5kbWEgdGhhdCBzaGUgaGFzIGFzdGhtYTwvc3Ryb25nPjwvcD4ifV0sImZhbWlseSI6InRleHQiLCJ2YXJpYW50Ijoic3ViaGVhZGluZyIsInNldHRpbmdzIjp7InBhZGRpbmdUb3AiOjMsInBhZGRpbmdCb3R0b20iOjAsImJhY2tncm91bmRDb2xvciI6IiIsImVudHJhbmNlQW5pbWF0aW9uIjp0cnVlfX0seyJpZCI6ImNrdzViY2ljazAwM2MzZTZqdHdwZGVhdG4iLCJ0eXBlIjoiaW50ZXJhY3RpdmUiLCJpdGVtcyI6W3siaWQiOiJja3c1OGJ3djYwMDFxM2U2amM2NTQ2djd3IiwidGl0bGUiOiJTY2VuZSAxIiwic2xpZGVzIjpbeyJpZCI6ImNrdzU4Ynd2NjAwMXMzZTZqMTRsbmFhZmoiLCJnb1RvIjoiZW5kIiwidHlwZSI6ImRpYWxvZ3VlIiwidGl0bGUiOm51bGwsImVtb3Rpb24iOiJzdHJlc3NlZCIsIm5leHRTbGlkZSI6bnVsbCwicmVzcG9uc2VzIjpbXSwiZGVzY3JpcHRpb24iOiI8cD5XaGF0IGlzIGFzdGhtYSBhbmQgaG93IGJhZCBpcyBpdD88L3A+IiwiaGFzQ2hhcmFjdGVyIjp0cnVlfV0sImNoYXJhY3RlciI6eyJpZCI6InBob3RvLWZlbWFsZS0wMDAyMiIsInNyYyI6Imh0dHBzOi8vY2RuLmFydGljdWxhdGUuY29tL2NvbnRlbnQtcGFzcy91cGxvYWRzLzlzYXMyZjRrZDJZeUF5ZWMvbGl6LWRyb3AucG5nIiwibmFtZSI6IkxpeiIsInBvc2VzIjp7ImFuZ3J5Ijp7ImlkIjoiMjE1Iiwia2V5IjoiY29udGVudC1wYXNzL3VwbG9hZHMvOWtTVUhXWW8zMmhlSU5aUC8yMTVfZnVsbC5wbmciLCJzcmMiOiJmNkRKTm9sLUdfNEFYLXlyXzIxNV9mdWxsLnBuZyIsImZpbHRlcnMiOlt7Im5hbWUiOiJpbXBvcnRhbnQiLCJ2YWx1ZSI6Im5vIn0seyJuYW1lIjoiZW1vdGlvbiIsInZhbHVlIjoibmVnYXRpdmUifSx7Im5hbWUiOiJyaXNlX2Vtb3Rpb24iLCJ2YWx1ZSI6ImFuZ3J5In0seyJuYW1lIjoic3R5bGUiLCJ2YWx1ZSI6Imxpc3RlbmluZyJ9LHsibmFtZSI6InN0eWxlIiwidmFsdWUiOiJyZWFjdGluZyJ9XSwidGh1bWJuYWlsIjoiaHR0cHM6Ly9jZG4uYXJ0aWN1bGF0ZS5jb20vY29udGVudC1wYXNzL3VwbG9hZHMvRkJLaDFQOTd6b3hjMXNlMS9Xc0dxZGpvSmxWdm5JMXY1LmpwZyIsInRodW1ibmFpbEtleSI6ImNvbnRlbnQtcGFzcy91cGxvYWRzL0ZCS2gxUDk3em94YzFzZTEvV3NHcWRqb0psVnZuSTF2NS5qcGcifSwiaGFwcHkiOnsiaWQiOiIxMDciLCJrZXkiOiJjb250ZW50LXBhc3MvdXBsb2Fkcy9LdDZuWGFoTTl4V0UwOWV5LzEwN19mdWxsLnBuZyIsInNyYyI6Im9MWlNBYmVBdUpidndGQ0RfMTA3X2Z1bGwucG5nIiwiZmlsdGVycyI6W3sibmFtZSI6ImltcG9ydGFudCIsInZhbHVlIjoibm8ifSx7Im5hbWUiOiJlbW90aW9uIiwidmFsdWUiOiJwb3NpdGl2ZSJ9LHsibmFtZSI6InJpc2VfZW1vdGlvbiIsInZhbHVlIjoiaGFwcHkifSx7Im5hbWUiOiJzdHlsZSIsInZhbHVlIjoibmV1dHJhbCJ9LHsibmFtZSI6InN0eWxlIiwidmFsdWUiOiJsaXN0ZW5pbmcifV0sInRodW1ibmFpbCI6Imh0dHBzOi8vY2RuLmFydGljdWxhdGUuY29tL2NvbnRlbnQtcGFzcy91cGxvYWRzL0c1YzE4emVjTDJmQ083WWYvZS0xWUotY3lmTlhpSXhFSS5qcGciLCJ0aHVtYm5haWxLZXkiOiJjb250ZW50LXBhc3MvdXBsb2Fkcy9HNWMxOHplY0wyZkNPN1lmL2UtMVlKLWN5Zk5YaUl4RUkuanBnIn0sImFza2luZyI6eyJpZCI6IjE1OCIsImtleSI6ImNvbnRlbnQtcGFzcy91cGxvYWRzL3gwbGNENV8wbVlNWm5jX1AvMTU4X2Z1bGwucG5nIiwic3JjIjoiSHFBczZFSlhVdDcxMnlSMl8xNThfZnVsbC5wbmciLCJmaWx0ZXJzIjpbeyJuYW1lIjoiaW1wb3J0YW50IiwidmFsdWUiOiJubyJ9LHsibmFtZSI6ImVtb3Rpb24iLCJ2YWx1ZSI6Im5ldXRyYWwifSx7Im5hbWUiOiJlbW90aW9uIiwidmFsdWUiOiJuZWdhdGl2ZSJ9LHsibmFtZSI6InJpc2VfZW1vdGlvbiIsInZhbHVlIjoiYXNraW5nIn0seyJuYW1lIjoic3R5bGUiLCJ2YWx1ZSI6InRhbGtpbmcifSx7Im5hbWUiOiJzdHlsZSIsInZhbHVlIjoiZ2VzdHVyaW5nIn0seyJuYW1lIjoic3R5bGUiLCJ2YWx1ZSI6InByZXNlbnRpbmcifSx7Im5hbWUiOiJzdHlsZSIsInZhbHVlIjoicmVhY3RpbmcifSx7Im5hbWUiOiJzdHlsZSIsInZhbHVlIjoicmlnaHRfYWxpZ25lZCJ9XSwidGh1bWJuYWlsIjoiaHR0cHM6Ly9jZG4uYXJ0aWN1bGF0ZS5jb20vY29udGVudC1wYXNzL3VwbG9hZHMvdWRNR0N0OE9lNnJyTF9aNi95U01nR214T2V3UlByU0tULmpwZyIsInRodW1ibmFpbEtleSI6ImNvbnRlbnQtcGFzcy91cGxvYWRzL3VkTUdDdDhPZTZyckxfWjYveVNNZ0dteE9ld1JQclNLVC5qcGcifSwiYWxhcm1lZCI6eyJpZCI6IjE4NyIsImtleSI6ImNvbnRlbnQtcGFzcy91cGxvYWRzLzg2Rld3LU1JUkh1S0pzWFIvMTg3X2Z1bGwucG5nIiwic3JjIjoiSm9aVlFTZDdKeEtobWFUUV8xODdfZnVsbC5wbmciLCJmaWx0ZXJzIjpbeyJuYW1lIjoiaW1wb3J0YW50IiwidmFsdWUiOiJubyJ9LHsibmFtZSI6ImVtb3Rpb24iLCJ2YWx1ZSI6InBvc2l0aXZlIn0seyJuYW1lIjoiZW1vdGlvbiIsInZhbHVlIjoibmVnYXRpdmUifSx7Im5hbWUiOiJyaXNlX2Vtb3Rpb24iLCJ2YWx1ZSI6ImFsYXJtZWQifSx7Im5hbWUiOiJzdHlsZSIsInZhbHVlIjoicmVhY3RpbmcifSx7Im5hbWUiOiJzdHlsZSIsInZhbHVlIjoiZ2VzdHVyaW5nIn1dLCJ0aHVtYm5haWwiOiJodHRwczovL2Nkbi5hcnRpY3VsYXRlLmNvbS9jb250ZW50LXBhc3MvdXBsb2Fkcy9MT0M2YVZGRmQ0ZjJocnBIL0oxUU00VVY0WmdKa0ZtY0wuanBnIiwidGh1bWJuYWlsS2V5IjoiY29udGVudC1wYXNzL3VwbG9hZHMvTE9DNmFWRkZkNGYyaHJwSC9KMVFNNFVWNFpnSmtGbWNMLmpwZyJ9LCJuZXV0cmFsIjp7ImlkIjoiMTA2Iiwia2V5IjoiY29udGVudC1wYXNzL3VwbG9hZHMvVk4zcHI4NlFRLU5EOV9WSy8xMDZfZnVsbC5wbmciLCJzcmMiOiJJUi03a2RURU5JdVlnTWxpXzEwNl9mdWxsLnBuZyIsImZpbHRlcnMiOlt7Im5hbWUiOiJpbXBvcnRhbnQiLCJ2YWx1ZSI6Im5vIn0seyJuYW1lIjoiZW1vdGlvbiIsInZhbHVlIjoibmV1dHJhbCJ9LHsibmFtZSI6InJpc2VfZW1vdGlvbiIsInZhbHVlIjoibmV1dHJhbCJ9LHsibmFtZSI6InN0eWxlIiwidmFsdWUiOiJuZXV0cmFsIn0seyJuYW1lIjoic3R5bGUiLCJ2YWx1ZSI6Imxpc3RlbmluZyJ9XSwidGh1bWJuYWlsIjoiaHR0cHM6Ly9jZG4uYXJ0aWN1bGF0ZS5jb20vY29udGVudC1wYXNzL3VwbG9hZHMvY2ozVHBCNUJuSlFUVFRibi9DbnJxLWVPWTg2UzNFczdhLmpwZyIsInRodW1ibmFpbEtleSI6ImNvbnRlbnQtcGFzcy91cGxvYWRzL2NqM1RwQjVCbkpRVFRUYm4vQ25ycS1lT1k4NlMzRXM3YS5qcGcifSwidGFsa2luZyI6eyJpZCI6IjE1NiIsImtleSI6ImNvbnRlbnQtcGFzcy91cGxvYWRzLzhrdDE5V09hVTJYX3FzRjIvMTU2X2Z1bGwucG5nIiwic3JjIjoiVGxKMV9UR3R2Zm81Zkd6WF8xNTZfZnVsbC5wbmciLCJmaWx0ZXJzIjpbeyJuYW1lIjoiaW1wb3J0YW50IiwidmFsdWUiOiJubyJ9LHsibmFtZSI6ImVtb3Rpb24iLCJ2YWx1ZSI6Im5ldXRyYWwifSx7Im5hbWUiOiJlbW90aW9uIiwidmFsdWUiOiJuZWdhdGl2ZSJ9LHsibmFtZSI6InJpc2VfZW1vdGlvbiIsInZhbHVlIjoidGFsa2luZyJ9LHsibmFtZSI6InN0eWxlIiwidmFsdWUiOiJ0YWxraW5nIn0seyJuYW1lIjoic3R5bGUiLCJ2YWx1ZSI6Imdlc3R1cmluZyJ9LHsibmFtZSI6InN0eWxlIiwidmFsdWUiOiJwcmVzZW50aW5nIn0seyJuYW1lIjoic3R5bGUiLCJ2YWx1ZSI6InJlYWN0aW5nIn1dLCJ0aHVtYm5haWwiOiJodHRwczovL2Nkbi5hcnRpY3VsYXRlLmNvbS9jb250ZW50LXBhc3MvdXBsb2Fkcy9BX1lIRmJ6Z1Eyc19HN01uL1kzdE9zZ2RBRlUxODI3UEkuanBnIiwidGh1bWJuYWlsS2V5IjoiY29udGVudC1wYXNzL3VwbG9hZHMvQV9ZSEZiemdRMnNfRzdNbi9ZM3RPc2dkQUZVMTgyN1BJLmpwZyJ9LCJ3b3JyaWVkIjp7ImlkIjoiMTk4Iiwia2V5IjoiY29udGVudC1wYXNzL3VwbG9hZHMvNXI3djhKUFlXWnhCLTk3Xy8xOThfZnVsbC5wbmciLCJzcmMiOiJJX3VqNnFwREpiLVZWeVNJXzE5OF9mdWxsLnBuZyIsImZpbHRlcnMiOlt7Im5hbWUiOiJpbXBvcnRhbnQiLCJ2YWx1ZSI6Im5vIn0seyJuYW1lIjoiZW1vdGlvbiIsInZhbHVlIjoibmV1dHJhbCJ9LHsibmFtZSI6InJpc2VfZW1vdGlvbiIsInZhbHVlIjoid29ycmllZCJ9LHsibmFtZSI6InN0eWxlIiwidmFsdWUiOiJ0YWxraW5nIn0seyJuYW1lIjoic3R5bGUiLCJ2YWx1ZSI6Imxpc3RlbmluZyJ9LHsibmFtZSI6InN0eWxlIiwidmFsdWUiOiJyZWFjdGluZyJ9LHsibmFtZSI6InN0eWxlIiwidmFsdWUiOiJnZXN0dXJpbmcifV0sInRodW1ibmFpbCI6Imh0dHBzOi8vY2RuLmFydGljdWxhdGUuY29tL2NvbnRlbnQtcGFzcy91cGxvYWRzL1JIbWlGakpnQmZvQ0ZtM3MvV0E3cDNnS3FlRllVSURDby5qcGciLCJ0aHVtYm5haWxLZXkiOiJjb250ZW50LXBhc3MvdXBsb2Fkcy9SSG1pRmpKZ0Jmb0NGbTNzL1dBN3AzZ0txZUZZVUlEQ28uanBnIn0sImNvbmZ1c2VkIjp7ImlkIjoiMjA5Iiwia2V5IjoiY29udGVudC1wYXNzL3VwbG9hZHMvQTNLeGY4SWlTTHFlbVVCNC8yMDlfZnVsbC5wbmciLCJzcmMiOiI1UTZOT2czdS1JLVNlWVVKXzIwOV9mdWxsLnBuZyIsImZpbHRlcnMiOlt7Im5hbWUiOiJpbXBvcnRhbnQiLCJ2YWx1ZSI6Im5vIn0seyJuYW1lIjoiZW1vdGlvbiIsInZhbHVlIjoibmV1dHJhbCJ9LHsibmFtZSI6ImVtb3Rpb24iLCJ2YWx1ZSI6Im5lZ2F0aXZlIn0seyJuYW1lIjoicmlzZV9lbW90aW9uIiwidmFsdWUiOiJjb25mdXNlZCJ9LHsibmFtZSI6InN0eWxlIiwidmFsdWUiOiJ0YWxraW5nIn0seyJuYW1lIjoic3R5bGUiLCJ2YWx1ZSI6InJlYWN0aW5nIn0seyJuYW1lIjoic3R5bGUiLCJ2YWx1ZSI6Imdlc3R1cmluZyJ9XSwidGh1bWJuYWlsIjoiaHR0cHM6Ly9jZG4uYXJ0aWN1bGF0ZS5jb20vY29udGVudC1wYXNzL3VwbG9hZHMvYWpZT3FUQVZEUC1vTjB3cy9LU19qYmZGb3NyamhTVDdkLmpwZyIsInRodW1ibmFpbEtleSI6ImNvbnRlbnQtcGFzcy91cGxvYWRzL2FqWU9xVEFWRFAtb04wd3MvS1NfamJmRm9zcmpoU1Q3ZC5qcGcifSwic3RyZXNzZWQiOnsiaWQiOiIxODUiLCJrZXkiOiJjb250ZW50LXBhc3MvdXBsb2Fkcy9yVzREbmVrU1g4VkhqYnlBLzE4NV9mdWxsLnBuZyIsInNyYyI6IkJMZ3F0cVljbHY0SmxNNWxfMTg1X2Z1bGwucG5nIiwiZmlsdGVycyI6W3sibmFtZSI6ImltcG9ydGFudCIsInZhbHVlIjoibm8ifSx7Im5hbWUiOiJlbW90aW9uIiwidmFsdWUiOiJuZXV0cmFsIn0seyJuYW1lIjoiZW1vdGlvbiIsInZhbHVlIjoibmVnYXRpdmUifSx7Im5hbWUiOiJyaXNlX2Vtb3Rpb24iLCJ2YWx1ZSI6InN0cmVzc2VkIn0seyJuYW1lIjoic3R5bGUiLCJ2YWx1ZSI6InJlYWN0aW5nIn0seyJuYW1lIjoic3R5bGUiLCJ2YWx1ZSI6InRoaW5raW5nIn1dLCJ0aHVtYm5haWwiOiJodHRwczovL2Nkbi5hcnRpY3VsYXRlLmNvbS9jb250ZW50LXBhc3MvdXBsb2Fkcy9JUlNaWk5mUTBIZTZHbU9DL2g1bHpadFdqWEdLSENqSFcuanBnIiwidGh1bWJuYWlsS2V5IjoiY29udGVudC1wYXNzL3VwbG9hZHMvSVJTWlpOZlEwSGU2R21PQy9oNWx6WnRXalhHS0hDakhXLmpwZyJ9LCJ0aGlua2luZyI6eyJpZCI6IjIxOSIsImtleSI6ImNvbnRlbnQtcGFzcy91cGxvYWRzL1N6LTVxaWhYTFJIeWRoWUQvMjE5X2Z1bGwucG5nIiwic3JjIjoiQzBaTDZiVVZHdWlGU3VPb18yMTlfZnVsbC5wbmciLCJmaWx0ZXJzIjpbeyJuYW1lIjoiaW1wb3J0YW50IiwidmFsdWUiOiJubyJ9LHsibmFtZSI6ImVtb3Rpb24iLCJ2YWx1ZSI6Im5ldXRyYWwifSx7Im5hbWUiOiJyaXNlX2Vtb3Rpb24iLCJ2YWx1ZSI6InRoaW5raW5nIn0seyJuYW1lIjoic3R5bGUiLCJ2YWx1ZSI6Imxpc3RlbmluZyJ9LHsibmFtZSI6InN0eWxlIiwidmFsdWUiOiJ0aGlua2luZyJ9LHsibmFtZSI6InN0eWxlIiwidmFsdWUiOiJyaWdodF9hbGlnbmVkIn1dLCJ0aHVtYm5haWwiOiJodHRwczovL2Nkbi5hcnRpY3VsYXRlLmNvbS9jb250ZW50LXBhc3MvdXBsb2Fkcy92RkluSWdyMy02U21GcDUzL1QtTmFrT0hndHBrdzBSX20uanBnIiwidGh1bWJuYWlsS2V5IjoiY29udGVudC1wYXNzL3VwbG9hZHMvdkZJbklncjMtNlNtRnA1My9ULU5ha09IZ3Rwa3cwUl9tLmpwZyJ9LCJzdXJwcmlzZWQiOnsiaWQiOiIxNzEiLCJrZXkiOiJjb250ZW50LXBhc3MvdXBsb2Fkcy9HOHEwTkp4UjdNTVNzZWdrLzE3MV9mdWxsLnBuZyIsInNyYyI6IndYLWVZN0d4YzhZM3NiT0VfMTcxX2Z1bGwucG5nIiwiZmlsdGVycyI6W3sibmFtZSI6ImltcG9ydGFudCIsInZhbHVlIjoibm8ifSx7Im5hbWUiOiJlbW90aW9uIiwidmFsdWUiOiJwb3NpdGl2ZSJ9LHsibmFtZSI6InJpc2VfZW1vdGlvbiIsInZhbHVlIjoic3VycHJpc2VkIn0seyJuYW1lIjoic3R5bGUiLCJ2YWx1ZSI6InRhbGtpbmcifSx7Im5hbWUiOiJzdHlsZSIsInZhbHVlIjoicmVhY3RpbmcifSx7Im5hbWUiOiJzdHlsZSIsInZhbHVlIjoiZ2VzdHVyaW5nIn1dLCJ0aHVtYm5haWwiOiJodHRwczovL2Nkbi5hcnRpY3VsYXRlLmNvbS9jb250ZW50LXBhc3MvdXBsb2Fkcy9tbzExejZQSG9kZXVlcktFL3BIUmZBV2dySGtERm9tWVUuanBnIiwidGh1bWJuYWlsS2V5IjoiY29udGVudC1wYXNzL3VwbG9hZHMvbW8xMXo2UEhvZGV1ZXJLRS9wSFJmQVdnckhrREZvbVlVLmpwZyJ9LCJkaXNhcHBvaW50ZWQiOnsiaWQiOiIxOTQiLCJrZXkiOiJjb250ZW50LXBhc3MvdXBsb2Fkcy92eEFnMzF6Zkx5Q1JmMjdxLzE5NF9mdWxsLnBuZyIsInNyYyI6InR6NExCVEYteTFuVUxTbHVfMTk0X2Z1bGwucG5nIiwiZmlsdGVycyI6W3sibmFtZSI6ImltcG9ydGFudCIsInZhbHVlIjoibm8ifSx7Im5hbWUiOiJlbW90aW9uIiwidmFsdWUiOiJuZXV0cmFsIn0seyJuYW1lIjoiZW1vdGlvbiIsInZhbHVlIjoibmVnYXRpdmUifSx7Im5hbWUiOiJyaXNlX2Vtb3Rpb24iLCJ2YWx1ZSI6ImRpc2FwcG9pbnRlZCJ9LHsibmFtZSI6InN0eWxlIiwidmFsdWUiOiJ0YWxraW5nIn0seyJuYW1lIjoic3R5bGUiLCJ2YWx1ZSI6Imxpc3RlbmluZyJ9LHsibmFtZSI6InN0eWxlIiwidmFsdWUiOiJyZWFjdGluZyJ9XSwidGh1bWJuYWlsIjoiaHR0cHM6Ly9jZG4uYXJ0aWN1bGF0ZS5jb20vY29udGVudC1wYXNzL3VwbG9hZHMvRTJRbFgyck5ibU9Uc3NrQi9NWmVCQzdmQ0J2SUxraEpOLmpwZyIsInRodW1ibmFpbEtleSI6ImNvbnRlbnQtcGFzcy91cGxvYWRzL0UyUWxYMnJOYm1PVHNza0IvTVplQkM3ZkNCdklMa2hKTi5qcGcifX19LCJiYWNrZ3JvdW5kIjp7Im1lZGlhIjp7ImltYWdlIjp7ImtleSI6ImFzc2V0cy9yaXNlL2Fzc2V0cy9ibG9jay1kZWZhdWx0cy9iYWNrZ3JvdW5kcy9ob3RlbC5qcGciLCJzcmMiOiJOekJQRjgvaG90ZWwuanBnIiwidHlwZSI6ImltYWdlIiwidGh1bWJuYWlsIjoiaHR0cHM6Ly9hcnRpY3VsYXRldXNlcmNvbnRlbnQuY29tL2Fzc2V0cy9yaXNlL2Fzc2V0cy9ibG9jay1kZWZhdWx0cy9iYWNrZ3JvdW5kcy9ob3RlbF90aHVtYi5qcGciLCJvcmlnaW5hbFVybCI6ImhvdGVsLmpwZyJ9fX19XSwiZmFtaWx5IjoiaW50ZXJhY3RpdmUtZnVsbHNjcmVlbiIsInZhcmlhbnQiOiJzY2VuYXJpbyIsInNldHRpbmdzIjp7Im1lZGlhV2lkdGgiOiIxIiwicGFkZGluZ1RvcCI6Mywiem9vbU9uQ2xpY2siOnRydWUsInBhZGRpbmdCb3R0b20iOjMsImJhY2tncm91bmRDb2xvciI6IiNmZmZmZmYiLCJlbnRyYW5jZUFuaW1hdGlvbiI6dHJ1ZSwicHJldmVudER1cGxpY2F0ZUlkR2VuZXJhdGlvbiI6dHJ1ZX19XSwibWVkaWEiOnt9LCJwaWxlcyI6W10sInNldHRpbmdzIjp7fSwiZHVwbGljYXRlZEZyb21JZCI6IiIsImRlbGV0ZWQiOmZhbHNlLCJjcmVhdGVkQXQiOiIyMDIxLTExLTE3VDE3OjI4OjU4Ljk4NVoiLCJ1cGRhdGVkQXQiOiIyMDIzLTA3LTA0VDE1OjU3OjI4LjAzN1oiLCJsYXN0VXBkYXRlZEJ5IjoiYWlkfDFkYjkyYWU1LTdlOTEtNGI3Yy04YWE4LWY2OGIyY2MzYmY0YiIsInJlYWR5Ijp0cnVlLCJwb3NpdGlvbiI6bnVsbCwidHJhbnNmZXJyZWRBdCI6bnVsbCwiaXNQYXJ0bmVyQ29udGVudEF1dGhvciI6bnVsbCwiaGVhZGVySW1hZ2UiOnt9LCJzb3VyY2VMZXNzb25Mb2NhbGVJZCI6bnVsbCwiZXhwZXJpbWVudHMiOm51bGx9LHsiaWQiOiJwS01uci16Z0hMQWg4ckROOGxCVDViSkxLLTlpN1hnUyIsIm9yaWdpbmFsSWQiOm51bGwsImF1dGhvciI6ImFpZHwxZGI5MmFlNS03ZTkxLTRiN2MtOGFhOC1mNjhiMmNjM2JmNGIiLCJzZWxlY3RlZEF1dGhvcklkIjoiYWlkfDFkYjkyYWU1LTdlOTEtNGI3Yy04YWE4LWY2OGIyY2MzYmY0YiIsImNvdXJzZUlkIjoiY21vWFgwOFhTR3IxVVkwREd5Q2EwZkhaTGFPczdUeEgiLCJ0aXRsZSI6IldoYXQgaXMgQXN0aG1hPyIsImRlc2NyaXB0aW9uIjoiIiwidHlwZSI6ImJsb2NrcyIsImljb24iOiJBcnRpY2xlIiwiaXRlbXMiOlt7ImlkIjoiY2t3NWJ3a2U4MDAzMzNlNmM0M2k5dXExaiIsInR5cGUiOiJkaXZpZGVyIiwiaXRlbXMiOltdLCJmYW1pbHkiOiJkaXZpZGVyIiwidmFyaWFudCI6Im51bWJlcmVkIGRpdmlkZXIiLCJzZXR0aW5ncyI6eyJwYWRkaW5nVG9wIjozLCJwYWRkaW5nQm90dG9tIjozLCJiYWNrZ3JvdW5kQ29sb3IiOiIiLCJlbnRyYW5jZUFuaW1hdGlvbiI6dHJ1ZX19LHsiaWQiOiJja3c1YmFyOXUwMDM0M2U2amIxejZieW9pIiwidHlwZSI6ImltYWdlIiwiaXRlbXMiOlt7ImlkIjoiY2t3NThid3Y2MDAyazNlNmp5bGRzYmozNiIsIm1lZGlhIjp7ImltYWdlIjp7ImtleSI6InJpc2UvY291cnNlcy9jbW9YWDA4WFNHcjFVWTBER3lDYTBmSFpMYU9zN1R4SC9EMXNieFdqRUNWWndPTTVuLW5vdW4tYXN0aG1hLW1lZGljYXRpb25zLTI5NzM2OTYuc3ZnIiwidHlwZSI6ImltYWdlIiwiY3J1c2hlZEtleSI6Im5vdW4tYXN0aG1hLW1lZGljYXRpb25zLTI5NzM2OTYuc3ZnIiwib3JpZ2luYWxVcmwiOiJub3VuLWFzdGhtYS1tZWRpY2F0aW9ucy0yOTczNjk2LnN2ZyIsInVzZUNydXNoZWRLZXkiOnRydWV9fSwiY2FwdGlvbiI6IjxwPiZsZHF1bzthc3RobWEgbWVkaWNhdGlvbiZyZHF1bzsgaWNvbiBieSBTdGFydCB1cCBncmFwaGljIGRlc2lnbiBmcm9tIE5vdW4gUHJvamVjdCBDQyBCWSAzLjAgPC9wPiIsInBhcmFncmFwaCI6IjxwPjxzdHJvbmc+PHNwYW4gc3R5bGU9XCJmb250LXNpemU6IDI2cHg7XCI+RmFzdCBGYWN0czwvc3Bhbj48L3N0cm9uZz48L3A+PHVsPjxsaT5Bc3RobWEgaXMgdGhlIGxlYWRpbmcgY2F1c2Ugb2YgY2hyb25pYyBkaXNlYXNlIGluIGNoaWxkcmVuPHN1cD4xPC9zdXA+PC9saT48bGk+TW9yZSB0aGFuIDI1IG1pbGxpb24gQW1lcmljYW5zIGhhdmUgYXN0aG1hLiBBYm91dCA3LjclIG9mIGFkdWx0cyBhbmQgOC40JSBvZiBjaGlsZHJlbi4gQ3VycmVudGx5LCB0aGVyZSBhcmUgYWJvdXQgNi4yIG1pbGxpb24gY2hpbGRyZW4gdW5kZXIgdGhlIGFnZSBvZiAxOCB3aXRoIGFzdGhtYTxzdXA+MTwvc3VwPjwvbGk+PGxpPkluIDIwMTUsIDQ3LjUlIG9mIGNoaWxkcmVuIGFnZSAxOCBhbmQgeW91bmdlciB3aG8gaGFkIGFzdGhtYSByZXBvcnRlZCBoYXZpbmcgb25lIG9yIG1vcmUgYXN0aG1hIGF0dGFja3MgaW4gdGhlIHBhc3QgeWVhcjxzdXA+Mjwvc3VwPjwvbGk+PGxpPkFtb25nIGNoaWxkcmVuIDUtMTcgeWVhcnMgb2xkLCBhc3RobWEgaXMgb25lIG9mIHRoZSB0b3AgY2F1c2VzIG9mIG1pc3NlZCBzY2hvb2wgZGF5cy4gSW4gMjAxMywgaXQgYWNjb3VudGVkIGZvciBtb3JlIHRoYW4gMTMuOCBtaWxsaW9uIG1pc3NlZCBzY2hvb2wgZGF5czxzdXA+Mjwvc3VwPjwvbGk+PC91bD48cD5SZWZlcmVuY2VzOiZuYnNwOzwvcD48cD4xLiBOYXRpb25hbCBDZW50ZXIgZm9yIEhlYWx0aCBTdGF0aXN0aWNzLiAoMjAyMykuIDIwMjIgTkhJUyBDaGlsZCBTdW1tYXJ5IEhlYWx0aCBTdGF0aXN0aWNzLiBVLlMuIERlcGFydG1lbnQgb2YgSGVhbHRoIGFuZCBIdW1hbiBTZXJ2aWNlcy4gPGEgaHJlZj1cImh0dHBzOi8vZGF0YS5jZGMuZ292L2Qvd3h6Ny1la3o5XCIgcmVsPVwibm9vcGVuZXIgbm9yZWZlcnJlclwiIHRhcmdldD1cIl9ibGFua1wiPmh0dHBzOi8vZGF0YS5jZGMuZ292L2Qvd3h6Ny1la3o5PC9hPjwvcD48cD4yLiBGZXJyYW50ZSwgRy4sICZhbXA7IExhIEdydXR0YSwgUy4gKDIwMTgpLiBUaGUgQnVyZGVuIG9mIFBlZGlhdHJpYyBBc3RobWEuIEZyb250aWVycyBpbiBQZWRpYXRyaWNzLCA2LiBodHRwczovL2RvaS5vcmcvMTAuMzM4OS9mcGVkLjIwMTguMDAxODY8L3A+In1dLCJmYW1pbHkiOiJpbWFnZSIsInZhcmlhbnQiOiJ0ZXh0IGFzaWRlIiwic2V0dGluZ3MiOnsib3BhY2l0eSI6MC41LCJwYWRkaW5nVG9wIjozLCJ6b29tT25DbGljayI6dHJ1ZSwib3BhY2l0eUNvbG9yIjoiIzAwMDAwMCIsImltYWdlUG9zaXRpb24iOiJyaWdodCIsInBhZGRpbmdCb3R0b20iOjMsImJhY2tncm91bmRDb2xvciI6IiIsImVudHJhbmNlQW5pbWF0aW9uIjp0cnVlfX0seyJpZCI6ImNrdzVjMWRkMTAwMzUzZTZjZTMxdzd5b3oiLCJ0eXBlIjoiZGl2aWRlciIsIml0ZW1zIjpbXSwiZmFtaWx5IjoiZGl2aWRlciIsInZhcmlhbnQiOiJudW1iZXJlZCBkaXZpZGVyIiwic2V0dGluZ3MiOnsicGFkZGluZ1RvcCI6MywicGFkZGluZ0JvdHRvbSI6MywiYmFja2dyb3VuZENvbG9yIjoiIiwiZW50cmFuY2VBbmltYXRpb24iOnRydWV9fSx7ImlkIjoiY2t3NWNqYWw4MDAzOTNlNmNkY2h2a3B2cCIsInR5cGUiOiJpbWFnZSIsIml0ZW1zIjpbeyJpZCI6ImNrdzVidHk0cDAwMmszZTZjOHJ0MGE2dnMiLCJtZWRpYSI6eyJpbWFnZSI6eyJrZXkiOiJyaXNlL2NvdXJzZXMvY21vWFgwOFhTR3IxVVkwREd5Q2EwZkhaTGFPczdUeEgvY2x5RnVNenJTV0o2ODJIYS1pU3RvY2stMTA4MjM0NzA2NC5qcGciLCJ0eXBlIjoiaW1hZ2UiLCJjcnVzaGVkS2V5IjoiaVN0b2NrLTEwODIzNDcwNjQuanBnIiwib3JpZ2luYWxVcmwiOiJpU3RvY2stMTA4MjM0NzA2NC5qcGciLCJ1c2VDcnVzaGVkS2V5Ijp0cnVlfX0sImNhcHRpb24iOiI8cD5hc3RobWEgaW5oYWxlciwgaXN0b2NrIHBob3RvOiBhZHZlbnR0cjwvcD4iLCJwYXJhZ3JhcGgiOiI8cD48c3BhbiBzdHlsZT1cImZvbnQtc2l6ZTogMjZweDtcIj48c3Ryb25nPlBhdGhvcGh5c2lvbG9neTwvc3Ryb25nPjwvc3Bhbj48L3A+PHA+QXN0aG1hIGlzIGEgY2hyb25pYyBpbmZsYW1tYXRvcnkgZGlzb3JkZXIgb2YgdGhlIGFpcndheXMgaW4gd2hpY2ggbWFueSBjZWxscyBhbmQgY2VsbHVsYXIgZWxlbWVudHMgcGxheSBhIHJvbGU6IGluIHBhcnRpY3VsYXIsIG1hc3QgY2VsbHMsIGVvc2lub3BoaWxzLCBUIGx5bXBob2N5dGVzLCBtYWNyb3BoYWdlcywgbmV1dHJvcGhpbHMgYW5kIGVwaXRoZWxpYWwgY2VsbHMmbmJzcDs8L3A+PHA+SW4gc3VzY2VwdGlibGUgaW5kaXZpZHVhbHMgdGhpcyBpbmZsYW1tYXRpb24gY2F1c2VzIHJlY3VycmVudCBlcGlzb2RlcyBvZiB3aGVlemluZywgYnJlYXRobGVzc25lc3MsIGNoZXN0IHRpZ2h0bmVzcyBhbmQgY291Z2hpbmc8L3A+PHA+VGhlc2UgZXBpc29kZXMgYXJlIHVzdWFsbHkgYXNzb2NpYXRlZCB3aXRoIHdpZGVzcHJlYWQgYnV0IHZhcmlhYmxlIGFpcmZsb3cgb2JzdHJ1Y3Rpb24gdGhhdCBpcyBvZnRlbiByZXZlcnNpYmxlIGVpdGhlciBzcG9udGFuZW91c2x5IG9yIHdpdGggdHJlYXRtZW50Jm5ic3A7PC9wPjxwPlJldmVyc2liaWxpdHkgb2YgYWlyZmxvdyBsaW1pdGF0aW9uIG1heSBiZSBpbmNvbXBsZXRlIGluIHNvbWUgcGF0aWVudHMgd2l0aCBhc3RobWE8L3A+In1dLCJmYW1pbHkiOiJpbWFnZSIsInZhcmlhbnQiOiJ0ZXh0IGFzaWRlIiwic2V0dGluZ3MiOnsib3BhY2l0eSI6MC41LCJwYWRkaW5nVG9wIjozLCJ6b29tT25DbGljayI6dHJ1ZSwib3BhY2l0eUNvbG9yIjoiIzAwMDAwMCIsInBhZGRpbmdCb3R0b20iOjMsImJhY2tncm91bmRDb2xvciI6IiIsImVudHJhbmNlQW5pbWF0aW9uIjp0cnVlfX0seyJpZCI6ImNrdzVjcGR2NTAwM2YzZTZjZWRpYXY1bzAiLCJ0eXBlIjoiZGl2aWRlciIsIml0ZW1zIjpbXSwiZmFtaWx5IjoiZGl2aWRlciIsInZhcmlhbnQiOiJudW1iZXJlZCBkaXZpZGVyIiwic2V0dGluZ3MiOnsicGFkZGluZ1RvcCI6MywicGFkZGluZ0JvdHRvbSI6MywiYmFja2dyb3VuZENvbG9yIjoiIiwiZW50cmFuY2VBbmltYXRpb24iOnRydWV9fSx7ImlkIjoiY2t3NWNwaWVjMDAzZzNlNmNlemZwYzgzaCIsInR5cGUiOiJ0ZXh0IiwiaXRlbXMiOlt7ImlkIjoiY2t3NWJ0eTRwMDAyMzNlNmNlODczOW9kYiIsInBhcmFncmFwaCI6IjxwPjxzdHJvbmc+PHNwYW4gc3R5bGU9XCJmb250LXNpemU6IDI2cHg7XCI+QXN0aG1hIENsYXNzaWZpY2F0aW9uJm5ic3A7PC9zcGFuPjwvc3Ryb25nPjwvcD48cD5UaGUgbW9zdCB3aWRlbHkgYWNjZXB0ZWQgY2xhc3NpZmljYXRpb24gb2YgYXN0aG1hIHNldmVyaXR5IGlzIHRoYXQgcmVjb21tZW5kZWQgYnkgdGhlIE5hdGlvbmFsIEhlYXJ0LCBMdW5nIGFuZCBCbG9vZCBJbnN0aXR1dGUgKE5ITEJJKTxzdXA+MTwvc3VwPiBhbmQgTmF0aW9uYWwgQXN0aG1hIEVkdWNhdGlvbiBhbmQgUHJldmVudGlvbiBQcm9ncmFtIChOQUVQUCkuJm5ic3A7PC9wPjxwPlRoZSBjbGFzc2lmaWNhdGlvbiByZWNvbW1lbmRlZCBieSB0aGUgTkhMQkkgYW5kIE5BRVBQIHJlbGllcyBvbiBhbiBhc3Nlc3NtZW50IG9mIGFzdGhtYSBzeW1wdG9tcyBhbmQgbHVuZyBmdW5jdGlvbiBhdCB0aGUgdGltZSB0aGUgcGF0aWVudCBpcyBiZWluZyBldmFsdWF0ZWQgYW5kIHByaW9yIHRvIGNvbW1lbmNlbWVudCBvZiB0cmVhdG1lbnQuJm5ic3A7PC9wPjxwPlRocmVlIHZhcmlhYmxlcyBhcmUgY29uc2lkZXJlZCBpbiBjbGFzc2lmeWluZyBhc3RobWEgc2V2ZXJpdHk6PC9wPjxvbD48bGk+ZGF5dGltZSBzeW1wdG9tczwvbGk+PGxpPm5pZ2h0dGltZSBzeW1wdG9tczwvbGk+PGxpPmx1bmcgZnVuY3Rpb248L2xpPjwvb2w+PHA+QWJub3JtYWxpdGllcyB3aXRoaW4gZWFjaCBvZiB0aGVzZSB0aHJlZSB2YXJpYWJsZXMgYXJlIGdyYWRlZCBpbnRvIGZvdXIgc2VwYXJhdGUgY2F0ZWdvcmllcyBvZiBzZXZlcml0eS4mbmJzcDs8L3A+PHA+T3ZlcmFsbCBhc3RobWEgc2V2ZXJpdHkgaXMgY2F0ZWdvcml6ZWQgYWNjb3JkaW5nIHRvIHRoZSA8c3Ryb25nPndvcnN0PC9zdHJvbmc+IGluZGl2aWR1YWwgdmFyaWFibGUuIEZvciBleGFtcGxlLCBpZiBhIHBhdGllbnQgaGFzIHNldmVyZSBwZXJzaXN0ZW50IGRheXRpbWUgc3ltcHRvbXMgKHBsYWNpbmcgaGltIGluIHRoZSBzZXZlcmUgcGVyc2lzdGVudCBjYXRlZ29yeSBmb3IgdGhpcyB2YXJpYWJsZSkgYnV0IGhhcyBuaWdodHRpbWUgc3ltcHRvbXMgbGVzcyB0aGFuIHR3aWNlIHBlciB3ZWVrIGFuZCBub3JtYWwgbHVuZyBmdW5jdGlvbiAoYm90aCBpbiBtaWxkLCBpbnRlcm1pdHRlbnQgY2F0ZWdvcnkpLCB0aGUgb3ZlcmFsbCBhc3RobWEgY2F0ZWdvcml6YXRpb24gd291bGQgYmUgc2V2ZXJlLCBwZXJzaXN0ZW50PC9wPjxwPjxzcGFuIHN0eWxlPVwiZm9udC1zaXplOiAxM3B4O1wiPjEuIE5hdGlvbmFsIEhlYXJ0LCBMdW5nLCBhbmQgQmxvb2QgSW5zdGl0dXRlLiAoMjAyMSkuIEFzdGhtYSBndWlkZWxpbmVzLiBSZXRyaWV2ZWQgZnJvbSA8YSBkYXRhLWZyLWxpbmtlZD1cInRydWVcIiBocmVmPVwiaHR0cHM6Ly93d3cubmhsYmkubmloLmdvdi9oZWFsdGgtdG9waWNzL2d1aWRlbGluZXMtZm9yLWRpYWdub3Npcy1tYW5hZ2VtZW50LW9mLWFzdGhtYTJcIiByZWw9XCJub29wZW5lciBub3JlZmVycmVyIG5vb3BlbmVyIG5vcmVmZXJyZXJcIiB0YXJnZXQ9XCJfYmxhbmtcIj5odHRwczovL3d3dy5uaGxiaS5uaWguZ292L2hlYWx0aC10b3BpY3MvZ3VpZGVsaW5lcy1mb3ItZGlhZ25vc2lzLW1hbmFnZW1lbnQtb2YtYXN0aG1hMjwvYT48L3NwYW4+PC9wPjxwPjxzcGFuIHN0eWxlPVwiZm9udC1zaXplOiAxM3B4O1wiPjIuJm5ic3A7PC9zcGFuPjxzcGFuIHN0eWxlPVwiZm9udC1zaXplOiAxM3B4O1wiPk5hdGlvbmFsIEFzdGhtYSBFZHVjYXRpb24gYW5kIFByZXZlbnRpb24gUHJvZ3JhbS4gKDIwMDcpLiBFeHBlcnQgUGFuZWwgUmVwb3J0IDMgKEVQUi0zKTogR3VpZGVsaW5lcyBmb3IgdGhlIERpYWdub3NpcyBhbmQgTWFuYWdlbWVudCBvZiBBc3RobWEuIE5hdGlvbmFsIEhlYXJ0LCBMdW5nLCBhbmQgQmxvb2QgSW5zdGl0dXRlLiBSZXRyaWV2ZWQgZnJvbSBodHRwczovL3d3dy5uaGxiaS5uaWguZ292L2hlYWx0aC10b3BpY3MvZ3VpZGVsaW5lcy1mb3ItZGlhZ25vc2lzLW1hbmFnZW1lbnQtb2YtYXN0aG1hPC9zcGFuPjwvcD4ifV0sImZhbWlseSI6InRleHQiLCJ2YXJpYW50IjoicGFyYWdyYXBoIiwic2V0dGluZ3MiOnsicGFkZGluZ1RvcCI6MywicGFkZGluZ0JvdHRvbSI6MywiYmFja2dyb3VuZENvbG9yIjoiIiwiZW50cmFuY2VBbmltYXRpb24iOnRydWV9fSx7ImlkIjoiY2t0MGdlaTY2MDBoczNoNmg0c293emh2aCIsInR5cGUiOiJkaXZpZGVyIiwiaXRlbXMiOlt7ImlkIjoiY2t0MGNzeHpuMDAxMDNoNmh0bmRidmVmcyIsInR5cGUiOiJjb21wbGV0ZUJsb2NrIiwidGl0bGUiOiJOb3cgdGhhdCB3ZSd2ZSBleHBsYWluZWQgd2hhdCBBc3RobWEgaXMgdG8gaGVyIEdyYW5kbWEsIGxldHMgZmlndXJlIG91dCBob3cgc2V2ZXJlIEFsZXhhJ3MgYXN0aG1hIGlzICIsImJ1dHRvbkNvbG9yIjoiYnJhbmQiLCJjb21wbGV0ZUhpbnQiOiJDb21wbGV0ZSB0aGUgY29udGVudCBhYm92ZSBiZWZvcmUgbW92aW5nIG9uLiJ9XSwiZmFtaWx5IjoiY29udGludWUiLCJ2YXJpYW50IjoiY29udGludWUiLCJzZXR0aW5ncyI6eyJwYWRkaW5nVG9wIjozLCJwYWRkaW5nQm90dG9tIjozLCJiYWNrZ3JvdW5kQ29sb3IiOiIiLCJlbnRyYW5jZUFuaW1hdGlvbiI6dHJ1ZX19LHsiaWQiOiJja3NwNDczNHkwMDUxM2g2aGNwd3gwNmZxIiwidHlwZSI6InRleHQiLCJpdGVtcyI6W3siaWQiOiJja3NvdTRiNDQwMDIyM2g2aGVtZXo1ZXZnIiwiaGVhZGluZyI6IjxwPjxzdHJvbmc+SG93IHNob3VsZCB3ZSBjbGFzc2lmeSBBbGV4YSYjMzk7cyBhc3RobWE/Jm5ic3A7PC9zdHJvbmc+PC9wPiIsInBhcmFncmFwaCI6IiJ9XSwiZmFtaWx5IjoidGV4dCIsInZhcmlhbnQiOiJoZWFkaW5nIHBhcmFncmFwaCIsInNldHRpbmdzIjp7InBhZGRpbmdUb3AiOjMsInBhZGRpbmdCb3R0b20iOjMsImJhY2tncm91bmRDb2xvciI6IiIsImVudHJhbmNlQW5pbWF0aW9uIjp0cnVlfX0seyJpZCI6ImNrdDBscGplZzAwajQzaDZoaDVtYWpjcnIiLCJ0eXBlIjoia25vd2xlZGdlQ2hlY2siLCJpdGVtcyI6W3siaWQiOiJja3NvdTRiNDQwMDExM2g2aDBqcGxzYXJzIiwidHlwZSI6Ik1VTFRJUExFX0NIT0lDRSIsIm1lZGlhIjp7InRtcCI6eyJpbWFnZSI6eyJrZXkiOiJyaXNlL2NvdXJzZXMvY21vWFgwOFhTR3IxVVkwREd5Q2EwZkhaTGFPczdUeEgveGdxRmJJVVJGTzg4UldIeS1TY3JlZW4lMjUyMFNob3QlMjUyMDIwMjEtMDgtMjMlMjUyMGF0JTI1MjAxLjU1LjM1JTI1MjBQTS5wbmciLCJ0eXBlIjoiaW1hZ2UiLCJjcnVzaGVkS2V5IjoicmlzZS9jb3Vyc2VzL2Ntb1hYMDhYU0dyMVVZMERHeUNhMGZIWkxhT3M3VHhIL0sxQk00VEw5dkpsMkpmWncuanBnIiwib3JpZ2luYWxVcmwiOiJTY3JlZW4gU2hvdCAyMDIxLTA4LTIzIGF0IDEuNTUuMzUgUE0ucG5nIiwidXNlQ3J1c2hlZEtleSI6dHJ1ZX19fSwidGl0bGUiOiI8cD5CYXNlZCBvbiB0aGUgTmF0aW9uYWwgaGVhcnQsIGJsb29kIGFuZCBsdW5nIGluc3RpdHV0ZSwgd2hhdCBjYXRlZ29yeSBkb2VzIEFsZXhhJiMzOTthIHN5bXB0b21zIGZpdCBpbnRvPyZuYnNwOzwvcD4iLCJhbnN3ZXJzIjpbeyJpZCI6ImNrc291NGI0NDAwMTIzaDZoaGsxazNucjIiLCJ0aXRsZSI6IjxwPkludGVybWl0dGVudDwvcD4iLCJjb3JyZWN0IjpmYWxzZSwiZmVlZGJhY2siOiI8cD5BbGV4YSBpcyBjb3VnaGluZyBldmVyeSBzaW5nbGUgZGF5IGFuZCBoYXMgc29tZSBleGVyY2lzZSBsaW1pdGF0aW9ucyB3aGljaCBkbyBub3QgZml0IHVuZGVyIHRoZSBpbnRlcm1pdHRlbnQgY2F0ZWdvcnkuJm5ic3A7PC9wPjxwPjxicj48L3A+PHA+SWYgaGVyIGFzdGhtYSBpcyBpbnRlcm1pdHRlbnQsICZuYnNwO2hlciBzeW1wdG9tcyB3b3VsZCBvY2N1ciBsZXNzIHRoYW4gMiBkYXlzIGEgd2VlayBhbmQgdGhlcmUgaXMgbm8gaW50ZXJmZXJlbmNlIHdpdGggbm9ybWFsIGFjdGl2aXR5PC9wPiJ9LHsiaWQiOiJja3NvdTRiNDQwMDEzM2g2aGRuNnFid210IiwidGl0bGUiOiI8cD5NaWxkIHBlcnNpc3RlbnQ8L3A+PHA+PGJyPjwvcD4iLCJjb3JyZWN0IjpmYWxzZSwiZmVlZGJhY2siOiI8cD5BbGV4YSYjMzk7cyBzeW1wdG9tcyBvY2N1ciBkYWlseSBhbmQgc2hlIGhhcyBmcmVxdWVudCBuaWdodHRpbWUgYXdha2VuaW5ncy4gJm5ic3A7SWYgaGVyIGFzdGhtYSB3YXMgY2F0ZWdvcml6ZWQgYXMgbWlsZCBwZXJzaXN0ZW50LCBoZXIgc3ltcHRvbXMgd291bGQgbm90IG9jY3VyIGRhaWx5IGFuZCBoZXIgbmlnaHR0aW1lIHN5bXB0b21zIHdvdWxkIGFsc28gYmUgbGVzcyBmcmVxdWVudCAoMy00eC9tb250aCk8L3A+In0seyJpZCI6ImNrc3A0OWc5MzAwNTMzaDZoOGJ1bnF4NHYiLCJpc05ldyI6dHJ1ZSwidGl0bGUiOiI8cD5Nb2RlcmF0ZSBwZXJzaXN0ZW50Jm5ic3A7PC9wPiIsImNvcnJlY3QiOnRydWUsImZlZWRiYWNrIjoiPHA+QmFzZWQgb24gdGhlICZuYnNwO05hdGlvbmFsIEhlYXJ0LCBCbG9vZCwgYW5kIEx1bmcgSW5zdGl0dXRlLCBoZXIgc3ltcHRvbXMgYXJlIG1vc3QgY29uc2lzdGVudCB3aXRoIG1vZGVyYXRlIHBlcnNpc3RlbnQgYXN0aG1hIGJ1dCBzZXZlcmUgcGVyc2lzdGVudCAmbmJzcDtiYXNlZCBvbiBoZXIgc3Bpcm9tZXRyeS48L3A+In0seyJpZCI6ImNrc3A0OWp2YTAwNTQzaDZodHEzaXhmeHQiLCJpc05ldyI6dHJ1ZSwidGl0bGUiOiI8cD5TZXZlcmUgcGVyc2lzdGVudCZuYnNwOzwvcD4iLCJjb3JyZWN0IjpmYWxzZSwiZmVlZGJhY2siOiI8cD5CYXNlZCBvbiB0aGUgJm5ic3A7TmF0aW9uYWwgSGVhcnQsIEJsb29kLCBhbmQgTHVuZyBJbnN0aXR1dGUsIGhlciBzeW1wdG9tcyBhcmUgbW9zdCBjb25zaXN0ZW50IHdpdGggbW9kZXJhdGUgcGVyc2lzdGVudCBhc3RobWEgYnV0IHNldmVyZSBwZXJzaXN0ZW50ICZuYnNwO2Jhc2VkIG9uIGhlciBzcGlyb21ldHJ5LjwvcD4ifV0sImZlZWRiYWNrIjoiPHA+QmFzZWQgb24gdGhlICZuYnNwO05hdGlvbmFsIEhlYXJ0LCBCbG9vZCwgYW5kIEx1bmcgSW5zdGl0dXRlLCBoaXMgc3ltcHRvbXMgaXMgbW9zdCBjb25zaXN0ZW50IHdpdGggbW9kZXJhdGUgcGVyc2lzdGVudCBhc3RobWEgZm9yIGhpcyBzeW1wdG9tcywgYnV0IHNldmVyZSBwZXJzaXN0ZW50ICZuYnNwO2Jhc2VkIG9uIGhpcyBzcGlyb21ldHJ5LjwvcD48cD48YnI+PC9wPjxwPkxlYWRpbmcgaGltIHRvIGJlIGluIFN0ZXAgMyBmb3IgaW5pdGlhdGlvbiBvZiB0cmVhdG1lbnQgd2l0aCBtb2RlcmF0ZSBkb3NlIGluaGFsZWQgY29ydGljb3N0ZXJvaWRzJm5ic3A7PC9wPjxwPjxicj48L3A+IiwiZmVlZGJhY2tUeXBlIjoiQ0hPSUNFIiwiZmVlZGJhY2tDb3JyZWN0IjoiPHA+QmFzZWQgb24gdGhlICZuYnNwO05hdGlvbmFsIEhlYXJ0LCBCbG9vZCwgYW5kIEx1bmcgSW5zdGl0dXRlLCBoaXMgc3ltcHRvbXMgaXMgbW9zdCBjb25zaXN0ZW50IHdpdGggbW9kZXJhdGUgcGVyc2lzdGVudCBhc3RobWEgZm9yIGhpcyBzeW1wdG9tcywgYnV0IHNldmVyZSBwZXJzaXN0ZW50ICZuYnNwO2Jhc2VkIG9uIGhpcyBzcGlyb21ldHJ5LjwvcD48cD48YnI+PC9wPjxwPkxlYWRpbmcgaGltIHRvIGJlIGluIFN0ZXAgMyBmb3IgaW5pdGlhdGlvbiBvZiB0cmVhdG1lbnQgd2l0aCBtb2RlcmF0ZSBkb3NlIGluaGFsZWQgY29ydGljb3N0ZXJvaWRzJm5ic3A7PC9wPiJ9XSwiZmFtaWx5Ijoia25vd2xlZGdlQ2hlY2siLCJ2YXJpYW50IjoibXVsdGlwbGUgY2hvaWNlIiwic2V0dGluZ3MiOnsicGFkZGluZ1RvcCI6MywicGFkZGluZ0JvdHRvbSI6MywiYmFja2dyb3VuZENvbG9yIjoiIiwiZW50cmFuY2VBbmltYXRpb24iOnRydWV9fSx7ImlkIjoiY2t3NWN0b3ppMDAzaDNlNmM5b285Z29oaiIsInR5cGUiOiJkaXZpZGVyIiwiaXRlbXMiOlt7ImlkIjoiY2t3NWJ0eTRwMDAxMDNlNmNpcmJ2MmI5biIsInR5cGUiOiJjb21wbGV0ZUJsb2NrIiwidGl0bGUiOiJDT05USU5VRSIsImJ1dHRvbkNvbG9yIjoiYnJhbmQiLCJjb21wbGV0ZUhpbnQiOiJDb21wbGV0ZSB0aGUgY29udGVudCBhYm92ZSBiZWZvcmUgbW92aW5nIG9uLiJ9XSwiZmFtaWx5IjoiY29udGludWUiLCJ2YXJpYW50IjoiY29udGludWUiLCJzZXR0aW5ncyI6eyJwYWRkaW5nVG9wIjozLCJwYWRkaW5nQm90dG9tIjozLCJiYWNrZ3JvdW5kQ29sb3IiOiIiLCJlbnRyYW5jZUFuaW1hdGlvbiI6dHJ1ZX19LHsiaWQiOiJja3NwNThhb3kwMDVpM2g2aG53ejRlejltIiwidHlwZSI6InRleHQiLCJpdGVtcyI6W3siaWQiOiJja3NvdTRiNDQwMDIyM2g2aGVtZXo1ZXZnIiwiaGVhZGluZyI6IjxwPkJhc2VkIG9uIHRoZSBndWlkZWxpbmVzLCB5b3UgZGlzY3VzcyBzdGFydGluZyBBbGV4YSBvbiBhIGRhaWx5IG1lZGljYXRpb24uJm5ic3A7PC9wPiIsInBhcmFncmFwaCI6IjxwPldoZW4gd2Ugc2hvdyB1cCB0byB0aGUgcHJlc2VudCBtb21lbnQgd2l0aCBhbGwgb2Ygb3VyIHNlbnNlcywgd2UgaW52aXRlIHRoZSB3b3JsZFxuICAgIHRvIGZpbGwgdXMgd2l0aCBqb3kuIFRoZSBwYWlucyBvZiB0aGUgcGFzdCBhcmUgYmVoaW5kIHVzLiBUaGUgZnV0dXJlIGhhcyB5ZXQgdG8gdW5mb2xkLiBCdXRcbiAgICB0aGUgbm93IGlzIGZ1bGwgb2YgYmVhdXR5IHNpbXBseSB3YWl0aW5nIGZvciBvdXIgYXR0ZW50aW9uLjwvcD4ifV0sImZhbWlseSI6InRleHQiLCJ2YXJpYW50Ijoic3ViaGVhZGluZyIsInNldHRpbmdzIjp7InBhZGRpbmdUb3AiOjMsInBhZGRpbmdCb3R0b20iOjMsImJhY2tncm91bmRDb2xvciI6IiIsImVudHJhbmNlQW5pbWF0aW9uIjp0cnVlfX0seyJpZCI6ImNrdzVjdWY2NzAwM2kzZTZjODlya3F0MG0iLCJ0eXBlIjoiaW50ZXJhY3RpdmUiLCJpdGVtcyI6W3siaWQiOiJja3c1YnR5NHAwMDFxM2U2Y2ZtaGp5YnYzIiwidGl0bGUiOiJTY2VuZSAxIiwic2xpZGVzIjpbeyJpZCI6ImNrdzVidHk0cDAwMXMzZTZjdzFya3J6cjAiLCJnb1RvIjoiZW5kIiwidHlwZSI6ImRpYWxvZ3VlIiwidGl0bGUiOm51bGwsImVtb3Rpb24iOiIxODkiLCJuZXh0U2xpZGUiOm51bGwsInJlc3BvbnNlcyI6W10sImRlc2NyaXB0aW9uIjoiPHA+SSYjMzk7bSBub3Qgc3VyZSBBbGV4YSBpcyBnb2luZyB0byB1c2UgaGVyIG1lZGljYXRpb25zIHByb3Blcmx5IGJ1dCB3ZSBjYW4gdHJ5LiBXaGF0IHdvdWxkIGJlIGJlc3QgZm9yIGhlcj8mbmJzcDs8L3A+IiwiaGFzQ2hhcmFjdGVyIjp0cnVlfV0sImNoYXJhY3RlciI6eyJpZCI6InBob3RvLWZlbWFsZS0wMDAyMiIsInNyYyI6Imh0dHBzOi8vY2RuLmFydGljdWxhdGUuY29tL2NvbnRlbnQtcGFzcy91cGxvYWRzLzlzYXMyZjRrZDJZeUF5ZWMvbGl6LWRyb3AucG5nIiwibmFtZSI6IkxpeiIsInBvc2VzIjp7IjE2MiI6eyJpZCI6IjE2MiIsImtleSI6ImNvbnRlbnQtcGFzcy91cGxvYWRzLzc0YTBrUU44aVNKRTNydjMvMTYyX2Z1bGwucG5nIiwic3JjIjoiTWVjRzE4dWJTTk5kejlEbl8xNjJfZnVsbC5wbmciLCJmaWx0ZXJzIjpbeyJuYW1lIjoiaW1wb3J0YW50IiwidmFsdWUiOiJubyJ9LHsibmFtZSI6ImVtb3Rpb24iLCJ2YWx1ZSI6InBvc2l0aXZlIn0seyJuYW1lIjoic3R5bGUiLCJ2YWx1ZSI6InRhbGtpbmcifSx7Im5hbWUiOiJzdHlsZSIsInZhbHVlIjoicmVhY3RpbmcifSx7Im5hbWUiOiJzdHlsZSIsInZhbHVlIjoiZ2VzdHVyaW5nIn1dLCJ0aHVtYm5haWxLZXkiOiJjb250ZW50LXBhc3MvdXBsb2Fkcy80NTRiLXF6MXVVT3lqNjd3L3lnNHpIZEhZcUx1YzhJd3guanBnIn0sIjE4OSI6eyJpZCI6IjE4OSIsImtleSI6ImNvbnRlbnQtcGFzcy91cGxvYWRzL0VqNW1PYnVNSXRySDVPS1gvMTg5X2Z1bGwucG5nIiwic3JjIjoiQjlKc0otTFhvWGZhUkkzR18xODlfZnVsbC5wbmciLCJmaWx0ZXJzIjpbeyJuYW1lIjoiaW1wb3J0YW50IiwidmFsdWUiOiJubyJ9LHsibmFtZSI6ImVtb3Rpb24iLCJ2YWx1ZSI6Im5ldXRyYWwifSx7Im5hbWUiOiJlbW90aW9uIiwidmFsdWUiOiJuZWdhdGl2ZSJ9LHsibmFtZSI6InN0eWxlIiwidmFsdWUiOiJsaXN0ZW5pbmcifSx7Im5hbWUiOiJzdHlsZSIsInZhbHVlIjoicmVhY3RpbmcifSx7Im5hbWUiOiJzdHlsZSIsInZhbHVlIjoidGhpbmtpbmcifV0sInRodW1ibmFpbEtleSI6ImNvbnRlbnQtcGFzcy91cGxvYWRzLzBGdWotdWtGX19vMmlPMWovMUg1MzdFb1NSYVJSZWFmTi5qcGcifSwiYW5ncnkiOnsiaWQiOiIyMTUiLCJrZXkiOiJjb250ZW50LXBhc3MvdXBsb2Fkcy85a1NVSFdZbzMyaGVJTlpQLzIxNV9mdWxsLnBuZyIsInNyYyI6ImY2REpOb2wtR180QVgteXJfMjE1X2Z1bGwucG5nIiwiZmlsdGVycyI6W3sibmFtZSI6ImltcG9ydGFudCIsInZhbHVlIjoibm8ifSx7Im5hbWUiOiJlbW90aW9uIiwidmFsdWUiOiJuZWdhdGl2ZSJ9LHsibmFtZSI6InJpc2VfZW1vdGlvbiIsInZhbHVlIjoiYW5ncnkifSx7Im5hbWUiOiJzdHlsZSIsInZhbHVlIjoibGlzdGVuaW5nIn0seyJuYW1lIjoic3R5bGUiLCJ2YWx1ZSI6InJlYWN0aW5nIn1dLCJ0aHVtYm5haWwiOiJodHRwczovL2Nkbi5hcnRpY3VsYXRlLmNvbS9jb250ZW50LXBhc3MvdXBsb2Fkcy9GQktoMVA5N3pveGMxc2UxL1dzR3Fkam9KbFZ2bkkxdjUuanBnIiwidGh1bWJuYWlsS2V5IjoiY29udGVudC1wYXNzL3VwbG9hZHMvRkJLaDFQOTd6b3hjMXNlMS9Xc0dxZGpvSmxWdm5JMXY1LmpwZyJ9LCJoYXBweSI6eyJpZCI6IjEwNyIsImtleSI6ImNvbnRlbnQtcGFzcy91cGxvYWRzL0t0Nm5YYWhNOXhXRTA5ZXkvMTA3X2Z1bGwucG5nIiwic3JjIjoib0xaU0FiZUF1SmJ2d0ZDRF8xMDdfZnVsbC5wbmciLCJmaWx0ZXJzIjpbeyJuYW1lIjoiaW1wb3J0YW50IiwidmFsdWUiOiJubyJ9LHsibmFtZSI6ImVtb3Rpb24iLCJ2YWx1ZSI6InBvc2l0aXZlIn0seyJuYW1lIjoicmlzZV9lbW90aW9uIiwidmFsdWUiOiJoYXBweSJ9LHsibmFtZSI6InN0eWxlIiwidmFsdWUiOiJuZXV0cmFsIn0seyJuYW1lIjoic3R5bGUiLCJ2YWx1ZSI6Imxpc3RlbmluZyJ9XSwidGh1bWJuYWlsIjoiaHR0cHM6Ly9jZG4uYXJ0aWN1bGF0ZS5jb20vY29udGVudC1wYXNzL3VwbG9hZHMvRzVjMTh6ZWNMMmZDTzdZZi9lLTFZSi1jeWZOWGlJeEVJLmpwZyIsInRodW1ibmFpbEtleSI6ImNvbnRlbnQtcGFzcy91cGxvYWRzL0c1YzE4emVjTDJmQ083WWYvZS0xWUotY3lmTlhpSXhFSS5qcGcifSwiYXNraW5nIjp7ImlkIjoiMTU4Iiwia2V5IjoiY29udGVudC1wYXNzL3VwbG9hZHMveDBsY0Q1XzBtWU1abmNfUC8xNThfZnVsbC5wbmciLCJzcmMiOiJIcUFzNkVKWFV0NzEyeVIyXzE1OF9mdWxsLnBuZyIsImZpbHRlcnMiOlt7Im5hbWUiOiJpbXBvcnRhbnQiLCJ2YWx1ZSI6Im5vIn0seyJuYW1lIjoiZW1vdGlvbiIsInZhbHVlIjoibmV1dHJhbCJ9LHsibmFtZSI6ImVtb3Rpb24iLCJ2YWx1ZSI6Im5lZ2F0aXZlIn0seyJuYW1lIjoicmlzZV9lbW90aW9uIiwidmFsdWUiOiJhc2tpbmcifSx7Im5hbWUiOiJzdHlsZSIsInZhbHVlIjoidGFsa2luZyJ9LHsibmFtZSI6InN0eWxlIiwidmFsdWUiOiJnZXN0dXJpbmcifSx7Im5hbWUiOiJzdHlsZSIsInZhbHVlIjoicHJlc2VudGluZyJ9LHsibmFtZSI6InN0eWxlIiwidmFsdWUiOiJyZWFjdGluZyJ9LHsibmFtZSI6InN0eWxlIiwidmFsdWUiOiJyaWdodF9hbGlnbmVkIn1dLCJ0aHVtYm5haWwiOiJodHRwczovL2Nkbi5hcnRpY3VsYXRlLmNvbS9jb250ZW50LXBhc3MvdXBsb2Fkcy91ZE1HQ3Q4T2U2cnJMX1o2L3lTTWdHbXhPZXdSUHJTS1QuanBnIiwidGh1bWJuYWlsS2V5IjoiY29udGVudC1wYXNzL3VwbG9hZHMvdWRNR0N0OE9lNnJyTF9aNi95U01nR214T2V3UlByU0tULmpwZyJ9LCJhbGFybWVkIjp7ImlkIjoiMTg3Iiwia2V5IjoiY29udGVudC1wYXNzL3VwbG9hZHMvODZGV3ctTUlSSHVLSnNYUi8xODdfZnVsbC5wbmciLCJzcmMiOiJKb1pWUVNkN0p4S2htYVRRXzE4N19mdWxsLnBuZyIsImZpbHRlcnMiOlt7Im5hbWUiOiJpbXBvcnRhbnQiLCJ2YWx1ZSI6Im5vIn0seyJuYW1lIjoiZW1vdGlvbiIsInZhbHVlIjoicG9zaXRpdmUifSx7Im5hbWUiOiJlbW90aW9uIiwidmFsdWUiOiJuZWdhdGl2ZSJ9LHsibmFtZSI6InJpc2VfZW1vdGlvbiIsInZhbHVlIjoiYWxhcm1lZCJ9LHsibmFtZSI6InN0eWxlIiwidmFsdWUiOiJyZWFjdGluZyJ9LHsibmFtZSI6InN0eWxlIiwidmFsdWUiOiJnZXN0dXJpbmcifV0sInRodW1ibmFpbCI6Imh0dHBzOi8vY2RuLmFydGljdWxhdGUuY29tL2NvbnRlbnQtcGFzcy91cGxvYWRzL0xPQzZhVkZGZDRmMmhycEgvSjFRTTRVVjRaZ0prRm1jTC5qcGciLCJ0aHVtYm5haWxLZXkiOiJjb250ZW50LXBhc3MvdXBsb2Fkcy9MT0M2YVZGRmQ0ZjJocnBIL0oxUU00VVY0WmdKa0ZtY0wuanBnIn0sIm5ldXRyYWwiOnsiaWQiOiIxMDYiLCJrZXkiOiJjb250ZW50LXBhc3MvdXBsb2Fkcy9WTjNwcjg2UVEtTkQ5X1ZLLzEwNl9mdWxsLnBuZyIsInNyYyI6IklSLTdrZFRFTkl1WWdNbGlfMTA2X2Z1bGwucG5nIiwiZmlsdGVycyI6W3sibmFtZSI6ImltcG9ydGFudCIsInZhbHVlIjoibm8ifSx7Im5hbWUiOiJlbW90aW9uIiwidmFsdWUiOiJuZXV0cmFsIn0seyJuYW1lIjoicmlzZV9lbW90aW9uIiwidmFsdWUiOiJuZXV0cmFsIn0seyJuYW1lIjoic3R5bGUiLCJ2YWx1ZSI6Im5ldXRyYWwifSx7Im5hbWUiOiJzdHlsZSIsInZhbHVlIjoibGlzdGVuaW5nIn1dLCJ0aHVtYm5haWwiOiJodHRwczovL2Nkbi5hcnRpY3VsYXRlLmNvbS9jb250ZW50LXBhc3MvdXBsb2Fkcy9jajNUcEI1Qm5KUVRUVGJuL0NucnEtZU9ZODZTM0VzN2EuanBnIiwidGh1bWJuYWlsS2V5IjoiY29udGVudC1wYXNzL3VwbG9hZHMvY2ozVHBCNUJuSlFUVFRibi9DbnJxLWVPWTg2UzNFczdhLmpwZyJ9LCJ0YWxraW5nIjp7ImlkIjoiMTU2Iiwia2V5IjoiY29udGVudC1wYXNzL3VwbG9hZHMvOGt0MTlXT2FVMlhfcXNGMi8xNTZfZnVsbC5wbmciLCJzcmMiOiJUbEoxX1RHdHZmbzVmR3pYXzE1Nl9mdWxsLnBuZyIsImZpbHRlcnMiOlt7Im5hbWUiOiJpbXBvcnRhbnQiLCJ2YWx1ZSI6Im5vIn0seyJuYW1lIjoiZW1vdGlvbiIsInZhbHVlIjoibmV1dHJhbCJ9LHsibmFtZSI6ImVtb3Rpb24iLCJ2YWx1ZSI6Im5lZ2F0aXZlIn0seyJuYW1lIjoicmlzZV9lbW90aW9uIiwidmFsdWUiOiJ0YWxraW5nIn0seyJuYW1lIjoic3R5bGUiLCJ2YWx1ZSI6InRhbGtpbmcifSx7Im5hbWUiOiJzdHlsZSIsInZhbHVlIjoiZ2VzdHVyaW5nIn0seyJuYW1lIjoic3R5bGUiLCJ2YWx1ZSI6InByZXNlbnRpbmcifSx7Im5hbWUiOiJzdHlsZSIsInZhbHVlIjoicmVhY3RpbmcifV0sInRodW1ibmFpbCI6Imh0dHBzOi8vY2RuLmFydGljdWxhdGUuY29tL2NvbnRlbnQtcGFzcy91cGxvYWRzL0FfWUhGYnpnUTJzX0c3TW4vWTN0T3NnZEFGVTE4MjdQSS5qcGciLCJ0aHVtYm5haWxLZXkiOiJjb250ZW50LXBhc3MvdXBsb2Fkcy9BX1lIRmJ6Z1Eyc19HN01uL1kzdE9zZ2RBRlUxODI3UEkuanBnIn0sIndvcnJpZWQiOnsiaWQiOiIxOTgiLCJrZXkiOiJjb250ZW50LXBhc3MvdXBsb2Fkcy81cjd2OEpQWVdaeEItOTdfLzE5OF9mdWxsLnBuZyIsInNyYyI6IklfdWo2cXBESmItVlZ5U0lfMTk4X2Z1bGwucG5nIiwiZmlsdGVycyI6W3sibmFtZSI6ImltcG9ydGFudCIsInZhbHVlIjoibm8ifSx7Im5hbWUiOiJlbW90aW9uIiwidmFsdWUiOiJuZXV0cmFsIn0seyJuYW1lIjoicmlzZV9lbW90aW9uIiwidmFsdWUiOiJ3b3JyaWVkIn0seyJuYW1lIjoic3R5bGUiLCJ2YWx1ZSI6InRhbGtpbmcifSx7Im5hbWUiOiJzdHlsZSIsInZhbHVlIjoibGlzdGVuaW5nIn0seyJuYW1lIjoic3R5bGUiLCJ2YWx1ZSI6InJlYWN0aW5nIn0seyJuYW1lIjoic3R5bGUiLCJ2YWx1ZSI6Imdlc3R1cmluZyJ9XSwidGh1bWJuYWlsIjoiaHR0cHM6Ly9jZG4uYXJ0aWN1bGF0ZS5jb20vY29udGVudC1wYXNzL3VwbG9hZHMvUkhtaUZqSmdCZm9DRm0zcy9XQTdwM2dLcWVGWVVJRENvLmpwZyIsInRodW1ibmFpbEtleSI6ImNvbnRlbnQtcGFzcy91cGxvYWRzL1JIbWlGakpnQmZvQ0ZtM3MvV0E3cDNnS3FlRllVSURDby5qcGcifSwiY29uZnVzZWQiOnsiaWQiOiIyMDkiLCJrZXkiOiJjb250ZW50LXBhc3MvdXBsb2Fkcy9BM0t4ZjhJaVNMcWVtVUI0LzIwOV9mdWxsLnBuZyIsInNyYyI6IjVRNk5PZzN1LUktU2VZVUpfMjA5X2Z1bGwucG5nIiwiZmlsdGVycyI6W3sibmFtZSI6ImltcG9ydGFudCIsInZhbHVlIjoibm8ifSx7Im5hbWUiOiJlbW90aW9uIiwidmFsdWUiOiJuZXV0cmFsIn0seyJuYW1lIjoiZW1vdGlvbiIsInZhbHVlIjoibmVnYXRpdmUifSx7Im5hbWUiOiJyaXNlX2Vtb3Rpb24iLCJ2YWx1ZSI6ImNvbmZ1c2VkIn0seyJuYW1lIjoic3R5bGUiLCJ2YWx1ZSI6InRhbGtpbmcifSx7Im5hbWUiOiJzdHlsZSIsInZhbHVlIjoicmVhY3RpbmcifSx7Im5hbWUiOiJzdHlsZSIsInZhbHVlIjoiZ2VzdHVyaW5nIn1dLCJ0aHVtYm5haWwiOiJodHRwczovL2Nkbi5hcnRpY3VsYXRlLmNvbS9jb250ZW50LXBhc3MvdXBsb2Fkcy9hallPcVRBVkRQLW9OMHdzL0tTX2piZkZvc3JqaFNUN2QuanBnIiwidGh1bWJuYWlsS2V5IjoiY29udGVudC1wYXNzL3VwbG9hZHMvYWpZT3FUQVZEUC1vTjB3cy9LU19qYmZGb3NyamhTVDdkLmpwZyJ9LCJzdHJlc3NlZCI6eyJpZCI6IjE4NSIsImtleSI6ImNvbnRlbnQtcGFzcy91cGxvYWRzL3JXNERuZWtTWDhWSGpieUEvMTg1X2Z1bGwucG5nIiwic3JjIjoiQkxncXRxWWNsdjRKbE01bF8xODVfZnVsbC5wbmciLCJmaWx0ZXJzIjpbeyJuYW1lIjoiaW1wb3J0YW50IiwidmFsdWUiOiJubyJ9LHsibmFtZSI6ImVtb3Rpb24iLCJ2YWx1ZSI6Im5ldXRyYWwifSx7Im5hbWUiOiJlbW90aW9uIiwidmFsdWUiOiJuZWdhdGl2ZSJ9LHsibmFtZSI6InJpc2VfZW1vdGlvbiIsInZhbHVlIjoic3RyZXNzZWQifSx7Im5hbWUiOiJzdHlsZSIsInZhbHVlIjoicmVhY3RpbmcifSx7Im5hbWUiOiJzdHlsZSIsInZhbHVlIjoidGhpbmtpbmcifV0sInRodW1ibmFpbCI6Imh0dHBzOi8vY2RuLmFydGljdWxhdGUuY29tL2NvbnRlbnQtcGFzcy91cGxvYWRzL0lSU1paTmZRMEhlNkdtT0MvaDVselp0V2pYR0tIQ2pIVy5qcGciLCJ0aHVtYm5haWxLZXkiOiJjb250ZW50LXBhc3MvdXBsb2Fkcy9JUlNaWk5mUTBIZTZHbU9DL2g1bHpadFdqWEdLSENqSFcuanBnIn0sInRoaW5raW5nIjp7ImlkIjoiMjE5Iiwia2V5IjoiY29udGVudC1wYXNzL3VwbG9hZHMvU3otNXFpaFhMUkh5ZGhZRC8yMTlfZnVsbC5wbmciLCJzcmMiOiJDMFpMNmJVVkd1aUZTdU9vXzIxOV9mdWxsLnBuZyIsImZpbHRlcnMiOlt7Im5hbWUiOiJpbXBvcnRhbnQiLCJ2YWx1ZSI6Im5vIn0seyJuYW1lIjoiZW1vdGlvbiIsInZhbHVlIjoibmV1dHJhbCJ9LHsibmFtZSI6InJpc2VfZW1vdGlvbiIsInZhbHVlIjoidGhpbmtpbmcifSx7Im5hbWUiOiJzdHlsZSIsInZhbHVlIjoibGlzdGVuaW5nIn0seyJuYW1lIjoic3R5bGUiLCJ2YWx1ZSI6InRoaW5raW5nIn0seyJuYW1lIjoic3R5bGUiLCJ2YWx1ZSI6InJpZ2h0X2FsaWduZWQifV0sInRodW1ibmFpbCI6Imh0dHBzOi8vY2RuLmFydGljdWxhdGUuY29tL2NvbnRlbnQtcGFzcy91cGxvYWRzL3ZGSW5JZ3IzLTZTbUZwNTMvVC1OYWtPSGd0cGt3MFJfbS5qcGciLCJ0aHVtYm5haWxLZXkiOiJjb250ZW50LXBhc3MvdXBsb2Fkcy92RkluSWdyMy02U21GcDUzL1QtTmFrT0hndHBrdzBSX20uanBnIn0sInN1cnByaXNlZCI6eyJpZCI6IjE3MSIsImtleSI6ImNvbnRlbnQtcGFzcy91cGxvYWRzL0c4cTBOSnhSN01NU3NlZ2svMTcxX2Z1bGwucG5nIiwic3JjIjoid1gtZVk3R3hjOFkzc2JPRV8xNzFfZnVsbC5wbmciLCJmaWx0ZXJzIjpbeyJuYW1lIjoiaW1wb3J0YW50IiwidmFsdWUiOiJubyJ9LHsibmFtZSI6ImVtb3Rpb24iLCJ2YWx1ZSI6InBvc2l0aXZlIn0seyJuYW1lIjoicmlzZV9lbW90aW9uIiwidmFsdWUiOiJzdXJwcmlzZWQifSx7Im5hbWUiOiJzdHlsZSIsInZhbHVlIjoidGFsa2luZyJ9LHsibmFtZSI6InN0eWxlIiwidmFsdWUiOiJyZWFjdGluZyJ9LHsibmFtZSI6InN0eWxlIiwidmFsdWUiOiJnZXN0dXJpbmcifV0sInRodW1ibmFpbCI6Imh0dHBzOi8vY2RuLmFydGljdWxhdGUuY29tL2NvbnRlbnQtcGFzcy91cGxvYWRzL21vMTF6NlBIb2RldWVyS0UvcEhSZkFXZ3JIa0RGb21ZVS5qcGciLCJ0aHVtYm5haWxLZXkiOiJjb250ZW50LXBhc3MvdXBsb2Fkcy9tbzExejZQSG9kZXVlcktFL3BIUmZBV2dySGtERm9tWVUuanBnIn0sImRpc2FwcG9pbnRlZCI6eyJpZCI6IjE5NCIsImtleSI6ImNvbnRlbnQtcGFzcy91cGxvYWRzL3Z4QWczMXpmTHlDUmYyN3EvMTk0X2Z1bGwucG5nIiwic3JjIjoidHo0TEJURi15MW5VTFNsdV8xOTRfZnVsbC5wbmciLCJmaWx0ZXJzIjpbeyJuYW1lIjoiaW1wb3J0YW50IiwidmFsdWUiOiJubyJ9LHsibmFtZSI6ImVtb3Rpb24iLCJ2YWx1ZSI6Im5ldXRyYWwifSx7Im5hbWUiOiJlbW90aW9uIiwidmFsdWUiOiJuZWdhdGl2ZSJ9LHsibmFtZSI6InJpc2VfZW1vdGlvbiIsInZhbHVlIjoiZGlzYXBwb2ludGVkIn0seyJuYW1lIjoic3R5bGUiLCJ2YWx1ZSI6InRhbGtpbmcifSx7Im5hbWUiOiJzdHlsZSIsInZhbHVlIjoibGlzdGVuaW5nIn0seyJuYW1lIjoic3R5bGUiLCJ2YWx1ZSI6InJlYWN0aW5nIn1dLCJ0aHVtYm5haWwiOiJodHRwczovL2Nkbi5hcnRpY3VsYXRlLmNvbS9jb250ZW50LXBhc3MvdXBsb2Fkcy9FMlFsWDJyTmJtT1Rzc2tCL01aZUJDN2ZDQnZJTGtoSk4uanBnIiwidGh1bWJuYWlsS2V5IjoiY29udGVudC1wYXNzL3VwbG9hZHMvRTJRbFgyck5ibU9Uc3NrQi9NWmVCQzdmQ0J2SUxraEpOLmpwZyJ9fX0sImJhY2tncm91bmQiOnsibWVkaWEiOnsiaW1hZ2UiOnsia2V5IjoiYXNzZXRzL3Jpc2UvYXNzZXRzL2Jsb2NrLWRlZmF1bHRzL2JhY2tncm91bmRzL2hvdGVsLmpwZyIsInNyYyI6Ik56QlBGOC9ob3RlbC5qcGciLCJ0eXBlIjoiaW1hZ2UiLCJ0aHVtYm5haWwiOiJodHRwczovL2FydGljdWxhdGV1c2VyY29udGVudC5jb20vYXNzZXRzL3Jpc2UvYXNzZXRzL2Jsb2NrLWRlZmF1bHRzL2JhY2tncm91bmRzL2hvdGVsX3RodW1iLmpwZyIsIm9yaWdpbmFsVXJsIjoiaG90ZWwuanBnIn19fX1dLCJmYW1pbHkiOiJpbnRlcmFjdGl2ZS1mdWxsc2NyZWVuIiwidmFyaWFudCI6InNjZW5hcmlvIiwic2V0dGluZ3MiOnsibWVkaWFXaWR0aCI6IjEiLCJwYWRkaW5nVG9wIjozLCJ6b29tT25DbGljayI6dHJ1ZSwicGFkZGluZ0JvdHRvbSI6MywiYmFja2dyb3VuZENvbG9yIjoiI2ZmZmZmZiIsImVudHJhbmNlQW5pbWF0aW9uIjp0cnVlLCJwcmV2ZW50RHVwbGljYXRlSWRHZW5lcmF0aW9uIjp0cnVlfX1dLCJtZWRpYSI6e30sInBpbGVzIjpbXSwic2V0dGluZ3MiOnt9LCJkdXBsaWNhdGVkRnJvbUlkIjoiVWdRdmlyN3c0WWU0aW9PQzdxSW9hajV5eU5ZWDk0RzAiLCJkZWxldGVkIjpmYWxzZSwiY3JlYXRlZEF0IjoiMjAyMS0xMS0xN1QxNzo0MDozMy40MjRaIiwidXBkYXRlZEF0IjoiMjAyNC0wNi0xNVQwMToyMTo1Ny43MDhaIiwibGFzdFVwZGF0ZWRCeSI6ImFpZHwxZGI5MmFlNS03ZTkxLTRiN2MtOGFhOC1mNjhiMmNjM2JmNGIiLCJyZWFkeSI6dHJ1ZSwicG9zaXRpb24iOm51bGwsInRyYW5zZmVycmVkQXQiOm51bGwsImlzUGFydG5lckNvbnRlbnRBdXRob3IiOm51bGwsImhlYWRlckltYWdlIjp7fSwic291cmNlTGVzc29uTG9jYWxlSWQiOm51bGwsImV4cGVyaW1lbnRzIjpudWxsfSx7ImlkIjoiSzJaVHBTRjlBQzdfbE1ORnEzakxvRndCbFJxUHJ2QnIiLCJvcmlnaW5hbElkIjpudWxsLCJhdXRob3IiOiJhaWR8NWZhNWJkOTMtODZmNC00ZjQ3LWExMjctMGM3YjMxMzA4NThhIiwic2VsZWN0ZWRBdXRob3JJZCI6Im5vbmUiLCJjb3Vyc2VJZCI6ImNtb1hYMDhYU0dyMVVZMERHeUNhMGZIWkxhT3M3VHhIIiwidGl0bGUiOiJEZWxpdmVyeSBEZXZpY2VzIGFuZCBNZWRpY2F0aW9ucyAiLCJkZXNjcmlwdGlvbiI6IiIsInR5cGUiOiJibG9ja3MiLCJpY29uIjoiQXJ0aWNsZSIsIml0ZW1zIjpbeyJpZCI6ImNrdzVlMmNtbDAwNDEzZTZjeHFva3lyY2giLCJ0eXBlIjoiaW1hZ2UiLCJpdGVtcyI6W3siaWQiOiJja3c1YnR5NHAwMDJrM2U2YzhydDBhNnZzIiwibWVkaWEiOnsiaW1hZ2UiOnsia2V5IjoicmlzZS9jb3Vyc2VzL2Ntb1hYMDhYU0dyMVVZMERHeUNhMGZIWkxhT3M3VHhIL19MOGdUbkxuUkJfOUV0WmQucG5nIiwidHlwZSI6ImltYWdlIiwiaXNTcXVhcmUiOmZhbHNlLCJjcnVzaGVkS2V5Ijoib0x2QnVFSldMYy1YYzhrZi5wbmciLCJkaW1lbnNpb25zIjp7InRvcCI6MCwibGVmdCI6MCwid2lkdGgiOjcwMCwiaGVpZ2h0Ijo1NzgsIm9yaWdpbmFsV2lkdGgiOjcwMCwib3JpZ2luYWxIZWlnaHQiOjcwMH0sIm9yaWdpbmFsVXJsIjoib0x2QnVFSldMYy1YYzhrZi5wbmciLCJvcmlnaW5hbEltYWdlIjp7ImtleSI6InJpc2UvY291cnNlcy9jbW9YWDA4WFNHcjFVWTBER3lDYTBmSFpMYU9zN1R4SC9ZNlhwNnoxelZWU3g1S0FSLW9MdkJ1RUpXTGMtWGM4a2YucG5nIiwidHlwZSI6ImltYWdlIiwiY3J1c2hlZEtleSI6InJpc2UvY291cnNlcy9jbW9YWDA4WFNHcjFVWTBER3lDYTBmSFpMYU9zN1R4SC9zMDFoakRNdmxwZlVBUFIxLnBuZyIsIm9yaWdpbmFsVXJsIjoib0x2QnVFSldMYy1YYzhrZi5wbmciLCJ1c2VDcnVzaGVkS2V5Ijp0cnVlfSwidXNlQ3J1c2hlZEtleSI6dHJ1ZX19LCJjYXB0aW9uIjoiPHA+JmxkcXVvO2luaGFsZXImcmRxdW87IGljb24gYnkgTWljaGFlbCBBcHBsZWZvcmQsIGZyb20gdGhlbm91bnByb2plY3QuY29tIENDIEJZIDMuMDwvcD4iLCJwYXJhZ3JhcGgiOiI8cD48YnI+PC9wPjxwPlRoZXJlIGFyZSBhIG51bWJlciBvZiBkZXZpY2VzIHRoYXQgZGVsaXZlciBtZWRpY2luZSBkaXJlY3RseSB0byB0aGUgYWlyd2F5cy4gTWV0ZXJlZC1kb3NlIGluaGFsZXJzIChNRElzKSwgZHJ5IHBvd2RlciBpbmhhbGVycywgJm5ic3A7YW5kIG5lYnVsaXplcnMgYXJlIGN1cnJlbnRseSBhdmFpbGFibGUgd2l0aCBkaWZmZXJlbnQgbWVkaWNpbmVzPC9wPiJ9XSwiZmFtaWx5IjoiaW1hZ2UiLCJ2YXJpYW50IjoidGV4dCBhc2lkZSIsInNldHRpbmdzIjp7Im9wYWNpdHkiOjAuNSwiaW1hZ2VTaXplIjoic21hbGwiLCJwYWRkaW5nVG9wIjozLCJ6b29tT25DbGljayI6ZmFsc2UsIm9wYWNpdHlDb2xvciI6IiMwMDAwMDAiLCJpbWFnZVBvc2l0aW9uIjoicmlnaHQiLCJwYWRkaW5nQm90dG9tIjozLCJiYWNrZ3JvdW5kQ29sb3IiOiIiLCJlbnRyYW5jZUFuaW1hdGlvbiI6dHJ1ZX19LHsiaWQiOiJja3c1ZTlid3YwMDRmM2U2Y3lvZmwzZDR4IiwidHlwZSI6ImRpdmlkZXIiLCJpdGVtcyI6W3siaWQiOiJja3c1YnR5NHAwMDEwM2U2Y2lyYnYyYjluIiwidHlwZSI6ImNvbXBsZXRlQmxvY2siLCJ0aXRsZSI6IkNPTlRJTlVFIiwiYnV0dG9uQ29sb3IiOiJicmFuZCIsImNvbXBsZXRlSGludCI6IkNvbXBsZXRlIHRoZSBjb250ZW50IGFib3ZlIGJlZm9yZSBtb3Zpbmcgb24uIn1dLCJmYW1pbHkiOiJjb250aW51ZSIsInZhcmlhbnQiOiJjb250aW51ZSIsInNldHRpbmdzIjp7InBhZGRpbmdUb3AiOjMsInBhZGRpbmdCb3R0b20iOjMsImJhY2tncm91bmRDb2xvciI6IiIsImVudHJhbmNlQW5pbWF0aW9uIjp0cnVlfX0seyJpZCI6ImNrc3A1bm45bjAwNXQzaDZodzhlcjR0OTUiLCJ0eXBlIjoiaW50ZXJhY3RpdmUiLCJpdGVtcyI6W3siaWQiOiJja3NvdTRiNDQwMDFpM2g2aHZzZjluYXF2IiwidHlwZSI6ImludHJvIiwibWVkaWEiOnsiaW1hZ2UiOnsia2V5IjoicmlzZS9jb3Vyc2VzL2Ntb1hYMDhYU0dyMVVZMERHeUNhMGZIWkxhT3M3VHhILzMyRDJBMnBlU2dQaVp2RXotbm91bl9pbmhhbGVyXzEyMzk5MzEucG5nIiwidHlwZSI6ImltYWdlIiwiYWxpZ24iOiJjZW50ZXIiLCJmaWxsV2lkdGgiOmZhbHNlLCJjcnVzaGVkS2V5Ijoibm91bl9pbmhhbGVyXzEyMzk5MzEucG5nIiwib3JpZ2luYWxVcmwiOiJub3VuX2luaGFsZXJfMTIzOTkzMS5wbmciLCJ1c2VDcnVzaGVkS2V5Ijp0cnVlfX0sInRpdGxlIjoiRGVsaXZlcnkgTWVkaWNhdGlvbnMgIiwiaXNIaWRkZW4iOnRydWUsImRlc2NyaXB0aW9uIjoiIn0seyJpZCI6ImNrc291NGI0NDAwMWozaDZoeHowd2VzejciLCJ0eXBlIjoic3VtbWFyeSIsInRpdGxlIjoiIiwiaXNIaWRkZW4iOnRydWUsImRlc2NyaXB0aW9uIjoiIn0seyJpZCI6ImNrc291NGI0NDAwMWszaDZoazBuZWNoOHUiLCJ0eXBlIjoic3RlcCIsIm1lZGlhIjp7ImltYWdlIjp7ImtleSI6InJpc2UvY291cnNlcy9jbW9YWDA4WFNHcjFVWTBER3lDYTBmSFpMYU9zN1R4SC8wQ0xUaHlNb3g4WWlvX2NHLWlTdG9jay04NTIwOTI0NzAuanBnIiwidHlwZSI6ImltYWdlIiwiYWxpZ24iOiJjZW50ZXIiLCJmaWxsV2lkdGgiOmZhbHNlLCJjcnVzaGVkS2V5IjoiaVN0b2NrLTg1MjA5MjQ3MC5qcGciLCJ0cmFja2luZ0lkIjoiY2tzcDVubjluMDA1dDNoNmh3OGVyNHQ5NSIsIm9yaWdpbmFsVXJsIjoiaVN0b2NrLTg1MjA5MjQ3MC5qcGciLCJ1c2VDcnVzaGVkS2V5Ijp0cnVlLCJ0cmFja2luZ0NvbnRleHQiOiJibG9jazpwcm9jZXNzIn19LCJ0aXRsZSI6Ik5lYnVsaXplcnMgIiwiaXNIaWRkZW4iOmZhbHNlLCJkZXNjcmlwdGlvbiI6Ijx1bD48bGk+PHA+TmVidWxpemVycyBhcmUgY29tbW9ubHkgdXNlZCBmb3IgdGhlIHRyZWF0bWVudCBvZiBhc3RobWEuIFRoZXkgdXNlIG94eWdlbiwgY29tcHJlc3NlZCBhaXIgb3IgdWx0cmFzb25pYyBwb3dlciB0byBicmVhayB1cCBzb2x1dGlvbnMgYW5kIHN1c3BlbnNpb25zIGludG8gc21hbGwgYWVyb3NvbCBkcm9wbGV0cyB0aGF0IGFyZSBpbmhhbGVkIGZyb20gdGhlIG1vdXRocGllY2Ugb2YgdGhlIGRldmljZTwvcD48L2xpPjxsaT5QdWxtaWNvcnQgKGJ1ZGVzb25pZGUpLCAmbmJzcDtBdHJvdmVudCAoSXByYXRyb3BpdW0pLCBhbmQgQWxidXRlcm9sIGFyZSB0aGUgb25seSBtZWRpY2F0aW9ucyB0aGF0IGFyZSBhdmFpbGFibGUgYXMgYSBuZWJ1bGl6ZXImbmJzcDs8L2xpPjwvdWw+PHA+aW1hZ2UgZnJvbSBMYWJva28sIGlzdG9ja3Bob3RvPC9wPiJ9LHsiaWQiOiJja3NvdTRiNDQwMDFsM2g2aGh5YmFpbXRkIiwidHlwZSI6InN0ZXAiLCJtZWRpYSI6eyJ0bXAiOnt9LCJ2aWRlbyI6eyJrZXkiOiJ6b29tXzAlMjgxJTI5Lm1wNCIsInVybCI6InRyYW5zY29kZWQtZ1RNN1FTTzlNSWxrSXRHNi16b29tXzAoMSkubXA0IiwidHlwZSI6InZpZGVvIiwicG9zdGVyIjoiem9vbV8wJTI4MSUyOS5qcGciLCJkdXJhdGlvbiI6MzY0LCJpbnB1dEtleSI6InJpc2UvY291cnNlcy9jbW9YWDA4WFNHcjFVWTBER3lDYTBmSFpMYU9zN1R4SC9nVE03UVNPOU1JbGtJdEc2LXpvb21fMCgxKS5tcDQiLCJ0aHVtYm5haWwiOiJodHRwczovL2ltYWdlcy5hcnRpY3VsYXRlLmNvbS9mOmpwZyxiOmZmZix3OjEwMCxoOjEwMCxzOmNvdmVyL3Jpc2UvY291cnNlcy9jbW9YWDA4WFNHcjFVWTBER3lDYTBmSFpMYU9zN1R4SC90cmFuc2NvZGVkLWdUTTdRU085TUlsa0l0RzYtem9vbV8wKDEpLjAwMDAwMDAuanBnIiwib3JpZ2luYWxVcmwiOiJ6b29tXzAoMSkubXA0IiwidHJhbnNjb2RlSWQiOiIxNzA5MzQwMzY3NTQ5LXE5eGF5aiIsImV4aXN0aW5nTWVkaWFUeXBlIjoidmlkZW8iLCJoYXNSZW1vdmFibGVNZWRpYSI6ZmFsc2V9fSwidGl0bGUiOiJNZXRlcmVkIERvc2UgSW5oYWxlcnMgKE1ESSkgIiwiaXNIaWRkZW4iOmZhbHNlLCJkZXNjcmlwdGlvbiI6Ijx1bD48bGk+V2l0aCBhIE1ESSwgbWVkaWNhdGlvbiBpcyBwdXNoZWQgaW50byB0aGUgbHVuZ3MgYnkgYW4gaW5oYWxlciBhbmQgc2hvdWxkIGFsd2F5cyBiZSB1c2VkIHdpdGggYSBzcGFjZXIuIERlcGVuZGluZyBvbiBob3cgb2xkIHRoZSBwYXRpZW50IGlzLCB0aGV5IG1heSBhbHNvIG5lZWQgYSBtYXNrLiA8L2xpPjxsaT5UaGUgY29sb3Igb2YgdGhlIHNwYWNlciBjb3JyZXNwb25kcyB0byB0aGUgYWdlIG9mIHRoZSB1c2VyOjx1bD48bGk+T3JhbmdlIGhhcyBhIHNtYWxsIG1hc2sgYXR0YWNoZWQgYW5kIGlzIGRlc2lnbmVkIGZvciBpbmZhbnRzIGJldHdlZW4gMCBhbmQgMTggbW9udGhzIG9sZCZuYnNwOzwvbGk+PGxpPlllbGxvdyBoYXMgYSBtZWRpdW0gbWFzayBhdHRhY2hlZCBpcyBkZXNpZ25lZCBmb3IgY2hpbGRyZW4gYmV0d2VlbiAxIGFuZCA4IHllYXJzIG9sZCZuYnNwOzwvbGk+PGxpPkJsdWUgb25seSBoYXMgYSBtb3V0aHBpZWNlIGF0dGFjaGVkIGFuZCBpcyBkZXNpZ25lZCBmb3IgY2hpbGRyZW4gb2xkZXIgdGhhbiA4IHllYXJzIG9sZDwvbGk+PC91bD48L2xpPjwvdWw+In0seyJpZCI6ImNrc3A1cGlxdDAwNXUzaDZoOGc5a2g5MDciLCJ0eXBlIjoic3RlcCIsIm1lZGlhIjp7InRtcCI6e30sInZpZGVvIjp7ImtleSI6Inpvb21fMCUyODIlMjkubXA0IiwidXJsIjoidHJhbnNjb2RlZC1TZFFqd0YtaXlfN0J4YnY0LXpvb21fMCgyKS5tcDQiLCJ0eXBlIjoidmlkZW8iLCJwb3N0ZXIiOiJ6b29tXzAlMjgyJTI5LmpwZyIsImR1cmF0aW9uIjoyMzgsImlucHV0S2V5IjoicmlzZS9jb3Vyc2VzL2Ntb1hYMDhYU0dyMVVZMERHeUNhMGZIWkxhT3M3VHhIL1NkUWp3Ri1peV83QnhidjQtem9vbV8wKDIpLm1wNCIsInRodW1ibmFpbCI6Imh0dHBzOi8vaW1hZ2VzLmFydGljdWxhdGUuY29tL2Y6anBnLGI6ZmZmLHc6MTAwLGg6MTAwLHM6Y292ZXIvcmlzZS9jb3Vyc2VzL2Ntb1hYMDhYU0dyMVVZMERHeUNhMGZIWkxhT3M3VHhIL3RyYW5zY29kZWQtU2RRandGLWl5XzdCeGJ2NC16b29tXzAoMikuMDAwMDAwMC5qcGciLCJvcmlnaW5hbFVybCI6Inpvb21fMCgyKS5tcDQiLCJ0cmFuc2NvZGVJZCI6IjE3MDkzNDA0MTQ5NzYtZzJvd3FlIn19LCJ0aXRsZSI6IlJlZGloYWxlciIsImlzSGlkZGVuIjpmYWxzZSwiZGVzY3JpcHRpb24iOiI8dWw+PGxpPjxwPlRoZSBSZWRpaGFsZXIgaXMgY29uc2lkZXJlZCBhICZsZHF1bzticmVhdGggYWN0dWF0ZWQmcmRxdW87IGluaGFsZXIuJm5ic3A7PC9wPjx1bD48bGk+UmVxdWlyZXMgZmFzdCBpbmhhbGF0aW9uIHdoaWNoIHRyaWdnZXJzIHRoZSByZWxlYXNlIG9mIG1lZGljYXRpb24gZnJvbSBpbmhhbGVyPC9saT48bGk+PHN0cm9uZz48dT5ObzwvdT48L3N0cm9uZz4gU3BhY2VyIHJlcXVpcmVkJm5ic3A7PC9saT48bGk+UmVjb21tZW5kZWQgZm9yIGNoaWxkcmVuIDxzdHJvbmc+b2xkZXIgdGhhbiA4IHllYXJzPC9zdHJvbmc+IGR1ZSB0byB0ZWNobmlxdWUgcmVxdWlyZWQgdG8gZGlzcGVuc2UgbWVkaWNhdGlvbi4mbmJzcDs8L2xpPjwvdWw+PC9saT48L3VsPiJ9LHsiaWQiOiJja3NwNXE1emIwMDV3M2g2aHl4aDNpeHUwIiwidHlwZSI6InN0ZXAiLCJtZWRpYSI6eyJ0bXAiOnt9LCJ2aWRlbyI6eyJrZXkiOiJ6b29tXzAlMjgzJTI5Lm1wNCIsInVybCI6InRyYW5zY29kZWQtZG0zb3VuWHMyNHNOOE54dy16b29tXzAoMykubXA0IiwidHlwZSI6InZpZGVvIiwicG9zdGVyIjoiem9vbV8wJTI4MyUyOS5qcGciLCJkdXJhdGlvbiI6MjA4LCJpbnB1dEtleSI6InJpc2UvY291cnNlcy9jbW9YWDA4WFNHcjFVWTBER3lDYTBmSFpMYU9zN1R4SC9kbTNvdW5YczI0c044Tnh3LXpvb21fMCgzKS5tcDQiLCJ0aHVtYm5haWwiOiJodHRwczovL2ltYWdlcy5hcnRpY3VsYXRlLmNvbS9mOmpwZyxiOmZmZix3OjEwMCxoOjEwMCxzOmNvdmVyL3Jpc2UvY291cnNlcy9jbW9YWDA4WFNHcjFVWTBER3lDYTBmSFpMYU9zN1R4SC90cmFuc2NvZGVkLWRtM291blhzMjRzTjhOeHctem9vbV8wKDMpLjAwMDAwMDAuanBnIiwib3JpZ2luYWxVcmwiOiJ6b29tXzAoMykubXA0IiwidHJhbnNjb2RlSWQiOiIxNzA5MzQwNDQzODQ3LW8ybnFndiJ9fSwidGl0bGUiOiJEcnkgUG93ZGVyIEluaGFsZXIgKERQSSkgIiwiaXNIaWRkZW4iOmZhbHNlLCJkZXNjcmlwdGlvbiI6Ijx1bD48bGk+QWxzbyBjb25zaWRlcmVkIGEgJnF1b3Q7YnJlYXRoIGFjdHVhdGVkJnF1b3Q7IGluaGFsZXI8L2xpPjxsaT5SZWNvbW1lbmRlZCBmb3Igb2xkZXIgY2hpbGRyZW4gKCZndDs4IHllYXJzIG9sZCkgYXMgaXQgYWxzbyByZXF1aXJlcyBhIGZhc3QgaW5oYWxhdGlvbi48L2xpPjxsaT5FeGFtcGxlcyBvZiBkcnkgcG93ZGVyIGluaGFsZXJzIGluY2x1ZGUmbmJzcDs8dWw+PGxpPkZsdXRpY2Fzb25lIHByb3Bpb25hdGUvc2FsbWV0ZXJvbDwvbGk+PGxpPk1vbWV0YXNvbmU8L2xpPjxsaT5CdWRlc29uaWRlPC9saT48L3VsPjwvbGk+PC91bD4iLCJpc05ld2x5SW5zZXJ0ZWQiOnRydWV9XSwiZmFtaWx5IjoiaW50ZXJhY3RpdmUtZnVsbHNjcmVlbiIsInZhcmlhbnQiOiJwcm9jZXNzIiwic2V0dGluZ3MiOnsic3RlcExhYmVsIjoiRGVsaXZlcnkgZGV2aWNlcyIsIm1lZGlhV2lkdGgiOiIxIiwicGFkZGluZ1RvcCI6Mywiem9vbU9uQ2xpY2siOnRydWUsInBhZGRpbmdCb3R0b20iOjMsImJhY2tncm91bmRDb2xvciI6IiNmNWY1ZjUiLCJlbnRyYW5jZUFuaW1hdGlvbiI6dHJ1ZX19LHsiaWQiOiJja3c1ZW9iZHQwMDMyM2U2amV4d2U1b2oxIiwidHlwZSI6ImRpdmlkZXIiLCJpdGVtcyI6W10sImZhbWlseSI6ImRpdmlkZXIiLCJ2YXJpYW50IjoiZGl2aWRlciIsInNldHRpbmdzIjp7InBhZGRpbmdUb3AiOjMsInBhZGRpbmdCb3R0b20iOjMsImJhY2tncm91bmRDb2xvciI6IiIsImVudHJhbmNlQW5pbWF0aW9uIjp0cnVlfX0seyJpZCI6ImNrc3A1cnVvZDAwNjAzaDZoMjJiNTZkeWsiLCJ0eXBlIjoia25vd2xlZGdlQ2hlY2siLCJpdGVtcyI6W3siaWQiOiJja3NvdTRiNDQwMDExM2g2aDBqcGxzYXJzIiwidHlwZSI6Ik1VTFRJUExFX0NIT0lDRSIsInRpdGxlIjoiPHA+QWZ0ZXIgcmV2aWV3aW5nIGFsbCB0aGUgZGlmZmVyZW50IGluaGFsZXJzLCB3aGljaCB0eXBlIGRvIHlvdSByZWNvbW1lbmQgZm9yIEFsZXhhPzwvcD4iLCJhbnN3ZXJzIjpbeyJpZCI6ImNrc291NGI0NDAwMTIzaDZoaGsxazNucjIiLCJ0aXRsZSI6IjxwPk5lYnVsaXplcjwvcD4iLCJjb3JyZWN0IjpmYWxzZSwiZmVlZGJhY2siOiI8cD5TaGUgY2FuIHVzZSBhIG5lYnVsaXplciwgYnV0IGl0IHRha2VzIDE1IG1pbnV0ZXMgdG8gZ2l2ZSBhIGRvc2UuIEdyYW5kbWEgZG9lcyBub3QgdGhpbmsgc2hlIHdpbGwgc2V0IHN0aWxsIGZvciB0aGF0IGxvbmcmbmJzcDs8L3A+In0seyJpZCI6ImNrc291NGI0NDAwMTMzaDZoZG42cWJ3bXQiLCJ0aXRsZSI6IjxwPkRyeSBwb3dkZXIgaW5oYWxlcjwvcD48cD48YnI+PC9wPiIsImNvcnJlY3QiOmZhbHNlLCJmZWVkYmFjayI6IjxwPlRoZSBGREEgaGFzIGFwcHJvdmVkICZuYnNwO1JlZGloYWxlciBmb3IgY2hpbGRyZW4gNSBhbmQgb2xkZXIsIGJ1dCBtb3N0IGNoaWxkcmVuIGFyZSB1bmFibGUgdG8gcGVyZm9ybSB0aGUgbWFuZXV2ZXIgY29ycmVjdGx5IHRvIG9idGFpbiB0aGUgZnVsbCBkb3NlIG9mIG1lZGljYXRpb25zJm5ic3A7PC9wPiJ9LHsiaWQiOiJja3NwNXQyMTgwMDYxM2g2aDRud2U2b3Z3IiwiaXNOZXciOnRydWUsInRpdGxlIjoiPHA+UmVkaWhhbGVyPC9wPiIsImNvcnJlY3QiOmZhbHNlLCJmZWVkYmFjayI6IjxwPlRoZSBGREEgaGFzIGFwcHJvdmVkIGRyeSBwb3dkZXIgaW5oYWxlciAoRFBJKSBSZWRpaGFsZXIgZm9yIGNoaWxkcmVuIDUgYW5kIG9sZGVyLCBidXQgbW9zdCBjaGlsZHJlbiBhcmUgdW5hYmxlIHRvIHBlcmZvcm0gdGhlIG1hbmV1dmVyIGNvcnJlY3RseSB0byBvYnRhaW4gdGhlIGZ1bGwgZG9zZSBvZiBtZWRpY2F0aW9ucyA8L3A+In0seyJpZCI6ImNrc3A1dDQyZjAwNjIzaDZoZWJvM2xlYmEiLCJpc05ldyI6dHJ1ZSwidGl0bGUiOiI8cD5NREkgd2l0aCBzcGFjZXI8L3A+IiwiY29ycmVjdCI6dHJ1ZSwiZmVlZGJhY2siOiI8cD5BbiBNREkgd2l0aCBhIGJsdWUgbWFzayB3b3VsZCB3b3JrIGJlc3QgZm9yIEFsZXhhLiBHcmFuZG1hIG11c3QgbWFrZSBzdXJlIHRoYXQgc2hlIGhhcyBhIGdvb2Qgc2VhbCBhcm91bmQgdGhlIG1vdXRocGllY2Ugb2YgdGhlIHNwYWNlciBhbmQgc2hlIHRha2VzIDEwIGJyZWF0aHMgYWZ0ZXIgZWFjaCBwdWZmJm5ic3A7PC9wPiJ9XSwiZmVlZGJhY2siOiIiLCJmZWVkYmFja1R5cGUiOiJDSE9JQ0UifV0sImZhbWlseSI6Imtub3dsZWRnZUNoZWNrIiwidmFyaWFudCI6Im11bHRpcGxlIGNob2ljZSIsInNldHRpbmdzIjp7InBhZGRpbmdUb3AiOjMsInBhZGRpbmdCb3R0b20iOjMsImJhY2tncm91bmRDb2xvciI6IiIsImVudHJhbmNlQW5pbWF0aW9uIjp0cnVlfX0seyJpZCI6ImNrdDBwaW1iMjAwMzQzaDZob3o2dzlnMnoiLCJ0eXBlIjoiZGl2aWRlciIsIml0ZW1zIjpbeyJpZCI6ImNrdDBvbG5hbzAwMTAzaDZoNnYxdXc3eW8iLCJ0eXBlIjoiY29tcGxldGVCbG9jayIsInRpdGxlIjoiQ09OVElOVUUiLCJidXR0b25Db2xvciI6ImJyYW5kIiwiY29tcGxldGVIaW50IjoiQ29tcGxldGUgdGhlIGNvbnRlbnQgYWJvdmUgYmVmb3JlIG1vdmluZyBvbi4ifV0sImZhbWlseSI6ImNvbnRpbnVlIiwidmFyaWFudCI6ImNvbnRpbnVlIiwic2V0dGluZ3MiOnsicGFkZGluZ1RvcCI6MywicGFkZGluZ0JvdHRvbSI6MywiYmFja2dyb3VuZENvbG9yIjoiIiwiZW50cmFuY2VBbmltYXRpb24iOnRydWV9fSx7ImlkIjoiY2tzcDYwNjYwMDA2NjNoNmh6ZnZrdXF6YiIsInR5cGUiOiJ0ZXh0IiwiaXRlbXMiOlt7ImlkIjoiY2tzb3U0YjQ0MDAyMjNoNmhlbWV6NWV2ZyIsImhlYWRpbmciOiI8cD48c3Ryb25nPllvdSYjMzk7dmUgZGVjaWRlZCB0byBnaXZlIEFsZXhhIGFuIE1ESSB3aXRoIGEgc3BhY2VyLiBXaGF0IG1lZGljYXRpb24gd291bGQgeW91IHByZXNjcmliZT8mbmJzcDs8L3N0cm9uZz48L3A+IiwicGFyYWdyYXBoIjoiPHA+V2hlbiB3ZSBzaG93IHVwIHRvIHRoZSBwcmVzZW50IG1vbWVudCB3aXRoIGFsbCBvZiBvdXIgc2Vuc2VzLCB3ZSBpbnZpdGUgdGhlIHdvcmxkXG4gICAgdG8gZmlsbCB1cyB3aXRoIGpveS4gVGhlIHBhaW5zIG9mIHRoZSBwYXN0IGFyZSBiZWhpbmQgdXMuIFRoZSBmdXR1cmUgaGFzIHlldCB0byB1bmZvbGQuIEJ1dFxuICAgIHRoZSBub3cgaXMgZnVsbCBvZiBiZWF1dHkgc2ltcGx5IHdhaXRpbmcgZm9yIG91ciBhdHRlbnRpb24uPC9wPiJ9XSwiZmFtaWx5IjoidGV4dCIsInZhcmlhbnQiOiJzdWJoZWFkaW5nIiwic2V0dGluZ3MiOnsicGFkZGluZ1RvcCI6MywicGFkZGluZ0JvdHRvbSI6MywiYmFja2dyb3VuZENvbG9yIjoiIiwiZW50cmFuY2VBbmltYXRpb24iOnRydWV9fSx7ImlkIjoiY2tzcDd5cHY4MDA3YjNoNmhzMXR4YThrZiIsInR5cGUiOiJ0ZXh0IiwiaXRlbXMiOlt7ImlkIjoiY2tzb3U0YjQ0MDAyMjNoNmhlbWV6NWV2ZyIsImhlYWRpbmciOiI8cD48c3Ryb25nPlNob3J0IEFjdGluZyBCcm9uY2hvZGlsYXRvcnMgKFNBQkEpPC9zdHJvbmc+PC9wPiIsInBhcmFncmFwaCI6Ijx1bD48bGk+UmVsYXggYWlyd2F5IHNtb290aCBtdXNjbGUmbmJzcDs8L2xpPjxsaT5SYXBpZCBvbnNldCBvZiBhY3Rpb248dWw+PGxpPjUtMTAgbWludXRlczwvbGk+PGxpPlBlYWsgYXQgNTAgbWludXRlczwvbGk+PGxpPkR1cmF0aW9uIDMtNiBob3VycyZuYnNwOzwvbGk+PC91bD48L2xpPjxsaT5BdmFpbGFibGUgZWl0aGVyIGFzIG5lYnVsaXplciB2cyBNREk8L2xpPjwvdWw+PHA+PGJyPjwvcD4ifV0sImZhbWlseSI6InRleHQiLCJ2YXJpYW50Ijoic3ViaGVhZGluZyBwYXJhZ3JhcGgiLCJzZXR0aW5ncyI6eyJwYWRkaW5nVG9wIjozLCJwYWRkaW5nQm90dG9tIjozLCJiYWNrZ3JvdW5kQ29sb3IiOiIiLCJlbnRyYW5jZUFuaW1hdGlvbiI6dHJ1ZX19LHsiaWQiOiJja3QwcjBpdnYwMDQ4M2g2aGFzcG53eTJrIiwidHlwZSI6ImRpdmlkZXIiLCJpdGVtcyI6W3siaWQiOiJja3Qwb2xuYW8wMDEwM2g2aDZ2MXV3N3lvIiwidHlwZSI6ImNvbXBsZXRlQmxvY2siLCJ0aXRsZSI6Ik5leHQgdXA6IGluaGFsZWQgc3Rlcm9pZHMiLCJidXR0b25Db2xvciI6ImJyYW5kIiwiY29tcGxldGVIaW50IjoiQ29tcGxldGUgdGhlIGNvbnRlbnQgYWJvdmUgYmVmb3JlIG1vdmluZyBvbi4ifV0sImZhbWlseSI6ImNvbnRpbnVlIiwidmFyaWFudCI6ImNvbnRpbnVlIiwic2V0dGluZ3MiOnsicGFkZGluZ1RvcCI6MywicGFkZGluZ0JvdHRvbSI6MywiYmFja2dyb3VuZENvbG9yIjoiIiwiZW50cmFuY2VBbmltYXRpb24iOnRydWV9fSx7ImlkIjoiY2tzcDdzM2llMDA2eDNoNmhxbHF1eDBmaCIsInR5cGUiOiJ0ZXh0IiwiaXRlbXMiOlt7ImlkIjoiY2tzb3U0YjQ0MDAyMjNoNmhlbWV6NWV2ZyIsImhlYWRpbmciOiI8cD48c3Ryb25nPjxzcGFuIHN0eWxlPVwiZm9udC1zaXplOiAyNHB4O1wiPkluaGFsZWQgQ29ydGljb3N0ZXJvaWRzIDwvc3Bhbj48L3N0cm9uZz48L3A+IiwicGFyYWdyYXBoIjoiPHVsPjx1bD48bGk+UmVkdWNlIGJyb25jaGlhbCBoeXBlci1yZXNwb25zaXZlbmVzcyBhbmQgZGVjcmVhc2UgaW5mbGFtbWF0aW9uIGluIHRoZSBhaXJ3YXk8L2xpPjxsaT5UaGUgY2VsbHVsYXIgZWZmZWN0cyBvZiBJQ1MgYXJlIG5vdCB3ZWxsIGRlZmluZWQuJm5ic3A7PHVsPjxsaT5NYXkgYmUgZHVlIHRvIGluaGliaXRpb24gb2YgY3l0b2tpbmUgZXhwcmVzc2lvbjwvbGk+PGxpPk1heSByZWR1Y2UgYWlyd2F5IG1pY3JvdmFzY3VsYXIgbGVha2FnZTwvbGk+PGxpPk1heSBkZWNyZWFzZSBtdWN1cyBwcm9kdWN0aW9uPC9saT48L3VsPjwvbGk+PGxpPlRoZXJlIGlzIGEgZGlyZWN0IGluaGliaXRvcnkgZWZmZWN0cyBvbiBpbmZsYW1tYXRvcnkgY2VsbHM8L2xpPjxsaT5UaGV5IGFjY2VsZXJhdGUgZW9zaW5vcGhpbCBhcG9wdG9zaXM8L2xpPjxsaT5BbHRob3VnaCB0aGV5IGRvIG5vdCBpbmhpYml0IHRoZSByZWxlYXNlIG9mIG1lZGlhdG9ycyBmcm9tIG1hc3QgY2VsbHMsIHJlZ3VsYXIgdHJlYXRtZW50IHdpdGggSUNTIHJlZHVjZXMgdGhlIG51bWJlciBvZiBtYXN0IGNlbGxzIHdpdGhpbiB0aGUgYWlyd2F5czwvbGk+PC91bD48L3VsPiJ9XSwiZmFtaWx5IjoidGV4dCIsInZhcmlhbnQiOiJzdWJoZWFkaW5nIHBhcmFncmFwaCIsInNldHRpbmdzIjp7InBhZGRpbmdUb3AiOjMsInBhZGRpbmdCb3R0b20iOjMsImJhY2tncm91bmRDb2xvciI6IiIsImVudHJhbmNlQW5pbWF0aW9uIjp0cnVlfX0seyJpZCI6ImNrdDNjbDhtdTAwMngzaDZoamc2NnVsamciLCJ0eXBlIjoiZGl2aWRlciIsIml0ZW1zIjpbeyJpZCI6ImNrdDNja2x2OTAwMTAzaDZoeXhmcXhkbnoiLCJ0eXBlIjoiY29tcGxldGVCbG9jayIsInRpdGxlIjoiQW5kIGxhc3Q6IGNvbWJvIG1lZHMiLCJidXR0b25Db2xvciI6ImJyYW5kIiwiY29tcGxldGVIaW50IjoiQ29tcGxldGUgdGhlIGNvbnRlbnQgYWJvdmUgYmVmb3JlIG1vdmluZyBvbi4ifV0sImZhbWlseSI6ImNvbnRpbnVlIiwidmFyaWFudCI6ImNvbnRpbnVlIiwic2V0dGluZ3MiOnsicGFkZGluZ1RvcCI6MywicGFkZGluZ0JvdHRvbSI6MywiYmFja2dyb3VuZENvbG9yIjoiIiwiZW50cmFuY2VBbmltYXRpb24iOnRydWV9fSx7ImlkIjoiY2tzcDd3MjBoMDA3NjNoNmhyYXIwc2k0YyIsInR5cGUiOiJ0ZXh0IiwiaXRlbXMiOlt7ImlkIjoiY2tzb3U0YjQ0MDAyMjNoNmhlbWV6NWV2ZyIsImhlYWRpbmciOiI8cD48c3Ryb25nPjxzcGFuIHN0eWxlPVwiZm9udC1zaXplOiAyNHB4O1wiPkNvbWJpbmF0aW9uIE1lZGljYXRpb25zIChMQUJBICsgSUNTKSA8L3NwYW4+PC9zdHJvbmc+PC9wPiIsInBhcmFncmFwaCI6Ijx1bD48bGk+Q29tYmluYXRpb24gb2YgbG9uZyBhY3RpbmcgYmV0YSBhZ29uaXN0IGFuZCBpbmhhbGVkIGNvcnRpY29zdGVyb2lkcyZuYnNwOzwvbGk+PGxpPkR1cmF0aW9uIG9mIGFjdGlvbjogMTIgaG91cnMmbmJzcDs8L2xpPjwvdWw+In1dLCJmYW1pbHkiOiJ0ZXh0IiwidmFyaWFudCI6InN1YmhlYWRpbmcgcGFyYWdyYXBoIiwic2V0dGluZ3MiOnsicGFkZGluZ1RvcCI6MywicGFkZGluZ0JvdHRvbSI6MywiYmFja2dyb3VuZENvbG9yIjoiIiwiZW50cmFuY2VBbmltYXRpb24iOnRydWV9fSx7ImlkIjoiY2tzcDgxNDB4MDA3azNoNmhrb25xbmRtcSIsInR5cGUiOiJ0ZXh0IiwiaXRlbXMiOlt7ImlkIjoiY2tzb3U0YjQ0MDAyMjNoNmhlbWV6NWV2ZyIsImhlYWRpbmciOiI8cD48c3Ryb25nPllvdSBkZWNpZGUgdG8gc3RhcnQgQWxleGEgb24gRmxvdmVudCAxMTAgbWNnIDIgcHVmZnMgdHdpY2UgYSBkYXkuIFlvdSBnbyB0aHJvdWdoIHlvdXIgYXN0aG1hIGVkdWNhdGlvbiBwbGFuIHdpdGggQWxleGEgYW5kIGhlciBncmFuZG1vdGhlci4mbmJzcDsgVGhleSB3aWxsIGZvbGxvdyB1cCB3aXRoIHlvdSBpbiBhIGZldyBtb250aHMuPC9zdHJvbmc+PC9wPiIsInBhcmFncmFwaCI6IjxwPldoZW4gd2Ugc2hvdyB1cCB0byB0aGUgcHJlc2VudCBtb21lbnQgd2l0aCBhbGwgb2Ygb3VyIHNlbnNlcywgd2UgaW52aXRlIHRoZSB3b3JsZFxuICAgIHRvIGZpbGwgdXMgd2l0aCBqb3kuIFRoZSBwYWlucyBvZiB0aGUgcGFzdCBhcmUgYmVoaW5kIHVzLiBUaGUgZnV0dXJlIGhhcyB5ZXQgdG8gdW5mb2xkLiBCdXRcbiAgICB0aGUgbm93IGlzIGZ1bGwgb2YgYmVhdXR5IHNpbXBseSB3YWl0aW5nIGZvciBvdXIgYXR0ZW50aW9uLjwvcD4ifV0sImZhbWlseSI6InRleHQiLCJ2YXJpYW50Ijoic3ViaGVhZGluZyIsInNldHRpbmdzIjp7InBhZGRpbmdUb3AiOjMsInBhZGRpbmdCb3R0b20iOjMsImJhY2tncm91bmRDb2xvciI6IiIsImVudHJhbmNlQW5pbWF0aW9uIjp0cnVlfX1dLCJtZWRpYSI6e30sInBpbGVzIjpbXSwic2V0dGluZ3MiOnt9LCJkdXBsaWNhdGVkRnJvbUlkIjoieVE2TTJBX1NZaGhrbVJCbGs4UXVFY3ZpWERQLXp2cmEiLCJkZWxldGVkIjpmYWxzZSwiY3JlYXRlZEF0IjoiMjAyNC0wMy0wMlQwMDo0MzoyMC45NzhaIiwidXBkYXRlZEF0IjoiMjAyNC0wNi0wOVQyMjowMDowNS41OTNaIiwibGFzdFVwZGF0ZWRCeSI6ImFpZHwxZGI5MmFlNS03ZTkxLTRiN2MtOGFhOC1mNjhiMmNjM2JmNGIiLCJyZWFkeSI6dHJ1ZSwicG9zaXRpb24iOjksInRyYW5zZmVycmVkQXQiOm51bGwsImlzUGFydG5lckNvbnRlbnRBdXRob3IiOm51bGwsImhlYWRlckltYWdlIjp7fSwic291cmNlTGVzc29uTG9jYWxlSWQiOm51bGwsImV4cGVyaW1lbnRzIjpudWxsfSx7ImlkIjoiVTlWeF9IOVVzak44elV2OWVVZ0wyZF9uR193RjJwbFYiLCJvcmlnaW5hbElkIjpudWxsLCJhdXRob3IiOiJhaWR8MWRiOTJhZTUtN2U5MS00YjdjLThhYTgtZjY4YjJjYzNiZjRiIiwic2VsZWN0ZWRBdXRob3JJZCI6ImFpZHwxZGI5MmFlNS03ZTkxLTRiN2MtOGFhOC1mNjhiMmNjM2JmNGIiLCJjb3Vyc2VJZCI6ImNtb1hYMDhYU0dyMVVZMERHeUNhMGZIWkxhT3M3VHhIIiwidGl0bGUiOiJGb2xsb3ctdXAgdmlzaXQgIiwiZGVzY3JpcHRpb24iOiIiLCJ0eXBlIjoiYmxvY2tzIiwiaWNvbiI6IkFydGljbGUiLCJpdGVtcyI6W3siaWQiOiJja3R6MGVubHUwMDNrM2c2aGFoMDBoZmRwIiwidHlwZSI6InRleHQiLCJpdGVtcyI6W3siaWQiOiJja3R5ejBxYm4wMDI1M2c2aGR6ajh3aHB0IiwiaGVhZGluZyI6IjxwPkR1cmluZyB5b3VyIGZvbGxvdyB1cCB2aXNpdCwgR3JhbmRtYSBzYXlzIHRoYXQgQWxleGEgaGFzIGJlZW4gZG9pbmcgdmVyeSB3ZWxsLCBob3dldmVyIG92ZXIgdGhlIGxhc3QgZmV3IGRheXMgc2hlIGhhcyBuZWVkZWQgaGVyIGluaGFsZXIgbW9yZSBmcmVxdWVudGx5LiBUaGUgYWlyIGhhcyBiZWVuIHZlcnkgc21va3kgb3V0c2lkZSBhbmQgaXQgaGFzIGJlZW4gZGlmZmljdWx0IGZvciBoZXIgdG8gYnJlYXRoZS4mbmJzcDs8L3A+In1dLCJmYW1pbHkiOiJ0ZXh0IiwidmFyaWFudCI6InN1YmhlYWRpbmciLCJzZXR0aW5ncyI6eyJwYWRkaW5nVG9wIjozLCJwYWRkaW5nQm90dG9tIjowLCJiYWNrZ3JvdW5kQ29sb3IiOiIiLCJlbnRyYW5jZUFuaW1hdGlvbiI6dHJ1ZX19LHsiaWQiOiJja3UwYjB6azYwMDJ4M2c2aDg1bmhwMWgwIiwidHlwZSI6InRleHQiLCJpdGVtcyI6W3siaWQiOiJja3UwYjB6azYwMDJ5M2c2aGI1aHFzczZoIiwiaGVhZGluZyI6IjxoMz5IZXIgdml0YWxzIGFyZTogdGVtcGVyYXR1cmUgMzdDLCByZXNwaXJhdG9yeSByYXRlIDIyLCBwdWxzZSAxMDAsIEJQIDk1LzYwIGFuZCBTcE8yIDk4JS4gJm5ic3A7T24geW91ciBwaHlzaWNhbCBleGFtLCB5b3UgaGVhciB0aGlzOjwvaDM+In1dLCJmYW1pbHkiOiJ0ZXh0IiwidmFyaWFudCI6InN1YmhlYWRpbmciLCJzZXR0aW5ncyI6eyJwYWRkaW5nVG9wIjozLCJwYWRkaW5nQm90dG9tIjowLCJiYWNrZ3JvdW5kQ29sb3IiOiIiLCJlbnRyYW5jZUFuaW1hdGlvbiI6dHJ1ZX19LHsiaWQiOiJja3R6MHJxbTkwMDNyM2c2aG5tb2xoMno0IiwidHlwZSI6Im11bHRpbWVkaWEiLCJpdGVtcyI6W3siaWQiOiJja3R5ejBxYm4wMDBzM2c2aHMyZjZseW5oIiwibWVkaWEiOnsiYXVkaW8iOnsia2V5Ijoid2hlZXppbmcxLm1wMyIsInVybCI6InRyYW5zY29kZWQtck95NnoyOG5lSW9OTWhMZy13aGVlemluZzEubXAzIiwidHlwZSI6ImF1ZGlvIiwiZHVyYXRpb24iOjEyLCJpbnB1dEtleSI6InJpc2UlMkZjb3Vyc2VzJTJGY21vWFgwOFhTR3IxVVkwREd5Q2EwZkhaTGFPczdUeEglMkZyT3k2ejI4bmVJb05NaExnLXdoZWV6aW5nMS5tcDMiLCJ0aHVtYm5haWwiOiIiLCJvcmlnaW5hbFVybCI6IndoZWV6aW5nMS5tcDMiLCJ0cmFuc2NvZGVJZCI6IjE2MzI1Mjg4OTk3Njctb2dqemp4In19LCJjYXB0aW9uIjoiPHA+QS4mbmJzcDs8L3A+In1dLCJmYW1pbHkiOiJtdWx0aW1lZGlhIiwidmFyaWFudCI6ImF1ZGlvIiwic2V0dGluZ3MiOnsicGFkZGluZ1RvcCI6MywicGFkZGluZ0JvdHRvbSI6MywiYmFja2dyb3VuZENvbG9yIjoiIiwiZW50cmFuY2VBbmltYXRpb24iOnRydWV9fSx7ImlkIjoiY2t1MGJoOGlyMDAzNTNnNmhyYnU0bnR0NSIsInR5cGUiOiJkaXZpZGVyIiwiaXRlbXMiOlt7ImlkIjoiY2t1MGIwaWUzMDAxMDNnNmg4N2hqcXpvdyIsInR5cGUiOiJjb21wbGV0ZUJsb2NrIiwidGl0bGUiOiJDT05USU5VRSIsImJ1dHRvbkNvbG9yIjoiYnJhbmQiLCJjb21wbGV0ZUhpbnQiOiJDb21wbGV0ZSB0aGUgY29udGVudCBhYm92ZSBiZWZvcmUgbW92aW5nIG9uLiJ9XSwiZmFtaWx5IjoiY29udGludWUiLCJ2YXJpYW50IjoiY29udGludWUiLCJzZXR0aW5ncyI6eyJwYWRkaW5nVG9wIjozLCJwYWRkaW5nQm90dG9tIjozLCJiYWNrZ3JvdW5kQ29sb3IiOiIiLCJlbnRyYW5jZUFuaW1hdGlvbiI6dHJ1ZX19LHsiaWQiOiJja3UwYmhyNHUwMDM2M2c2aGFsajRtaXFlIiwidHlwZSI6InRleHQiLCJpdGVtcyI6W3siaWQiOiJja3UwYjBpZTMwMDI1M2c2aGN0NmFzanVpIiwiaGVhZGluZyI6IjxwPjxzdHJvbmc+QmFzZWQgb24geW91ciBoaXN0b3J5IGFuZCBwaHlzaWNhbCBleGFtLCB5b3UgZGlhZ25vc2UgQWxleGEgd2l0aCBhbiBhY3V0ZSBhc3RobWEgZXhhY2VyYmF0aW9uLiZuYnNwOzwvc3Ryb25nPjwvcD48cD48YnI+PC9wPiJ9XSwiZmFtaWx5IjoidGV4dCIsInZhcmlhbnQiOiJzdWJoZWFkaW5nIiwic2V0dGluZ3MiOnsicGFkZGluZ1RvcCI6MywicGFkZGluZ0JvdHRvbSI6MCwiYmFja2dyb3VuZENvbG9yIjoiIiwiZW50cmFuY2VBbmltYXRpb24iOnRydWV9fSx7ImlkIjoiY2t3NWV1d2c0MDAzMzNlNmoxaWkyb2xqYSIsInR5cGUiOiJpbnRlcmFjdGl2ZSIsIml0ZW1zIjpbeyJpZCI6ImNrdzVlY3loMTAwMXEzZTZqbjR1czF1NGYiLCJ0aXRsZSI6IlNjZW5lIDEiLCJzbGlkZXMiOlt7ImlkIjoiY2t3NWVjeWgxMDAxczNlNmpmMWRmcnVncyIsImdvVG8iOiJuZXh0IiwidHlwZSI6ImRpYWxvZ3VlIiwidGl0bGUiOm51bGwsImVtb3Rpb24iOiIxODciLCJuZXh0U2xpZGUiOm51bGwsInJlc3BvbnNlcyI6W10sImRlc2NyaXB0aW9uIjoiPHA+V2hhdCBpcyBhbiBhc3RobWEgZXhhY2VyYmF0aW9uPyBJcyBzaGUgZ29pbmcgdG8gYmUgb2theT8gV2hhdCBzaG91bGQgd2UgZG8gbmV4dD88L3A+IiwiaGFzQ2hhcmFjdGVyIjp0cnVlfSx7ImlkIjoiY2t3NWVjeWgxMDAxeTNlNmpkbTZrN2ZuZCIsImdvVG8iOiJlbmQiLCJ0eXBlIjoidGV4dCIsInRpdGxlIjoiU2NlbmFyaW8gRW5kIiwiZW1vdGlvbiI6ImhhcHB5IiwibmV4dFNsaWRlIjpudWxsLCJyZXNwb25zZXMiOltdLCJkZXNjcmlwdGlvbiI6IjxwPkFkZCB0ZXh0IGhlcmUgdG8gbGV0IGxlYXJuZXJzIGtub3cgeW91ciBzY2VuYXJpbyBpcyBvdmVyLiAgVmlldyA8YSBocmVmPVwiaHR0cHM6Ly9pcGMuYXJ0aWN1bGF0ZS5jb20vcnMvMzYwL2VuL3NjZW5hcmlvLWJsb2NrXCIgcmVsPVwibm9vcGVuZXIgbm9yZWZlcnJlclwiIHRhcmdldD1cIl9ibGFua1wiPnRoaXMgdHV0b3JpYWw8L2E+IHRvIGxlYXJuIGhvdyB0byBjcmVhdGUgYnJhbmNoaW5nIHNjZW5hcmlvcy48L3A+IiwiaGFzQ2hhcmFjdGVyIjp0cnVlfV0sImNoYXJhY3RlciI6eyJpZCI6InBob3RvLWZlbWFsZS0wMDAyMiIsInNyYyI6Imh0dHBzOi8vY2RuLmFydGljdWxhdGUuY29tL2NvbnRlbnQtcGFzcy91cGxvYWRzLzlzYXMyZjRrZDJZeUF5ZWMvbGl6LWRyb3AucG5nIiwibmFtZSI6IkxpeiIsInBvc2VzIjp7IjE4NyI6eyJpZCI6IjE4NyIsImtleSI6ImNvbnRlbnQtcGFzcy91cGxvYWRzLzg2Rld3LU1JUkh1S0pzWFIvMTg3X2Z1bGwucG5nIiwic3JjIjoiSm9aVlFTZDdKeEtobWFUUV8xODdfZnVsbC5wbmciLCJmaWx0ZXJzIjpbeyJuYW1lIjoiaW1wb3J0YW50IiwidmFsdWUiOiJubyJ9LHsibmFtZSI6ImVtb3Rpb24iLCJ2YWx1ZSI6InBvc2l0aXZlIn0seyJuYW1lIjoiZW1vdGlvbiIsInZhbHVlIjoibmVnYXRpdmUifSx7Im5hbWUiOiJyaXNlX2Vtb3Rpb24iLCJ2YWx1ZSI6ImFsYXJtZWQifSx7Im5hbWUiOiJzdHlsZSIsInZhbHVlIjoicmVhY3RpbmcifSx7Im5hbWUiOiJzdHlsZSIsInZhbHVlIjoiZ2VzdHVyaW5nIn1dLCJ0aHVtYm5haWxLZXkiOiJjb250ZW50LXBhc3MvdXBsb2Fkcy9MT0M2YVZGRmQ0ZjJocnBIL0oxUU00VVY0WmdKa0ZtY0wuanBnIn0sIjIxNiI6eyJpZCI6IjIxNiIsImtleSI6ImNvbnRlbnQtcGFzcy91cGxvYWRzL21MZ0ZicWZoUllfQXFORmcvMjE2X2Z1bGwucG5nIiwic3JjIjoiQUF5VUNLTDZ0UHZCMHJaSl8yMTZfZnVsbC5wbmciLCJmaWx0ZXJzIjpbeyJuYW1lIjoiaW1wb3J0YW50IiwidmFsdWUiOiJubyJ9LHsibmFtZSI6ImVtb3Rpb24iLCJ2YWx1ZSI6Im5lZ2F0aXZlIn0seyJuYW1lIjoic3R5bGUiLCJ2YWx1ZSI6InRhbGtpbmcifSx7Im5hbWUiOiJzdHlsZSIsInZhbHVlIjoicmVhY3RpbmcifSx7Im5hbWUiOiJzdHlsZSIsInZhbHVlIjoiZ2VzdHVyaW5nIn1dLCJ0aHVtYm5haWxLZXkiOiJjb250ZW50LXBhc3MvdXBsb2Fkcy9Jb0d0ZE1fdGxtUTBUV0VLL0Mzd1VSTUUybUlHRmMzTE4uanBnIn0sImFuZ3J5Ijp7ImlkIjoiMjE1Iiwia2V5IjoiY29udGVudC1wYXNzL3VwbG9hZHMvOWtTVUhXWW8zMmhlSU5aUC8yMTVfZnVsbC5wbmciLCJzcmMiOiJmNkRKTm9sLUdfNEFYLXlyXzIxNV9mdWxsLnBuZyIsImZpbHRlcnMiOlt7Im5hbWUiOiJpbXBvcnRhbnQiLCJ2YWx1ZSI6Im5vIn0seyJuYW1lIjoiZW1vdGlvbiIsInZhbHVlIjoibmVnYXRpdmUifSx7Im5hbWUiOiJyaXNlX2Vtb3Rpb24iLCJ2YWx1ZSI6ImFuZ3J5In0seyJuYW1lIjoic3R5bGUiLCJ2YWx1ZSI6Imxpc3RlbmluZyJ9LHsibmFtZSI6InN0eWxlIiwidmFsdWUiOiJyZWFjdGluZyJ9XSwidGh1bWJuYWlsIjoiaHR0cHM6Ly9jZG4uYXJ0aWN1bGF0ZS5jb20vY29udGVudC1wYXNzL3VwbG9hZHMvRkJLaDFQOTd6b3hjMXNlMS9Xc0dxZGpvSmxWdm5JMXY1LmpwZyIsInRodW1ibmFpbEtleSI6ImNvbnRlbnQtcGFzcy91cGxvYWRzL0ZCS2gxUDk3em94YzFzZTEvV3NHcWRqb0psVnZuSTF2NS5qcGcifSwiaGFwcHkiOnsiaWQiOiIxMDciLCJrZXkiOiJjb250ZW50LXBhc3MvdXBsb2Fkcy9LdDZuWGFoTTl4V0UwOWV5LzEwN19mdWxsLnBuZyIsInNyYyI6Im9MWlNBYmVBdUpidndGQ0RfMTA3X2Z1bGwucG5nIiwiZmlsdGVycyI6W3sibmFtZSI6ImltcG9ydGFudCIsInZhbHVlIjoibm8ifSx7Im5hbWUiOiJlbW90aW9uIiwidmFsdWUiOiJwb3NpdGl2ZSJ9LHsibmFtZSI6InJpc2VfZW1vdGlvbiIsInZhbHVlIjoiaGFwcHkifSx7Im5hbWUiOiJzdHlsZSIsInZhbHVlIjoibmV1dHJhbCJ9LHsibmFtZSI6InN0eWxlIiwidmFsdWUiOiJsaXN0ZW5pbmcifV0sInRodW1ibmFpbCI6Imh0dHBzOi8vY2RuLmFydGljdWxhdGUuY29tL2NvbnRlbnQtcGFzcy91cGxvYWRzL0c1YzE4emVjTDJmQ083WWYvZS0xWUotY3lmTlhpSXhFSS5qcGciLCJ0aHVtYm5haWxLZXkiOiJjb250ZW50LXBhc3MvdXBsb2Fkcy9HNWMxOHplY0wyZkNPN1lmL2UtMVlKLWN5Zk5YaUl4RUkuanBnIn0sImFza2luZyI6eyJpZCI6IjE1OCIsImtleSI6ImNvbnRlbnQtcGFzcy91cGxvYWRzL3gwbGNENV8wbVlNWm5jX1AvMTU4X2Z1bGwucG5nIiwic3JjIjoiSHFBczZFSlhVdDcxMnlSMl8xNThfZnVsbC5wbmciLCJmaWx0ZXJzIjpbeyJuYW1lIjoiaW1wb3J0YW50IiwidmFsdWUiOiJubyJ9LHsibmFtZSI6ImVtb3Rpb24iLCJ2YWx1ZSI6Im5ldXRyYWwifSx7Im5hbWUiOiJlbW90aW9uIiwidmFsdWUiOiJuZWdhdGl2ZSJ9LHsibmFtZSI6InJpc2VfZW1vdGlvbiIsInZhbHVlIjoiYXNraW5nIn0seyJuYW1lIjoic3R5bGUiLCJ2YWx1ZSI6InRhbGtpbmcifSx7Im5hbWUiOiJzdHlsZSIsInZhbHVlIjoiZ2VzdHVyaW5nIn0seyJuYW1lIjoic3R5bGUiLCJ2YWx1ZSI6InByZXNlbnRpbmcifSx7Im5hbWUiOiJzdHlsZSIsInZhbHVlIjoicmVhY3RpbmcifSx7Im5hbWUiOiJzdHlsZSIsInZhbHVlIjoicmlnaHRfYWxpZ25lZCJ9XSwidGh1bWJuYWlsIjoiaHR0cHM6Ly9jZG4uYXJ0aWN1bGF0ZS5jb20vY29udGVudC1wYXNzL3VwbG9hZHMvdWRNR0N0OE9lNnJyTF9aNi95U01nR214T2V3UlByU0tULmpwZyIsInRodW1ibmFpbEtleSI6ImNvbnRlbnQtcGFzcy91cGxvYWRzL3VkTUdDdDhPZTZyckxfWjYveVNNZ0dteE9ld1JQclNLVC5qcGcifSwiYWxhcm1lZCI6eyJpZCI6IjE4NyIsImtleSI6ImNvbnRlbnQtcGFzcy91cGxvYWRzLzg2Rld3LU1JUkh1S0pzWFIvMTg3X2Z1bGwucG5nIiwic3JjIjoiSm9aVlFTZDdKeEtobWFUUV8xODdfZnVsbC5wbmciLCJmaWx0ZXJzIjpbeyJuYW1lIjoiaW1wb3J0YW50IiwidmFsdWUiOiJubyJ9LHsibmFtZSI6ImVtb3Rpb24iLCJ2YWx1ZSI6InBvc2l0aXZlIn0seyJuYW1lIjoiZW1vdGlvbiIsInZhbHVlIjoibmVnYXRpdmUifSx7Im5hbWUiOiJyaXNlX2Vtb3Rpb24iLCJ2YWx1ZSI6ImFsYXJtZWQifSx7Im5hbWUiOiJzdHlsZSIsInZhbHVlIjoicmVhY3RpbmcifSx7Im5hbWUiOiJzdHlsZSIsInZhbHVlIjoiZ2VzdHVyaW5nIn1dLCJ0aHVtYm5haWwiOiJodHRwczovL2Nkbi5hcnRpY3VsYXRlLmNvbS9jb250ZW50LXBhc3MvdXBsb2Fkcy9MT0M2YVZGRmQ0ZjJocnBIL0oxUU00VVY0WmdKa0ZtY0wuanBnIiwidGh1bWJuYWlsS2V5IjoiY29udGVudC1wYXNzL3VwbG9hZHMvTE9DNmFWRkZkNGYyaHJwSC9KMVFNNFVWNFpnSmtGbWNMLmpwZyJ9LCJuZXV0cmFsIjp7ImlkIjoiMTA2Iiwia2V5IjoiY29udGVudC1wYXNzL3VwbG9hZHMvVk4zcHI4NlFRLU5EOV9WSy8xMDZfZnVsbC5wbmciLCJzcmMiOiJJUi03a2RURU5JdVlnTWxpXzEwNl9mdWxsLnBuZyIsImZpbHRlcnMiOlt7Im5hbWUiOiJpbXBvcnRhbnQiLCJ2YWx1ZSI6Im5vIn0seyJuYW1lIjoiZW1vdGlvbiIsInZhbHVlIjoibmV1dHJhbCJ9LHsibmFtZSI6InJpc2VfZW1vdGlvbiIsInZhbHVlIjoibmV1dHJhbCJ9LHsibmFtZSI6InN0eWxlIiwidmFsdWUiOiJuZXV0cmFsIn0seyJuYW1lIjoic3R5bGUiLCJ2YWx1ZSI6Imxpc3RlbmluZyJ9XSwidGh1bWJuYWlsIjoiaHR0cHM6Ly9jZG4uYXJ0aWN1bGF0ZS5jb20vY29udGVudC1wYXNzL3VwbG9hZHMvY2ozVHBCNUJuSlFUVFRibi9DbnJxLWVPWTg2UzNFczdhLmpwZyIsInRodW1ibmFpbEtleSI6ImNvbnRlbnQtcGFzcy91cGxvYWRzL2NqM1RwQjVCbkpRVFRUYm4vQ25ycS1lT1k4NlMzRXM3YS5qcGcifSwidGFsa2luZyI6eyJpZCI6IjE1NiIsImtleSI6ImNvbnRlbnQtcGFzcy91cGxvYWRzLzhrdDE5V09hVTJYX3FzRjIvMTU2X2Z1bGwucG5nIiwic3JjIjoiVGxKMV9UR3R2Zm81Zkd6WF8xNTZfZnVsbC5wbmciLCJmaWx0ZXJzIjpbeyJuYW1lIjoiaW1wb3J0YW50IiwidmFsdWUiOiJubyJ9LHsibmFtZSI6ImVtb3Rpb24iLCJ2YWx1ZSI6Im5ldXRyYWwifSx7Im5hbWUiOiJlbW90aW9uIiwidmFsdWUiOiJuZWdhdGl2ZSJ9LHsibmFtZSI6InJpc2VfZW1vdGlvbiIsInZhbHVlIjoidGFsa2luZyJ9LHsibmFtZSI6InN0eWxlIiwidmFsdWUiOiJ0YWxraW5nIn0seyJuYW1lIjoic3R5bGUiLCJ2YWx1ZSI6Imdlc3R1cmluZyJ9LHsibmFtZSI6InN0eWxlIiwidmFsdWUiOiJwcmVzZW50aW5nIn0seyJuYW1lIjoic3R5bGUiLCJ2YWx1ZSI6InJlYWN0aW5nIn1dLCJ0aHVtYm5haWwiOiJodHRwczovL2Nkbi5hcnRpY3VsYXRlLmNvbS9jb250ZW50LXBhc3MvdXBsb2Fkcy9BX1lIRmJ6Z1Eyc19HN01uL1kzdE9zZ2RBRlUxODI3UEkuanBnIiwidGh1bWJuYWlsS2V5IjoiY29udGVudC1wYXNzL3VwbG9hZHMvQV9ZSEZiemdRMnNfRzdNbi9ZM3RPc2dkQUZVMTgyN1BJLmpwZyJ9LCJ3b3JyaWVkIjp7ImlkIjoiMTk4Iiwia2V5IjoiY29udGVudC1wYXNzL3VwbG9hZHMvNXI3djhKUFlXWnhCLTk3Xy8xOThfZnVsbC5wbmciLCJzcmMiOiJJX3VqNnFwREpiLVZWeVNJXzE5OF9mdWxsLnBuZyIsImZpbHRlcnMiOlt7Im5hbWUiOiJpbXBvcnRhbnQiLCJ2YWx1ZSI6Im5vIn0seyJuYW1lIjoiZW1vdGlvbiIsInZhbHVlIjoibmV1dHJhbCJ9LHsibmFtZSI6InJpc2VfZW1vdGlvbiIsInZhbHVlIjoid29ycmllZCJ9LHsibmFtZSI6InN0eWxlIiwidmFsdWUiOiJ0YWxraW5nIn0seyJuYW1lIjoic3R5bGUiLCJ2YWx1ZSI6Imxpc3RlbmluZyJ9LHsibmFtZSI6InN0eWxlIiwidmFsdWUiOiJyZWFjdGluZyJ9LHsibmFtZSI6InN0eWxlIiwidmFsdWUiOiJnZXN0dXJpbmcifV0sInRodW1ibmFpbCI6Imh0dHBzOi8vY2RuLmFydGljdWxhdGUuY29tL2NvbnRlbnQtcGFzcy91cGxvYWRzL1JIbWlGakpnQmZvQ0ZtM3MvV0E3cDNnS3FlRllVSURDby5qcGciLCJ0aHVtYm5haWxLZXkiOiJjb250ZW50LXBhc3MvdXBsb2Fkcy9SSG1pRmpKZ0Jmb0NGbTNzL1dBN3AzZ0txZUZZVUlEQ28uanBnIn0sImNvbmZ1c2VkIjp7ImlkIjoiMjA5Iiwia2V5IjoiY29udGVudC1wYXNzL3VwbG9hZHMvQTNLeGY4SWlTTHFlbVVCNC8yMDlfZnVsbC5wbmciLCJzcmMiOiI1UTZOT2czdS1JLVNlWVVKXzIwOV9mdWxsLnBuZyIsImZpbHRlcnMiOlt7Im5hbWUiOiJpbXBvcnRhbnQiLCJ2YWx1ZSI6Im5vIn0seyJuYW1lIjoiZW1vdGlvbiIsInZhbHVlIjoibmV1dHJhbCJ9LHsibmFtZSI6ImVtb3Rpb24iLCJ2YWx1ZSI6Im5lZ2F0aXZlIn0seyJuYW1lIjoicmlzZV9lbW90aW9uIiwidmFsdWUiOiJjb25mdXNlZCJ9LHsibmFtZSI6InN0eWxlIiwidmFsdWUiOiJ0YWxraW5nIn0seyJuYW1lIjoic3R5bGUiLCJ2YWx1ZSI6InJlYWN0aW5nIn0seyJuYW1lIjoic3R5bGUiLCJ2YWx1ZSI6Imdlc3R1cmluZyJ9XSwidGh1bWJuYWlsIjoiaHR0cHM6Ly9jZG4uYXJ0aWN1bGF0ZS5jb20vY29udGVudC1wYXNzL3VwbG9hZHMvYWpZT3FUQVZEUC1vTjB3cy9LU19qYmZGb3NyamhTVDdkLmpwZyIsInRodW1ibmFpbEtleSI6ImNvbnRlbnQtcGFzcy91cGxvYWRzL2FqWU9xVEFWRFAtb04wd3MvS1NfamJmRm9zcmpoU1Q3ZC5qcGcifSwic3RyZXNzZWQiOnsiaWQiOiIxODUiLCJrZXkiOiJjb250ZW50LXBhc3MvdXBsb2Fkcy9yVzREbmVrU1g4VkhqYnlBLzE4NV9mdWxsLnBuZyIsInNyYyI6IkJMZ3F0cVljbHY0SmxNNWxfMTg1X2Z1bGwucG5nIiwiZmlsdGVycyI6W3sibmFtZSI6ImltcG9ydGFudCIsInZhbHVlIjoibm8ifSx7Im5hbWUiOiJlbW90aW9uIiwidmFsdWUiOiJuZXV0cmFsIn0seyJuYW1lIjoiZW1vdGlvbiIsInZhbHVlIjoibmVnYXRpdmUifSx7Im5hbWUiOiJyaXNlX2Vtb3Rpb24iLCJ2YWx1ZSI6InN0cmVzc2VkIn0seyJuYW1lIjoic3R5bGUiLCJ2YWx1ZSI6InJlYWN0aW5nIn0seyJuYW1lIjoic3R5bGUiLCJ2YWx1ZSI6InRoaW5raW5nIn1dLCJ0aHVtYm5haWwiOiJodHRwczovL2Nkbi5hcnRpY3VsYXRlLmNvbS9jb250ZW50LXBhc3MvdXBsb2Fkcy9JUlNaWk5mUTBIZTZHbU9DL2g1bHpadFdqWEdLSENqSFcuanBnIiwidGh1bWJuYWlsS2V5IjoiY29udGVudC1wYXNzL3VwbG9hZHMvSVJTWlpOZlEwSGU2R21PQy9oNWx6WnRXalhHS0hDakhXLmpwZyJ9LCJ0aGlua2luZyI6eyJpZCI6IjIxOSIsImtleSI6ImNvbnRlbnQtcGFzcy91cGxvYWRzL1N6LTVxaWhYTFJIeWRoWUQvMjE5X2Z1bGwucG5nIiwic3JjIjoiQzBaTDZiVVZHdWlGU3VPb18yMTlfZnVsbC5wbmciLCJmaWx0ZXJzIjpbeyJuYW1lIjoiaW1wb3J0YW50IiwidmFsdWUiOiJubyJ9LHsibmFtZSI6ImVtb3Rpb24iLCJ2YWx1ZSI6Im5ldXRyYWwifSx7Im5hbWUiOiJyaXNlX2Vtb3Rpb24iLCJ2YWx1ZSI6InRoaW5raW5nIn0seyJuYW1lIjoic3R5bGUiLCJ2YWx1ZSI6Imxpc3RlbmluZyJ9LHsibmFtZSI6InN0eWxlIiwidmFsdWUiOiJ0aGlua2luZyJ9LHsibmFtZSI6InN0eWxlIiwidmFsdWUiOiJyaWdodF9hbGlnbmVkIn1dLCJ0aHVtYm5haWwiOiJodHRwczovL2Nkbi5hcnRpY3VsYXRlLmNvbS9jb250ZW50LXBhc3MvdXBsb2Fkcy92RkluSWdyMy02U21GcDUzL1QtTmFrT0hndHBrdzBSX20uanBnIiwidGh1bWJuYWlsS2V5IjoiY29udGVudC1wYXNzL3VwbG9hZHMvdkZJbklncjMtNlNtRnA1My9ULU5ha09IZ3Rwa3cwUl9tLmpwZyJ9LCJzdXJwcmlzZWQiOnsiaWQiOiIxNzEiLCJrZXkiOiJjb250ZW50LXBhc3MvdXBsb2Fkcy9HOHEwTkp4UjdNTVNzZWdrLzE3MV9mdWxsLnBuZyIsInNyYyI6IndYLWVZN0d4YzhZM3NiT0VfMTcxX2Z1bGwucG5nIiwiZmlsdGVycyI6W3sibmFtZSI6ImltcG9ydGFudCIsInZhbHVlIjoibm8ifSx7Im5hbWUiOiJlbW90aW9uIiwidmFsdWUiOiJwb3NpdGl2ZSJ9LHsibmFtZSI6InJpc2VfZW1vdGlvbiIsInZhbHVlIjoic3VycHJpc2VkIn0seyJuYW1lIjoic3R5bGUiLCJ2YWx1ZSI6InRhbGtpbmcifSx7Im5hbWUiOiJzdHlsZSIsInZhbHVlIjoicmVhY3RpbmcifSx7Im5hbWUiOiJzdHlsZSIsInZhbHVlIjoiZ2VzdHVyaW5nIn1dLCJ0aHVtYm5haWwiOiJodHRwczovL2Nkbi5hcnRpY3VsYXRlLmNvbS9jb250ZW50LXBhc3MvdXBsb2Fkcy9tbzExejZQSG9kZXVlcktFL3BIUmZBV2dySGtERm9tWVUuanBnIiwidGh1bWJuYWlsS2V5IjoiY29udGVudC1wYXNzL3VwbG9hZHMvbW8xMXo2UEhvZGV1ZXJLRS9wSFJmQVdnckhrREZvbVlVLmpwZyJ9LCJkaXNhcHBvaW50ZWQiOnsiaWQiOiIxOTQiLCJrZXkiOiJjb250ZW50LXBhc3MvdXBsb2Fkcy92eEFnMzF6Zkx5Q1JmMjdxLzE5NF9mdWxsLnBuZyIsInNyYyI6InR6NExCVEYteTFuVUxTbHVfMTk0X2Z1bGwucG5nIiwiZmlsdGVycyI6W3sibmFtZSI6ImltcG9ydGFudCIsInZhbHVlIjoibm8ifSx7Im5hbWUiOiJlbW90aW9uIiwidmFsdWUiOiJuZXV0cmFsIn0seyJuYW1lIjoiZW1vdGlvbiIsInZhbHVlIjoibmVnYXRpdmUifSx7Im5hbWUiOiJyaXNlX2Vtb3Rpb24iLCJ2YWx1ZSI6ImRpc2FwcG9pbnRlZCJ9LHsibmFtZSI6InN0eWxlIiwidmFsdWUiOiJ0YWxraW5nIn0seyJuYW1lIjoic3R5bGUiLCJ2YWx1ZSI6Imxpc3RlbmluZyJ9LHsibmFtZSI6InN0eWxlIiwidmFsdWUiOiJyZWFjdGluZyJ9XSwidGh1bWJuYWlsIjoiaHR0cHM6Ly9jZG4uYXJ0aWN1bGF0ZS5jb20vY29udGVudC1wYXNzL3VwbG9hZHMvRTJRbFgyck5ibU9Uc3NrQi9NWmVCQzdmQ0J2SUxraEpOLmpwZyIsInRodW1ibmFpbEtleSI6ImNvbnRlbnQtcGFzcy91cGxvYWRzL0UyUWxYMnJOYm1PVHNza0IvTVplQkM3ZkNCdklMa2hKTi5qcGcifX19LCJiYWNrZ3JvdW5kIjp7Im1lZGlhIjp7ImltYWdlIjp7ImtleSI6ImFzc2V0cy9yaXNlL2Fzc2V0cy9ibG9jay1kZWZhdWx0cy9iYWNrZ3JvdW5kcy9ob3RlbC5qcGciLCJzcmMiOiJOekJQRjgvaG90ZWwuanBnIiwidHlwZSI6ImltYWdlIiwidGh1bWJuYWlsIjoiaHR0cHM6Ly9hcnRpY3VsYXRldXNlcmNvbnRlbnQuY29tL2Fzc2V0cy9yaXNlL2Fzc2V0cy9ibG9jay1kZWZhdWx0cy9iYWNrZ3JvdW5kcy9ob3RlbF90aHVtYi5qcGciLCJvcmlnaW5hbFVybCI6ImhvdGVsLmpwZyJ9fX19XSwiZmFtaWx5IjoiaW50ZXJhY3RpdmUtZnVsbHNjcmVlbiIsInZhcmlhbnQiOiJzY2VuYXJpbyIsInNldHRpbmdzIjp7Im1lZGlhV2lkdGgiOiIxIiwicGFkZGluZ1RvcCI6Mywiem9vbU9uQ2xpY2siOnRydWUsInBhZGRpbmdCb3R0b20iOjMsImJhY2tncm91bmRDb2xvciI6IiNmZmZmZmYiLCJlbnRyYW5jZUFuaW1hdGlvbiI6dHJ1ZSwicHJldmVudER1cGxpY2F0ZUlkR2VuZXJhdGlvbiI6dHJ1ZX19LHsiaWQiOiJja3UwYmoyZWQwMDM3M2c2aGI2eTh2dnF0IiwidHlwZSI6ImRpdmlkZXIiLCJpdGVtcyI6W3siaWQiOiJja3UwYjBpZTMwMDEwM2c2aDg3aGpxem93IiwidHlwZSI6IiIsInRpdGxlIjoiQ09OVElOVUUiLCJidXR0b25Db2xvciI6ImJyYW5kIiwiY29tcGxldGVIaW50IjoiQ29tcGxldGUgdGhlIGNvbnRlbnQgYWJvdmUgYmVmb3JlIG1vdmluZyBvbi4ifV0sImZhbWlseSI6ImNvbnRpbnVlIiwidmFyaWFudCI6ImNvbnRpbnVlIiwic2V0dGluZ3MiOnsicGFkZGluZ1RvcCI6MywicGFkZGluZ0JvdHRvbSI6MywiYmFja2dyb3VuZENvbG9yIjoiIiwiZW50cmFuY2VBbmltYXRpb24iOnRydWV9fSx7ImlkIjoiY2t1MDk2dTQ3MDAzNTNnNmE2NGx4YTF1MiIsInR5cGUiOiJkaXZpZGVyIiwiaXRlbXMiOltdLCJmYW1pbHkiOiJkaXZpZGVyIiwidmFyaWFudCI6Im51bWJlcmVkIGRpdmlkZXIiLCJzZXR0aW5ncyI6eyJwYWRkaW5nVG9wIjozLCJwYWRkaW5nQm90dG9tIjozLCJiYWNrZ3JvdW5kQ29sb3IiOiIiLCJlbnRyYW5jZUFuaW1hdGlvbiI6dHJ1ZX19LHsiaWQiOiJja3UwNm1pczcwMDJ4M2c2YXo5dnc1b3RyIiwidHlwZSI6InRleHQiLCJpdGVtcyI6W3siaWQiOiJja3UwNDhzMGgwMDF6M2c2YXJyMzZubWMwIiwicGFyYWdyYXBoIjoiPHA+QW4gYXN0aG1hIGV4YWNlcmJhdGlvbiBpcyBhbiBhY3V0ZSBvciBzdWJhY3V0ZSBlcGlzb2RlIG9mIGFpcmZsb3cgb2JzdHJ1Y3Rpb24gb2NjdXJyaW5nIG9uIGEgYmFja2dyb3VuZCBvZiBjaHJvbmljIGFpcndheSBpbmZsYW1tYXRpb24gYW5kIGFpcndheSBoeXBlci1yZXNwb25zaXZlbmVzcy4gVGhlIGV4YWNlcmJhdGlvbiBpcyBpbml0aWF0ZWQgYnkgYSB0cmlnZ2VyIHRoYXQgcHJvZHVjZXMgYnJvbmNob2NvbnN0cmljdGlvbiBhbmQgaW5jcmVhc2VkIG11Y3VzIHByb2R1Y3Rpb24sIHRoZXJlYnkgd29yc2VuaW5nIGFzdGhtYSBzeW1wdG9tcyBzdWNoIGFzIHdoZWV6ZSwgY291Z2gsIGR5c3BuZWEsIGFuZCByZXNwaXJhdG9yeSBkaXN0cmVzcy48L3A+In1dLCJmYW1pbHkiOiJ0ZXh0IiwidmFyaWFudCI6InBhcmFncmFwaCIsInNldHRpbmdzIjp7InBhZGRpbmdUb3AiOjMsInBhZGRpbmdCb3R0b20iOjMsImJhY2tncm91bmRDb2xvciI6IiIsImVudHJhbmNlQW5pbWF0aW9uIjp0cnVlfX0seyJpZCI6ImNrdTA5Z2dtNzAwM2MzZzZheHdodWM3MzYiLCJ0eXBlIjoiZGl2aWRlciIsIml0ZW1zIjpbXSwiZmFtaWx5IjoiZGl2aWRlciIsInZhcmlhbnQiOiJudW1iZXJlZCBkaXZpZGVyIiwic2V0dGluZ3MiOnsicGFkZGluZ1RvcCI6MywicGFkZGluZ0JvdHRvbSI6MywiYmFja2dyb3VuZENvbG9yIjoiIiwiZW50cmFuY2VBbmltYXRpb24iOnRydWV9fSx7ImlkIjoiY2xqb2h4dGFmMDAwNTNiNjRxOHBtODR1biIsInR5cGUiOiJ0ZXh0IiwiaXRlbXMiOlt7ImlkIjoiY2xqb2h4dGFnMDAwNjNiNjQ2OXFpdmx2NyIsInBhcmFncmFwaCI6IjxwPk1vc3QgbWlsZC10by1tb2RlcmF0ZSBleGFjZXJiYXRpb25zIGNhbiBiZSBtYW5hZ2VkIGluIHRoZSBvdXRwYXRpZW50IHNldHRpbmcuIFRoZSBhcHByb2FjaCBpcyBzaW1pbGFyIHRvIGFsZ29yaXRobXMgdXNlZCBpbiB0aGUgZW1lcmdlbmN5IHJvb20gKEVEKSB3aXRoIGEgZmV3IGV4Y2VwdGlvbnMuJm5ic3A7PC9wPjxwPlRyZWF0bWVudCBzaG91bGQgYmUgaW5pdGlhdGVkIGluIHBhdGllbnRzIHdpdGggc2V2ZXJlIGV4YWNlcmJhdGlvbnMgd2hpbGUgYXJyYW5naW5nIHRyYW5zZmVyIHRvIHRoZSBFRC4mbmJzcDs8L3A+PG9sPjxsaT5HZW5lcmFsbHkgU0FCQXMgYXJlIHRoZSBwcmltYXJ5IGluaXRpYWwgdHJlYXRtZW50LiBQYXRpZW50cyBhcmUgdHlwaWNhbGx5IGdpdmVuIHVwIHRvIHRocmVlIGRvc2VzIG9mIGluaGFsZWQgYmV0YSBhZ29uaXN0IG92ZXIgb25lIGhvdXIgYW5kIGFyZSByZWFzc2Vzc2VkIGFmdGVyIGVhY2ggZG9zZS48L2xpPjxsaT5JbmhhbGVkIElwcmF0cm9waXVtIGNhbiBiZSBhZG1pbmlzdGVyZWQgdG8gcGF0aWVudHMgd2l0aCBtb2RlcmF0ZS10by1zZXZlcmUgc3ltcHRvbXMuJm5ic3A7PC9saT48bGk+T3JhbCBnbHVjb2NvcnRpY29pZHMgYXJlIHN0YXJ0ZWQgaW4gcGF0aWVudHMgd2l0aCBtaWxkIHN5bXB0b21zIGlmIHRoZXkgaGF2ZSBub3QgcmVzcG9uZGVkIHRvIHRoZSBmaXJzdCB0d28gZG9zZXMgb2YgYSBiZXRhIGFnb25pc3QgYW5kIGFyZSBzdGFydGVkIGluIHBhdGllbnRzIHdpdGggbW9kZXJhdGUgdG8gc2V2ZXJlIHN5bXB0b21zIHNob3J0bHkgYWZ0ZXIgaW5pdGlhdGlvbiBvZiBiZXRhIGFnb25pc3QgdGhlcmFweS4gJm5ic3A7PC9saT48L29sPiJ9XSwiZmFtaWx5IjoidGV4dCIsInZhcmlhbnQiOiJwYXJhZ3JhcGgiLCJzZXR0aW5ncyI6eyJjYXJkTW9kZSI6IldISVRFIiwicGFkZGluZ1RvcCI6MywiYWNjZW50Q29sb3IiOm51bGwsInBhZGRpbmdCb3R0b20iOjMsImJhY2tncm91bmRUeXBlIjoiTElHSFQiLCJiYWNrZ3JvdW5kQ29sb3IiOiIiLCJlbnRyYW5jZUFuaW1hdGlvbiI6dHJ1ZX19LHsiaWQiOiJja3UwOXg4bDQwMDN1M2c2YWtuMTV5eTd2IiwidHlwZSI6ImRpdmlkZXIiLCJpdGVtcyI6W10sImZhbWlseSI6ImRpdmlkZXIiLCJ2YXJpYW50IjoibnVtYmVyZWQgZGl2aWRlciIsInNldHRpbmdzIjp7InBhZGRpbmdUb3AiOjMsInBhZGRpbmdCb3R0b20iOjMsImJhY2tncm91bmRDb2xvciI6IiIsImVudHJhbmNlQW5pbWF0aW9uIjp0cnVlfX0seyJpZCI6ImNrdTA5eGJmajAwM3YzZzZhaGQ1dDN4bzEiLCJ0eXBlIjoidGV4dCIsIml0ZW1zIjpbeyJpZCI6ImNrdTA5aDJkdzAwM2gzZzZhZnlxamJ0aDUiLCJwYXJhZ3JhcGgiOiI8cD5QYXRpZW50cyB3aG8gcHJlc2VudCB3aXRoIG1pbGQtdG8tbW9kZXJhdGUgc3ltcHRvbXMgYW5kIHdobyBoYXZlIGEgZ29vZCByZXNwb25zZSB0byB0aGVyYXB5IG1heSBiZSBkaXNjaGFyZ2VkIGhvbWUuIFRob3NlIHdobyBoYXZlIGEgc2V2ZXJlIGV4YWNlcmJhdGlvbiBvciB3aG8gaGF2ZSBhbiBpbmFkZXF1YXRlIHJlc3BvbnNlIHRvIHRoZXJhcHkgc2hvdWxkIGJlIHRyYW5zZmVycmVkIHRvIHRoZSBFRCBmb3IgZnVydGhlciBtYW5hZ2VtZW50IGFuZCBwb3NzaWJsZSBob3NwaXRhbCBhZG1pc3Npb24uJm5ic3A7PC9wPiJ9XSwiZmFtaWx5IjoidGV4dCIsInZhcmlhbnQiOiJwYXJhZ3JhcGgiLCJzZXR0aW5ncyI6eyJwYWRkaW5nVG9wIjozLCJwYWRkaW5nQm90dG9tIjozLCJiYWNrZ3JvdW5kQ29sb3IiOiIiLCJlbnRyYW5jZUFuaW1hdGlvbiI6dHJ1ZX19LHsiaWQiOiJja3UwOXV5aGEwMDNxM2c2YW11N3ZjbDQzIiwidHlwZSI6ImRpdmlkZXIiLCJpdGVtcyI6W10sImZhbWlseSI6ImRpdmlkZXIiLCJ2YXJpYW50IjoibnVtYmVyZWQgZGl2aWRlciIsInNldHRpbmdzIjp7InBhZGRpbmdUb3AiOjMsInBhZGRpbmdCb3R0b20iOjMsImJhY2tncm91bmRDb2xvciI6IiIsImVudHJhbmNlQW5pbWF0aW9uIjp0cnVlfX0seyJpZCI6ImNsam9oeTlkaDAwMGQzYjY0enc2ejNmMTIiLCJ0eXBlIjoidGV4dCIsIml0ZW1zIjpbeyJpZCI6ImNsam9oeTlkaDAwMGUzYjY0OW00NXJ6a3kiLCJwYXJhZ3JhcGgiOiI8cD5Dcml0ZXJpYSBmb3IgcmVmZXJyYWwgdG8gdGhlIGVtZXJnZW5jeSBkZXBhcnRtZW50IDo8L3A+PHVsPjxsaT5QYXRpZW50cyB3aXRoIGFuIGFjdXRlIGFzdGhtYSBleGFjZXJiYXRpb24gd2hvIGFyZSBhdCBoaWdoIHJpc2sgZm9yIGEgbGlmZS10aHJlYXRlbmluZyBvciBmYXRhbCBhdHRhY2sgYmFzZWQgdXBvbiBoaXN0b3J5Jm5ic3A7PC9saT48bGk+VGhvc2Ugd2hvIGhhdmUgYWN1dGUgc2lnbnMgYW5kIHN5bXB0b21zIGluZGljYXRpdmUgb2YgYSBtb3JlIHNlcmlvdXMgZXhhY2VyYmF0aW9uIHJlcXVpcmUgaW1tZWRpYXRlIG1lZGljYWwgYXR0ZW50aW9uIGluIHRoZSBFRC4mbmJzcDs8L2xpPjxsaT5MYWNrIG9mIChvciBpbmNvbXBsZXRlKSByZXNwb25zZSB0byBpbmhhbGVkIFNBQkFzIGFuZCBvcmFsIGdsdWNvY29ydGljb2lkcy4gTGFjayBvZiByZXNwb25zZSBhbHNvIGluY2x1ZGVzIHJlY3VycmVuY2Ugb2Ygc3ltcHRvbXMgd2l0aGluIGZvdXIgaG91cnMgYWZ0ZXIgdGhlIGZpcnN0IG9uZSB0byB0d28gYmV0YSBhZ29uaXN0IHRyZWF0bWVudHMuJm5ic3A7PC9saT48bGk+QW55IHBhdGllbnQgd2hvIGhhcyBhIHN1cHBsZW1lbnRhbCBveHlnZW4gcmVxdWlyZW1lbnQgYWZ0ZXIgdGhlIGZpcnN0IGRvc2Ugb3IgdHdvIG9mIGluaGFsZWQgYmV0YSBhZ29uaXN0IHNob3VsZCBhbHNvIGJlIHRyYW5zZmVycmVkIHRvIHRoZSBFRC4mbmJzcDs8L2xpPjwvdWw+PHA+KkFzc2Vzc2luZyByZXNwb25zZSB0byBtZWRpY2F0aW9ucyBzaG91bGQgdGFrZSBpbnRvIGFjY291bnQgaG93IG11Y2ggaG9tZSBtYW5hZ2VtZW50IGEgcGF0aWVudCByZWNlaXZlZCBwcmlvciB0byB0cmVhdG1lbnQgaW4gdGhlIG9mZmljZS4gQXMgYW4gZXhhbXBsZSwgYSBwYXRpZW50IHdobyBoYXMgcmVjZWl2ZWQgbm8gaG9tZSB0cmVhdG1lbnQgbWF5IGdhaW4gbW9yZSBmcm9tIG9mZmljZSBpbnRlcnZlbnRpb24gdGhhbiBvbmUgd2hvIGhhcyBhbHJlYWR5IHJlY2VpdmVkIGFnZ3Jlc3NpdmUgdHJlYXRtZW50LCBpbmNsdWRpbmcgb3JhbCBnbHVjb2NvcnRpY29pZHMsIGF0IGhvbWU8L3A+In1dLCJmYW1pbHkiOiJ0ZXh0IiwidmFyaWFudCI6InBhcmFncmFwaCIsInNldHRpbmdzIjp7ImNhcmRNb2RlIjoiV0hJVEUiLCJwYWRkaW5nVG9wIjozLCJhY2NlbnRDb2xvciI6bnVsbCwicGFkZGluZ0JvdHRvbSI6MywiYmFja2dyb3VuZFR5cGUiOiJMSUdIVCIsImJhY2tncm91bmRDb2xvciI6IiIsImVudHJhbmNlQW5pbWF0aW9uIjp0cnVlfX0seyJpZCI6ImNrdTBiNnc3ZzAwMzIzZzZoMjV3MnBxbWciLCJ0eXBlIjoiZGl2aWRlciIsIml0ZW1zIjpbXSwiZmFtaWx5IjoiZGl2aWRlciIsInZhcmlhbnQiOiJzcGFjaW5nIGRpdmlkZXIiLCJzZXR0aW5ncyI6eyJwYWRkaW5nVG9wIjozLCJwYWRkaW5nQm90dG9tIjozLCJiYWNrZ3JvdW5kQ29sb3IiOiIiLCJlbnRyYW5jZUFuaW1hdGlvbiI6dHJ1ZX19LHsiaWQiOiJja3UwYjczOG0wMDMzM2c2aG9vbmFpdnZ6IiwidHlwZSI6ImRpdmlkZXIiLCJpdGVtcyI6W10sImZhbWlseSI6ImRpdmlkZXIiLCJ2YXJpYW50IjoiZGl2aWRlciIsInNldHRpbmdzIjp7InBhZGRpbmdUb3AiOjMsInBhZGRpbmdCb3R0b20iOjMsImJhY2tncm91bmRDb2xvciI6IiIsImVudHJhbmNlQW5pbWF0aW9uIjp0cnVlfX0seyJpZCI6ImNrdzVlemtldTAwMzczZTZqczI5Z3RuNjQiLCJ0eXBlIjoiZGl2aWRlciIsIml0ZW1zIjpbeyJpZCI6ImNrdzVlY3loMTAwMTAzZTZqMmw5eHpjc2YiLCJ0eXBlIjoiY29tcGxldGVCbG9jayIsInRpdGxlIjoiQ09OVElOVUUiLCJidXR0b25Db2xvciI6ImJyYW5kIiwiY29tcGxldGVIaW50IjoiQ29tcGxldGUgdGhlIGNvbnRlbnQgYWJvdmUgYmVmb3JlIG1vdmluZyBvbi4ifV0sImZhbWlseSI6ImNvbnRpbnVlIiwidmFyaWFudCI6ImNvbnRpbnVlIiwic2V0dGluZ3MiOnsicGFkZGluZ1RvcCI6MywicGFkZGluZ0JvdHRvbSI6MywiYmFja2dyb3VuZENvbG9yIjoiIiwiZW50cmFuY2VBbmltYXRpb24iOnRydWV9fSx7ImlkIjoiY2t1MGFybTVhMDA0MTNnNmFxbDZzdmZlcCIsInR5cGUiOiJ0ZXh0IiwiaXRlbXMiOlt7ImlkIjoiY2t1MDQ4czBoMDAyNTNnNmFhOWYwa2hlaCIsImhlYWRpbmciOiI8cD5Zb3UgZ2l2ZSBBbGV4YSAzIEFsYnV0ZXJvbCB0cmVhdG1lbnRzIGluIHlvdXIgb2ZmaWNlIGFuZCBzaGUgc2F5cyBzaGUgaXMgYWJsZSB0byBicmVhdGhlIGVhc2llci4gSGVyIGx1bmcgZXhhbSBoYXMgYWxzbyBpbXByb3ZlZCBhbmQgc2hlIGhhcyBpbXByb3ZlZCBhaXIgZW50cnkuJm5ic3A7PC9wPjxwPllvdSBwcmVzY3JpYmUgYSA1IGRheSBjb3Vyc2Ugb2Ygc3Rlcm9pZHMgYW5kIGhhdmUgaGVyIGZvbGxvdyB1cCBuZXh0IHdlZWsuJm5ic3A7PC9wPiJ9XSwiZmFtaWx5IjoidGV4dCIsInZhcmlhbnQiOiJzdWJoZWFkaW5nIiwic2V0dGluZ3MiOnsicGFkZGluZ1RvcCI6MywicGFkZGluZ0JvdHRvbSI6MCwiYmFja2dyb3VuZENvbG9yIjoiIiwiZW50cmFuY2VBbmltYXRpb24iOnRydWV9fV0sIm1lZGlhIjp7fSwicGlsZXMiOltdLCJzZXR0aW5ncyI6e30sImR1cGxpY2F0ZWRGcm9tSWQiOiJ5UTZNMkFfU1loaGttUkJsazhRdUVjdmlYRFAtenZyYSIsImRlbGV0ZWQiOmZhbHNlLCJjcmVhdGVkQXQiOiIyMDIxLTExLTE3VDE3OjQyOjEyLjUwNVoiLCJ1cGRhdGVkQXQiOiIyMDI0LTAzLTExVDIwOjQyOjQzLjczNVoiLCJsYXN0VXBkYXRlZEJ5IjoiYWlkfDFkYjkyYWU1LTdlOTEtNGI3Yy04YWE4LWY2OGIyY2MzYmY0YiIsInJlYWR5Ijp0cnVlLCJwb3NpdGlvbiI6bnVsbCwidHJhbnNmZXJyZWRBdCI6bnVsbCwiaXNQYXJ0bmVyQ29udGVudEF1dGhvciI6bnVsbCwiaGVhZGVySW1hZ2UiOnt9LCJzb3VyY2VMZXNzb25Mb2NhbGVJZCI6bnVsbCwiZXhwZXJpbWVudHMiOm51bGx9LHsiaWQiOiI0U3FpVVlWVnNCaXFZSktOa3ZTS3k5TEVJX1BCNGxiRSIsIm9yaWdpbmFsSWQiOm51bGwsImF1dGhvciI6ImFpZHwxZGI5MmFlNS03ZTkxLTRiN2MtOGFhOC1mNjhiMmNjM2JmNGIiLCJzZWxlY3RlZEF1dGhvcklkIjoiYWlkfDFkYjkyYWU1LTdlOTEtNGI3Yy04YWE4LWY2OGIyY2MzYmY0YiIsImNvdXJzZUlkIjoiY21vWFgwOFhTR3IxVVkwREd5Q2EwZkhaTGFPczdUeEgiLCJ0aXRsZSI6IlRha2UgaG9tZSBwb2ludHMiLCJkZXNjcmlwdGlvbiI6IiIsInR5cGUiOiJibG9ja3MiLCJpY29uIjoiQXJ0aWNsZSIsIml0ZW1zIjpbeyJpZCI6ImNrdTVyMnVseTAwNGczZzZoMnduZDFycG4iLCJ0eXBlIjoibGlzdCIsIml0ZW1zIjpbeyJpZCI6ImNrdTVvaXozOTAwMmIzZzZoaTV0djlrbXQiLCJwYXJhZ3JhcGgiOiI8cD5Bc3RobWEgaXMgdGhlIG1vc3QgY29tbW9uIGNoaWxkaG9vZCBjaHJvbmljIGlsbG5lc3MuIEFwcHJveGltYXRlbHkgNTAlIG9mIGNoaWxkcmVuIHdpdGggYXN0aG1hIHdpbGwgaGF2ZSBhdCBsZWFzdCBvbmUgZXhhY2VyYmF0aW9uIHBlciB5ZWFyLjwvcD4ifSx7ImlkIjoiY2t1NW9pejM5MDAyYzNnNmhnZTIxcmFtMiIsInBhcmFncmFwaCI6IjxwPlRoZSBnb2FsIG9mIHRoZXJhcHkgaXMgdG8gdXNlIHRoZSBzbWFsbGVzdCBhbW91bnQgb2YgbWVkaWNhdGlvbnMgdG8gYWNoaWV2ZSBzeW1wdG9tIHJlbGllZiwgbWFpbnRlbmFuY2Ugb2YgZGFpbHkgYWN0aXZpdGllcywgZGVjcmVhc2UgaW4gRUQvdXJnZW50IGNhcmUgdmlzaXRzIGZvciBhc3RobWEgZXhhY2VyYmF0aW9ucy48L3A+In0seyJpZCI6ImNrdTVvaXozOTAwMmQzZzZoMjNzcWRka3EiLCJwYXJhZ3JhcGgiOiI8cD5EaWZmZXJlbnQgZGVsaXZlcnkgZGV2aWNlcyBhcmUgcHJlc2VudCBmb3IgYXN0aG1hIG1lZGljYXRpb25zLiBXaGVuIHByZXNjcmliaW5nLCBwcm92aWRlcnMgbXVzdCBjb25zaWRlciBwYXRpZW50JnJzcXVvO3MgYWdlLCBkZXZlbG9wbWVudGFsIHN0YWdlLCBhbmQgZmFtaWx5IGJhcnJpZXJzLiAmbmJzcDs8L3A+In1dLCJmYW1pbHkiOiJsaXN0IiwidmFyaWFudCI6ImJ1bGxldGVkIiwic2V0dGluZ3MiOnsicGFkZGluZ1RvcCI6MywicGFkZGluZ0JvdHRvbSI6MywiYmFja2dyb3VuZENvbG9yIjoiIiwiZW50cmFuY2VBbmltYXRpb24iOnRydWV9fV0sIm1lZGlhIjp7fSwicGlsZXMiOltdLCJzZXR0aW5ncyI6e30sImR1cGxpY2F0ZWRGcm9tSWQiOiJxeWMtSFBIdmloSjBQVktPMm9HRU40bzF1MDEyWGtGcCIsImRlbGV0ZWQiOmZhbHNlLCJjcmVhdGVkQXQiOiIyMDIxLTExLTE3VDE3OjQzOjA1LjQyNVoiLCJ1cGRhdGVkQXQiOiIyMDIzLTA3LTAzVDE1OjE2OjQ4Ljk4OFoiLCJsYXN0VXBkYXRlZEJ5IjoiYWlkfDFkYjkyYWU1LTdlOTEtNGI3Yy04YWE4LWY2OGIyY2MzYmY0YiIsInJlYWR5Ijp0cnVlLCJwb3NpdGlvbiI6bnVsbCwidHJhbnNmZXJyZWRBdCI6bnVsbCwiaXNQYXJ0bmVyQ29udGVudEF1dGhvciI6bnVsbCwiaGVhZGVySW1hZ2UiOnt9LCJzb3VyY2VMZXNzb25Mb2NhbGVJZCI6bnVsbCwiZXhwZXJpbWVudHMiOm51bGx9LHsiaWQiOiJJMnByNThiY1pJY2lLaEp6MzVsc0oya2JYd1RuV0NLUiIsIm9yaWdpbmFsSWQiOm51bGwsImF1dGhvciI6ImFpZHwxZGI5MmFlNS03ZTkxLTRiN2MtOGFhOC1mNjhiMmNjM2JmNGIiLCJzZWxlY3RlZEF1dGhvcklkIjoibm9uZSIsImNvdXJzZUlkIjoiY21vWFgwOFhTR3IxVVkwREd5Q2EwZkhaTGFPczdUeEgiLCJ0aXRsZSI6IlBvc3QgVGVzdCIsImRlc2NyaXB0aW9uIjoiIiwidHlwZSI6ImJsb2NrcyIsImljb24iOiJRdWl6IiwiaXRlbXMiOlt7ImlkIjoiY2t3dmc4aHJoMDAydzNlNmM3bmRlb3A5OSIsInR5cGUiOiJtdWx0aW1lZGlhIiwiaXRlbXMiOlt7ImlkIjoiY2t3dmc4MDdmMDAwdjNlNmMwajFuc2E4eCIsIm1lZGlhIjp7ImVtYmVkIjp7InNyYyI6IjxpZnJhbWUgc3JjPVwiaHR0cHM6Ly91Y3NmLmNvMS5xdWFsdHJpY3MuY29tL2pmZS9mb3JtL1NWX2VtbkFlZUI5eWdETTlSSVwiPjwvaWZyYW1lPiIsInR5cGUiOiJlbWJlZCIsImVtYmVkVHlwZSI6ImlmcmFtZSIsIm9yaWdpbmFsVXJsIjoiPGlmcmFtZSBzcmM9XCJodHRwczovL3Vjc2YuY28xLnF1YWx0cmljcy5jb20vamZlL2Zvcm0vU1ZfZW1uQWVlQjl5Z0RNOVJJXCI+PC9pZnJhbWU+In19fV0sImZhbWlseSI6Im11bHRpbWVkaWEiLCJ2YXJpYW50IjoiZW1iZWQiLCJzZXR0aW5ncyI6eyJtZWRpYVdpZHRoIjoiMiIsInBhZGRpbmdUb3AiOjAsInBhZGRpbmdCb3R0b20iOjAsImJhY2tncm91bmRDb2xvciI6IiIsImVudHJhbmNlQW5pbWF0aW9uIjp0cnVlfX0seyJpZCI6ImNrd3ZnZ2tkMjAwMnczZTZjaGk1djA1c3AiLCJ0eXBlIjoia25vd2xlZGdlQ2hlY2siLCJpdGVtcyI6W3siaWQiOiJja3d2Z2FsZmIwMDE5M2U2Y2ozdnZqOHkxIiwidHlwZSI6IkZJTExfSU5fVEhFX0JMQU5LIiwidGl0bGUiOiI8cD5UaGFuayB5b3UgZm9yIGNvbXBsZXRpbmcgdGhlIHRlc3QhIFBsZWFzZSBjbGljayB0aGUgdGVhbCBhcnJvdyBhYm92ZSB0byBzdWJtaXQgeW91ciBhbnN3ZXJzLiBPbmNlIHlvdXIgcXVpeiBpcyBzdWJtaXR0ZWQsIGEgY29kZSB3aWxsIGJlIGdlbmVyYXRlZC4gUGxlYXNlIHR5cGUgaW4gdGhlIGNvZGUgdG8gY29udGludWUuJm5ic3A7PC9wPiIsImFuc3dlcnMiOlt7ImlkIjoiY2t3dmdhbGZiMDAxYTNlNmM2MGF2ZHVwZyIsInRpdGxlIjoiQlJFQVRITEVTUyIsImNvcnJlY3QiOnRydWV9XSwiZmVlZGJhY2tUeXBlIjoiQ09SUkVDVF9JTkNPUlJFQ1QiLCJmZWVkYmFja0luY29ycmVjdCI6IjxwPlRyeSBhZ2FpbiEmbmJzcDs8L3A+In1dLCJmYW1pbHkiOiJrbm93bGVkZ2VDaGVjayIsInZhcmlhbnQiOiJmaWxsaW4iLCJzZXR0aW5ncyI6eyJwYWRkaW5nVG9wIjozLCJwYWRkaW5nQm90dG9tIjozLCJiYWNrZ3JvdW5kQ29sb3IiOiIiLCJlbnRyYW5jZUFuaW1hdGlvbiI6dHJ1ZX19LHsiaWQiOiJja3d2Z2h6ZnIwMDJ5M2U2Y3d2OXJwMTAzIiwidHlwZSI6ImRpdmlkZXIiLCJpdGVtcyI6W3siaWQiOiJja3d2Z2FsZmIwMDEwM2U2Yzc5ZWZjaTRiIiwidHlwZSI6ImNvbXBsZXRlQWxsIiwidGl0bGUiOiJDT05USU5VRSIsImJ1dHRvbkNvbG9yIjoiYnJhbmQiLCJjb21wbGV0ZUhpbnQiOiJDb21wbGV0ZSB0aGUgY29udGVudCBhYm92ZSBiZWZvcmUgbW92aW5nIG9uLiJ9XSwiZmFtaWx5IjoiY29udGludWUiLCJ2YXJpYW50IjoiY29udGludWUiLCJzZXR0aW5ncyI6eyJwYWRkaW5nVG9wIjozLCJwYWRkaW5nQm90dG9tIjozLCJiYWNrZ3JvdW5kQ29sb3IiOiIiLCJlbnRyYW5jZUFuaW1hdGlvbiI6dHJ1ZX19XSwibWVkaWEiOnt9LCJwaWxlcyI6W10sInNldHRpbmdzIjp7fSwiZHVwbGljYXRlZEZyb21JZCI6ImZLSGxWOVVJWW5Pdmo3S05lMUdPRE43dWhtWlN3XzU4IiwiZGVsZXRlZCI6ZmFsc2UsImNyZWF0ZWRBdCI6IjIwMjMtMDctMDRUMTg6NDQ6NTguNDI3WiIsInVwZGF0ZWRBdCI6IjIwMjMtMDctMDRUMTg6NDQ6NTguNDQwWiIsImxhc3RVcGRhdGVkQnkiOm51bGwsInJlYWR5Ijp0cnVlLCJwb3NpdGlvbiI6bnVsbCwidHJhbnNmZXJyZWRBdCI6bnVsbCwiaXNQYXJ0bmVyQ29udGVudEF1dGhvciI6bnVsbCwiaGVhZGVySW1hZ2UiOnt9LCJzb3VyY2VMZXNzb25Mb2NhbGVJZCI6bnVsbCwiZXhwZXJpbWVudHMiOm51bGx9XSwiam9icyI6W10sImxhYmVsU2V0SWQiOiIiLCJkZWxldGVkIjpmYWxzZSwiY3JlYXRlZEF0IjoiMjAyMi0wMS0yNlQwMToyMjozMS41ODhaIiwidXBkYXRlZEF0IjoiMjAyNC0wNi0xNVQwMToyMTo1Ny43MDhaIiwibWFya0NvbXBsZXRlIjpmYWxzZSwiaXNEZWZhdWx0IjpmYWxzZSwicmVhZHkiOnRydWUsInJldmlld0lkIjoiIiwiZXhwb3J0U2V0dGluZ3MiOnsidGl0bGUiOiJOaWNlIGFuZCBXaGVlenkqIiwiZm9ybWF0IjoiemlwIiwicXVpeklkIjpudWxsLCJ0YXJnZXQiOiJzY29ybTEyIiwic2hhcmVJZCI6IkZRNzhqNjlXX251Nnl2NG5NOUJTOFBvOFlLWTh3a2gyIiwiYWN0aXZlTE1TIjowLCJyZXBvcnRpbmciOiJwYXNzZWQtaW5jb21wbGV0ZSIsImV4cG9ydFR5cGUiOiJsbXMiLCJpZGVudGlmaWVyIjoiY21vWFgwOFhTR3IxVVkwREd5Q2EwZkhaTGFPczdUeEhfcmlzZSIsInRhcmdldE5hbWUiOiJTQ09STSAxLjIiLCJzdG9yeWxpbmVJZCI6bnVsbCwiY29tcGxldGVXaXRoIjoicmVwb3J0aW5nIiwicXVpekNvbXBsZXRlIjpmYWxzZSwiYWN0aXZlRWRpdGlvbiI6MCwiZGlzYWJsZUNvdmVyUGFnZSI6ZmFsc2UsImVuYWJsZUV4aXRDb3Vyc2UiOmZhbHNlLCJyZXNldExlYXJuZXJEYXRhIjpmYWxzZSwidXBkYXRlUmVzdW1lRGF0YSI6dHJ1ZSwic3RvcnlsaW5lQ29tcGxldGUiOmZhbHNlLCJjb21wbGV0aW9uUGVyY2VudGFnZSI6MTAwfSwiaGVhZGluZ1R5cGVmYWNlSWQiOiJXc3R1MWxWa1JfclVzQXVVNngxTl9VSW13Y2h6eWdqMiIsImJvZHlUeXBlZmFjZUlkIjoiV3N0dTFsVmtSX3JVc0F1VTZ4MU5fVUltd2NoenlnajIiLCJ1aVR5cGVmYWNlSWQiOiJfdnk5SVZxUlB3ejZ3UWxLaTB3c0E5ZHNZcFo3Z3NRMyIsInNpZGViYXJNb2RlIjoib3BlbiIsInRlbmFudElkIjoiMDdhNmJlZWQtOWNjYy00ZGJmLWFkNmQtYzQxMWVmNWM4NDFiIiwic2hvd0xlc3NvbkNvdW50IjpmYWxzZSwic2hvd05hdmlnYXRpb25CdXR0b25zIjp0cnVlLCJhbGxvd1NlYXJjaCI6dHJ1ZSwiYW5pbWF0ZUJsb2NrRW50cmFuY2UiOnRydWUsInRyYW5zZmVycmVkQXQiOm51bGwsImFsbG93Q29weSI6ZmFsc2UsImVuYWJsZVZpZGVvUGxheWJhY2tTcGVlZCI6dHJ1ZSwiam9iVHlwZSI6bnVsbCwicGFydG5lckNvbnRlbnRJZCI6bnVsbCwiY2FyZEltYWdlIjp7fSwidGhlbWUiOnsidGhlbWVJZCI6ImNsYXNzaWMiLCJuYXZpZ2F0aW9uIjp0cnVlLCJzaG93QXV0aG9yIjp0cnVlLCJhbGxvd1NlYXJjaCI6dHJ1ZSwiY29sb3JBY2NlbnQiOiIjMGQ5NzM5IiwiYmxvY2tDb3JuZXJzIjoiUk9VTkRFRCIsImJ1dHRvblNjaGVtZSI6IkxJR0hUIiwidWlUeXBlZmFjZUlkIjoiX3Z5OUlWcVJQd3o2d1FsS2kwd3NBOWRzWXBaN2dzUTMiLCJjb3ZlclBhZ2VUeXBlIjoiQ0VOVEVSRUQiLCJhY2NlbnRDb250cmFzdCI6IkFVVE8iLCJib2R5VHlwZWZhY2VJZCI6IldzdHUxbFZrUl9yVXNBdVU2eDFOX1VJbXdjaHp5Z2oyIiwibmF2aWdhdGlvblR5cGUiOiJTSURFQkFSIiwiYmxvY2tQYWRkaW5nVG9wIjozMCwiY292ZXJJbWFnZUFscGhhIjo1MCwibmF2aWdhdGlvblN0eWxlIjoiTElHSFRfSU1BR0UiLCJzaG93TGVzc29uQ291bnQiOmZhbHNlLCJsZXNzb25IZWFkZXJTaXplIjoiTUVESVVNIiwiYnV0dG9uSW5saW5lU3R5bGUiOiJST1VOREVEIiwiY292ZXJJbWFnZURlZmF1bHQiOiJodHRwczovL2FydGljdWxhdGV1c2VyY29udGVudC5jb20vYXNzZXRzL3Jpc2UvYXNzZXRzL3RoZW1lcy9jbGFzc2ljL2NvdmVyLWltYWdlLzRfbWVkaWNhbC5qcGciLCJoZWFkaW5nVHlwZWZhY2VJZCI6IldzdHUxbFZrUl9yVXNBdVU2eDFOX1VJbXdjaHp5Z2oyIiwiaGlkZUxlc3NvbkhlYWRlcnMiOmZhbHNlLCJsZXNzb25IZWFkZXJDb2xvciI6bnVsbCwibGVzc29uSGVhZGVyU3R5bGUiOiJMSUdIVCIsInNpZGViYXJTdGFydHNPcGVuIjp0cnVlLCJibG9ja1BhZGRpbmdCb3R0b20iOjMwLCJtYXJrTGVzc29uc0NvbXBsZXRlIjpmYWxzZSwiYW5pbWF0ZUJsb2NrRW50cmFuY2UiOnRydWUsIm5hdmlnYXRpb25SZXN0cmljdGVkIjp0cnVlLCJidXR0b25OYXZpZ2F0aW9uU3R5bGUiOiJGVUxMIiwic2hvd05hdmlnYXRpb25CdXR0b25zIjp0cnVlLCJjb21wYWN0U2hvd0xlc3NvbkNvdW50Ijp0cnVlLCJsZXNzb25IZWFkZXJJbWFnZUFscGhhIjowLjYsImxlc3NvbkhlYWRlckltYWdlQ29sb3IiOiJEQVJLIiwibmF2aWdhdGlvbk92ZXJsYXlJbWFnZSI6Imh0dHBzOi8vYXJ0aWN1bGF0ZXVzZXJjb250ZW50LmNvbS9hc3NldHMvcmlzZS9hc3NldHMvdGhlbWVzL2V4YW1wbGUtaGVhZGVyLWltYWdlLmpwZyIsImVuYWJsZVZpZGVvUGxheWJhY2tTcGVlZCI6dHJ1ZSwibmF2aWdhdGlvbk92ZXJsYXlJbWFnZUFscGhhIjowLjYsIm5hdmlnYXRpb25PdmVybGF5SW1hZ2VDb2xvciI6IkRBUksiLCJjdXN0b21Db2xvckxlc3NvbkhlYWRlckNvbnRyYXN0IjoiQVVUTyJ9LCJsZXNzb25IZWFkZXJJbWFnZSI6e30sIm92ZXJsYXlOYXZpZ2F0aW9uSW1hZ2UiOnt9LCJ0eXBlIjpudWxsLCJsb2NhbGUiOm51bGwsInNvdXJjZUNvdXJzZUxvY2FsZUlkIjpudWxsLCJleHBlcmltZW50cyI6bnVsbCwiZmVhdHVyZXMiOnsicmlzZS1ibG9jay1jb250cm9scy1waGFzZS1vbmUiOnRydWUsInJpc2UtYmxvY2stY29udHJvbHMtcGhhc2UtdGhyZWUiOnRydWUsInJpc2UtYmxvY2stY29udHJvbHMtcGhhc2UtdHdvIjp0cnVlLCJyaXNlLWNvdXJzZS1uYXZpZ2F0aW9uIjp0cnVlLCJyaXNlLWxhenktbG9hZC1pbWdzIjp0cnVlfSwiYXV0aG9ycyI6W3siaWQiOiJhaWR8MWRiOTJhZTUtN2U5MS00YjdjLThhYTgtZjY4YjJjYzNiZjRiIiwiYXZhdGFyIjoic21hbGwucG5nIiwiYXV0aG9yTmFtZSI6InNhbmF6IHZhemlyaSJ9XSwiYm9keVR5cGVmYWNlIjoiTWVycml3ZWF0aGVyIiwiaGVhZGluZ1R5cGVmYWNlIjoiTWVycml3ZWF0aGVyIiwidWlUeXBlZmFjZSI6IkxhdG8iLCJsbXNPcHRpb25zIjp7ImVuYWJsZUV4aXRDb3Vyc2UiOmZhbHNlLCJkaXNhYmxlQ292ZXJQYWdlIjpmYWxzZX0sIm1vbmRyaWFuIjp7fX0sImxhYmVsU2V0Ijp7ImlkIjoiWWQtcXgzR2NjRWkwcDd0ZjFRNTlrbGxQIiwiYXV0aG9yIjoiYWlkfDFkYjkyYWU1LTdlOTEtNGI3Yy04YWE4LWY2OGIyY2MzYmY0YiIsIm5hbWUiOiJFbmdsaXNoIiwiZGVmYXVsdElkIjoxLCJkZWZhdWx0U2V0Ijp0cnVlLCJsYWJlbHMiOnsiYTExeUFuc3dlckxpdmUiOiJZb3VyIGFuc3dlciIsImExMXlBdXRob3JQcmVmaXgiOiJCeSIsImExMXlCbG9ja0NoYXJ0QmFyIjoiQmFyIGNoYXJ0IiwiYTExeUJsb2NrQ2hhcnRMaW5lIjoiTGluZSBjaGFydCIsImExMXlCbG9ja0NoYXJ0UGllIjoiUGllIGNoYXJ0IiwiYTExeUJsb2NrQ29kZSI6IkNvZGUiLCJhMTF5QmxvY2tFbWJlZCI6IkVtYmVkZGVkIENvbnRlbnQiLCJhMTF5QmxvY2tGbGFzaGNhcmRCYWNrIjoiQmFjayBvZiBjYXJkIiwiYTExeUJsb2NrRmxhc2hjYXJkRnJvbnQiOiJGcm9udCBvZiBjYXJkIiwiYTExeUJsb2NrRmxhc2hjYXJkR3JpZCI6IkZsYXNoY2FyZCBncmlkIiwiYTExeUJsb2NrRmxhc2hjYXJkU3RhY2siOiJGbGFzaGNhcmQgY2Fyb3VzZWwiLCJhMTF5QmxvY2tJbWFnZUNhcm91c2VsIjoiSW1hZ2UgQ2Fyb3VzZWwiLCJhMTF5QmxvY2tJbWFnZUNhcm91c2VsUm9sZURlc2NyaXB0aW9uIjoiQ2Fyb3VzZWwiLCJhMTF5QmxvY2tJbWFnZUNhcm91c2VsU2xpZGVDb250cm9scyI6IlNsaWRlIGNvbnRyb2xzIiwiYTExeUJsb2NrSW1hZ2VDYXJvdXNlbFNsaWRlQ29udHJvbHNHb1RvTmV4dCI6IkdvIHRvIG5leHQgc2xpZGUiLCJhMTF5QmxvY2tJbWFnZUNhcm91c2VsU2xpZGVDb250cm9sc0dvVG9QcmV2aW91cyI6IkdvIHRvIHByZXZpb3VzIHNsaWRlIiwiYTExeUJsb2NrSW1hZ2VDYXJvdXNlbFNsaWRlQ29udHJvbHNHb1RvU2xpZGUiOiJHbyB0byBzbGlkZSIsImExMXlCbG9ja0ltYWdlQ2Fyb3VzZWxTbGlkZVByZXBvc2l0aW9uIjoib2YiLCJhMTF5QmxvY2tJbWFnZUNhcm91c2VsU2xpZGVSb2xlRGVzY3JpcHRpb24iOiJTbGlkZSIsImExMXlCbG9ja0tub3dsZWRnZUNoZWNrIjoiS25vd2xlZGdlIGNoZWNrIiwiYTExeUJsb2NrS25vd2xlZGdlQ2hlY2tGSUIiOiJLbm93bGVkZ2UgY2hlY2s6IEZpbGwgaW4gdGhlIGJsYW5rIiwiYTExeUJsb2NrS25vd2xlZGdlQ2hlY2tNIjoiS25vd2xlZGdlIGNoZWNrOiBNYXRjaGluZyIsImExMXlCbG9ja0tub3dsZWRnZUNoZWNrTUMiOiJLbm93bGVkZ2UgY2hlY2s6IE11bHRpcGxlIGNob2ljZSIsImExMXlCbG9ja0tub3dsZWRnZUNoZWNrTVIiOiJLbm93bGVkZ2UgY2hlY2s6IE11bHRpcGxlIHJlc3BvbnNlIiwiYTExeUJsb2NrUXVvdGVDYXJvdXNlbCI6IlF1b3RlIENhcm91c2VsIiwiYTExeUJsb2NrUXVvdGVDYXJvdXNlbFJvbGVEZXNjcmlwdGlvbiI6IkNhcm91c2VsIiwiYTExeUJsb2NrUXVvdGVDYXJvdXNlbFNsaWRlQ29udHJvbHMiOiJTbGlkZSBjb250cm9scyIsImExMXlCbG9ja1F1b3RlQ2Fyb3VzZWxTbGlkZUNvbnRyb2xzR29Ub05leHQiOiJHbyB0byBuZXh0IHNsaWRlIiwiYTExeUJsb2NrUXVvdGVDYXJvdXNlbFNsaWRlQ29udHJvbHNHb1RvUHJldmlvdXMiOiJHbyB0byBwcmV2aW91cyBzbGlkZSIsImExMXlCbG9ja1F1b3RlQ2Fyb3VzZWxTbGlkZUNvbnRyb2xzR29Ub1NsaWRlIjoiR28gdG8gc2xpZGUiLCJhMTF5QmxvY2tRdW90ZUNhcm91c2VsU2xpZGVQcmVwb3NpdGlvbiI6Im9mIiwiYTExeUJsb2NrUXVvdGVDYXJvdXNlbFNsaWRlUm9sZURlc2NyaXB0aW9uIjoiU2xpZGUiLCJhMTF5QmxvY2tTdG9yeWxpbmUiOiJTdG9yeWxpbmUiLCJhMTF5QmxvY2tUaW1lbGluZSI6IlRpbWVsaW5lIiwiYTExeUNhcm91c2VsTmV4dCI6Ik5leHQiLCJhMTF5Q2Fyb3VzZWxQcmV2aW91cyI6IlByZXZpb3VzIiwiYTExeUNvcnJlY3RMaXZlIjoiQ29ycmVjdCBhbnN3ZXIiLCJhMTF5RXhjZWxJY29uIjoiTWljcm9zb2Z0IEV4Y2VsIHNwcmVhZHNoZWV0IiwiYTExeUZpbGVJY29uIjoiRmlsZSIsImExMXlHcm91cEF1ZGlvUGxheWVyIjoiQXVkaW8gcGxheWVyIiwiYTExeUdyb3VwVmlkZW9QbGF5ZXIiOiJWaWRlbyBwbGF5ZXIiLCJhMTF5TGFiZWxlZEdyYXBoaWNCbG9jayI6IkxhYmVsZWQgZ3JhcGhpYyIsImExMXlMYWJlbGVkR3JhcGhpY0J1dHRvbk1hcmtlciI6Ik1hcmtlciIsImExMXlMYWJlbGVkR3JhcGhpY0ljb25BcnJvd0Rvd24iOiJEb3duIGFycm93IiwiYTExeUxhYmVsZWRHcmFwaGljSWNvbkFycm93RG93bkxlZnQiOiJEb3duIGxlZnQgYXJyb3ciLCJhMTF5TGFiZWxlZEdyYXBoaWNJY29uQXJyb3dEb3duUmlnaHQiOiJEb3duIHJpZ2h0IGFycm93IiwiYTExeUxhYmVsZWRHcmFwaGljSWNvbkFycm93TGVmdCI6IkxlZnQgYXJyb3ciLCJhMTF5TGFiZWxlZEdyYXBoaWNJY29uQXJyb3dSaWdodCI6IlJpZ2h0IGFycm93IiwiYTExeUxhYmVsZWRHcmFwaGljSWNvbkFycm93VXAiOiJVcCBhcnJvdyIsImExMXlMYWJlbGVkR3JhcGhpY0ljb25BcnJvd1VwTGVmdCI6IlVwIGxlZnQgYXJyb3ciLCJhMTF5TGFiZWxlZEdyYXBoaWNJY29uQXJyb3dVcFJpZ2h0IjoiVXAgcmlnaHQgYXJyb3ciLCJhMTF5TGFiZWxlZEdyYXBoaWNJY29uQ2hlY2siOiJDaGVjayBtYXJrIiwiYTExeUxhYmVsZWRHcmFwaGljSWNvbkRvdCI6IkRvdCIsImExMXlMYWJlbGVkR3JhcGhpY0ljb25IZWFydCI6IkhlYXJ0IiwiYTExeUxhYmVsZWRHcmFwaGljSWNvbkluZm9ybWF0aW9uIjoiSW5mb3JtYXRpb24iLCJhMTF5TGFiZWxlZEdyYXBoaWNJY29uUGluIjoiTWFwIHBpbiIsImExMXlMYWJlbGVkR3JhcGhpY0ljb25QbHVzIjoiUGx1cyIsImExMXlMYWJlbGVkR3JhcGhpY0ljb25RdWVzdGlvbiI6IlF1ZXN0aW9uIG1hcmsiLCJhMTF5TGFiZWxlZEdyYXBoaWNJY29uWCI6IlgiLCJhMTF5TGFiZWxlZEdyYXBoaWNVbnZpZXdlZCI6Ik5vdCB2aWV3ZWQiLCJhMTF5TGFiZWxlZEdyYXBoaWNWaWV3ZWQiOiJWaWV3ZWQiLCJhMTF5TWVkaWFQYXVzZSI6IlBhdXNlIiwiYTExeU1lZGlhUGxheSI6IlBsYXkiLCJhMTF5TWVkaWFTZWVrIjoiU2VlayIsImExMXlOYXZpZ2F0aW9uTWVudUNsb3NlIjoiQ2xvc2UgbmF2aWdhdGlvbiBtZW51IiwiYTExeU5hdmlnYXRpb25NZW51T3BlbiI6Ik9wZW4gbmF2aWdhdGlvbiBtZW51IiwiYTExeVBhZ2VNYXJrZXIiOiJUb3Agb2YgcGFnZSIsImExMXlQREZJY29uIjoiUERGIGZpbGUiLCJhMTF5UFBUSWNvbiI6IlBvd2VyUG9pbnQgcHJlc2VudGF0aW9uIiwiYTExeVF1aXpGYWlsZWQiOiJGYWlsZWQiLCJhMTF5UXVpekZlZWRiYWNrIjoiRmVlZGJhY2siLCJhMTF5UXVpelBhc3NlZCI6IlBhc3NlZCIsImExMXlRdWl6UmV2aWV3Q29ycmVjdGx5Q2hlY2tlZCI6IkNvcnJlY3RseSBjaGVja2VkIiwiYTExeVF1aXpSZXZpZXdDb3JyZWN0bHlTZWxlY3RlZCI6IkNvcnJlY3RseSBzZWxlY3RlZCIsImExMXlRdWl6UmV2aWV3Q29ycmVjdGx5VW5jaGVja2VkIjoiQ29ycmVjdGx5IHVuY2hlY2tlZCIsImExMXlRdWl6UmV2aWV3Q29ycmVjdGx5VW5zZWxlY3RlZCI6IkNvcnJlY3RseSB1bnNlbGVjdGVkIiwiYTExeVF1aXpSZXZpZXdJbmNvcnJlY3RseUNoZWNrZWQiOiJJbmNvcnJlY3RseSBjaGVja2VkIiwiYTExeVF1aXpSZXZpZXdJbmNvcnJlY3RseVNlbGVjdGVkIjoiSW5jb3JyZWN0bHkgc2VsZWN0ZWQiLCJhMTF5UXVpelJldmlld0luY29ycmVjdGx5VW5jaGVja2VkIjoiSW5jb3JyZWN0bHkgdW5jaGVja2VkIiwiYTExeVF1aXpSZXZpZXdJbmNvcnJlY3RseVVuc2VsZWN0ZWQiOiJJbmNvcnJlY3RseSB1bnNlbGVjdGVkIiwiYTExeVJlZ2lvbk1haW5MZXNzb24iOiJMZXNzb24gY29udGVudCIsImExMXlSZWdpb25NYWluT3ZlcnZpZXciOiJDb3Vyc2Ugb3ZlcnZpZXciLCJhMTF5UmVnaW9uTmF2TGVzc29uIjoiTmF2aWdhdGlvbiBtZW51IiwiYTExeVJlZ2lvbk5hdk92ZXJ2aWV3IjoiVGFibGUgb2YgY29udGVudHMiLCJhMTF5UmVzdHJpY3RlZE5hdiI6IlRoaXMgbGVzc29uIGlzIGN1cnJlbnRseSB1bmF2YWlsYWJsZSIsImExMXlSVEZJY29uIjoiUmljaCBUZXh0IEZpbGUiLCJhMTF5U2VhcmNoQ2xvc2UiOiJDbG9zZSBzZWFyY2ggbWVudSIsImExMXlTZWFyY2hJbnB1dCI6IlNlYXJjaCIsImExMXlTZWFyY2hPcGVuIjoiT3BlbiBzZWFyY2ggbWVudSIsImExMXlTdGF0dXNBZGRpdGlvbmFsQ29udGVudCI6IkFkZGl0aW9uYWwgY29udGVudCBoYXMgYmVlbiBsb2FkZWQiLCJhMTF5U3RhdHVzQ29udGludWVkIjoiQ29udGludWVkIiwiYTExeVVuem9vbUltYWdlIjoiVW56b29tIGltYWdlIiwiYTExeVdvcmRJY29uIjoiTWljcm9zb2Z0IFdvcmQgZG9jdW1lbnQiLCJhMTF5WmlwSWNvbiI6IlppcCBmaWxlIiwiYTExeVpvb21JbWFnZSI6Ilpvb20gaW1hZ2UiLCJibG9ja3NDbGlja1RvRmxpcCI6IkNsaWNrIHRvIGZsaXAiLCJibG9ja3NQcmVwb3NpdGlvbiI6Im9mIiwiY291cnNlRXhpdCI6IkVYSVQgQ09VUlNFIiwiY291cnNlSG9tZSI6IkhvbWUiLCJjb3Vyc2VSZXN1bWUiOiJSRVNVTUUgQ09VUlNFIiwiY291cnNlU2tpcFRvTGVzc29uIjoiU0tJUCBUTyBMRVNTT04iLCJjb3Vyc2VTdGFydCI6IlNUQVJUIENPVVJTRSIsImVtYmVkTGlua0dyb3VwIjoiRW1iZWRkZWQgd2ViIGNvbnRlbnQiLCJlbWJlZFBsYXllckdyb3VwIjoiRW1iZWRkZWQgbWVkaWEgcGxheWVyIiwiZW1iZWRSZWFkTW9yZSI6IlJlYWQgbW9yZSIsImVtYmVkVmlld09uIjoiVklFVyBPTiIsImV4aXRNZXNzYWdlIjoiWW91IG1heSBub3cgbGVhdmUgdGhpcyBwYWdlLiIsImxhYmVsZWRHcmFwaGljTWFya2VyTGFiZWwiOiJMYWJlbGVkIGdyYXBoaWMgbWFya2VyIiwibGVzc29uQ29tcGxldGUiOiJDT01QTEVURSIsImxlc3Nvbk5hbWUiOiJMZXNzb24iLCJsZXNzb25QcmVwb3NpdGlvbiI6Im9mIiwibGVzc29uUmVzdHJpY3RlZCI6Ikxlc3NvbnMgbXVzdCBiZSBjb21wbGV0ZWQgaW4gb3JkZXIiLCJub1Jlc3VsdHMiOiJObyByZXN1bHRzIGZvciIsIm51bWJlcmVkRGl2aWRlckdyb3VwIjoiTnVtYmVyZWQgZGl2aWRlciIsIm92ZXJ2aWV3UGFnZVRpdGxlU3VmZml4IjoiT3ZlcnZpZXciLCJwYXVzZUJ1dHRvbkxhYmVsIjoiUGF1c2UiLCJwbGF5QnV0dG9uTGFiZWwiOiJQbGF5IiwicHJvY2Vzc0NvbXBsZXRlIjoiQ29tcGxldGUiLCJwcm9jZXNzTGFuZG1hcmsiOiJQcm9jZXNzIiwicHJvY2Vzc0xlc3Nvbk5hbWUiOiJMZXNzb24iLCJwcm9jZXNzTmV4dFN0ZXAiOiJORVhUIFNURVAiLCJwcm9jZXNzU3RhcnQiOiJTVEFSVCIsInByb2Nlc3NTdGFydEFnYWluIjoiU1RBUlQgQUdBSU4iLCJwcm9jZXNzU3RlcE5hbWUiOiJTdGVwIiwicHJvY2Vzc1N0ZXBQcmVwb3NpdGlvbiI6Im9mIiwicHJvY2Vzc1N3aXBlIjoiU3dpcGUgdG8gY29udGludWUiLCJwcm9ncmVzc1BpZUNsaWNrVG9Db21wbGV0ZSI6IkNsaWNrIHRvIGNvbXBsZXRlIiwicHJvZ3Jlc3NQaWVDbGlja1RvUmVzZXQiOiJDbGljayB0byByZXNldCIsInByb2dyZXNzUGllQ29tcGxldGVkIjoiQ29tcGxldGVkIiwicHJvZ3Jlc3NQaWVRdWl6RmFpbGVkIjoiRmFpbGVkIiwicHJvZ3Jlc3NQaWVVbnN0YXJ0ZWQiOiJVbnN0YXJ0ZWQiLCJxdWl6QWNjZXB0YWJsZVJlc3BvbnNlcyI6IkFjY2VwdGFibGUgcmVzcG9uc2VzIiwicXVpekFuc3dlclBsYWNlaG9sZGVyIjoiVHlwZSB5b3VyIGFuc3dlciBoZXJlIiwicXVpekNvbnRpbnVlIjoiQ29udGludWUiLCJxdWl6Q29ycmVjdCI6IkNvcnJlY3QiLCJxdWl6SW5jb3JyZWN0IjoiSW5jb3JyZWN0IiwicXVpek5leHQiOiJORVhUIiwicXVpelBhc3NpbmciOiJQQVNTSU5HIiwicXVpelF1ZXN0aW9uIjoiUXVlc3Rpb24iLCJxdWl6UmVxdWlyZUFuc3dlciI6IlBsZWFzZSBhbnN3ZXIgdGhlIHF1ZXN0aW9uIHRvIGNvbnRpbnVlIiwicXVpelJlcXVpcmVQYXNzaW5nU2NvcmUiOiJNdXN0IHBhc3MgcXVpeiBiZWZvcmUgY29udGludWluZyIsInF1aXpSZXN0YXJ0IjoiUmVzdGFydCIsInF1aXpSZXN1bHRzIjoiUXVpeiBSZXN1bHRzIiwicXVpelNjb3JlIjoiWW91ciBzY29yZSIsInF1aXpTdGFydCI6IlNUQVJUIFFVSVoiLCJxdWl6U3VibWl0IjoiU1VCTUlUIiwicXVpelRha2VBZ2FpbiI6IlRBS0UgQUdBSU4iLCJyZXN1bHQiOiJyZXN1bHQiLCJyZXN1bHRzIjoicmVzdWx0cyIsInNhbHV0YXRpb24iOiLwn5GLIEJ5ZSEiLCJzY2VuYXJpb0NvbXBsZXRlIjoiU2NlbmFyaW8gQ29tcGxldGUhIiwic2NlbmFyaW9Db250aW51ZSI6IkNPTlRJTlVFIiwic2NlbmFyaW9TdGFydE92ZXIiOiJTVEFSVCBPVkVSIiwic2NlbmFyaW9UcnlBZ2FpbiI6IlRSWSBBR0FJTiIsInNlYXJjaCI6InNlYXJjaCIsInNlZWtTbGlkZXJMYWJlbCI6IlNlZWsiLCJzb3J0aW5nQ2FyZHNDb3JyZWN0IjoiQ2FyZHMgQ29ycmVjdCIsInNvcnRpbmdMYW5kbWFyayI6IlNvcnRpbmcgQWN0aXZpdHkiLCJzb3J0aW5nUmVwbGF5IjoiUkVQTEFZIiwidGFiR3JvdXAiOiJUYWIiLCJjb2RlR3JvdXAiOiJDb2RlIiwibm90ZUdyb3VwIjoiTm90ZSIsInF1b3RlR3JvdXAiOiJRdW90ZSIsImJ1dHRvbkdyb3VwIjoiQnV0dG9uIiwicXVpekxhbmRtYXJrIjoiUXVpeiIsImNvdXJzZURldGFpbHMiOiJERVRBSUxTIiwiZmVlZGJhY2tHcm91cCI6IkZlZWRiYWNrIiwiYWNjb3JkaW9uR3JvdXAiOiJBY2NvcmRpb24iLCJzdGF0ZW1lbnRHcm91cCI6IlN0YXRlbWVudCIsInN0b3J5bGluZUdyb3VwIjoiU3RvcnlsaW5lIiwiYXR0YWNobWVudEdyb3VwIjoiRmlsZSBBdHRhY2htZW50IiwiZW1iZWRQaG90b0dyb3VwIjoiRW1iZWRkZWQgcGhvdG8iLCJlbWJlZFZpZGVvR3JvdXAiOiJFbWJlZGRlZCB2aWRlbyIsImF1ZGlvUGxheWVyR3JvdXAiOiJBdWRpbyBwbGF5ZXIuIFlvdSBjYW4gdXNlIHRoZSBzcGFjZSBiYXIgdG8gdG9nZ2xlIHBsYXliYWNrIGFuZCBhcnJvdyBrZXlzIHRvIHNjcnViLiIsImJ1dHRvblN0YWNrR3JvdXAiOiJCdXR0b24gc3RhY2siLCJ0ZXh0T25JbWFnZUdyb3VwIjoiVGV4dCBvbiBpbWFnZSIsInRpbWVsaW5lTGFuZG1hcmsiOiJUaW1lbGluZSIsInVybEVtYmVkTGFuZG1hcmsiOiJVUkwvRW1iZWQiLCJ2aWRlb1BsYXllckdyb3VwIjoiVmlkZW8gcGxheWVyLiBZb3UgY2FuIHVzZSB0aGUgc3BhY2UgYmFyIHRvIHRvZ2dsZSBwbGF5YmFjayBhbmQgYXJyb3cga2V5cyB0byBzY3J1Yi4iLCJidWxsZXRlZExpc3RHcm91cCI6IkJ1bGxldGVkIGxpc3QiLCJjaGVja2JveExpc3RHcm91cCI6IkNoZWNrYm94IGxpc3QiLCJpbWFnZUFuZFRleHRHcm91cCI6IkltYWdlIGFuZCB0ZXh0IiwiaW1hZ2VHYWxsZXJ5R3JvdXAiOiJJbWFnZSBnYWxsZXJ5IiwibnVtYmVyZWRMaXN0R3JvdXAiOiJOdW1iZXJlZCBsaXN0IiwiZmxhc2hjYXJkQmFja0xhYmVsIjoiRmxhc2hjYXJkIGJhY2siLCJmbGFzaGNhcmRHcmlkR3JvdXAiOiJGbGFzaGNhcmQgZ3JpZCIsIm5leHRGbGFzaENhcmRMYWJlbCI6Ik5leHQgZmxhc2hjYXJkIiwiZmxhc2hjYXJkRnJvbnRMYWJlbCI6IkZsYXNoY2FyZCBmcm9udCIsImZsYXNoY2FyZFN0YWNrR3JvdXAiOiJGbGFzaGNhcmQgc3RhY2siLCJrbm93bGVkZ2VDaGVja0dyb3VwIjoiS25vd2xlZGdlIGNoZWNrIiwiaGFtYnVyZ2VyQnV0dG9uTGFiZWwiOiJDb3Vyc2UgT3ZlcnZpZXcgU2lkZWJhciIsImxlc3NvbkhlYWRlckxhbmRtYXJrIjoiTGVzc29uIEhlYWRlciIsImxlc3NvbkNvbnRlbnRMYW5kbWFyayI6Ikxlc3NvbiBDb250ZW50IiwibGVzc29uU2lkZWJhckxhbmRtYXJrIjoiTGVzc29uIFNpZGViYXIiLCJsYWJlbGVkR3JhcGhpY0xhbmRtYXJrIjoiTGFiZWxlZCBHcmFwaGljIiwicHJldmlvdXNGbGFzaENhcmRMYWJlbCI6IlByZXZpb3VzIGZsYXNoY2FyZCIsInRpbWVsaW5lQ2FyZEdyb3VwUHJlZml4IjoiVGltZWxpbmUgQ2FyZCIsImxhYmVsZWRHcmFwaGljQnViYmxlTGFiZWwiOiJMYWJlbGVkIGdyYXBoaWMgYnViYmxlIiwibGFiZWxlZEdyYXBoaWNOZXh0TWFya2VyTGFiZWwiOiJOZXh0IG1hcmtlciIsImxhYmVsZWRHcmFwaGljUHJldmlvdXNNYXJrZXJMYWJlbCI6IlByZXZpb3VzIG1hcmtlciJ9LCJkZWxldGVkIjpmYWxzZSwiY3JlYXRlZEF0IjoiMjAyMS0wOS0yN1QwNjowNTo1OC40NTdaIiwidXBkYXRlZEF0IjoiMjAyMS0wOS0yN1QwNjowNTo1OC40NTdaIiwiaXNvNjM5Q29kZSI6ImVuIiwidHJhbnNmZXJyZWRBdCI6bnVsbH0sImZvbnRzIjpbeyJpZCI6Il92eTlJVnFSUHd6NndRbEtpMHdzQTlkc1lwWjdnc1EzIiwibmFtZSI6IkxhdG8iLCJkZWZhdWx0Ijp0cnVlLCJrZXkiOiJhc3NldHMvcmlzZS9mb250cy9MYXRvLUJsYWNrLndvZmYiLCJzdHlsZSI6Im5vcm1hbCIsIndlaWdodCI6IjkwMCJ9LHsiaWQiOiJfdnk5SVZxUlB3ejZ3UWxLaTB3c0E5ZHNZcFo3Z3NRMyIsIm5hbWUiOiJMYXRvIiwiZGVmYXVsdCI6dHJ1ZSwia2V5IjoiYXNzZXRzL3Jpc2UvZm9udHMvTGF0by1JdGFsaWMud29mZiIsInN0eWxlIjoiaXRhbGljIiwid2VpZ2h0IjoiNDAwIn0seyJpZCI6Il92eTlJVnFSUHd6NndRbEtpMHdzQTlkc1lwWjdnc1EzIiwibmFtZSI6IkxhdG8iLCJkZWZhdWx0Ijp0cnVlLCJrZXkiOiJhc3NldHMvcmlzZS9mb250cy9MYXRvLUJvbGQud29mZiIsInN0eWxlIjoibm9ybWFsIiwid2VpZ2h0IjoiNzAwIn0seyJpZCI6Il92eTlJVnFSUHd6NndRbEtpMHdzQTlkc1lwWjdnc1EzIiwibmFtZSI6IkxhdG8iLCJkZWZhdWx0Ijp0cnVlLCJrZXkiOiJhc3NldHMvcmlzZS9mb250cy9MYXRvLVJlZ3VsYXIud29mZiIsInN0eWxlIjoibm9ybWFsIiwid2VpZ2h0IjoiNDAwIn0seyJpZCI6Il92eTlJVnFSUHd6NndRbEtpMHdzQTlkc1lwWjdnc1EzIiwibmFtZSI6IkxhdG8iLCJkZWZhdWx0Ijp0cnVlLCJrZXkiOiJhc3NldHMvcmlzZS9mb250cy9MYXRvLUxpZ2h0LndvZmYiLCJzdHlsZSI6Im5vcm1hbCIsIndlaWdodCI6IjMwMCJ9LHsiaWQiOiJXc3R1MWxWa1JfclVzQXVVNngxTl9VSW13Y2h6eWdqMiIsIm5hbWUiOiJNZXJyaXdlYXRoZXIiLCJkZWZhdWx0Ijp0cnVlLCJrZXkiOiJhc3NldHMvcmlzZS9mb250cy9NZXJyaXdlYXRoZXItQmxhY2sud29mZiIsInN0eWxlIjoibm9ybWFsIiwid2VpZ2h0IjoiOTAwIn0seyJpZCI6IldzdHUxbFZrUl9yVXNBdVU2eDFOX1VJbXdjaHp5Z2oyIiwibmFtZSI6Ik1lcnJpd2VhdGhlciIsImRlZmF1bHQiOnRydWUsImtleSI6ImFzc2V0cy9yaXNlL2ZvbnRzL01lcnJpd2VhdGhlci1JdGFsaWMud29mZiIsInN0eWxlIjoiaXRhbGljIiwid2VpZ2h0IjoiNDAwIn0seyJpZCI6IldzdHUxbFZrUl9yVXNBdVU2eDFOX1VJbXdjaHp5Z2oyIiwibmFtZSI6Ik1lcnJpd2VhdGhlciIsImRlZmF1bHQiOnRydWUsImtleSI6ImFzc2V0cy9yaXNlL2ZvbnRzL01lcnJpd2VhdGhlci1Cb2xkLndvZmYiLCJzdHlsZSI6Im5vcm1hbCIsIndlaWdodCI6IjcwMCJ9LHsiaWQiOiJXc3R1MWxWa1JfclVzQXVVNngxTl9VSW13Y2h6eWdqMiIsIm5hbWUiOiJNZXJyaXdlYXRoZXIiLCJkZWZhdWx0Ijp0cnVlLCJrZXkiOiJhc3NldHMvcmlzZS9mb250cy9NZXJyaXdlYXRoZXItUmVndWxhci53b2ZmIiwic3R5bGUiOiJub3JtYWwiLCJ3ZWlnaHQiOiI0MDAifSx7ImlkIjoiV3N0dTFsVmtSX3JVc0F1VTZ4MU5fVUltd2NoenlnajIiLCJuYW1lIjoiTWVycml3ZWF0aGVyIiwiZGVmYXVsdCI6dHJ1ZSwia2V5IjoiYXNzZXRzL3Jpc2UvZm9udHMvTWVycml3ZWF0aGVyLUxpZ2h0LndvZmYiLCJzdHlsZSI6Im5vcm1hbCIsIndlaWdodCI6IjMwMCJ9XSwibWVkaWEiOltdfQ==")
