# Supplementary material for: Development and Implementation of a Pediatric Pulmonary–Focused Active Learning Curriculum
Source: MedEdPORTAL. 2024 Dec 6;20:11470. doi: 10.15766/mep_2374-8265.11470 (PMC11621239; doi:10.15766/mep_2374-8265.11470)
Supplement: Supplementary file 1 — Asthma Module folderTracheostomy Module folderChronic Cough Module folderObstructive Sleep Apnea Module folderPosttest Questions.docxFeedback.docx [file mep_2374-8265.11470-s001.zip › A. Asthma Module/scormdriver/auto-scripts/AutoBookmark.js]

function SetBookmark() {
    var SD = window.parent,
        loc = window.location.href
    ;

    SD.SetBookmark(
        loc.substring(loc.toLowerCase().lastIndexOf("/scormcontent/") + 14, loc.length),
        document.title
    );
    SD.CommitData();
}

//Automatically set a bookmark for this page.
SetBookmark();
