# Supplementary material for: Development and Implementation of a Pediatric Pulmonary–Focused Active Learning Curriculum
Source: MedEdPORTAL. 2024 Dec 6;20:11470. doi: 10.15766/mep_2374-8265.11470 (PMC11621239; doi:10.15766/mep_2374-8265.11470)
Supplement: Supplementary file 1 — Asthma Module folderTracheostomy Module folderChronic Cough Module folderObstructive Sleep Apnea Module folderPosttest Questions.docxFeedback.docx [file mep_2374-8265.11470-s001.zip › A. Asthma Module/scormdriver/auto-scripts/AutoCompleteSCO.js]

function SetSCOComplete()
{
 	var SD = window.parent;

    //This is the last page so set it complete
    SD.SetReachedEnd();
	SD.CommitData();
}

//Automatically set the SCO complete.
SetSCOComplete();
