# Supplementary material for: Development and Implementation of a Pediatric Pulmonary–Focused Active Learning Curriculum
Source: MedEdPORTAL. 2024 Dec 6;20:11470. doi: 10.15766/mep_2374-8265.11470 (PMC11621239; doi:10.15766/mep_2374-8265.11470)
Supplement: Supplementary file 1 — Asthma Module folderTracheostomy Module folderChronic Cough Module folderObstructive Sleep Apnea Module folderPosttest Questions.docxFeedback.docx [file mep_2374-8265.11470-s001.zip › A. Asthma Module/scormdriver/auto-scripts/CourseExit.js]

function niExit()
{
	var SD = window.parent;
	
	var answer = confirm("Are You Sure You Wish To Exit This Course?");
		
	if(answer)
	{
		SD.ConcedeControl();
	}
}
