# Supplementary material for: Development and Implementation of a Pediatric Pulmonary–Focused Active Learning Curriculum
Source: MedEdPORTAL. 2024 Dec 6;20:11470. doi: 10.15766/mep_2374-8265.11470 (PMC11621239; doi:10.15766/mep_2374-8265.11470)
Supplement: Supplementary file 1 — Asthma Module folderTracheostomy Module folderChronic Cough Module folderObstructive Sleep Apnea Module folderPosttest Questions.docxFeedback.docx [file mep_2374-8265.11470-s001.zip › A. Asthma Module/scormdriver/driverOptions.js]

function loadDriverOptions (scope) {
  scope.APPID = "WQBM2ARBZR";
  scope.CLOUDURL = null;
  scope.USE_STRICT_SUSPEND_DATA_LIMITS = false;
  scope.SHOW_DEBUG_ON_LAUNCH = false;
  scope.FORCED_COMMIT_TIME = 20000;
  scope.strLMSStandard = "SCORM";
  scope.REVIEW_MODE_IS_READ_ONLY = false;
}
