# Supplementary material for: Development and Implementation of a Pediatric Pulmonary–Focused Active Learning Curriculum
Source: MedEdPORTAL. 2024 Dec 6;20:11470. doi: 10.15766/mep_2374-8265.11470 (PMC11621239; doi:10.15766/mep_2374-8265.11470)
Supplement: Supplementary file 1 — Asthma Module folderTracheostomy Module folderChronic Cough Module folderObstructive Sleep Apnea Module folderPosttest Questions.docxFeedback.docx [file mep_2374-8265.11470-s001.zip › A. Asthma Module/scormdriver/scormdriver.js]

/* Copyright © 2003-2018 Rustici Software, LLC  All Rights Reserved. www.rusticisoftware.com */
var VERSION="7.7.0.a1.2";var PREFERENCE_DEFAULT=0;var PREFERENCE_OFF=-1;var PREFERENCE_ON=1;var LESSON_STATUS_PASSED=1;var LESSON_STATUS_COMPLETED=2;var LESSON_STATUS_FAILED=3;var LESSON_STATUS_INCOMPLETE=4;var LESSON_STATUS_BROWSED=5;var LESSON_STATUS_NOT_ATTEMPTED=6;var ENTRY_REVIEW=1;var ENTRY_FIRST_TIME=2;var ENTRY_RESUME=3;var MODE_NORMAL=1;var MODE_BROWSE=2;var MODE_REVIEW=3;var MAX_CMI_TIME=36002439990;var NO_ERROR=0;var ERROR_LMS=1;var ERROR_INVALID_PREFERENCE=2;var ERROR_INVALID_NUMBER=3;var ERROR_INVALID_ID=4;var ERROR_INVALID_STATUS=5;var ERROR_INVALID_RESPONSE=6;var ERROR_NOT_LOADED=7;var ERROR_INVALID_INTERACTION_RESPONSE=8;var EXIT_TYPE_SUSPEND="SUSPEND";var EXIT_TYPE_FINISH="FINISH";var EXIT_TYPE_TIMEOUT="TIMEOUT";var EXIT_TYPE_UNLOAD="UNLOAD";var INTERACTION_RESULT_CORRECT="CORRECT";var INTERACTION_RESULT_WRONG="WRONG";var INTERACTION_RESULT_UNANTICIPATED="UNANTICIPATED";var INTERACTION_RESULT_NEUTRAL="NEUTRAL";var INTERACTION_TYPE_TRUE_FALSE="true-false";var INTERACTION_TYPE_CHOICE="choice";var INTERACTION_TYPE_FILL_IN="fill-in";var INTERACTION_TYPE_LONG_FILL_IN="long-fill-in";var INTERACTION_TYPE_MATCHING="matching";var INTERACTION_TYPE_PERFORMANCE="performance";var INTERACTION_TYPE_SEQUENCING="sequencing";var INTERACTION_TYPE_LIKERT="likert";var INTERACTION_TYPE_NUMERIC="numeric";var DATA_CHUNK_PAIR_SEPARATOR='###';var DATA_CHUNK_VALUE_SEPARATOR='$$';var APPID="__APPID__";var CLOUDURL="__CLOUDURL__";var blnDebug=true;var strLMSStandard="AUTO";var DEFAULT_EXIT_TYPE=EXIT_TYPE_SUSPEND;var AICC_LESSON_ID="1";var EXIT_BEHAVIOR="SCORM_RECOMMENDED";var EXIT_TARGET="goodbye.html";var AICC_COMM_DISABLE_XMLHTTP=false;var AICC_COMM_DISABLE_IFRAME=false;var AICC_COMM_PREPEND_HTTP_IF_MISSING=true;var AICC_REPORT_MIN_MAX_SCORE=true;var SHOW_DEBUG_ON_LAUNCH=false;var DO_NOT_REPORT_INTERACTIONS=false;var SCORE_CAN_ONLY_IMPROVE=false;var REVIEW_MODE_IS_READ_ONLY=true;var TCAPI_DONT_USE_BROKEN_URN_IDS=true;var AICC_RE_CHECK_LOADED_INTERVAL=250;var AICC_RE_CHECK_ATTEMPTS_BEFORE_TIMEOUT=240;var USE_AICC_KILL_TIME=true;var AICC_ENTRY_FLAG_DEFAULT=ENTRY_REVIEW;var AICC_USE_CUSTOM_COMMS=false;var FORCED_COMMIT_TIME="0";var ALLOW_NONE_STANDARD=true;var USE_2004_SUSPENDALL_NAVREQ=false;var USE_STRICT_SUSPEND_DATA_LIMITS=true;var EXIT_SUSPEND_IF_COMPLETED=false;var EXIT_NORMAL_IF_PASSED=false;var AICC_ENCODE_PARAMETER_VALUES=true;var PASS_FAIL_SETS_COMPLETION_FOR_2004=true;var ALLOW_INTERACTION_NULL_LEARNER_RESPONSE=false;var PREVENT_STATUS_CHANGE_DURING_INIT=false;var USE_LEGACY_IDENTIFIERS_FOR_2004=false;var URI_IDENTIFIER_PREFIX="urn:scormdriver:";
var noop=Function.prototype; loadDriverOptions(window);
function GetQueryStringValue(strElement,strQueryString){var aryPairs;var foundValue;strQueryString=strQueryString.substring(1);aryPairs=strQueryString.split("&");foundValue=SearchQueryStringPairs(aryPairs,strElement);if(foundValue===null){aryPairs=strQueryString.split(/[\?&]/);foundValue=SearchQueryStringPairs(aryPairs,strElement)}if(foundValue===null){WriteToDebug("GetQueryStringValue Element '"+strElement+"' Not Found, Returning: empty string");return""}else{WriteToDebug("GetQueryStringValue for '"+
strElement+"' Returning: "+foundValue);return foundValue}}
function SearchQueryStringPairs(aryPairs,strElement){var i;var intEqualPos;var strArg="";var strValue="";strElement=strElement.toLowerCase();for(i=0;i<aryPairs.length;i++){intEqualPos=aryPairs[i].indexOf("=");if(intEqualPos!=-1){strArg=aryPairs[i].substring(0,intEqualPos);if(EqualsIgnoreCase(strArg,strElement)){strValue=aryPairs[i].substring(intEqualPos+1);strValue=new String(strValue);strValue=strValue.replace(/\+/g,"%20");strValue=unescape(strValue);return new String(strValue)}}}return null}
function ConvertStringToBoolean(str){var intTemp;if(EqualsIgnoreCase(str,"true")||EqualsIgnoreCase(str,"t")||str.toLowerCase().indexOf("t")==0)return true;else{intTemp=parseInt(str,10);if(intTemp==1||intTemp==-1)return true;else return false}}function EqualsIgnoreCase(str1,str2){var blnReturn;str1=new String(str1);str2=new String(str2);blnReturn=str1.toLowerCase()==str2.toLowerCase();return blnReturn}
function ValidInteger(intNum){WriteToDebug("In ValidInteger intNum="+intNum);var str=new String(intNum);if(str.indexOf("-",0)==0)str=str.substring(1,str.length-1);var regValidChars=new RegExp("[^0-9]");if(str.search(regValidChars)==-1){WriteToDebug("Returning true");return true}WriteToDebug("Returning false");return false}
function ConvertDateToIso8601TimeStamp(dtm){var strTimeStamp;dtm=new Date(dtm);var Year=dtm.getFullYear();var Month=dtm.getMonth()+1;var Day=dtm.getDate();var Hour=dtm.getHours();var Minute=dtm.getMinutes();var Second=dtm.getSeconds();Month=ZeroPad(Month,2);Day=ZeroPad(Day,2);Hour=ZeroPad(Hour,2);Minute=ZeroPad(Minute,2);Second=ZeroPad(Second,2);strTimeStamp=Year+"-"+Month+"-"+Day+"T"+Hour+":"+Minute+":"+Second;var tzoffset=-(dtm.getTimezoneOffset()/60);if(tzoffset!=0){strTimeStamp+=".0";if(tzoffset>
0)if((""+tzoffset).indexOf(".")!=-1){var fraction="0"+(""+tzoffset).substr((""+tzoffset).indexOf("."),(""+tzoffset).length);var base=(""+tzoffset).substr(0,(""+tzoffset).indexOf("."));fraction=fraction*60;strTimeStamp+="+"+ZeroPad(base+"."+fraction,2)}else strTimeStamp+="+"+ZeroPad(tzoffset,2);else strTimeStamp+=ZeroPad(tzoffset,2)}return strTimeStamp}
function ConvertIso8601TimeStampToDate(strTimeStamp){strTimeStamp=new String(strTimeStamp);var ary=new Array;ary=strTimeStamp.split(/[:T+-]/);var Year=ary[0];var Month=ary[1]-1;var Day=ary[2];var Hour=ary[3];var Minute=ary[4];var Second=ary[5];return new Date(Year,Month,Day,Hour,Minute,Second,0)}
function ConvertDateToCMIDate(dtmDate){WriteToDebug("In ConvertDateToCMIDate");var strYear;var strMonth;var strDay;var strReturn;dtmDate=new Date(dtmDate);strYear=dtmDate.getFullYear();strMonth=dtmDate.getMonth()+1;strDay=dtmDate.getDate();strReturn=ZeroPad(strYear,4)+"/"+ZeroPad(strMonth,2)+"/"+ZeroPad(strDay,2);return strReturn}
function ConvertDateToCMITime(dtmDate){var strHours;var strMinutes;var strSeconds;var strReturn;dtmDate=new Date(dtmDate);strHours=dtmDate.getHours();strMinutes=dtmDate.getMinutes();strSeconds=dtmDate.getSeconds();strReturn=ZeroPad(strHours,2)+":"+ZeroPad(strMinutes,2)+":"+ZeroPad(strSeconds,2);return strReturn}
function ConvertCMITimeSpanToMS(strTime){WriteToDebug("In ConvertCMITimeSpanToMS, strTime="+strTime);var aryParts;var intHours;var intMinutes;var intSeconds;var intTotalMilliSeconds;aryParts=strTime.split(":");if(!IsValidCMITimeSpan(strTime)){WriteToDebug("ERROR - Invalid TimeSpan");SetErrorInfo(SCORM_ERROR_GENERAL,"LMS ERROR - Invalid time span passed to ConvertCMITimeSpanToMS, please contact technical support");return 0}intHours=aryParts[0];intMinutes=aryParts[1];intSeconds=aryParts[2];WriteToDebug("intHours="+
intHours+" intMinutes="+intMinutes+" intSeconds="+intSeconds);intTotalMilliSeconds=intHours*36E5+intMinutes*6E4+intSeconds*1E3;intTotalMilliSeconds=Math.round(intTotalMilliSeconds);WriteToDebug("Returning "+intTotalMilliSeconds);return intTotalMilliSeconds}
function ConvertScorm2004TimeToMS(strIso8601Time){WriteToDebug("In ConvertScorm2004TimeToMS, strIso8601Time="+strIso8601Time);var intTotalMs=0;var strNumberBuilder;var strCurrentCharacter;var blnInTimeSection;var Seconds=0;var Minutes=0;var Hours=0;var Days=0;var Months=0;var Years=0;var MILLISECONDS_PER_SECOND=1E3;var MILLISECONDS_PER_MINUTE=MILLISECONDS_PER_SECOND*60;var MILLISECONDS_PER_HOUR=MILLISECONDS_PER_MINUTE*60;var MILLISECONDS_PER_DAY=MILLISECONDS_PER_HOUR*24;var MILLISECONDS_PER_MONTH=
MILLISECONDS_PER_DAY*((365*4+1)/48);var MILLISECONDS_PER_YEAR=MILLISECONDS_PER_MONTH*12;strIso8601Time=new String(strIso8601Time);strNumberBuilder="";strCurrentCharacter="";blnInTimeSection=false;for(var i=1;i<strIso8601Time.length;i++){strCurrentCharacter=strIso8601Time.charAt(i);if(IsIso8601SectionDelimiter(strCurrentCharacter)){switch(strCurrentCharacter.toUpperCase()){case "Y":Years=parseInt(strNumberBuilder,10);break;case "M":if(blnInTimeSection)Minutes=parseInt(strNumberBuilder,10);else Months=
parseInt(strNumberBuilder,10);break;case "D":Days=parseInt(strNumberBuilder,10);break;case "H":Hours=parseInt(strNumberBuilder,10);break;case "S":Seconds=parseFloat(strNumberBuilder);break;case "T":blnInTimeSection=true;break}strNumberBuilder=""}else strNumberBuilder+=""+strCurrentCharacter}WriteToDebug("Years="+Years+"\n"+"Months="+Months+"\n"+"Days="+Days+"\n"+"Hours="+Hours+"\n"+"Minutes="+Minutes+"\n"+"Seconds="+Seconds+"\n");intTotalMs=Years*MILLISECONDS_PER_YEAR+Months*MILLISECONDS_PER_MONTH+
Days*MILLISECONDS_PER_DAY+Hours*MILLISECONDS_PER_HOUR+Minutes*MILLISECONDS_PER_MINUTE+Seconds*MILLISECONDS_PER_SECOND;intTotalMs=Math.round(intTotalMs);WriteToDebug("returning-"+intTotalMs);return intTotalMs}function IsIso8601SectionDelimiter(str){if(str.search(/[PYMDTHS]/)>=0)return true;else return false}
function IsValidCMITimeSpan(strValue){WriteToDebug("In IsValidCMITimeSpan strValue="+strValue);var regValid=/^\d?\d?\d?\d:\d?\d:\d?\d(.\d\d?)?$/;if(strValue.search(regValid)>-1){WriteToDebug("Returning True");return true}else{WriteToDebug("Returning False");return false}}
function IsValidIso8601TimeSpan(strValue){WriteToDebug("In IsValidIso8601TimeSpan strValue="+strValue);var regValid=/^P(\d+Y)?(\d+M)?(\d+D)?(T(\d+H)?(\d+M)?(\d+(.\d\d?)?S)?)?$/;if(strValue.search(regValid)>-1){WriteToDebug("Returning True");return true}else{WriteToDebug("Returning False");return false}}
function ConvertMilliSecondsToTCAPITime(intTotalMilliseconds,blnIncludeFraction){var intHours;var intMinutes;var intSeconds;var intMilliseconds;var intHundredths;var strCMITimeSpan;WriteToDebug("In ConvertMilliSecondsToTCAPITime, intTotalMilliseconds = "+intTotalMilliseconds+", blnIncludeFraction = "+blnIncludeFraction);if(blnIncludeFraction==null||blnIncludeFraction==undefined)blnIncludeFraction=true;intMilliseconds=intTotalMilliseconds%1E3;intSeconds=(intTotalMilliseconds-intMilliseconds)/1E3%60;
intMinutes=(intTotalMilliseconds-intMilliseconds-intSeconds*1E3)/6E4%60;intHours=(intTotalMilliseconds-intMilliseconds-intSeconds*1E3-intMinutes*6E4)/36E5;WriteToDebug("Separated Parts, intHours="+intHours+", intMinutes="+intMinutes+", intSeconds="+intSeconds+", intMilliseconds="+intMilliseconds);if(intHours==1E4){WriteToDebug("Max intHours detected");intHours=9999;intMinutes=(intTotalMilliseconds-intHours*36E5)/6E4;if(intMinutes==100)intMinutes=99;intMinutes=Math.floor(intMinutes);intSeconds=(intTotalMilliseconds-
intHours*36E5-intMinutes*6E4)/1E3;if(intSeconds==100)intSeconds=99;intSeconds=Math.floor(intSeconds);intMilliseconds=intTotalMilliseconds-intHours*36E5-intMinutes*6E4-intSeconds*1E3;WriteToDebug("Separated Parts, intHours="+intHours+", intMinutes="+intMinutes+", intSeconds="+intSeconds+", intMilliseconds="+intMilliseconds)}intHundredths=Math.floor(intMilliseconds/10);strCMITimeSpan=ZeroPad(intHours,4)+":"+ZeroPad(intMinutes,2)+":"+ZeroPad(intSeconds,2);if(blnIncludeFraction)strCMITimeSpan+="."+intHundredths;
WriteToDebug("strCMITimeSpan="+strCMITimeSpan);if(intHours>9999){strCMITimeSpan="9999:99:99";if(blnIncludeFraction)strCMITimeSpan+=".99"}WriteToDebug("returning "+strCMITimeSpan);return strCMITimeSpan}
function ConvertMilliSecondsToSCORMTime(intTotalMilliseconds,blnIncludeFraction){var intHours;var intMinutes;var intSeconds;var intMilliseconds;var intHundredths;var strCMITimeSpan;WriteToDebug("In ConvertMilliSecondsToSCORMTime, intTotalMilliseconds = "+intTotalMilliseconds+", blnIncludeFraction = "+blnIncludeFraction);if(blnIncludeFraction==null||blnIncludeFraction==undefined)blnIncludeFraction=true;intMilliseconds=intTotalMilliseconds%1E3;intSeconds=(intTotalMilliseconds-intMilliseconds)/1E3%60;
intMinutes=(intTotalMilliseconds-intMilliseconds-intSeconds*1E3)/6E4%60;intHours=(intTotalMilliseconds-intMilliseconds-intSeconds*1E3-intMinutes*6E4)/36E5;WriteToDebug("Separated Parts, intHours="+intHours+", intMinutes="+intMinutes+", intSeconds="+intSeconds+", intMilliseconds="+intMilliseconds);if(intHours==1E4){WriteToDebug("Max intHours detected");intHours=9999;intMinutes=(intTotalMilliseconds-intHours*36E5)/6E4;if(intMinutes==100)intMinutes=99;intMinutes=Math.floor(intMinutes);intSeconds=(intTotalMilliseconds-
intHours*36E5-intMinutes*6E4)/1E3;if(intSeconds==100)intSeconds=99;intSeconds=Math.floor(intSeconds);intMilliseconds=intTotalMilliseconds-intHours*36E5-intMinutes*6E4-intSeconds*1E3;WriteToDebug("Separated Parts, intHours="+intHours+", intMinutes="+intMinutes+", intSeconds="+intSeconds+", intMilliseconds="+intMilliseconds)}intHundredths=Math.floor(intMilliseconds/10);strCMITimeSpan=ZeroPad(intHours,4)+":"+ZeroPad(intMinutes,2)+":"+ZeroPad(intSeconds,2);if(blnIncludeFraction)strCMITimeSpan+="."+intHundredths;
WriteToDebug("strCMITimeSpan="+strCMITimeSpan);if(intHours>9999){strCMITimeSpan="9999:99:99";if(blnIncludeFraction)strCMITimeSpan+=".99"}WriteToDebug("returning "+strCMITimeSpan);return strCMITimeSpan}
function ConvertMilliSecondsIntoSCORM2004Time(intTotalMilliseconds){WriteToDebug("In ConvertMilliSecondsIntoSCORM2004Time intTotalMilliseconds="+intTotalMilliseconds);var ScormTime="";var HundredthsOfASecond;var Seconds;var Minutes;var Hours;var Days;var Months;var Years;var HUNDREDTHS_PER_SECOND=100;var HUNDREDTHS_PER_MINUTE=HUNDREDTHS_PER_SECOND*60;var HUNDREDTHS_PER_HOUR=HUNDREDTHS_PER_MINUTE*60;var HUNDREDTHS_PER_DAY=HUNDREDTHS_PER_HOUR*24;var HUNDREDTHS_PER_MONTH=HUNDREDTHS_PER_DAY*((365*4+1)/
48);var HUNDREDTHS_PER_YEAR=HUNDREDTHS_PER_MONTH*12;HundredthsOfASecond=Math.floor(intTotalMilliseconds/10);Years=Math.floor(HundredthsOfASecond/HUNDREDTHS_PER_YEAR);HundredthsOfASecond-=Years*HUNDREDTHS_PER_YEAR;Months=Math.floor(HundredthsOfASecond/HUNDREDTHS_PER_MONTH);HundredthsOfASecond-=Months*HUNDREDTHS_PER_MONTH;Days=Math.floor(HundredthsOfASecond/HUNDREDTHS_PER_DAY);HundredthsOfASecond-=Days*HUNDREDTHS_PER_DAY;Hours=Math.floor(HundredthsOfASecond/HUNDREDTHS_PER_HOUR);HundredthsOfASecond-=
Hours*HUNDREDTHS_PER_HOUR;Minutes=Math.floor(HundredthsOfASecond/HUNDREDTHS_PER_MINUTE);HundredthsOfASecond-=Minutes*HUNDREDTHS_PER_MINUTE;Seconds=Math.floor(HundredthsOfASecond/HUNDREDTHS_PER_SECOND);HundredthsOfASecond-=Seconds*HUNDREDTHS_PER_SECOND;if(Years>0)ScormTime+=Years+"Y";if(Months>0)ScormTime+=Months+"M";if(Days>0)ScormTime+=Days+"D";if(HundredthsOfASecond+Seconds+Minutes+Hours>0){ScormTime+="T";if(Hours>0)ScormTime+=Hours+"H";if(Minutes>0)ScormTime+=Minutes+"M";if(HundredthsOfASecond+
Seconds>0){ScormTime+=Seconds;if(HundredthsOfASecond>0)ScormTime+="."+HundredthsOfASecond;ScormTime+="S"}}if(ScormTime=="")ScormTime="T0S";ScormTime="P"+ScormTime;WriteToDebug("Returning-"+ScormTime);return ScormTime}
function ZeroPad(intNum,intNumDigits){WriteToDebug("In ZeroPad intNum="+intNum+" intNumDigits="+intNumDigits);var strTemp;var intLen;var decimalToPad;var i;var isNeg=false;strTemp=new String(intNum);if(strTemp.indexOf("-")!=-1){isNeg=true;strTemp=strTemp.substr(1,strTemp.length)}if(strTemp.indexOf(".")!=-1){strTemp.replace(".","");decimalToPad=strTemp.substr(strTemp.indexOf(".")+1,strTemp.length);strTemp=strTemp.substr(0,strTemp.indexOf("."))}intLen=strTemp.length;if(intLen>intNumDigits){WriteToDebug("Length of string is greater than num digits, trimming string");
strTemp=strTemp.substr(0,intNumDigits)}else for(i=intLen;i<intNumDigits;i++)strTemp="0"+strTemp;if(isNeg==true)strTemp="-"+strTemp;if(decimalToPad!=null&&decimalToPad!="")if(decimalToPad.length==1)strTemp+=":"+decimalToPad+"0";else strTemp+=":"+decimalToPad;WriteToDebug("Returning - "+strTemp);return strTemp}
function IsValidDecimalRange(strValue){WriteToDebug("In IsDecimalRange, strValue="+strValue);var REG_EX_REAL_DELIMITER="[:]",aryNumericRangeSplit,strMin,strMax;strValue=new String(strValue);aryNumericRangeSplit=strValue.split(REG_EX_REAL_DELIMITER);if(aryNumericRangeSplit.length===2){strMin=Trim(aryNumericRangeSplit[0]);strMax=Trim(aryNumericRangeSplit[1]);if(strMin.length>0&&!IsValidDecimal(strMin)){WriteToDebug("Returning False - min value supplied range is not a valid decimal, min="+strMin);return false}if(strMax.length>
0&&!IsValidDecimal(strMax)){WriteToDebug("Returning False - max value supplied for range is not a valid decimal, max="+strMax);return false}if(strMin.length>0&&strMax.length>0&&parseFloat(strMin)>parseFloat(strMax)){WriteToDebug("Returning False - min value supplied for range is greater than the max, min="+strMin+", max="+strMax);return false}return true}WriteToDebug("Returning false - string supplied for range has incorrect number of parts, parts="+aryNumericRangeSplit.length+", strValue="+strValue);
return false}
function ConvertDecimalRangeToDecimalBasedOnLearnerResponse(strValue,strLearnerResponse,blnCorrect){WriteToDebug("In ConvertDecimalRangeToDecimalBasedOnLearnerResponse strValue="+strValue+",strLearnerResponse="+strLearnerResponse+",blnCorrect="+blnCorrect);var REG_EX_REAL_DELIMITER="[:]",aryNumericRangeSplit,strMin,strMax;if(blnCorrect){WriteToDebug("Returning strLearnerResponse");return strLearnerResponse}strValue=new String(strValue);aryNumericRangeSplit=strValue.split(REG_EX_REAL_DELIMITER);if(aryNumericRangeSplit.length===
2){strMin=Trim(aryNumericRangeSplit[0]);strMax=Trim(aryNumericRangeSplit[1]);if(strMin.length>0){WriteToDebug("Returning strMin");return strMin}else if(strMax.length>0){WriteToDebug("Returning strMax");return strMax}}WriteToDebug("Returning null");return null}
function IsValidDecimal(strValue){WriteToDebug("In IsValidDecimal, strValue="+strValue);strValue=new String(strValue);if(strValue.search(/[^.\d-]/)>-1){WriteToDebug("Returning False - character other than a digit, dash or period found");return false}if(strValue.search("-")>-1)if(strValue.indexOf("-",1)>-1){WriteToDebug("Returning False - dash found in the middle of the string");return false}if(strValue.indexOf(".")!=strValue.lastIndexOf(".")){WriteToDebug("Returning False - more than one decimal point found");
return false}if(strValue.search(/\d/)<0){WriteToDebug("Returning False - no digits found");return false}WriteToDebug("Returning True");return true}function IsAlphaNumeric(strValue){WriteToDebug("In IsAlphaNumeric");var regexSearchResults;if(window&&Object.hasOwnProperty.call(window,'ActiveXObject')&&!window.ActiveXObject){regexSearchResults=strValue.search(RegExp('\\w'));}else{regexSearchResults=strValue.search(RegExp('\\p{L}|\\p{N}','u'));}if(regexSearchResults<0){WriteToDebug("Returning false");return false}else{WriteToDebug("Returning true");return true}}
function ReverseNameSequence(strName){var strFirstName;var strLastName;var intCommaLoc;if(strName=="")strName="Not Found, Learner Name";intCommaLoc=strName.indexOf(",");strFirstName=strName.slice(intCommaLoc+1);strLastName=strName.slice(0,intCommaLoc);strFirstName=Trim(strFirstName);strLastName=Trim(strLastName);return strFirstName+" "+strLastName}function LTrim(str){str=new String(str);return str.replace(/^\s+/,"")}function RTrim(str){str=new String(str);return str.replace(/\s+$/,"")}
function Trim(strToTrim){var str=LTrim(RTrim(strToTrim));return str.replace(/\s{2,}/g," ")}function GetValueFromDataChunk(strID){var strChunk=new String(GetDataChunk());var aryPairs=new Array;var aryValues=new Array;var i;aryPairs=strChunk.split(parent.DATA_CHUNK_PAIR_SEPARATOR);for(i=0;i<aryPairs.length;i++){aryValues=aryPairs[i].split(parent.DATA_CHUNK_VALUE_SEPARATOR);if(aryValues[0]==strID)return aryValues[1]}return""}
function SetDataChunkValue(strID,strValue){var strChunk=new String(GetDataChunk());var aryPairs=new Array;var aryValues=new Array;var i;var blnFound=new Boolean(false);aryPairs=strChunk.split(parent.DATA_CHUNK_PAIR_SEPARATOR);for(i=0;i<aryPairs.length;i++){aryValues=aryPairs[i].split(parent.DATA_CHUNK_VALUE_SEPARATOR);if(aryValues[0]==strID){aryValues[1]=strValue;blnFound=true;aryPairs[i]=aryValues[0]+parent.DATA_CHUNK_VALUE_SEPARATOR+aryValues[1]}}if(blnFound==true)strChunk=aryPairs.join(parent.DATA_CHUNK_PAIR_SEPARATOR);
else if(strChunk=="")strChunk=strID+parent.DATA_CHUNK_VALUE_SEPARATOR+strValue;else strChunk+=parent.DATA_CHUNK_PAIR_SEPARATOR+strID+parent.DATA_CHUNK_VALUE_SEPARATOR+strValue;SetDataChunk(strChunk);return true}function GetLastDirAndPageName(str){var page=new String(str);var LastSlashLocation=page.lastIndexOf("/");var SecondLastSlashLocation=page.lastIndexOf("/",LastSlashLocation-1);return page.substr(SecondLastSlashLocation+1)}
function RoundToPrecision(number,significantDigits){number=parseFloat(number);return Math.round(number*Math.pow(10,significantDigits))/Math.pow(10,significantDigits)}function IsAbsoluteUrl(urlStr){return urlStr!=null&&(urlStr.indexOf("http://")==0||urlStr.indexOf("https://")==0)}
function TouchCloud(){if(APPID!=null&&APPID!=""&&APPID!="__APPID__"&&CLOUDURL!==null&&CLOUDURL.indexOf("http")===0){var cloudForm=document.createElement("form");cloudForm.name="cloudform";cloudForm.id="cloudform";cloudForm.style="display:none;";document.body.appendChild(cloudForm);var elAppId=document.createElement("input");elAppId.name="appId";elAppId.value=APPID;elAppId.type="hidden";cloudForm.appendChild(elAppId);var elUrl=document.createElement("input");elUrl.name="servingUrl";elUrl.type="hidden";
elUrl.value=document.location.href;cloudForm.appendChild(elUrl);var elVersion=document.createElement("input");elVersion.name="version";elVersion.type="hidden";elVersion.value=VERSION;cloudForm.appendChild(elVersion);cloudForm.target="rusticisoftware_aicc_results";cloudForm.action=CLOUDURL;document.getElementById("cloudform").submit();return true}else return false}function IsNumeric(n){return!isNaN(parseFloat(n))&&isFinite(n)}
function loadScript(url,callback){var head=document.getElementsByTagName("head")[0],script=document.createElement("script");script.type="text/javascript";script.src=url;if(!script.addEventListener||document.documentMode&&document.documentMode<9)script.onreadystatechange=function(){if(/loaded|complete/.test(script.readyState)){script.onreadystatechange=null;callback()}};else script.addEventListener("load",callback,false);head.appendChild(script)}var STANDARD="SCORM2004";var SCORM2004_LOGOUT="logout";
var SCORM2004_SUSPEND="suspend";var SCORM2004_NORMAL_EXIT="normal";var SCORM2004_TIMEOUT="time-out";var SCORM2004_PASSED="passed";var SCORM2004_FAILED="failed";var SCORM2004_UNKNOWN="unknown";var SCORM2004_COMPLETED="completed";var SCORM2004_INCOMPLETE="incomplete";var SCORM2004_NOT_ATTEMPTED="not attempted";var SCORM2004_CREDIT="credit";var SCORM2004_NO_CREDIT="no-credit";var SCORM2004_BROWSE="browse";var SCORM2004_NORMAL="normal";var SCORM2004_REVIEW="review";var SCORM2004_ENTRY_ABINITIO="ab-initio";
var SCORM2004_ENTRY_RESUME="resume";var SCORM2004_ENTRY_NORMAL="";var SCORM2004_TLA_EXIT_MESSAGE="exit,message";var SCORM2004_TLA_EXIT_NO_MESSAGE="exit,no message";var SCORM2004_TLA_CONTINUE_MESSAGE="continue,message";var SCORM2004_TLA_CONTINUE_NO_MESSAGE="continue,no message";var SCORM2004_RESULT_CORRECT="correct";var SCORM2004_RESULT_WRONG="incorrect";var SCORM2004_RESULT_UNANTICIPATED="unanticipated";var SCORM2004_RESULT_NEUTRAL="neutral";var SCORM2004_INTERACTION_TYPE_TRUE_FALSE="true-false";
var SCORM2004_INTERACTION_TYPE_CHOICE="choice";var SCORM2004_INTERACTION_TYPE_FILL_IN="fill-in";var SCORM2004_INTERACTION_TYPE_LONG_FILL_IN="long-fill-in";var SCORM2004_INTERACTION_TYPE_MATCHING="matching";var SCORM2004_INTERACTION_TYPE_PERFORMANCE="performance";var SCORM2004_INTERACTION_TYPE_SEQUENCING="sequencing";var SCORM2004_INTERACTION_TYPE_LIKERT="likert";var SCORM2004_INTERACTION_TYPE_NUMERIC="numeric";var SCORM2004_NO_ERROR="0";var SCORM2004_ERROR_INVALID_PREFERENCE="-1";
var SCORM2004_ERROR_INVALID_STATUS="-2";var SCORM2004_ERROR_INVALID_SPEED="-3";var SCORM2004_ERROR_INVALID_TIMESPAN="-4";var SCORM2004_ERROR_INVALID_TIME_LIMIT_ACTION="-5";var SCORM2004_ERROR_INVALID_DECIMAL="-6";var SCORM2004_ERROR_INVALID_CREDIT="-7";var SCORM2004_ERROR_INVALID_LESSON_MODE="-8";var SCORM2004_ERROR_INVALID_ENTRY="-9";var SCORM2004_TRUE="true";var SCORM2004_FALSE="false";var SCORM2004_EARLIEST_DATE=new Date("1/1/1900");var intSCORM2004Error=SCORM2004_NO_ERROR;
var strSCORM2004ErrorString="";var strSCORM2004ErrorDiagnostic="";var SCORM2004_objAPI=null;var blnReviewModeSoReadOnly=false;var blnSCORM2004_SSP_Is_Supported=null;
function SCORM2004_Initialize(){WriteToDebug("In SCORM2004_Initialize");var blnResult=true;SCORM2004_ClearErrorInfo();WriteToDebug("Grabbing API");try{SCORM2004_objAPI=SCORM2004_GrabAPI()}catch(e){WriteToDebug("Error grabbing 1.2 API-"+e.name+":"+e.message)}if(typeof SCORM2004_objAPI=="undefined"||SCORM2004_objAPI==null){WriteToDebug("Unable to acquire SCORM API:");WriteToDebug("SCORM2004_objAPI="+typeof SCORM2004_objAPI);InitializeExecuted(false,"Error - unable to acquire LMS API, content may not play properly and results may not be recorded.  Please contact technical support.");
return false}WriteToDebug("Calling LMSInit");blnResult=SCORM2004_CallInitialize();if(!blnResult){WriteToDebug("ERROR Initializing LMS");InitializeExecuted(false,"Error initializing communications with LMS");return false}if(!PREVENT_STATUS_CHANGE_DURING_INIT)if(SCORM2004_GetStatus()==LESSON_STATUS_NOT_ATTEMPTED){WriteToDebug("Setting Status to Incomplete");blnResult=SCORM2004_CallSetValue("cmi.completion_status",SCORM2004_INCOMPLETE)}blnResult=SCORM2004_CallSetValue("cmi.exit",SCORM2004_TranslateExitTypeToSCORM(DEFAULT_EXIT_TYPE))&&
blnResult;if(SCORM2004_GetLessonMode()==MODE_REVIEW)if(!(typeof REVIEW_MODE_IS_READ_ONLY=="undefined")&&REVIEW_MODE_IS_READ_ONLY===true)blnReviewModeSoReadOnly=true;WriteToDebug("Calling InitializeExecuted with parameter-"+blnResult);InitializeExecuted(blnResult,"");return}
function SCORM2004_Finish(strExitType,blnStatusWasSet){WriteToDebug("In SCORM2004_Finish strExitType="+strExitType+", blnStatusWasSet="+blnStatusWasSet);var strStatusAfterCompletion;var blnResult=true;SCORM2004_ClearErrorInfo();if(strExitType==EXIT_TYPE_FINISH&&!blnStatusWasSet){WriteToDebug("Getting completion status");strStatusAfterCompletion=SCORM2004_GetCompletionStatus();WriteToDebug("Setting completion status to "+strStatusAfterCompletion);blnResult=SCORM2004_CallSetValue("cmi.completion_status",
strStatusAfterCompletion)&&blnResult}if(strExitType==EXIT_TYPE_SUSPEND&&USE_2004_SUSPENDALL_NAVREQ){WriteToDebug("Setting adl.nav.request to suspendAll");blnResult=SCORM2004_CallSetValue("adl.nav.request","suspendAll")}WriteToDebug("Setting Exit");blnResult=SCORM2004_CallSetValue("cmi.exit",SCORM2004_TranslateExitTypeToSCORM(strExitType))&&blnResult;WriteToDebug("Calling Commit");blnResult=SCORM2004_CallCommit()&&blnResult;WriteToDebug("Calling Finish");blnResult=SCORM2004_CallTerminate()&&blnResult;
WriteToDebug("Returning "+blnResult);return blnResult}function SCORM2004_CommitData(){WriteToDebug("In SCORM2004_CommitData");SCORM2004_ClearErrorInfo();return SCORM2004_CallCommit()}function SCORM2004_GetStudentID(){WriteToDebug("In SCORM2004_GetStudentID");SCORM2004_ClearErrorInfo();return SCORM2004_CallGetValue("cmi.learner_id")}function SCORM2004_GetStudentName(){WriteToDebug("In SCORM2004_GetStudentName");SCORM2004_ClearErrorInfo();return SCORM2004_CallGetValue("cmi.learner_name")}
function SCORM2004_GetBookmark(){WriteToDebug("In SCORM2004_GetBookmark");SCORM2004_ClearErrorInfo();return SCORM2004_CallGetValue("cmi.location")}function SCORM2004_SetBookmark(strBookmark){WriteToDebug("In SCORM2004_SetBookmark strBookmark="+strBookmark);SCORM2004_ClearErrorInfo();return SCORM2004_CallSetValue("cmi.location",strBookmark)}function SCORM2004_GetDataChunk(){WriteToDebug("In SCORM2004_GetDataChunk");SCORM2004_ClearErrorInfo();return SCORM2004_CallGetValue("cmi.suspend_data")}
function SCORM2004_SetDataChunk(strData){WriteToDebug("In SCORM2004_SetDataChunk");SCORM2004_ClearErrorInfo();if(USE_STRICT_SUSPEND_DATA_LIMITS==true)if(strData.length>4E3){WriteToDebug("SCORM2004_SetDataChunk - suspend_data too large for SCORM 2004 2nd ed (4000 character limit) but will try to persist anyway.");if(strData.length>64E3){WriteToDebug("SCORM2004_SetDataChunk - suspend_data too large for SCORM 2004 3rd & 4th ed (64000 character limit) so failing to persist.");return false}else return SCORM2004_CallSetValue("cmi.suspend_data",
strData)}else return SCORM2004_CallSetValue("cmi.suspend_data",strData);else return SCORM2004_CallSetValue("cmi.suspend_data",strData)}function SCORM2004_GetLaunchData(){WriteToDebug("In SCORM2004_GetLaunchData");SCORM2004_ClearErrorInfo();return SCORM2004_CallGetValue("cmi.launch_data")}
function SCORM2004_GetComments(){WriteToDebug("In SCORM2004_GetComments");SCORM2004_ClearErrorInfo();var intCommentCount;var strComments="";intCommentCount=SCORM2004_CallGetValue("cmi.comments_from_learner._count");for(var i=0;i<intCommentCount;i++){if(strComments.length>0)strComments+=" | ";strComments+=SCORM2004_CallGetValue("cmi.comments_from_learner."+i+".comment")}return strComments}
function SCORM2004_WriteComment(strComment){WriteToDebug("In SCORM2004_WriteComment strComment="+strComment);var intCurrentIndex;var blnResult;SCORM2004_ClearErrorInfo();if(strComment.search(/ \| /)==0)strComment=strComment.substr(3);strComment.replace(/\|\|/g,"|");intCurrentIndex=SCORM2004_CallGetValue("cmi.comments_from_learner._count");blnResult=SCORM2004_CallSetValue("cmi.comments_from_learner."+intCurrentIndex+".comment",strComment);blnResult=SCORM2004_CallSetValue("cmi.comments_from_learner."+
intCurrentIndex+".timestamp",ConvertDateToIso8601TimeStamp(new Date))&&blnResult;return blnResult}function SCORM2004_GetLMSComments(){WriteToDebug("In SCORM2004_GetLMSComments");SCORM2004_ClearErrorInfo();var intCommentCount;var strComments="";intCommentCount=SCORM2004_CallGetValue("cmi.comments_from_lms._count");for(var i=0;i<intCommentCount;i++){if(strComments.length>0)strComments+=" \r\n";strComments+=SCORM2004_CallGetValue("cmi.comments_from_lms."+i+".comment")}return strComments}
function SCORM2004_GetAudioPlayPreference(){var intTempPreference;WriteToDebug("In SCORM2004_GetAudioPlayPreference");SCORM2004_ClearErrorInfo();intTempPreference=SCORM2004_CallGetValue("cmi.learner_preference.audio_level");if(intTempPreference=="")intTempPreference=0;intTempPreference=parseInt(intTempPreference,10);WriteToDebug("intTempPreference="+intTempPreference);if(intTempPreference>0){WriteToDebug("Returning On");return PREFERENCE_ON}else if(intTempPreference<=0){WriteToDebug("Returning Off");
return PREFERENCE_OFF}else{WriteToDebug("Error: Invalid preference");SCORM2004_SetErrorInfoManually(SCORM2004_ERROR_INVALID_PREFERENCE,"Invalid audio preference received from LMS","intTempPreference="+intTempPreference);return null}}
function SCORM2004_GetAudioVolumePreference(){var intTempPreference;WriteToDebug("In SCORM2004_GetAudioVollumePreference");SCORM2004_ClearErrorInfo();intTempPreference=SCORM2004_CallGetValue("cmi.learner_preference.audio_level");WriteToDebug("intTempPreference="+intTempPreference);if(intTempPreference=="")intTempPreference=100;intTempPreference=parseInt(intTempPreference,10);if(intTempPreference<=0){WriteToDebug("Setting to 100");intTempPreference=100}if(!(intTempPreference>0&&intTempPreference<=
100)){WriteToDebug("ERROR: invalid preference");SCORM2004_SetErrorInfoManually(SCORM2004_ERROR_INVALID_PREFERENCE,"Invalid audio preference received from LMS","intTempPreference="+intTempPreference);return null}WriteToDebug("Returning "+intTempPreference);return intTempPreference}
function SCORM2004_SetAudioPreference(PlayPreference,intPercentOfMaxVolume){WriteToDebug("In SCORM2004_SetAudioPreference PlayPreference="+PlayPreference+", intPercentOfMaxVolume="+intPercentOfMaxVolume);SCORM2004_ClearErrorInfo();if(PlayPreference==PREFERENCE_OFF){WriteToDebug("Setting percent to 0");intPercentOfMaxVolume=0}return SCORM2004_CallSetValue("cmi.learner_preference.audio_level",intPercentOfMaxVolume)}
function SCORM2004_SetLanguagePreference(strLanguage){WriteToDebug("In SCORM2004_SetLanguagePreference strLanguage="+strLanguage);SCORM2004_ClearErrorInfo();return SCORM2004_CallSetValue("cmi.learner_preference.language",strLanguage)}function SCORM2004_GetLanguagePreference(){WriteToDebug("In SCORM2004_GetLanguagePreference");SCORM2004_ClearErrorInfo();return SCORM2004_CallGetValue("cmi.learner_preference.language")}
function SCORM2004_SetSpeedPreference(intPercentOfMax){WriteToDebug("In SCORM2004_SetSpeedPreference intPercentOfMax="+intPercentOfMax);SCORM2004_ClearErrorInfo();return SCORM2004_CallSetValue("cmi.learner_preference.delivery_speed",intPercentOfMax)}
function SCORM2004_GetSpeedPreference(){var intSCORMSpeed;var intPercentOfMax;WriteToDebug("In SCORM2004_GetSpeedPreference");SCORM2004_ClearErrorInfo();intSCORMSpeed=SCORM2004_CallGetValue("cmi.learner_preference.delivery_speed");WriteToDebug("intSCORMSpeed="+intSCORMSpeed);if(intSCORMSpeed==""){WriteToDebug("Detected empty string, defaulting to 100");intSCORMSpeed=100}intSCORMSpeed=parseInt(intSCORMSpeed,10);if(intSCORMSpeed<0){WriteToDebug("ERROR - out of range");SCORM2004_SetErrorInfoManually(SCORM2004_ERROR_INVALID_SPEED,
"Invalid speed preference received from LMS - out of range","intSCORMSpeed="+intSCORMSpeed);return null}WriteToDebug("intSCORMSpeed "+intSCORMSpeed);return intSCORMSpeed}function SCORM2004_SetTextPreference(intPreference){WriteToDebug("In SCORM2004_SetTextPreference intPreference="+intPreference);SCORM2004_ClearErrorInfo();return SCORM2004_CallSetValue("cmi.learner_preference.audio_captioning",intPreference)}
function SCORM2004_GetTextPreference(){var intTempPreference;WriteToDebug("In SCORM2004_GetTextPreference");SCORM2004_ClearErrorInfo();intTempPreference=SCORM2004_CallGetValue("cmi.learner_preference.audio_captioning");intTempPreference=parseInt(intTempPreference,10);WriteToDebug("intTempPreference="+intTempPreference);if(intTempPreference>0){WriteToDebug("Returning On");return PREFERENCE_ON}else if(intTempPreference==0||intTempPreference==""){WriteToDebug("Returning Default");return PREFERENCE_DEFAULT}else if(intTempPreference<
0){WriteToDebug("Returning Off");return PREFERENCE_OFF}else{WriteToDebug("Error: Invalid preference");SCORM2004_SetErrorInfoManually(SCORM2004_ERROR_INVALID_PREFERENCE,"Invalid text preference received from LMS","intTempPreference="+intTempPreference);return null}}
function SCORM2004_GetPreviouslyAccumulatedTime(){var strIso8601Time;var intMilliseconds;WriteToDebug("In SCORM2004_GetPreviouslyAccumulatedTime");SCORM2004_ClearErrorInfo();strIso8601Time=SCORM2004_CallGetValue("cmi.total_time");WriteToDebug("strIso8601Time="+strIso8601Time);if(!IsValidIso8601TimeSpan(strIso8601Time)){WriteToDebug("ERROR - Invalid Iso8601Time");SCORM2004_SetErrorInfoManually(SCORM2004_ERROR_INVALID_TIMESPAN,"Invalid timespan received from LMS","strTime="+strIso8601Time);return null}intMilliseconds=
ConvertScorm2004TimeToMS(strIso8601Time);WriteToDebug("Returning "+intMilliseconds);return intMilliseconds}function SCORM2004_SaveTime(intMilliSeconds){var strISO8601Time;WriteToDebug("In SCORM2004_SaveTime intMilliSeconds="+intMilliSeconds);SCORM2004_ClearErrorInfo();strISO8601Time=ConvertMilliSecondsIntoSCORM2004Time(intMilliSeconds);WriteToDebug("strISO8601Time="+strISO8601Time);return SCORM2004_CallSetValue("cmi.session_time",strISO8601Time)}
function SCORM2004_GetMaxTimeAllowed(){var strIso8601Time;var intMilliseconds;WriteToDebug("In SCORM2004_GetMaxTimeAllowed");SCORM2004_ClearErrorInfo();strIso8601Time=SCORM2004_CallGetValue("cmi.max_time_allowed");WriteToDebug("strIso8601Time="+strIso8601Time);if(strIso8601Time=="")strIso8601Time="20Y";if(!IsValidIso8601TimeSpan(strIso8601Time)){WriteToDebug("ERROR - Invalid Iso8601Time");SCORM2004_SetErrorInfoManually(SCORM_ERROR_INVALID_TIMESPAN,"Invalid timespan received from LMS","strIso8601Time="+
strIso8601Time);return null}intMilliseconds=ConvertScorm2004TimeToMS(ConvertScorm2004TimeToMS);WriteToDebug("intMilliseconds="+intMilliseconds);return intMilliseconds}
function SCORM2004_DisplayMessageOnTimeout(){var strTLA;WriteToDebug("In SCORM2004_DisplayMessageOnTimeout");SCORM2004_ClearErrorInfo();strTLA=SCORM2004_CallGetValue("cmi.time_limit_action");WriteToDebug("strTLA="+strTLA);if(strTLA==SCORM2004_TLA_EXIT_MESSAGE||strTLA==SCORM2004_TLA_CONTINUE_MESSAGE){WriteToDebug("returning true");return true}else if(strTLA==SCORM2004_TLA_EXIT_NO_MESSAGE||strTLA==SCORM2004_TLA_CONTINUE_NO_MESSAGE||strTLA==""){WriteToDebug("returning false");return false}else{WriteToDebug("Error invalid TLA");
SCORM2004_SetErrorInfoManually(SCORM2004_ERROR_INVALID_TIME_LIMIT_ACTION,"Invalid time limit action received from LMS","strTLA="+strTLA);return null}}
function SCORM2004_ExitOnTimeout(){var strTLA;WriteToDebug("In SCORM2004_ExitOnTimeout");SCORM2004_ClearErrorInfo();strTLA=SCORM2004_CallGetValue("cmi.time_limit_action");WriteToDebug("strTLA="+strTLA);if(strTLA==SCORM2004_TLA_EXIT_MESSAGE||strTLA==SCORM2004_TLA_EXIT_NO_MESSAGE){WriteToDebug("returning true");return true}else if(strTLA==SCORM2004_TLA_CONTINUE_MESSAGE||strTLA==SCORM2004_TLA_CONTINUE_NO_MESSAGE||strTLA==""){WriteToDebug("returning false");return false}else{WriteToDebug("ERROR invalid TLA");
SCORM2004_SetErrorInfoManually(SCORM2004_ERROR_INVALID_TIME_LIMIT_ACTION,"Invalid time limit action received from LMS","strTLA="+strTLA);return null}}
function SCORM2004_GetPassingScore(){var fltScore;WriteToDebug("In SCORM2004_GetPassingScore");SCORM2004_ClearErrorInfo();fltScore=SCORM2004_CallGetValue("cmi.scaled_passing_score");WriteToDebug("fltScore="+fltScore);if(fltScore=="")fltScore=0;if(!IsValidDecimal(fltScore)){WriteToDebug("Error - score is not a valid decimal");SCORM2004_SetErrorInfoManually(SCORM2004_ERROR_INVALID_DECIMAL,"Invalid mastery score received from LMS","fltScore="+fltScore);return null}fltScore=parseFloat(fltScore);fltScore=
fltScore*100;WriteToDebug("returning fltScore-"+fltScore);return fltScore}
function SCORM2004_SetScore(intScore,intMaxScore,intMinScore){var blnResult;var fltNormalizedScore;intScore=RoundToPrecision(intScore,7);intMaxScore=RoundToPrecision(intMaxScore,7);intMinScore=RoundToPrecision(intMinScore,7);WriteToDebug("In SCORM2004_SetScore intScore="+intScore+", intMaxScore="+intMaxScore+", intMinScore="+intMinScore);SCORM2004_ClearErrorInfo();fltNormalizedScore=RoundToPrecision(intScore/100,7);blnResult=SCORM2004_CallSetValue("cmi.score.raw",intScore);blnResult=SCORM2004_CallSetValue("cmi.score.max",
intMaxScore)&&blnResult;blnResult=SCORM2004_CallSetValue("cmi.score.min",intMinScore)&&blnResult;blnResult=SCORM2004_CallSetValue("cmi.score.scaled",fltNormalizedScore)&&blnResult;WriteToDebug("Returning "+blnResult);return blnResult}function SCORM2004_GetScore(){WriteToDebug("In SCORM2004_GetScore");SCORM2004_ClearErrorInfo();return SCORM2004_CallGetValue("cmi.score.raw")}
function SCORM2004_GetScaledScore(){WriteToDebug("In SCORM2004_GetScaledScore");SCORM2004_ClearErrorInfo();return SCORM2004_CallGetValue("cmi.score.scaled")}
function SCORM2004_RecordInteraction(strID,strResponse,blnCorrect,strCorrectResponse,strDescription,intWeighting,intLatency,strLearningObjectiveID,dtmTime,SCORM2004InteractionType){var blnResult;var intInteractionIndex;var strResult;if(!IsNumeric(blnCorrect))blnCorrect=new String(blnCorrect);SCORM2004_ClearErrorInfo();intInteractionIndex=SCORM2004_CallGetValue("cmi.interactions._count");WriteToDebug("intInteractionIndex="+intInteractionIndex);if(intInteractionIndex==""){WriteToDebug("Setting Interaction Index to 0");
intInteractionIndex=0}if(blnCorrect==true||blnCorrect=="true"||blnCorrect==INTERACTION_RESULT_CORRECT)strResult=SCORM2004_RESULT_CORRECT;else if(String(blnCorrect)=="false"||blnCorrect==INTERACTION_RESULT_WRONG)strResult=SCORM2004_RESULT_WRONG;else if(blnCorrect==INTERACTION_RESULT_UNANTICIPATED)strResult=SCORM2004_RESULT_UNANTICIPATED;else if(blnCorrect==INTERACTION_RESULT_NEUTRAL)strResult=SCORM2004_RESULT_NEUTRAL;else if(IsNumeric(blnCorrect))strResult=blnCorrect;else strResult="";WriteToDebug("strResult="+
strResult);strID=CreateValidIdentifier(strID);blnResult=SCORM2004_CallSetValue("cmi.interactions."+intInteractionIndex+".id",strID);blnResult=SCORM2004_CallSetValue("cmi.interactions."+intInteractionIndex+".type",SCORM2004InteractionType)&&blnResult;if(strResponse!==null)blnResult=SCORM2004_CallSetValue("cmi.interactions."+intInteractionIndex+".learner_response",strResponse)&&blnResult;if(strResult!=undefined&&strResult!=null&&strResult!="")blnResult=SCORM2004_CallSetValue("cmi.interactions."+intInteractionIndex+
".result",strResult)&&blnResult;if(strCorrectResponse!=undefined&&strCorrectResponse!=null&&strCorrectResponse!="")blnResult=SCORM2004_CallSetValue("cmi.interactions."+intInteractionIndex+".correct_responses.0.pattern",strCorrectResponse)&&blnResult;if(strDescription!=undefined&&strDescription!=null&&strDescription!="")blnResult=SCORM2004_CallSetValue("cmi.interactions."+intInteractionIndex+".description",strDescription)&&blnResult;if(intWeighting!=undefined&&intWeighting!=null&&intWeighting!="")blnResult=
SCORM2004_CallSetValue("cmi.interactions."+intInteractionIndex+".weighting",intWeighting)&&blnResult;if(intLatency!=undefined&&intLatency!=null&&intLatency!="")blnResult=SCORM2004_CallSetValue("cmi.interactions."+intInteractionIndex+".latency",ConvertMilliSecondsIntoSCORM2004Time(intLatency))&&blnResult;if(strLearningObjectiveID!=undefined&&strLearningObjectiveID!=null&&strLearningObjectiveID!="")blnResult=SCORM2004_CallSetValue("cmi.interactions."+intInteractionIndex+".objectives.0.id",strLearningObjectiveID)&&
blnResult;blnResult=SCORM2004_CallSetValue("cmi.interactions."+intInteractionIndex+".timestamp",ConvertDateToIso8601TimeStamp(dtmTime))&&blnResult;WriteToDebug("Returning "+blnResult);return blnResult}
function SCORM2004_RecordTrueFalseInteraction(strID,blnResponse,blnCorrect,blnCorrectResponse,strDescription,intWeighting,intLatency,strLearningObjectiveID,dtmTime){WriteToDebug("In SCORM2004_RecordTrueFalseInteraction strID="+strID+", strResponse="+strResponse+", blnCorrect="+blnCorrect+", strCorrectResponse="+strCorrectResponse+", strDescription="+strDescription+", intWeighting="+intWeighting+", intLatency="+intLatency+", strLearningObjectiveID="+strLearningObjectiveID+", dtmTime="+dtmTime);var strResponse=
null;var strCorrectResponse=null;if(blnResponse)strResponse="true";else if(blnResponse!==null)strResponse="false";if(blnCorrectResponse==true)strCorrectResponse="true";else if(blnCorrectResponse==false)strCorrectResponse="false";return SCORM2004_RecordInteraction(strID,strResponse,blnCorrect,strCorrectResponse,strDescription,intWeighting,intLatency,strLearningObjectiveID,dtmTime,SCORM2004_INTERACTION_TYPE_TRUE_FALSE)}
function SCORM2004_RecordMultipleChoiceInteraction(strID,aryResponse,blnCorrect,aryCorrectResponse,strDescription,intWeighting,intLatency,strLearningObjectiveID,dtmTime){WriteToDebug("In SCORM2004_RecordMultipleChoiceInteraction strID="+strID+", aryResponse="+aryResponse+", blnCorrect="+blnCorrect+", aryCorrectResponse="+aryCorrectResponse+", strDescription="+strDescription+", intWeighting="+intWeighting+", intLatency="+intLatency+", strLearningObjectiveID="+strLearningObjectiveID+", dtmTime="+dtmTime);
var strResponse=null;var strCorrectResponse="";if(aryResponse!==null){strResponse="";for(var i=0;i<aryResponse.length;i++){if(strResponse.length>0)strResponse+="[,]";strResponse+=aryResponse[i].Long}}for(var i=0;i<aryCorrectResponse.length;i++){if(strCorrectResponse.length>0)strCorrectResponse+="[,]";strCorrectResponse+=aryCorrectResponse[i].Long}return SCORM2004_RecordInteraction(strID,strResponse,blnCorrect,strCorrectResponse,strDescription,intWeighting,intLatency,strLearningObjectiveID,dtmTime,
SCORM2004_INTERACTION_TYPE_CHOICE)}
function SCORM2004_RecordFillInInteraction(strID,strResponse,blnCorrect,strCorrectResponse,strDescription,intWeighting,intLatency,strLearningObjectiveID,dtmTime){WriteToDebug("In SCORM2004_RecordFillInInteraction strID="+strID+", strResponse="+strResponse+", blnCorrect="+blnCorrect+", strCorrectResponse="+strCorrectResponse+", strDescription="+strDescription+", intWeighting="+intWeighting+", intLatency="+intLatency+", strLearningObjectiveID="+strLearningObjectiveID+", dtmTime="+dtmTime);var interactionType;
if(strCorrectResponse==null)strCorrectResponse="";strCorrectResponse=new String(strCorrectResponse);if(strCorrectResponse.length>250||strResponse.length>250)interactionType=SCORM2004_INTERACTION_TYPE_LONG_FILL_IN;else interactionType=SCORM2004_INTERACTION_TYPE_FILL_IN;if(strCorrectResponse.length>4E3)strCorrectResponse=strCorrectResponse.substr(0,4E3);return SCORM2004_RecordInteraction(strID,strResponse,blnCorrect,strCorrectResponse,strDescription,intWeighting,intLatency,strLearningObjectiveID,dtmTime,
interactionType)}
function SCORM2004_RecordMatchingInteraction(strID,aryResponse,blnCorrect,aryCorrectResponse,strDescription,intWeighting,intLatency,strLearningObjectiveID,dtmTime){WriteToDebug("In SCORM2004_RecordMatchingInteraction strID="+strID+", aryResponse="+aryResponse+", blnCorrect="+blnCorrect+", aryCorrectResponse="+aryCorrectResponse+", strDescription="+strDescription+", intWeighting="+intWeighting+", intLatency="+intLatency+", strLearningObjectiveID="+strLearningObjectiveID+", dtmTime="+dtmTime);var strResponse=
null;var strCorrectResponse="";if(aryResponse!==null){strResponse="";for(var i=0;i<aryResponse.length;i++){if(strResponse.length>0)strResponse+="[,]";strResponse+=aryResponse[i].Source.Long+"[.]"+aryResponse[i].Target.Long}}for(var i=0;i<aryCorrectResponse.length;i++){if(strCorrectResponse.length>0)strCorrectResponse+="[,]";strCorrectResponse+=aryCorrectResponse[i].Source.Long+"[.]"+aryCorrectResponse[i].Target.Long}return SCORM2004_RecordInteraction(strID,strResponse,blnCorrect,strCorrectResponse,
strDescription,intWeighting,intLatency,strLearningObjectiveID,dtmTime,SCORM2004_INTERACTION_TYPE_MATCHING)}
function SCORM2004_RecordPerformanceInteraction(strID,strResponse,blnCorrect,strCorrectResponse,strDescription,intWeighting,intLatency,strLearningObjectiveID,dtmTime){WriteToDebug("In SCORM2004_RecordPerformanceInteraction strID="+strID+", strResponse="+strResponse+", blnCorrect="+blnCorrect+", strCorrectResponse="+strCorrectResponse+", strDescription="+strDescription+", intWeighting="+intWeighting+", intLatency="+intLatency+", strLearningObjectiveID="+strLearningObjectiveID+", dtmTime="+dtmTime);
if(strResponse!==null){strResponse=new String(strResponse);if(strResponse.length>250)strResponse=strResponse.substr(0,250);strResponse="[.]"+strResponse}if(strCorrectResponse==null)strCorrectResponse="";strCorrectResponse=new String(strCorrectResponse);if(strCorrectResponse.length>250)strCorrectResponse=strCorrectResponse.substr(0,250);strCorrectResponse="[.]"+strCorrectResponse;return SCORM2004_RecordInteraction(strID,strResponse,blnCorrect,strCorrectResponse,strDescription,intWeighting,intLatency,
strLearningObjectiveID,dtmTime,SCORM2004_INTERACTION_TYPE_PERFORMANCE)}
function SCORM2004_RecordSequencingInteraction(strID,aryResponse,blnCorrect,aryCorrectResponse,strDescription,intWeighting,intLatency,strLearningObjectiveID,dtmTime){WriteToDebug("In SCORM2004_RecordSequencingInteraction strID="+strID+", aryResponse="+aryResponse+", blnCorrect="+blnCorrect+", aryCorrectResponse="+aryCorrectResponse+", strDescription="+strDescription+", intWeighting="+intWeighting+", intLatency="+intLatency+", strLearningObjectiveID="+strLearningObjectiveID+", dtmTime="+dtmTime);var strResponse=
null;var strCorrectResponse="";if(aryResponse!==null){strResponse="";for(var i=0;i<aryResponse.length;i++){if(strResponse.length>0)strResponse+="[,]";strResponse+=aryResponse[i].Long}}for(var i=0;i<aryCorrectResponse.length;i++){if(strCorrectResponse.length>0)strCorrectResponse+="[,]";strCorrectResponse+=aryCorrectResponse[i].Long}return SCORM2004_RecordInteraction(strID,strResponse,blnCorrect,strCorrectResponse,strDescription,intWeighting,intLatency,strLearningObjectiveID,dtmTime,SCORM2004_INTERACTION_TYPE_SEQUENCING)}
function SCORM2004_RecordLikertInteraction(strID,response,blnCorrect,correctResponse,strDescription,intWeighting,intLatency,strLearningObjectiveID,dtmTime){WriteToDebug("In RecordLikertInteraction strID="+strID+", response="+response+", blnCorrect="+blnCorrect+", correctResponse="+correctResponse+", strDescription="+strDescription+", intWeighting="+intWeighting+", intLatency="+intLatency+", strLearningObjectiveID="+strLearningObjectiveID+", dtmTime="+dtmTime);var strResponse=null;var strCorrectResponse=
"";if(response!==null)strResponse=response.Long;if(correctResponse!=null)strCorrectResponse=correctResponse.Long;return SCORM2004_RecordInteraction(strID,strResponse,blnCorrect,strCorrectResponse,strDescription,intWeighting,intLatency,strLearningObjectiveID,dtmTime,SCORM2004_INTERACTION_TYPE_LIKERT)}
function SCORM2004_RecordNumericInteraction(strID,strResponse,blnCorrect,strCorrectResponse,strDescription,intWeighting,intLatency,strLearningObjectiveID,dtmTime){WriteToDebug("In SCORM2004_RecordNumericInteraction strID="+strID+", strResponse="+strResponse+", blnCorrect="+blnCorrect+", strCorrectResponse="+strCorrectResponse+", strDescription="+strDescription+", intWeighting="+intWeighting+", intLatency="+intLatency+", strLearningObjectiveID="+strLearningObjectiveID+", dtmTime="+dtmTime);if(strCorrectResponse!=
undefined&&strCorrectResponse!=null){if(IsValidDecimal(strCorrectResponse)){strCorrectResponse=strCorrectResponse+"[:]"+strCorrectResponse;WriteToDebug("SCORM2004_RecordNumericInteraction received decimal correct response and converted to range, strCorrectResponse="+strCorrectResponse)}if(!IsValidDecimalRange(strCorrectResponse)){WriteToDebug("Returning False - SCORM2004_RecordNumericInteraction received invalid correct response decimal range, strCorrectResponse="+strCorrectResponse);return false}if(ConvertDecimalRangeToDecimalBasedOnLearnerResponse(strCorrectResponse,
strResponse,blnCorrect)===null){WriteToDebug("Returning False - SCORM2004_RecordNumericInteraction received invalid correct response decimal range, response and correct indicator, strCorrectResponse="+strCorrectResponse+", strResponse="+strResponse+", blnCorrect="+blnCorrect);return false}}return SCORM2004_RecordInteraction(strID,strResponse,blnCorrect,strCorrectResponse,strDescription,intWeighting,intLatency,strLearningObjectiveID,dtmTime,SCORM2004_INTERACTION_TYPE_NUMERIC)}
function SCORM2004_GetEntryMode(){var strEntry;WriteToDebug("In SCORM2004_GetEntryMode");SCORM2004_ClearErrorInfo();strEntry=SCORM2004_CallGetValue("cmi.entry");WriteToDebug("strEntry="+strEntry);if(strEntry==SCORM2004_ENTRY_ABINITIO){WriteToDebug("Returning first time");return ENTRY_FIRST_TIME}else if(strEntry==SCORM2004_ENTRY_RESUME){WriteToDebug("Returning resume");return ENTRY_RESUME}else if(strEntry==SCORM2004_ENTRY_NORMAL){WriteToDebug("returning normal");return ENTRY_REVIEW}else{WriteToDebug("ERROR - invalid entry mode");
SCORM2004_SetErrorInfoManually(SCORM2004_ERROR_INVALID_ENTRY,"Invalid entry vocab received from LMS","strEntry="+strEntry);return null}}
function SCORM2004_GetLessonMode(){var strLessonMode;WriteToDebug("In SCORM2004_GetLessonMode");SCORM2004_ClearErrorInfo();strLessonMode=SCORM2004_CallGetValue("cmi.mode");WriteToDebug("strLessonMode="+strLessonMode);if(strLessonMode==SCORM2004_BROWSE){WriteToDebug("Returning browse");return MODE_BROWSE}else if(strLessonMode==SCORM2004_NORMAL){WriteToDebug("returning normal");return MODE_NORMAL}else if(strLessonMode==SCORM2004_REVIEW){WriteToDebug("Returning Review");return MODE_REVIEW}else{WriteToDebug("ERROR - invalid lesson mode");
SCORM2004_SetErrorInfoManually(SCORM2004_ERROR_INVALID_LESSON_MODE,"Invalid lesson_mode vocab received from LMS","strLessonMode="+strLessonMode);return null}}
function SCORM2004_GetTakingForCredit(){var strCredit;WriteToDebug("In SCORM2004_GetTakingForCredit");SCORM2004_ClearErrorInfo();strCredit=SCORM2004_CallGetValue("cmi.credit");WriteToDebug("strCredit="+strCredit);if(strCredit=="credit"){WriteToDebug("Returning true");return true}else if(strCredit=="no-credit"){WriteToDebug("Returning false");return false}else{WriteToDebug("ERROR - invalid credit");SCORM2004_SetErrorInfoManually(SCORM2004_ERROR_INVALID_CREDIT,"Invalid credit vocab received from LMS",
"strCredit="+strCredit);return null}}
function SCORM2004_SetObjectiveScore(strObjectiveID,intScore,intMaxScore,intMinScore){var intObjectiveIndex;var blnResult;var fltNormalizedScore;intScore=RoundToPrecision(intScore,7);intMaxScore=RoundToPrecision(intMaxScore,7);intMinScore=RoundToPrecision(intMinScore,7);WriteToDebug("In SCORM2004_SetObjectiveScore, strObejctiveID="+strObjectiveID+", intScore="+intScore+", intMaxScore="+intMaxScore+", intMinScore="+intMinScore);SCORM2004_ClearErrorInfo();intObjectiveIndex=SCORM2004_FindObjectiveIndexFromID(strObjectiveID);
WriteToDebug("intObjectiveIndex="+intObjectiveIndex);fltNormalizedScore=RoundToPrecision(intScore/100,7);blnResult=SCORM2004_CallSetValue("cmi.objectives."+intObjectiveIndex+".id",strObjectiveID);blnResult=SCORM2004_CallSetValue("cmi.objectives."+intObjectiveIndex+".score.raw",intScore)&&blnResult;blnResult=SCORM2004_CallSetValue("cmi.objectives."+intObjectiveIndex+".score.max",intMaxScore)&&blnResult;blnResult=SCORM2004_CallSetValue("cmi.objectives."+intObjectiveIndex+".score.min",intMinScore)&&
blnResult;blnResult=SCORM2004_CallSetValue("cmi.objectives."+intObjectiveIndex+".score.scaled",fltNormalizedScore)&&blnResult;WriteToDebug("Returning "+blnResult);return blnResult}
function SCORM2004_SetObjectiveStatus(strObjectiveID,Lesson_Status){var intObjectiveIndex;var blnResult;var strSCORMSuccessStatus="";var strSCORMCompletionStatus="";WriteToDebug("In SCORM2004_SetObjectiveStatus strObjectiveID="+strObjectiveID+", Lesson_Status="+Lesson_Status);SCORM2004_ClearErrorInfo();intObjectiveIndex=SCORM2004_FindObjectiveIndexFromID(strObjectiveID);WriteToDebug("intObjectiveIndex="+intObjectiveIndex);if(Lesson_Status==LESSON_STATUS_PASSED){strSCORMSuccessStatus=SCORM2004_PASSED;
strSCORMCompletionStatus=SCORM2004_COMPLETED}else if(Lesson_Status==LESSON_STATUS_FAILED){strSCORMSuccessStatus=SCORM2004_FAILED;strSCORMCompletionStatus=SCORM2004_COMPLETED}else if(Lesson_Status==LESSON_STATUS_COMPLETED){strSCORMSuccessStatus=SCORM2004_UNKNOWN;strSCORMCompletionStatus=SCORM2004_COMPLETED}else if(Lesson_Status==LESSON_STATUS_BROWSED){strSCORMSuccessStatus=SCORM2004_UNKNOWN;strSCORMCompletionStatus=SCORM2004_COMPLETED}else if(Lesson_Status==LESSON_STATUS_INCOMPLETE){strSCORMSuccessStatus=
SCORM2004_UNKNOWN;strSCORMCompletionStatus=SCORM2004_INCOMPLETE}else if(Lesson_Status==LESSON_STATUS_NOT_ATTEMPTED){strSCORMSuccessStatus=SCORM2004_UNKNOWN;strSCORMCompletionStatus=SCORM2004_NOT_ATTEMPTED}WriteToDebug("strSCORMSuccessStatus="+strSCORMSuccessStatus);WriteToDebug("strSCORMCompletionStatus="+strSCORMCompletionStatus);blnResult=SCORM2004_CallSetValue("cmi.objectives."+intObjectiveIndex+".id",strObjectiveID);blnResult=SCORM2004_CallSetValue("cmi.objectives."+intObjectiveIndex+".success_status",
strSCORMSuccessStatus)&&blnResult;blnResult=SCORM2004_CallSetValue("cmi.objectives."+intObjectiveIndex+".completion_status",strSCORMCompletionStatus)&&blnResult;WriteToDebug("Returning "+blnResult);return blnResult}
function SCORM2004_SetObjectiveDescription(strObjectiveID,strObjectiveDescription){var intObjectiveIndex;WriteToDebug("In SCORM2004_SetObjectiveDescription strObjectiveID="+strObjectiveID+", strObjectiveDescription="+strObjectiveDescription);SCORM2004_ClearErrorInfo();intObjectiveIndex=SCORM2004_FindObjectiveIndexFromID(strObjectiveID);WriteToDebug("intObjectiveIndex="+intObjectiveIndex);blnResult=SCORM2004_CallSetValue("cmi.objectives."+intObjectiveIndex+".id",strObjectiveID);blnResult=SCORM2004_CallSetValue("cmi.objectives."+
intObjectiveIndex+".description",strObjectiveDescription)&&blnResult;WriteToDebug("Returning "+blnResult);return blnResult}
function SCORM2004_GetObjectiveScore(strObjectiveID){var intObjectiveIndex;WriteToDebug("In SCORM2004_GetObjectiveScore, strObejctiveID="+strObjectiveID);SCORM2004_ClearErrorInfo();intObjectiveIndex=SCORM2004_FindObjectiveIndexFromID(strObjectiveID);WriteToDebug("intObjectiveIndex="+intObjectiveIndex);return SCORM2004_CallGetValue("cmi.objectives."+intObjectiveIndex+".score.raw")}
function SCORM2004_GetObjectiveStatus(strObjectiveID){var intObjectiveIndex;var strSuccessStatus;var strCompletionStatus;WriteToDebug("In SCORM2004_GetObjectiveStatus, strObejctiveID="+strObjectiveID);SCORM2004_ClearErrorInfo();intObjectiveIndex=SCORM2004_FindObjectiveIndexFromID(strObjectiveID);WriteToDebug("intObjectiveIndex="+intObjectiveIndex);strSuccessStatus=SCORM2004_CallGetValue("cmi.objectives."+intObjectiveIndex+".success_status");strCompletionStatus=SCORM2004_CallGetValue("cmi.objectives."+
intObjectiveIndex+".completion_status");if(strSuccessStatus==SCORM2004_PASSED){WriteToDebug("returning Passed");return LESSON_STATUS_PASSED}else if(strSuccessStatus==SCORM2004_FAILED){WriteToDebug("Returning Failed");return LESSON_STATUS_FAILED}else if(strCompletionStatus==SCORM2004_COMPLETED){WriteToDebug("Returning Completed");return LESSON_STATUS_COMPLETED}else if(strCompletionStatus==SCORM2004_INCOMPLETE){WriteToDebug("Returning Incomplete");return LESSON_STATUS_INCOMPLETE}else if(strCompletionStatus==
SCORM2004_NOT_ATTEMPTED||strCompletionStatus==SCORM2004_UNKNOWN||strCompletionStatus==""){WriteToDebug("Returning Not Attempted");return LESSON_STATUS_NOT_ATTEMPTED}else{WriteToDebug("ERROR - status not found");SCORM2004_SetErrorInfoManually(SCORM2004_ERROR_INVALID_STATUS,"Invalid objective status received from LMS or initial status not yet recorded for objective","strCompletionStatus="+strCompletionStatus);return null}}
function SCORM2004_GetObjectiveProgressMeasure(strObjectiveID){var strProgressMeasure=SCORM2004_CallGetValue("cmi.objectives."+strObjectiveID+".progress_measure");return strProgressMeasure}
function SCORM2004_GetObjectiveDescription(strObjectiveID){var intObjectiveIndex;var strSuccessStatus;var strCompletionStatus;WriteToDebug("In SCORM2004_GetObjectiveDescription, strObejctiveID="+strObjectiveID);SCORM2004_ClearErrorInfo();intObjectiveIndex=SCORM2004_FindObjectiveIndexFromID(strObjectiveID);WriteToDebug("intObjectiveIndex="+intObjectiveIndex);strDescription=SCORM2004_CallGetValue("cmi.objectives."+intObjectiveIndex+".description");return strDescription}
function SCORM2004_FindObjectiveIndexFromID(strObjectiveID){var intCount;var i;var strTempID;WriteToDebug("In SCORM2004_FindObjectiveIndexFromID");intCount=SCORM2004_CallGetValue("cmi.objectives._count");if(intCount==""){WriteToDebug("Setting intCount=0");return 0}intCount=parseInt(intCount,10);WriteToDebug("intCount="+intCount);for(i=0;i<intCount;i++){WriteToDebug("Checking index "+i);strTempID=SCORM2004_CallGetValue("cmi.objectives."+i+".id");WriteToDebug("ID="+strTempID);if(strTempID==strObjectiveID){WriteToDebug("Found Matching index");
return i}}WriteToDebug("Did not find match, returning count");return intCount}function SCORM2004_CreateValidIdentifier(str){if(USE_LEGACY_IDENTIFIERS_FOR_2004)return CreateValidIdentifierLegacy(str);return CreateUriIdentifier(str)}
function SCORM2004_SetFailed(){WriteToDebug("In SCORM2004_SetFailed");var blnResult;var strCompletionStatus;SCORM2004_ClearErrorInfo();blnResult=SCORM2004_CallSetValue("cmi.success_status",SCORM2004_FAILED);if(PASS_FAIL_SETS_COMPLETION_FOR_2004)blnResult=SCORM2004_CallSetValue("cmi.completion_status",SCORM2004_COMPLETED)&&blnResult;else{strCompletionStatus=SCORM2004_CallGetValue("cmi.completion_status");if(strCompletionStatus!==SCORM2004_COMPLETED){WriteToDebug("Overriding blnStatusWasSet to false.");
blnStatusWasSet=false}}return blnResult}
function SCORM2004_SetPassed(){WriteToDebug("In SCORM2004_SetPassed");var blnResult;var strCompletionStatus;SCORM2004_ClearErrorInfo();blnResult=SCORM2004_CallSetValue("cmi.success_status",SCORM2004_PASSED);if(PASS_FAIL_SETS_COMPLETION_FOR_2004)blnResult=SCORM2004_CallSetValue("cmi.completion_status",SCORM2004_COMPLETED)&&blnResult;else{strCompletionStatus=SCORM2004_CallGetValue("cmi.completion_status");if(strCompletionStatus!==SCORM2004_COMPLETED){WriteToDebug("Overriding blnStatusWasSet to false.");blnStatusWasSet=
false}}return blnResult}function SCORM2004_SetCompleted(){WriteToDebug("In SCORM2004_SetCompleted");var blnResult;SCORM2004_ClearErrorInfo();blnResult=SCORM2004_CallSetValue("cmi.completion_status",SCORM2004_COMPLETED);return blnResult}
function SCORM2004_ResetStatus(){WriteToDebug("In SCORM2004_ResetStatus");var blnResult;SCORM2004_ClearErrorInfo();blnResult=SCORM2004_CallSetValue("cmi.success_status",SCORM2004_UNKNOWN);blnResult=SCORM2004_CallSetValue("cmi.completion_status",SCORM2004_INCOMPLETE)&&blnResult;return blnResult}
function SCORM2004_GetStatus(){var strSuccessStatus;var strCompletionStatus;WriteToDebug("In SCORM2004_GetStatus");SCORM2004_ClearErrorInfo();strSuccessStatus=SCORM2004_CallGetValue("cmi.success_status");strCompletionStatus=SCORM2004_CallGetValue("cmi.completion_status");WriteToDebug("strSuccessStatus="+strSuccessStatus);WriteToDebug("strCompletionStatus="+strCompletionStatus);if(strSuccessStatus==SCORM2004_PASSED){WriteToDebug("returning Passed");return LESSON_STATUS_PASSED}else if(strSuccessStatus==
SCORM2004_FAILED){WriteToDebug("Returning Failed");return LESSON_STATUS_FAILED}else if(strCompletionStatus==SCORM2004_COMPLETED){WriteToDebug("Returning Completed");return LESSON_STATUS_COMPLETED}else if(strCompletionStatus==SCORM2004_INCOMPLETE){WriteToDebug("Returning Incomplete");return LESSON_STATUS_INCOMPLETE}else if(strCompletionStatus==SCORM2004_NOT_ATTEMPTED||strCompletionStatus==SCORM2004_UNKNOWN){WriteToDebug("Returning Not Attempted");return LESSON_STATUS_NOT_ATTEMPTED}else{WriteToDebug("ERROR - status not found");
SCORM2004_SetErrorInfoManually(SCORM2004_ERROR_INVALID_STATUS,"Invalid lesson status received from LMS","strCompletionStatus="+strCompletionStatus);return null}}function SCORM2004_GetProgressMeasure(){WriteToDebug("In SCORM2004_GetProgressMeasure");var blnResult;SCORM2004_ClearErrorInfo();blnResult=SCORM2004_CallGetValue("cmi.progress_measure");return blnResult}
function SCORM2004_SetProgressMeasure(numMeasure){WriteToDebug("In SCORM2004_SetProgressMeasure");var blnResult;SCORM2004_ClearErrorInfo();blnResult=SCORM2004_CallSetValue("cmi.progress_measure",numMeasure);return blnResult}
function SCORM2004_SetObjectiveProgressMeasure(strObjectiveID,numMeasure){WriteToDebug("In SCORM2004_SetObjectiveProgressMeasure");var intObjectiveIndex;var blnResult;WriteToDebug("In SCORM2004_SetObjectiveProgressMeasure, strObejctiveID="+strObjectiveID+", numMeasure="+numMeasure);SCORM2004_ClearErrorInfo();intObjectiveIndex=SCORM2004_FindObjectiveIndexFromID(strObjectiveID);WriteToDebug("intObjectiveIndex="+intObjectiveIndex);SCORM2004_ClearErrorInfo();blnResult=SCORM2004_CallSetValue("cmi.objectives."+
intObjectiveIndex+".progress_measure",numMeasure);return blnResult}function SCORM2004_IsContentInBrowseMode(){var strLessonMode;WriteToDebug("In SCORM2004_IsContentInBrowseMode");strLessonMode=SCORM2004_CallGetValue("cmi.mode");WriteToDebug("SCORM2004_IsContentInBrowseMode,  strLessonMode="+strLessonMode);if(strLessonMode==SCORM2004_BROWSE){WriteToDebug("Returning true");return true}else{WriteToDebug("Returning false");return false}}
function SCORM2004_TranslateExitTypeToSCORM(strExitType){WriteToDebug("In SCORM2004_TranslatgeExitTypeToSCORM strExitType-"+strExitType);if(strExitType==EXIT_TYPE_SUSPEND){WriteToDebug("Returning suspend");return SCORM2004_SUSPEND}else if(strExitType==EXIT_TYPE_UNLOAD){WriteToDebug("Returning Exit");return SCORM2004_NORMAL_EXIT}else if(strExitType==EXIT_TYPE_FINISH){WriteToDebug("Returning Logout");return SCORM2004_NORMAL_EXIT}else if(strExitType==EXIT_TYPE_TIMEOUT){WriteToDebug("Returning Timout");
return SCORM2004_TIMEOUT}}function SCORM2004_GetCompletionStatus(){WriteToDebug("In SCORM2004_GetCompletionStatus");return SCORM2004_COMPLETED}
function SCORM2004_SetPointBasedScore(intScore,intMaxScore,intMinScore){var blnResult;var fltCalculatedScore;WriteToDebug("In SCORM2004_SetPointBasedScore intScore="+intScore+", intMaxScore="+intMaxScore+", intMinScore="+intMinScore);SCORM2004_ClearErrorInfo();if(intScore>=intMinScore)fltCalculatedScore=intScore/intMaxScore;else{WriteToDebug("intScore is lower than intMinScore. Overriding score with minscore for cmi.score.scaled");fltCalculatedScore=intMinScore/intMaxScore}fltCalculatedScore=RoundToPrecision(fltCalculatedScore,
7);blnResult=SCORM2004_CallSetValue("cmi.score.raw",intScore);blnResult=SCORM2004_CallSetValue("cmi.score.max",intMaxScore)&&blnResult;blnResult=SCORM2004_CallSetValue("cmi.score.min",intMinScore)&&blnResult;blnResult=SCORM2004_CallSetValue("cmi.score.scaled",fltCalculatedScore)&&blnResult;WriteToDebug("Returning "+blnResult);return blnResult}
function SCORM2004_FindInteractionIndexFromID(strInteractionID){var intCount;var i;var strTempID;var dtmTempDate=new Date;var index;var currentIndexTimestamp=new Date("1/1/1900");WriteToDebug("In SCORM2004_FindInteractionIndexFromID");intCount=SCORM2004_CallGetValue("cmi.interactions._count");if(intCount==""){WriteToDebug("Setting intCount=0");return null}intCount=parseInt(intCount,10);WriteToDebug("intCount="+intCount);for(i=0;i<intCount;i++){WriteToDebug("Checking index "+i);strTempID=SCORM2004_CallGetValue("cmi.interactions."+
i+".id");WriteToDebug("ID="+strTempID);if(strTempID==strInteractionID){WriteToDebug("Found Matching index: "+i);dtmTempDate=ConvertIso8601TimeStampToDate(SCORM2004_CallGetValue("cmi.interactions."+i+".timestamp"));WriteToDebug("timestamp for "+i+": "+dtmTempDate);if(dtmTempDate>currentIndexTimestamp){index=i;currentIndexTimestamp=dtmTempDate}}}if(index>=0)return index;WriteToDebug("Did not find match, returning null");return null}
function SCORM2004_GetInteractionType(strInteractionID){var intInteractionIndex;WriteToDebug("In SCORM2004_GetInteractionType, strInteractionID="+strInteractionID);SCORM2004_ClearErrorInfo();intInteractionIndex=SCORM2004_FindInteractionIndexFromID(strInteractionID);if(intInteractionIndex==undefined||intInteractionIndex==null)return null;WriteToDebug("intInteractionIndex="+intInteractionIndex);var type=SCORM2004_CallGetValue("cmi.interactions."+intInteractionIndex+".type");switch(type){case SCORM2004_INTERACTION_TYPE_FILL_IN:return INTERACTION_TYPE_FILL_IN;
case SCORM2004_INTERACTION_TYPE_LONG_FILL_IN:return INTERACTION_TYPE_LONG_FILL_IN;case SCORM2004_INTERACTION_TYPE_CHOICE:return INTERACTION_TYPE_CHOICE;case SCORM2004_INTERACTION_TYPE_LIKERT:return INTERACTION_TYPE_LIKERT;case SCORM2004_INTERACTION_TYPE_MATCHING:return INTERACTION_TYPE_MATCHING;case SCORM2004_INTERACTION_TYPE_NUMERIC:return INTERACTION_TYPE_NUMERIC;case SCORM2004_INTERACTION_TYPE_PERFORMANCE:return INTERACTION_TYPE_PERFORMANCE;case SCORM2004_INTERACTION_TYPE_SEQUENCING:return INTERACTION_TYPE_SEQUENCING;
case SCORM2004_INTERACTION_TYPE_TRUE_FALSE:return INTERACTION_TYPE_TRUE_FALSE;default:return""}}
function SCORM2004_GetInteractionTimestamp(strInteractionID){WriteToDebug("In SCORM2004_GetInteractionTimestamp, strInteractionID="+strInteractionID);var intInteractionIndex=SCORM2004_FindInteractionIndexFromID(strInteractionID);WriteToDebug("intInteractionIndex="+intInteractionIndex);SCORM2004_ClearErrorInfo();if(intInteractionIndex==undefined||intInteractionIndex==null)return null;return SCORM2004_CallGetValue(ConvertIso8601TimeStampToDate("cmi.interactions."+intInteractionIndex+".timestamp"))}
function SCORM2004_GetInteractionCorrectResponses(strInteractionID){WriteToDebug("In SCORM2004_GetInteractionCorrectResponses, strInteractionID="+strInteractionID);var intInteractionIndex=SCORM2004_FindInteractionIndexFromID(strInteractionID);WriteToDebug("intInteractionIndex="+intInteractionIndex);SCORM2004_ClearErrorInfo();if(intInteractionIndex==undefined||intInteractionIndex==null)return null;var strType=SCORM2004_CallGetValue("cmi.interactions."+intInteractionIndex+".type");var intCorrectResponseCount=
SCORM2004_CallGetValue("cmi.interactions."+intInteractionIndex+".correct_responses._count");if(intCorrectResponseCount==""){WriteToDebug("Setting intCorrectResponseCount=0");return 0}intCorrectResponseCount=parseInt(intCorrectResponseCount,10);WriteToDebug("intCorrectResponseCount="+intCorrectResponseCount);if(intCorrectResponseCount==0)return new Array;if(intCorrectResponseCount>1)WriteToDebug("SCORM Driver is not currently implemented to support multiple correct response combinations and will only return the first");
var strResponse=new String(SCORM2004_CallGetValue("cmi.interactions."+intInteractionIndex+".correct_responses.0.pattern"));var aryResponse=strResponse.split("[,]");WriteToDebug("aryResponse.length = "+aryResponse.length);aryResponse=SCORM2004_ProcessResponseArray(strType,aryResponse);WriteToDebug("aryResponse.length = "+aryResponse.length);return aryResponse}
function SCORM2004_GetInteractionWeighting(strInteractionID){WriteToDebug("In SCORM2004_GetInteractionWeighting, strInteractionID="+strInteractionID);var intInteractionIndex=SCORM2004_FindInteractionIndexFromID(strInteractionID);WriteToDebug("intInteractionIndex="+intInteractionIndex);SCORM2004_ClearErrorInfo();if(intInteractionIndex==undefined||intInteractionIndex==null)return null;return SCORM2004_CallGetValue("cmi.interactions."+intInteractionIndex+".weighting")}
function SCORM2004_GetInteractionLearnerResponses(strInteractionID){WriteToDebug("In SCORM2004_GetInteractionLearnerResponses, strInteractionID="+strInteractionID);var intInteractionIndex=SCORM2004_FindInteractionIndexFromID(strInteractionID);WriteToDebug("intInteractionIndex="+intInteractionIndex);SCORM2004_ClearErrorInfo();if(intInteractionIndex==undefined||intInteractionIndex==null)return null;var strType=SCORM2004_CallGetValue("cmi.interactions."+intInteractionIndex+".type");var strResponse=new String(SCORM2004_CallGetValue("cmi.interactions."+
intInteractionIndex+".learner_response"));var aryResponses=strResponse.split("[,]");WriteToDebug("aryResponses.length = "+aryResponses.length);aryResponses=SCORM2004_ProcessResponseArray(strType,aryResponses);return aryResponses}
function SCORM2004_ProcessResponseArray(strInteractionType,aryResponses){WriteToDebug("Processing Response Array with "+aryResponses.length+" pieces");for(var i=0;i<aryResponses.length;i++)if(strInteractionType==SCORM2004_INTERACTION_TYPE_MATCHING){WriteToDebug("processing matching type, i="+i);aryResponses[i]=CreateMatchingResponse(aryResponses[i])}return aryResponses}
function SCORM2004_GetInteractionResult(strInteractionID){WriteToDebug("In SCORM2004_GetInteractionResult, strInteractionID="+strInteractionID);var intInteractionIndex=SCORM2004_FindInteractionIndexFromID(strInteractionID);WriteToDebug("intInteractionIndex="+intInteractionIndex);SCORM2004_ClearErrorInfo();if(intInteractionIndex==undefined||intInteractionIndex==null)return null;return SCORM2004_CallGetValue("cmi.interactions."+intInteractionIndex+".result")}
function SCORM2004_GetInteractionLatency(strInteractionID){WriteToDebug("In SCORM2004_GetInteractionLatency, strInteractionID="+strInteractionID);var intInteractionIndex=SCORM2004_FindInteractionIndexFromID(strInteractionID);WriteToDebug("intInteractionIndex="+intInteractionIndex);SCORM2004_ClearErrorInfo();if(intInteractionIndex==undefined||intInteractionIndex==null)return null;var strLatency=SCORM2004_CallGetValue("cmi.interactions."+intInteractionIndex+".latency");WriteToDebug("latency returns: "+
strLatency);var intLatency=ConvertScorm2004TimeToMS(strLatency);WriteToDebug("latency in milliseconds: "+intLatency);return intLatency}
function SCORM2004_GetInteractionDescription(strInteractionID){WriteToDebug("In SCORM2004_GetInteractionDescription, strInteractionID="+strInteractionID);var intInteractionIndex=SCORM2004_FindInteractionIndexFromID(strInteractionID);WriteToDebug("intInteractionIndex="+intInteractionIndex);SCORM2004_ClearErrorInfo();if(intInteractionIndex==undefined||intInteractionIndex==null)return null;return SCORM2004_CallGetValue("cmi.interactions."+intInteractionIndex+".description")}
function SCORM2004_CreateDataBucket(strBucketId,intMinSize,intMaxSize,strPersistenceType){WriteToDebug("In SCORM2004_CreateDataBucket, strBucketId="+strBucketId+", intMinSize="+intMinSize+", intMaxSize="+intMaxSize+", course="+strPersistenceType);if(SCORM2004_DetectSSPSupport())if(SCORM2004_DoesBucketExist(strBucketId)==true){WriteToDebug("Bucket already exists and can't be re-allocated.");return false}else return SCORM2004_CallSetValue("ssp.allocate","{bucketID="+strBucketId+"}{requested="+intMaxSize+
"}{minimum="+intMinSize+"}{reducible=true}{persistence="+strPersistenceType+"}");else{WriteToDebug("SSP is not supported in this LMS, returning false.");return false}}function SCORM2004_GetDataFromBucket(strBucketId){WriteToDebug("In SCORM2004_GetDataFromBucket, strBucketId="+strBucketId);if(SCORM2004_DetectSSPSupport()){var data=SCORM2004_CallGetValue("ssp.data.{bucketID="+strBucketId+"}");return data}else{WriteToDebug("SSP is not supported in this LMS, returning empty string.");return""}}
function SCORM2004_PutDataInBucket(strBucketId,strData,blnAppendToEnd){WriteToDebug("In SCORM2004_PutDataInBucket, strBucketId="+strBucketId+", blnAppendToEnd="+blnAppendToEnd+", strData="+strData);if(SCORM2004_DetectSSPSupport())if(blnAppendToEnd==true)return SCORM2004_CallSetValue("ssp.appendData","{bucketID="+strBucketId+"}"+strData);else return SCORM2004_CallSetValue("ssp.data","{bucketID="+strBucketId+"}"+strData);else{WriteToDebug("SSP is not supported in this LMS, returning false.");return false}}
function SCORM2004_DetectSSPSupport(){WriteToDebug("In SCORM2004_DetectSSPSupport");if(blnSCORM2004_SSP_Is_Supported==true){WriteToDebug("Support already detected, returning true");return true}else if(blnSCORM2004_SSP_Is_Supported==false){WriteToDebug("Support already determined to me missing, returning false");return false}else{var intBucketCount=SCORM2004_CallGetValue("ssp._count");if(SCORM2004_GetLastError()==NO_ERROR){WriteToDebug("SSP data model call succeeded, SSP is supported");blnSCORM2004_SSP_Is_Supported=
true;return true}else{WriteToDebug("SSP data model call failed, SSP is NOT supported");blnSCORM2004_SSP_Is_Supported=false;return false}}}
function SCORM2004_GetBucketInfo(strBucketId){WriteToDebug("In SCORM2004_GetBucketInfo, strBucketId="+strBucketId);var intTotalSpace=0;var intUsedSpace=0;var strBucketState=new String(SCORM2004_CallGetValue("ssp.bucket_state.{bucketID="+strBucketId+"}"));if(strBucketState==""||strBucketState==null||strBucketState==undefined){WriteToDebug("Could not retrieve bucket state, returning 0 total size and 0 used size");return new SSPBucketSize(0,0)}var sectionArray=strBucketState.split("{");for(var section in sectionArray){section=
new String(sectionArray[section]);section=section.replace("}","");if(section.indexOf("totalSpace",0)==0){WriteToDebug("Found total space");intTotalSpace=parseInt(section.substr(11),10);WriteToDebug("total space="+intTotalSpace)}else if(section.indexOf("used",0)==0){WriteToDebug("Found used space");intUsedSpace=parseInt(section.substr(5),10);WriteToDebug("used="+intUsedSpace)}}var returnValue=new SSPBucketSize(intTotalSpace,intUsedSpace);return returnValue}
function SCORM2004_DoesBucketExist(strBucketId){WriteToDebug("In SCORM2004_DoesBucketExist, strBucketId="+strBucketId);var intBucketCount=SCORM2004_CallGetValue("ssp._count");intBucketCount=parseInt(intBucketCount,10);for(var i=0;i<intBucketCount;i++)if(strBucketId==SCORM2004_CallGetValue("ssp."+i+".id")){WriteToDebug("Bucket '"+strBucketId+"' Exists");return true}WriteToDebug("Bucket '"+strBucketId+"' DOES NOT Exist");return false}
function SCORM2004_SetNavigationRequest(strNavRequest){WriteToDebug("In SCORM2004_SetNavigationRequest, strNavRequest="+strNavRequest);SCORM2004_ClearErrorInfo();var regValidChoice=/^\{target=[.A-Za-z0-9_-]+\}choice$/;if(strNavRequest.match(regValidChoice)){SCORM2004_CallSetValue("adl.nav.request",strNavRequest);return true}else{switch(strNavRequest){case "continue":break;case "previous":break;case "exit":break;case "exitAll":break;case "abandon":break;case "abandonAll":break;case "suspendAll":break;
case "_none_":break;default:WriteToDebug("In SCORM2004_SetNavigationRequest, NavRequest is not valid - strNavRequest="+strNavRequest);return false}SCORM2004_CallSetValue("adl.nav.request",strNavRequest);return true}}function SCORM2004_GetNavigationRequest(){WriteToDebug("In SCORM2004_GetNavigationRequest");SCORM2004_ClearErrorInfo();return SCORM2004_CallGetValue("adl.nav.request")}
function SCORM2004_CallInitialize(){var strResult;WriteToDebug("In SCORM2004_CallInitialize");SCORM2004_objAPI=SCORM2004_GrabAPI();WriteToDebug("Calling Initialize");strResult=SCORM2004_objAPI.Initialize("");strResult=strResult+"";WriteToDebug("strResult="+strResult);if(strResult==SCORM2004_FALSE){WriteToDebug("Detected failed call to initialize");SCORM2004_SetErrorInfo();WriteToDebug("Error calling Initialize:");WriteToDebug("              Error Number="+intSCORM2004Error);WriteToDebug("              Error String="+
strSCORM2004ErrorString);WriteToDebug("              Diagnostic="+strSCORM2004ErrorDiagnostic);return false}WriteToDebug("Returning true");return true}
function SCORM2004_CallSetValue(strElement,strValue){var strResult;WriteToDebug("SCORM2004_CallSetValue strElement="+strElement+", strValue="+strValue);if(blnReviewModeSoReadOnly===true){WriteToDebug("Mode is Review and configuration setting dictates this should be read only so exiting.");return true}SCORM2004_objAPI=SCORM2004_GrabAPI();WriteToDebug("Calling SetValue");strElement=strElement+"";strValue=strValue+"";strResult=SCORM2004_objAPI.SetValue(strElement,strValue);strResult=strResult+"";WriteToDebug("strResult="+
strResult);if(strResult==SCORM2004_FALSE){WriteToDebug("Detected Failed call to SetValue");SCORM2004_SetErrorInfo();WriteToDebug("Error calling SetValue:");WriteToDebug("              strElement="+strElement);WriteToDebug("              strValue="+strValue);WriteToDebug("              Error Number="+intSCORM2004Error);WriteToDebug("              Error String="+strSCORM2004ErrorString);WriteToDebug("              Diagnostic="+strSCORM2004ErrorDiagnostic);return false}WriteToDebug("Returning true");
return true}
function SCORM2004_CallGetValue(strElement){var strResult;WriteToDebug("In SCORM2004_CallGetValue strElement="+strElement);SCORM2004_objAPI=SCORM2004_GrabAPI();WriteToDebug("Call GetValue");strElement=strElement+"";strResult=SCORM2004_objAPI.GetValue(strElement)+"";WriteToDebug("strResult="+strResult);intSCORM2004Error=SCORM2004_objAPI.GetLastError();intSCORM2004Error=intSCORM2004Error+"";WriteToDebug("intSCORM2004Error="+intSCORM2004Error);if(intSCORM2004Error!=SCORM2004_NO_ERROR){WriteToDebug("Detected failed called to GetValue");SCORM2004_SetErrorInfo();
WriteToDebug("Error calling LMSGetValue:");WriteToDebug("              strElement="+strElement);WriteToDebug("              Error Number="+intSCORM2004Error);WriteToDebug("              Error String="+strSCORM2004ErrorString);WriteToDebug("              Diagnostic="+strSCORM2004ErrorDiagnostic)}WriteToDebug("Returning "+strResult);return strResult}
function SCORM2004_CallCommit(){var strResult;WriteToDebug("In SCORM2004_CallCommit");SCORM2004_objAPI=SCORM2004_GrabAPI();WriteToDebug("Calling Commit");strResult=SCORM2004_objAPI.Commit("");strResult=strResult+"";WriteToDebug("strResult="+strResult);if(strResult==SCORM2004_FALSE){WriteToDebug("Detected failed call to Commit");SCORM2004_SetErrorInfo();WriteToDebug("Error calling Commit:");WriteToDebug("              Error Number="+intSCORM2004Error);WriteToDebug("              Error String="+strSCORM2004ErrorString);
WriteToDebug("              Diagnostic="+strSCORM2004ErrorDiagnostic);return false}WriteToDebug("Returning true");return true}
function SCORM2004_CallTerminate(){var strResult;WriteToDebug("In SCORM2004_CallTerminate");SCORM2004_objAPI=SCORM2004_GrabAPI();WriteToDebug("Calling Terminate");strResult=SCORM2004_objAPI.Terminate("");strResult=strResult+"";WriteToDebug("strResult="+strResult);if(strResult==SCORM2004_FALSE){WriteToDebug("Detected failed call to Terminate");SCORM2004_SetErrorInfo();WriteToDebug("Error calling Terminate:");WriteToDebug("              Error Number="+intSCORM2004Error);WriteToDebug("              Error String="+
strSCORM2004ErrorString);WriteToDebug("              Diagnostic="+strSCORM2004ErrorDiagnostic);return false}WriteToDebug("Returning True");return true}function SCORM2004_ClearErrorInfo(){WriteToDebug("In SCORM2004_ClearErrorInfo");intSCORM2004Error=SCORM2004_NO_ERROR;strSCORM2004ErrorString="";strSCORM2004ErrorDiagnostic=""}
function SCORM2004_SetErrorInfo(){WriteToDebug("In SCORM2004_SetErrorInfo");intSCORM2004Error=SCORM2004_objAPI.GetLastError();strSCORM2004ErrorString=SCORM2004_objAPI.GetErrorString(intSCORM2004Error);strSCORM2004ErrorDiagnostic=SCORM2004_objAPI.GetDiagnostic("");intSCORM2004Error=intSCORM2004Error+"";strSCORM2004ErrorString=strSCORM2004ErrorString+"";strSCORM2004ErrorDiagnostic=strSCORM2004ErrorDiagnostic+"";WriteToDebug("intSCORM2004Error="+intSCORM2004Error);WriteToDebug("strSCORM2004ErrorString="+
strSCORM2004ErrorString);WriteToDebug("strSCORM2004ErrorDiagnostic="+strSCORM2004ErrorDiagnostic)}function SCORM2004_SetErrorInfoManually(intNum,strString,strDiagnostic){WriteToDebug("In SCORM2004_SetErrorInfoManually");WriteToDebug("ERROR-Num="+intNum);WriteToDebug("      String="+strString);WriteToDebug("      Diag="+strDiagnostic);intSCORM2004Error=intNum;strSCORM2004ErrorString=strString;strSCORM2004ErrorDiagnostic=strDiagnostic}
function SCORM2004_GetLastError(){WriteToDebug("In SCORM2004_GetLastError");if(intSCORM2004Error==SCORM2004_NO_ERROR){WriteToDebug("Returning No Error");return NO_ERROR}else{WriteToDebug("Returning "+intSCORMError);return intSCORM2004Error}}function SCORM2004_GetLastErrorDesc(){WriteToDebug("In SCORM2004_GetLastErrorDesc, "+strSCORM2004ErrorString+"\n"+strSCORM2004ErrorDiagnostic);return strSCORM2004ErrorString+"\n"+strSCORM2004ErrorDiagnostic}
function SCORM2004_GrabAPI(){WriteToDebug("In SCORM2004_GrabAPI");if(typeof SCORM2004_objAPI=="undefined"||SCORM2004_objAPI==null){WriteToDebug("Searching with Rustici Software algorithm");SCORM2004_objAPI=SCORM2004_GetAPI()}if(typeof SCORM2004_objAPI=="undefined"||SCORM2004_objAPI==null||SCORM2004_objAPI==false){WriteToDebug("Searching with SearchForAPI");SCORM2004_objAPI=SCORM2004_SearchForAPI(window)}WriteToDebug("Grab API, returning, found API = "+(SCORM2004_objAPI!=null));return SCORM2004_objAPI}
function SCORM2004_ScanParentsForApi(win){var MAX_PARENTS_TO_SEARCH=500;var nParentsSearched=0;while((win.API_1484_11==null||win.API_1484_11==undefined)&&win.parent!=null&&win.parent!=win&&nParentsSearched<=MAX_PARENTS_TO_SEARCH){nParentsSearched++;win=win.parent}return win.API_1484_11}
function SCORM2004_GetAPI(){var API=null;if(window.parent!=null&&window.parent!=window)API=SCORM2004_ScanParentsForApi(window.parent);if(API==null&&window.top.opener!=null)API=SCORM2004_ScanParentsForApi(window.top.opener);return API}
function SCORM2004_SearchForAPI(wndLookIn){WriteToDebug("SCORM2004_SearchForAPI");var objAPITemp=null;var strDebugID="";strDebugID="Name="+wndLookIn.name+", href="+wndLookIn.location.href;objAPITemp=wndLookIn.API_1484_11;if(SCORM2004_APIFound(objAPITemp)){WriteToDebug("Found API in this window - "+strDebugID);return objAPITemp}if(SCORM2004_WindowHasParent(wndLookIn)){WriteToDebug("Searching Parent - "+strDebugID);objAPITemp=SCORM2004_SearchForAPI(wndLookIn.parent)}if(SCORM2004_APIFound(objAPITemp)){WriteToDebug("Found API in a parent - "+
strDebugID);return objAPITemp}if(SCORM2004_WindowHasOpener(wndLookIn)){WriteToDebug("Searching Opener - "+strDebugID);objAPITemp=SCORM2004_SearchForAPI(wndLookIn.opener)}if(SCORM2004_APIFound(objAPITemp)){WriteToDebug("Found API in an opener - "+strDebugID);return objAPITemp}WriteToDebug("Looking in children - "+strDebugID);objAPITemp=SCORM2004_LookInChildren(wndLookIn);if(SCORM2004_APIFound(objAPITemp)){WriteToDebug("Found API in Children - "+strDebugID);return objAPITemp}WriteToDebug("Didn't find API in this window - "+
strDebugID);return null}
function SCORM2004_LookInChildren(wnd){WriteToDebug("SCORM2004_LookInChildren");var objAPITemp=null;var strDebugID="";strDebugID="Name="+wnd.name+", href="+wnd.location.href;for(var i=0;i<wnd.frames.length;i++){WriteToDebug("Looking in child frame "+i);objAPITemp=wnd.frames[i].API_1484_11;if(SCORM2004_APIFound(objAPITemp)){WriteToDebug("Found API in child frame of "+strDebugID);return objAPITemp}WriteToDebug("Looking in this child's children "+strDebugID);objAPITemp=SCORM2004_LookInChildren(wnd.frames[i]);if(SCORM2004_APIFound(objAPITemp)){WriteToDebug("API found in this child's children "+
strDebugID);return objAPITemp}}return null}function SCORM2004_WindowHasOpener(wnd){WriteToDebug("In SCORM2004_WindowHasOpener");if(wnd.opener!=null&&wnd.opener!=wnd&&typeof wnd.opener!="undefined"){WriteToDebug("Window Does Have Opener");return true}else{WriteToDebug("Window Does Not Have Opener");return false}}
function SCORM2004_WindowHasParent(wnd){WriteToDebug("In SCORM2004_WindowHasParent");if(wnd.parent!=null&&wnd.parent!=wnd&&typeof wnd.parent!="undefined"){WriteToDebug("Window Does Have Parent");return true}else{WriteToDebug("Window Does Not Have Parent");return false}}function SCORM2004_APIFound(obj){WriteToDebug("In SCORM2004_APIFound");if(obj==null||typeof obj=="undefined"){WriteToDebug("API NOT Found");return false}else{WriteToDebug("API Found");return true}}var STANDARD="SCORM";
var SCORM_LOGOUT="logout";var SCORM_SUSPEND="suspend";var SCORM_NORMAL_EXIT="";var SCORM_TIMEOUT="time-out";var SCORM_PASSED="passed";var SCORM_FAILED="failed";var SCORM_COMPLETED="completed";var SCORM_BROWSED="browsed";var SCORM_INCOMPLETE="incomplete";var SCORM_NOT_ATTEMPTED="not attempted";var SCORM_CREDIT="credit";var SCORM_NO_CREDIT="no-credit";var SCORM_BROWSE="browse";var SCORM_NORMAL="normal";var SCORM_REVIEW="review";var SCORM_ENTRY_ABINITIO="ab-initio";var SCORM_ENTRY_RESUME="resume";
var SCORM_ENTRY_NORMAL="";var SCORM_TLA_EXIT_MESSAGE="exit,message";var SCORM_TLA_EXIT_NO_MESSAGE="exit,no message";var SCORM_TLA_CONTINUE_MESSAGE="continue,message";var SCORM_TLA_CONTINUE_NO_MESSAGE="continue,no message";var SCORM_RESULT_CORRECT="correct";var SCORM_RESULT_WRONG="wrong";var SCORM_RESULT_UNANTICIPATED="unanticipated";var SCORM_RESULT_NEUTRAL="neutral";var SCORM_INTERACTION_TYPE_TRUE_FALSE="true-false";var SCORM_INTERACTION_TYPE_CHOICE="choice";var SCORM_INTERACTION_FILL_IN="fill-in";
var SCORM_INTERACTION_TYPE_MATCHING="matching";var SCORM_INTERACTION_TYPE_PERFORMANCE="performance";var SCORM_INTERACTION_TYPE_SEQUENCING="sequencing";var SCORM_INTERACTION_TYPE_LIKERT="likert";var SCORM_INTERACTION_TYPE_NUMERIC="numeric";var SCORM_NO_ERROR="0";var SCORM_ERROR_INVALID_PREFERENCE="-1";var SCORM_ERROR_INVALID_STATUS="-2";var SCORM_ERROR_INVALID_SPEED="-3";var SCORM_ERROR_INVALID_TIMESPAN="-4";var SCORM_ERROR_INVALID_TIME_LIMIT_ACTION="-5";var SCORM_ERROR_INVALID_DECIMAL="-6";
var SCORM_ERROR_INVALID_CREDIT="-7";var SCORM_ERROR_INVALID_LESSON_MODE="-8";var SCORM_ERROR_INVALID_ENTRY="-9";var SCORM_TRUE="true";var SCORM_FALSE="false";var SCORM_findAPITries=0;var SCORM_objAPI=null;var intSCORMError=SCORM_NO_ERROR;var strSCORMErrorString="";var strSCORMErrorDiagnostic="";var blnReviewModeSoReadOnly=false;
function SCORM_Initialize(){var blnResult=true;WriteToDebug("In SCORM_Initialize");SCORM_ClearErrorInfo();WriteToDebug("Grabbing API");try{SCORM_objAPI=SCORM_GrabAPI()}catch(e){WriteToDebug("Error grabbing 1.2 API-"+e.name+":"+e.message)}if(typeof SCORM_objAPI=="undefined"||SCORM_objAPI==null){WriteToDebug("Unable to acquire SCORM API:");WriteToDebug("SCORM_objAPI="+typeof SCORM_objAPI);InitializeExecuted(false,"Error - unable to acquire LMS API, content may not play properly and results may not be recorded.  Please contact technical support.");
return false}WriteToDebug("Calling LMSInit");blnResult=SCORM_CallLMSInitialize();if(!blnResult){WriteToDebug("ERROR Initializing LMS");InitializeExecuted(false,"Error initializing communications with LMS");return false}if(SCORM_GetLessonMode()!=MODE_REVIEW){if(SCORM_IsContentInBrowseMode()){WriteToDebug("Setting Status to Browsed");blnResult=SCORM_CallLMSSetValue("cmi.core.lesson_status",SCORM_BROWSED)}else if(!PREVENT_STATUS_CHANGE_DURING_INIT)if(SCORM_GetStatus()==LESSON_STATUS_NOT_ATTEMPTED){WriteToDebug("Setting Status to Incomplete");
blnResult=SCORM_CallLMSSetValue("cmi.core.lesson_status",SCORM_INCOMPLETE)}blnResult=SCORM_CallLMSSetValue("cmi.core.exit",SCORM_TranslateExitTypeToSCORM(DEFAULT_EXIT_TYPE))&&blnResult}else if(!(typeof REVIEW_MODE_IS_READ_ONLY=="undefined")&&REVIEW_MODE_IS_READ_ONLY===true)blnReviewModeSoReadOnly=true;WriteToDebug("Calling InitializeExecuted with parameter-"+blnResult);InitializeExecuted(blnResult,"");return}
function SCORM_Finish(strExitType,blnStatusWasSet){var strStatusAfterCompletion;var blnResult=true;WriteToDebug("In SCORM_Finish strExitType="+strExitType+", blnStatusWasSet="+blnStatusWasSet);SCORM_ClearErrorInfo();if(strExitType==EXIT_TYPE_FINISH&&!blnStatusWasSet){WriteToDebug("Getting completion status");strStatusAfterCompletion=SCORM_GetCompletionStatus();WriteToDebug("Setting completion status to "+strStatusAfterCompletion);blnResult=SCORM_CallLMSSetValue("cmi.core.lesson_status",strStatusAfterCompletion)&&
blnResult}WriteToDebug("Setting Exit");blnResult=SCORM_CallLMSSetValue("cmi.core.exit",SCORM_TranslateExitTypeToSCORM(strExitType))&&blnResult;WriteToDebug("Calling Commit");blnResult=SCORM_CallLMSCommit()&&blnResult;WriteToDebug("Calling Finish");blnResult=SCORM_CallLMSFinish()&&blnResult;WriteToDebug("Returning "+blnResult);return blnResult}function SCORM_CommitData(){WriteToDebug("In SCORM_CommitData");SCORM_ClearErrorInfo();return SCORM_CallLMSCommit()}
function SCORM_GetStudentID(){WriteToDebug("In SCORM_GetStudentID");SCORM_ClearErrorInfo();return SCORM_CallLMSGetValue("cmi.core.student_id")}function SCORM_GetStudentName(){WriteToDebug("In SCORM_GetStudentName");SCORM_ClearErrorInfo();return SCORM_CallLMSGetValue("cmi.core.student_name")}function SCORM_GetBookmark(){WriteToDebug("In SCORM_GetBookmark");SCORM_ClearErrorInfo();return SCORM_CallLMSGetValue("cmi.core.lesson_location")}
function SCORM_SetBookmark(strBookmark){WriteToDebug("In SCORM_SetBookmark strBookmark="+strBookmark);SCORM_ClearErrorInfo();return SCORM_CallLMSSetValue("cmi.core.lesson_location",strBookmark)}function SCORM_GetDataChunk(){WriteToDebug("In SCORM_GetDataChunk");SCORM_ClearErrorInfo();return SCORM_CallLMSGetValue("cmi.suspend_data")}
function SCORM_SetDataChunk(strData){WriteToDebug("In SCORM_SetDataChunk");SCORM_ClearErrorInfo();if(USE_STRICT_SUSPEND_DATA_LIMITS==true)if(strData.length>4096){WriteToDebug("SCORM_SetDataChunk - suspend_data too large (4096 character limit for SCORM 1.2)");return false}else return SCORM_CallLMSSetValue("cmi.suspend_data",strData);else return SCORM_CallLMSSetValue("cmi.suspend_data",strData)}
function SCORM_GetLaunchData(){WriteToDebug("In SCORM_GetLaunchData");SCORM_ClearErrorInfo();return SCORM_CallLMSGetValue("cmi.launch_data")}function SCORM_GetComments(){WriteToDebug("In SCORM_GetComments");SCORM_ClearErrorInfo();return SCORM_CallLMSGetValue("cmi.comments")}function SCORM_WriteComment(strComment){WriteToDebug("In SCORM_WriteComment strComment="+strComment);SCORM_ClearErrorInfo();return SCORM_CallLMSSetValue("cmi.comments",strComment)}
function SCORM_GetLMSComments(){WriteToDebug("In SCORM_GetLMSComments");SCORM_ClearErrorInfo();return SCORM_CallLMSGetValue("cmi.comments_from_lms")}
function SCORM_GetAudioPlayPreference(){var intTempPreference;WriteToDebug("In SCORM_GetAudioPlayPreference");SCORM_ClearErrorInfo();intTempPreference=SCORM_CallLMSGetValue("cmi.student_preference.audio");if(intTempPreference=="")intTempPreference=0;intTempPreference=parseInt(intTempPreference,10);WriteToDebug("intTempPreference="+intTempPreference);if(intTempPreference>0){WriteToDebug("Returning On");return PREFERENCE_ON}else if(intTempPreference==0){WriteToDebug("Returning Default");return PREFERENCE_DEFAULT}else if(intTempPreference<
0){WriteToDebug("returning Off");return PREFERENCE_OFF}else{WriteToDebug("Error: Invalid preference");SCORM_SetErrorInfoManually(SCORM_ERROR_INVALID_PREFERENCE,"Invalid audio preference received from LMS","intTempPreference="+intTempPreference);return null}}
function SCORM_GetAudioVolumePreference(){var intTempPreference;WriteToDebug("In SCORM_GetAudioVollumePreference");SCORM_ClearErrorInfo();intTempPreference=SCORM_CallLMSGetValue("cmi.student_preference.audio");WriteToDebug("intTempPreference="+intTempPreference);if(intTempPreference=="")intTempPreference=100;intTempPreference=parseInt(intTempPreference,10);if(intTempPreference<=0){WriteToDebug("Setting to 100");intTempPreference=100}if(!(intTempPreference>0&&intTempPreference<=100)){WriteToDebug("ERROR: invalid preference");
SCORM_SetErrorInfoManually(SCORM_ERROR_INVALID_PREFERENCE,"Invalid audio preference received from LMS","intTempPreference="+intTempPreference);return null}WriteToDebug("Returning "+intTempPreference);return intTempPreference}
function SCORM_SetAudioPreference(PlayPreference,intPercentOfMaxVolume){WriteToDebug("In SCORM_SetAudioPreference PlayPreference="+PlayPreference+", intPercentOfMaxVolume="+intPercentOfMaxVolume);SCORM_ClearErrorInfo();if(PlayPreference==PREFERENCE_OFF){WriteToDebug("Setting percent to -1 - OFF");intPercentOfMaxVolume=-1}return SCORM_CallLMSSetValue("cmi.student_preference.audio",intPercentOfMaxVolume)}
function SCORM_SetLanguagePreference(strLanguage){WriteToDebug("In SCORM_SetLanguagePreference strLanguage="+strLanguage);SCORM_ClearErrorInfo();return SCORM_CallLMSSetValue("cmi.student_preference.language",strLanguage)}function SCORM_GetLanguagePreference(){WriteToDebug("In SCORM_GetLanguagePreference");SCORM_ClearErrorInfo();return SCORM_CallLMSGetValue("cmi.student_preference.language")}
function SCORM_SetSpeedPreference(intPercentOfMax){var intSCORMSpeed;WriteToDebug("In SCORM_SetSpeedPreference intPercentOfMax="+intPercentOfMax);SCORM_ClearErrorInfo();intSCORMSpeed=intPercentOfMax*2-100;WriteToDebug("intSCORMSpeed="+intSCORMSpeed);return SCORM_CallLMSSetValue("cmi.student_preference.speed",intSCORMSpeed)}
function SCORM_GetSpeedPreference(){var intSCORMSpeed;var intPercentOfMax;WriteToDebug("In SCORM_GetSpeedPreference");SCORM_ClearErrorInfo();intSCORMSpeed=SCORM_CallLMSGetValue("cmi.student_preference.speed");WriteToDebug("intSCORMSpeed="+intSCORMSpeed);if(intSCORMSpeed==""){WriteToDebug("Detected empty string, defaulting to 100");intSCORMSpeed=100}if(!ValidInteger(intSCORMSpeed)){WriteToDebug("ERROR - invalid integer");SCORM_SetErrorInfoManually(SCORM_ERROR_INVALID_SPEED,"Invalid speed preference received from LMS - not an integer",
"intSCORMSpeed="+intSCORMSpeed);return null}intSCORMSpeed=parseInt(intSCORMSpeed,10);if(intSCORMSpeed<-100||intSCORMSpeed>100){WriteToDebug("ERROR - out of range");SCORM_SetErrorInfoManually(SCORM_ERROR_INVALID_SPEED,"Invalid speed preference received from LMS - out of range","intSCORMSpeed="+intSCORMSpeed);return null}intPercentOfMax=(intSCORMSpeed+100)/2;intPercentOfMax=parseInt(intPercentOfMax,10);WriteToDebug("Returning "+intPercentOfMax);return intPercentOfMax}
function SCORM_SetTextPreference(intPreference){WriteToDebug("In SCORM_SetTextPreference intPreference="+intPreference);SCORM_ClearErrorInfo();return SCORM_CallLMSSetValue("cmi.student_preference.text",intPreference)}
function SCORM_GetTextPreference(){var intTempPreference;WriteToDebug("In SCORM_GetTextPreference");SCORM_ClearErrorInfo();intTempPreference=SCORM_CallLMSGetValue("cmi.student_preference.text");intTempPreference=parseInt(intTempPreference,10);WriteToDebug("intTempPreference="+intTempPreference);if(intTempPreference>0){WriteToDebug("Returning On");return PREFERENCE_ON}else if(intTempPreference==0||intTempPreference==""){WriteToDebug("Returning Default");return PREFERENCE_DEFAULT}else if(intTempPreference<
0){WriteToDebug("returning Off");return PREFERENCE_OFF}else{WriteToDebug("Error: Invalid preference");SCORM_SetErrorInfoManually(SCORM_ERROR_INVALID_PREFERENCE,"Invalid text preference received from LMS","intTempPreference="+intTempPreference);return null}}
function SCORM_GetPreviouslyAccumulatedTime(){var strCMITime;var intMilliseconds;WriteToDebug("In SCORM_GetPreviouslyAccumulatedTime");SCORM_ClearErrorInfo();strCMITime=SCORM_CallLMSGetValue("cmi.core.total_time");WriteToDebug("strCMITime="+strCMITime);if(!IsValidCMITimeSpan(strCMITime)){WriteToDebug("ERROR - Invalid CMITimeSpan");SCORM_SetErrorInfoManually(SCORM_ERROR_INVALID_TIMESPAN,"Invalid timespan received from LMS","strTime="+strCMITime);return null}intMilliseconds=ConvertCMITimeSpanToMS(strCMITime);
WriteToDebug("Returning "+intMilliseconds);return intMilliseconds}function SCORM_SaveTime(intMilliSeconds){var strCMITime;WriteToDebug("In SCORM_SaveTime intMilliSeconds="+intMilliSeconds);SCORM_ClearErrorInfo();strCMITime=ConvertMilliSecondsToSCORMTime(intMilliSeconds,true);WriteToDebug("strCMITime="+strCMITime);return SCORM_CallLMSSetValue("cmi.core.session_time",strCMITime)}
function SCORM_GetMaxTimeAllowed(){var strCMITime;var intMilliseconds;WriteToDebug("In SCORM_GetMaxTimeAllowed");SCORM_ClearErrorInfo();strCMITime=SCORM_CallLMSGetValue("cmi.student_data.max_time_allowed");WriteToDebug("strCMITime="+strCMITime);if(strCMITime=="")strCMITime="9999:99:99.99";if(!IsValidCMITimeSpan(strCMITime)){WriteToDebug("ERROR - Invalid CMITimeSpan");SCORM_SetErrorInfoManually(SCORM_ERROR_INVALID_TIMESPAN,"Invalid timespan received from LMS","strTime="+strCMITime);return null}intMilliseconds=
ConvertCMITimeSpanToMS(strCMITime);WriteToDebug("intMilliseconds="+intMilliseconds);return intMilliseconds}
function SCORM_DisplayMessageOnTimeout(){var strTLA;SCORM_ClearErrorInfo();WriteToDebug("In SCORM_DisplayMessageOnTimeout");strTLA=SCORM_CallLMSGetValue("cmi.student_data.time_limit_action");WriteToDebug("strTLA="+strTLA);if(strTLA==SCORM_TLA_EXIT_MESSAGE||strTLA==SCORM_TLA_CONTINUE_MESSAGE){WriteToDebug("returning true");return true}else if(strTLA==SCORM_TLA_EXIT_NO_MESSAGE||strTLA==SCORM_TLA_CONTINUE_NO_MESSAGE||strTLA==""){WriteToDebug("returning false");return false}else{WriteToDebug("Error invalid TLA");
SCORM_SetErrorInfoManually(SCORM_ERROR_INVALID_TIME_LIMIT_ACTION,"Invalid time limit action received from LMS","strTLA="+strTLA);return null}}
function SCORM_ExitOnTimeout(){var strTLA;WriteToDebug("In SCORM_ExitOnTimeout");SCORM_ClearErrorInfo();strTLA=SCORM_CallLMSGetValue("cmi.student_data.time_limit_action");WriteToDebug("strTLA="+strTLA);if(strTLA==SCORM_TLA_EXIT_MESSAGE||strTLA==SCORM_TLA_EXIT_NO_MESSAGE){WriteToDebug("returning true");return true}else if(strTLA==SCORM_TLA_CONTINUE_MESSAGE||strTLA==SCORM_TLA_CONTINUE_NO_MESSAGE||strTLA==""){WriteToDebug("returning false");return false}else{WriteToDebug("ERROR invalid TLA");SCORM_SetErrorInfoManually(SCORM_ERROR_INVALID_TIME_LIMIT_ACTION,
"Invalid time limit action received from LMS","strTLA="+strTLA);return null}}
function SCORM_GetPassingScore(){var fltScore;WriteToDebug("In SCORM_GetPassingScore");SCORM_ClearErrorInfo();fltScore=SCORM_CallLMSGetValue("cmi.student_data.mastery_score");WriteToDebug("fltScore="+fltScore);if(fltScore=="")fltScore=0;if(!IsValidDecimal(fltScore)){WriteToDebug("Error - score is not a valid decimal");SCORM_SetErrorInfoManually(SCORM_ERROR_INVALID_DECIMAL,"Invalid mastery score received from LMS","fltScore="+fltScore);return null}fltScore=parseFloat(fltScore);WriteToDebug("returning fltScore");
return fltScore}
function SCORM_SetScore(intScore,intMaxScore,intMinScore){var blnResult;intScore=RoundToPrecision(intScore,7);intMaxScore=RoundToPrecision(intMaxScore,7);intMinScore=RoundToPrecision(intMinScore,7);WriteToDebug("In SCORM_SetScore intScore="+intScore+", intMaxScore="+intMaxScore+", intMinScore="+intMinScore);SCORM_ClearErrorInfo();blnResult=SCORM_CallLMSSetValue("cmi.core.score.raw",intScore);blnResult=SCORM_CallLMSSetValue("cmi.core.score.max",intMaxScore)&&blnResult;blnResult=SCORM_CallLMSSetValue("cmi.core.score.min",intMinScore)&&
blnResult;WriteToDebug("Returning "+blnResult);return blnResult}function SCORM_GetScore(){WriteToDebug("In SCORM_GetScore");SCORM_ClearErrorInfo();return SCORM_CallLMSGetValue("cmi.core.score.raw")}function SCORM_SetPointBasedScore(intScore,intMaxScore,intMinScore){WriteToDebug("SCORM_SetPointBasedScore - SCORM 1.1 and 1.2 do not support SetPointBasedScore, falling back to SetScore");return SCORM_SetScore(intScore,intMaxScore,intMinScore)}
function SCORM_GetScaledScore(intScore,intMaxScore,intMinScore){WriteToDebug("SCORM_GetScaledScore - SCORM 1.1 and 1.2 do not support GetScaledScore, returning false");return false}
function SCORM_RecordInteraction(strID,strResponse,blnCorrect,strCorrectResponse,strDescription,intWeighting,intLatency,strLearningObjectiveID,dtmTime,scormInteractionType,strAlternateResponse,strAlternateCorrectResponse){var blnResult;var blnTempResult;var intInteractionIndex;var strResult;SCORM_ClearErrorInfo();intInteractionIndex=SCORM_CallLMSGetValue("cmi.interactions._count");WriteToDebug("intInteractionIndex="+intInteractionIndex);if(intInteractionIndex==""){WriteToDebug("Setting Interaction Index to 0");
intInteractionIndex=0}if(IsNumeric(blnCorrect))strResult=blnCorrect;else if(blnCorrect==true||blnCorrect==INTERACTION_RESULT_CORRECT)strResult=SCORM_RESULT_CORRECT;else if(blnCorrect==""||blnCorrect=="false"||blnCorrect==INTERACTION_RESULT_WRONG)strResult=SCORM_RESULT_WRONG;else if(blnCorrect==INTERACTION_RESULT_UNANTICIPATED)strResult=SCORM_RESULT_UNANTICIPATED;else if(blnCorrect==INTERACTION_RESULT_NEUTRAL)strResult=SCORM_RESULT_NEUTRAL;WriteToDebug("strResult="+strResult);blnResult=SCORM_CallLMSSetValue("cmi.interactions."+
intInteractionIndex+".id",strID);blnResult=SCORM_CallLMSSetValue("cmi.interactions."+intInteractionIndex+".type",scormInteractionType)&&blnResult;if(strResponse!==null){blnTempResult=SCORM_CallLMSSetValue("cmi.interactions."+intInteractionIndex+".student_response",strResponse);if(blnTempResult==false&&strAlternateResponse!==null)blnTempResult=SCORM_CallLMSSetValue("cmi.interactions."+intInteractionIndex+".student_response",strAlternateResponse)}blnResult=blnResult&&blnTempResult;if(strCorrectResponse!=
undefined&&strCorrectResponse!=null&&strCorrectResponse!=""){blnTempResult=SCORM_CallLMSSetValue("cmi.interactions."+intInteractionIndex+".correct_responses.0.pattern",strCorrectResponse);if(blnTempResult==false)blnTempResult=SCORM_CallLMSSetValue("cmi.interactions."+intInteractionIndex+".correct_responses.0.pattern",strAlternateCorrectResponse);blnResult=blnResult&&blnTempResult}if(strResult!=undefined&&strResult!=null&&strResult!="")blnResult=SCORM_CallLMSSetValue("cmi.interactions."+intInteractionIndex+
".result",strResult)&&blnResult;if(intWeighting!=undefined&&intWeighting!=null&&intWeighting!="")blnResult=SCORM_CallLMSSetValue("cmi.interactions."+intInteractionIndex+".weighting",intWeighting)&&blnResult;if(intLatency!=undefined&&intLatency!=null&&intLatency!="")blnResult=SCORM_CallLMSSetValue("cmi.interactions."+intInteractionIndex+".latency",ConvertMilliSecondsToSCORMTime(intLatency,true))&&blnResult;if(strLearningObjectiveID!=undefined&&strLearningObjectiveID!=null&&strLearningObjectiveID!=
"")blnResult=SCORM_CallLMSSetValue("cmi.interactions."+intInteractionIndex+".objectives.0.id",strLearningObjectiveID)&&blnResult;blnResult=SCORM_CallLMSSetValue("cmi.interactions."+intInteractionIndex+".time",ConvertDateToCMITime(dtmTime))&&blnResult;WriteToDebug("Returning "+blnResult);return blnResult}
function SCORM_RecordTrueFalseInteraction(strID,blnResponse,blnCorrect,blnCorrectResponse,strDescription,intWeighting,intLatency,strLearningObjectiveID,dtmTime){WriteToDebug("In SCORM_RecordTrueFalseInteraction strID="+strID+", strResponse="+strResponse+", blnCorrect="+blnCorrect+", strCorrectResponse="+strCorrectResponse+", strDescription="+strDescription+", intWeighting="+intWeighting+", intLatency="+intLatency+", strLearningObjectiveID="+strLearningObjectiveID+", dtmTime="+dtmTime);var strResponse=
null;var strCorrectResponse=null;if(blnResponse==true)strResponse="t";else if(blnResponse!==null)strResponse="f";if(blnCorrectResponse==true)strCorrectResponse="t";else if(blnCorrectResponse==false)strCorrectResponse="f";return SCORM_RecordInteraction(strID,strResponse,blnCorrect,strCorrectResponse,strDescription,intWeighting,intLatency,strLearningObjectiveID,dtmTime,SCORM_INTERACTION_TYPE_TRUE_FALSE,strResponse,strCorrectResponse)}
function SCORM_RecordMultipleChoiceInteraction(strID,aryResponse,blnCorrect,aryCorrectResponse,strDescription,intWeighting,intLatency,strLearningObjectiveID,dtmTime){WriteToDebug("In SCORM_RecordMultipleChoiceInteraction strID="+strID+", aryResponse="+aryResponse+", blnCorrect="+blnCorrect+", aryCorrectResponse="+aryCorrectResponse+", strDescription="+strDescription+", intWeighting="+intWeighting+", intLatency="+intLatency+", strLearningObjectiveID="+strLearningObjectiveID+", dtmTime="+dtmTime);var strResponse=
null;var strResponseLong=null;var strCorrectResponse="";var strCorrectResponseLong="";if(aryResponse!==null){strResponse="";strResponseLong="";for(var i=0;i<aryResponse.length;i++){if(strResponse.length>0)strResponse+=",";if(strResponseLong.length>0)strResponseLong+=",";strResponse+=aryResponse[i].Short;strResponseLong+=aryResponse[i].Long}}for(var i=0;i<aryCorrectResponse.length;i++){if(strCorrectResponse.length>0)strCorrectResponse+=",";if(strCorrectResponseLong.length>0)strCorrectResponseLong+=
",";strCorrectResponse+=aryCorrectResponse[i].Short;strCorrectResponseLong+=aryCorrectResponse[i].Long}var blnSuccessfullySaved;blnSuccessfullySaved=SCORM_RecordInteraction(strID,strResponseLong,blnCorrect,strCorrectResponseLong,strDescription,intWeighting,intLatency,strLearningObjectiveID,dtmTime,SCORM_INTERACTION_TYPE_CHOICE,strResponse,strCorrectResponse);return blnSuccessfullySaved}
function SCORM_RecordFillInInteraction(strID,strResponse,blnCorrect,strCorrectResponse,strDescription,intWeighting,intLatency,strLearningObjectiveID,dtmTime){WriteToDebug("In SCORM_RecordFillInInteraction strID="+strID+", strResponse="+strResponse+", blnCorrect="+blnCorrect+", strCorrectResponse="+strCorrectResponse+", strDescription="+strDescription+", intWeighting="+intWeighting+", intLatency="+intLatency+", strLearningObjectiveID="+strLearningObjectiveID+", dtmTime="+dtmTime);strResponse=new String(strResponse);
if(strResponse.length>255)strResponse=strResponse.substr(0,255);if(strCorrectResponse==null)strCorrectResponse="";strCorrectResponse=new String(strCorrectResponse);if(strCorrectResponse.length>255)strCorrectResponse=strCorrectResponse.substr(0,255);return SCORM_RecordInteraction(strID,strResponse,blnCorrect,strCorrectResponse,strDescription,intWeighting,intLatency,strLearningObjectiveID,dtmTime,SCORM_INTERACTION_FILL_IN,strResponse,strCorrectResponse)}
function SCORM_RecordMatchingInteraction(strID,aryResponse,blnCorrect,aryCorrectResponse,strDescription,intWeighting,intLatency,strLearningObjectiveID,dtmTime){WriteToDebug("In SCORM_RecordMatchingInteraction strID="+strID+", aryResponse="+aryResponse+", blnCorrect="+blnCorrect+", aryCorrectResponse="+aryCorrectResponse+", strDescription="+strDescription+", intWeighting="+intWeighting+", intLatency="+intLatency+", strLearningObjectiveID="+strLearningObjectiveID+", dtmTime="+dtmTime);var strResponse=
null;var strResponseLong=null;var strCorrectResponse="";var strCorrectResponseLong="";if(aryResponse!==null){strResponse="";strResponseLong="";for(var i=0;i<aryResponse.length;i++){if(strResponse.length>0)strResponse+=",";if(strResponseLong.length>0)strResponseLong+=",";strResponse+=aryResponse[i].Source.Short+"."+aryResponse[i].Target.Short;strResponseLong+=aryResponse[i].Source.Long+"."+aryResponse[i].Target.Long}}for(var i=0;i<aryCorrectResponse.length;i++){if(strCorrectResponse.length>0)strCorrectResponse+=
",";if(strCorrectResponseLong.length>0)strCorrectResponseLong+=",";strCorrectResponse+=aryCorrectResponse[i].Source.Short+"."+aryCorrectResponse[i].Target.Short;strCorrectResponseLong+=aryCorrectResponse[i].Source.Long+"."+aryCorrectResponse[i].Target.Long}var blnSuccessfullySaved;blnSuccessfullySaved=SCORM_RecordInteraction(strID,strResponseLong,blnCorrect,strCorrectResponseLong,strDescription,intWeighting,intLatency,strLearningObjectiveID,dtmTime,SCORM_INTERACTION_TYPE_MATCHING,strResponse,strCorrectResponse);
return blnSuccessfullySaved}
function SCORM_RecordPerformanceInteraction(strID,strResponse,blnCorrect,strCorrectResponse,strDescription,intWeighting,intLatency,strLearningObjectiveID,dtmTime){WriteToDebug("In SCORM_RecordPerformanceInteraction strID="+strID+", strResponse="+strResponse+", blnCorrect="+blnCorrect+", strCorrectResponse="+strCorrectResponse+", strDescription="+strDescription+", intWeighting="+intWeighting+", intLatency="+intLatency+", strLearningObjectiveID="+strLearningObjectiveID+", dtmTime="+dtmTime);if(strResponse!==
null){strResponse=new String(strResponse);if(strResponse.length>255)strResponse=strResponse.substr(0,255)}if(strCorrectResponse==null)strCorrectResponse="";strCorrectResponse=new String(strCorrectResponse);if(strCorrectResponse.length>255)strCorrectResponse=strCorrectResponse.substr(0,255);return SCORM_RecordInteraction(strID,strResponse,blnCorrect,strCorrectResponse,strDescription,intWeighting,intLatency,strLearningObjectiveID,dtmTime,SCORM_INTERACTION_TYPE_PERFORMANCE,strResponse,strCorrectResponse)}
function SCORM_RecordSequencingInteraction(strID,aryResponse,blnCorrect,aryCorrectResponse,strDescription,intWeighting,intLatency,strLearningObjectiveID,dtmTime){WriteToDebug("In SCORM_RecordSequencingInteraction strID="+strID+", aryResponse="+aryResponse+", blnCorrect="+blnCorrect+", aryCorrectResponse="+aryCorrectResponse+", strDescription="+strDescription+", intWeighting="+intWeighting+", intLatency="+intLatency+", strLearningObjectiveID="+strLearningObjectiveID+", dtmTime="+dtmTime);var strResponse=
null;var strResponseLong=null;var strCorrectResponse="";var strCorrectResponseLong="";if(aryResponse!==null){strResponse="";strResponseLong="";for(var i=0;i<aryResponse.length;i++){if(strResponse.length>0)strResponse+=",";if(strResponseLong.length>0)strResponseLong+=",";strResponse+=aryResponse[i].Short;strResponseLong+=aryResponse[i].Long}}for(var i=0;i<aryCorrectResponse.length;i++){if(strCorrectResponse.length>0)strCorrectResponse+=",";if(strCorrectResponseLong.length>0)strCorrectResponseLong+=
",";strCorrectResponse+=aryCorrectResponse[i].Short;strCorrectResponseLong+=aryCorrectResponse[i].Long}var blnSuccessfullySaved;blnSuccessfullySaved=SCORM_RecordInteraction(strID,strResponseLong,blnCorrect,strCorrectResponseLong,strDescription,intWeighting,intLatency,strLearningObjectiveID,dtmTime,SCORM_INTERACTION_TYPE_SEQUENCING,strResponse,strCorrectResponse);return blnSuccessfullySaved}
function SCORM_RecordLikertInteraction(strID,response,blnCorrect,correctResponse,strDescription,intWeighting,intLatency,strLearningObjectiveID,dtmTime){WriteToDebug("In SCORM_RecordLikertInteraction strID="+strID+", response="+response+", blnCorrect="+blnCorrect+", correctResponse="+correctResponse+", strDescription="+strDescription+", intWeighting="+intWeighting+", intLatency="+intLatency+", strLearningObjectiveID="+strLearningObjectiveID+", dtmTime="+dtmTime);var strResponse=null;var strResponseLong=
null;var strCorrectResponse="";var strCorrectResponseLong="";if(response!==null){strResponse=response.Short;strResponseLong=response.Long}if(correctResponse!=null){strCorrectResponse=correctResponse.Short;strCorrectResponseLong=correctResponse.Long}var blnSuccessfullySaved;blnSuccessfullySaved=SCORM_RecordInteraction(strID,strResponseLong,blnCorrect,strCorrectResponseLong,strDescription,intWeighting,intLatency,strLearningObjectiveID,dtmTime,SCORM_INTERACTION_TYPE_LIKERT,strResponse,strCorrectResponse);
return blnSuccessfullySaved}
function SCORM_RecordNumericInteraction(strID,strResponse,blnCorrect,strCorrectResponse,strDescription,intWeighting,intLatency,strLearningObjectiveID,dtmTime){WriteToDebug("In SCORM_RecordNumericInteraction strID="+strID+", strResponse="+strResponse+", blnCorrect="+blnCorrect+", strCorrectResponse="+strCorrectResponse+", strDescription="+strDescription+", intWeighting="+intWeighting+", intLatency="+intLatency+", strLearningObjectiveID="+strLearningObjectiveID+", dtmTime="+dtmTime);if(strCorrectResponse!=
undefined&&strCorrectResponse!=null){if(IsValidDecimalRange(strCorrectResponse))strCorrectResponse=ConvertDecimalRangeToDecimalBasedOnLearnerResponse(strCorrectResponse,strResponse,blnCorrect);if(!IsValidDecimal(strCorrectResponse)){WriteToDebug("Returning False - SCORM_RecordNumericInteraction received invalid correct response (not a decimal), strCorrectResponse="+strCorrectResponse);return false}}return SCORM_RecordInteraction(strID,strResponse,blnCorrect,strCorrectResponse,strDescription,intWeighting,
intLatency,strLearningObjectiveID,dtmTime,SCORM_INTERACTION_TYPE_NUMERIC,strResponse,strCorrectResponse)}
function SCORM_GetEntryMode(){var strEntry;WriteToDebug("In SCORM_GetEntryMode");SCORM_ClearErrorInfo();strEntry=SCORM_CallLMSGetValue("cmi.core.entry");WriteToDebug("strEntry="+strEntry);if(strEntry==SCORM_ENTRY_ABINITIO){WriteToDebug("Returning first time");return ENTRY_FIRST_TIME}else if(strEntry==SCORM_ENTRY_RESUME){WriteToDebug("Returning resume");return ENTRY_RESUME}else if(strEntry==SCORM_ENTRY_NORMAL){WriteToDebug("returning normal");return ENTRY_REVIEW}else{WriteToDebug("ERROR - invalide entry mode");
SCORM_SetErrorInfoManually(SCORM_ERROR_INVALID_ENTRY,"Invalid entry vocab received from LMS","strEntry="+strEntry);return null}}
function SCORM_GetLessonMode(){var strLessonMode;WriteToDebug("In SCORM_GetLessonMode");SCORM_ClearErrorInfo();strLessonMode=SCORM_CallLMSGetValue("cmi.core.lesson_mode");WriteToDebug("strLessonMode="+strLessonMode);if(strLessonMode==SCORM_BROWSE){WriteToDebug("Returning browse");return MODE_BROWSE}else if(strLessonMode==SCORM_NORMAL){WriteToDebug("returning normal");return MODE_NORMAL}else if(strLessonMode==SCORM_REVIEW){WriteToDebug("Returning Review");return MODE_REVIEW}else{WriteToDebug("ERROR - invalid lesson mode");
SCORM_SetErrorInfoManually(SCORM_ERROR_INVALID_LESSON_MODE,"Invalid lesson_mode vocab received from LMS","strLessonMode="+strLessonMode);return null}}
function SCORM_GetTakingForCredit(){var strCredit;WriteToDebug("In SCORM_GetTakingForCredit");SCORM_ClearErrorInfo();strCredit=SCORM_CallLMSGetValue("cmi.core.credit");WriteToDebug("strCredit="+strCredit);if(strCredit=="credit"){WriteToDebug("Returning true");return true}else if(strCredit=="no-credit"){WriteToDebug("Returning false");return false}else{WriteToDebug("ERROR - invalid credit");SCORM_SetErrorInfoManually(SCORM_ERROR_INVALID_CREDIT,"Invalid credit vocab received from LMS","strCredit="+
strCredit);return null}}
function SCORM_SetObjectiveScore(strObjectiveID,intScore,intMaxScore,intMinScore){var intObjectiveIndex;var blnResult;intScore=RoundToPrecision(intScore,7);intMaxScore=RoundToPrecision(intMaxScore,7);intMinScore=RoundToPrecision(intMinScore,7);WriteToDebug("In SCORM_SetObjectiveScore, strObejctiveID="+strObjectiveID+", intScore="+intScore+", intMaxScore="+intMaxScore+", intMinScore="+intMinScore);SCORM_ClearErrorInfo();intObjectiveIndex=SCORM_FindObjectiveIndexFromID(strObjectiveID);WriteToDebug("intObjectiveIndex="+
intObjectiveIndex);blnResult=SCORM_CallLMSSetValue("cmi.objectives."+intObjectiveIndex+".id",strObjectiveID);blnResult=SCORM_CallLMSSetValue("cmi.objectives."+intObjectiveIndex+".score.raw",intScore)&&blnResult;blnResult=SCORM_CallLMSSetValue("cmi.objectives."+intObjectiveIndex+".score.max",intMaxScore)&&blnResult;blnResult=SCORM_CallLMSSetValue("cmi.objectives."+intObjectiveIndex+".score.min",intMinScore)&&blnResult;WriteToDebug("Returning "+blnResult);return blnResult}
function SCORM_SetObjectiveDescription(strObjectiveID,strObjectiveDescription){var intObjectiveIndex;var blnResult;WriteToDebug("In SCORM_SetObjectiveDescription, strObjectiveDescription="+strObjectiveDescription);WriteToDebug("Objective Descriptions are not supported prior to SCORM 2004");SCORM_ClearErrorInfo();blnResult=SCORM_TRUE;WriteToDebug("Returning "+blnResult);return blnResult}
function SCORM_SetObjectiveStatus(strObjectiveID,Lesson_Status){var intObjectiveIndex;var blnResult;var strSCORMStatus="";WriteToDebug("In SCORM_SetObjectiveStatus strObjectiveID="+strObjectiveID+", Lesson_Status="+Lesson_Status);SCORM_ClearErrorInfo();intObjectiveIndex=SCORM_FindObjectiveIndexFromID(strObjectiveID);WriteToDebug("intObjectiveIndex="+intObjectiveIndex);if(Lesson_Status==LESSON_STATUS_PASSED)strSCORMStatus=SCORM_PASSED;else if(Lesson_Status==LESSON_STATUS_FAILED)strSCORMStatus=SCORM_FAILED;
else if(Lesson_Status==LESSON_STATUS_COMPLETED)strSCORMStatus=SCORM_COMPLETED;else if(Lesson_Status==LESSON_STATUS_BROWSED)strSCORMStatus=SCORM_BROWSED;else if(Lesson_Status==LESSON_STATUS_INCOMPLETE)strSCORMStatus=SCORM_INCOMPLETE;else if(Lesson_Status==LESSON_STATUS_NOT_ATTEMPTED)strSCORMStatus=SCORM_NOT_ATTEMPTED;WriteToDebug("strSCORMStatus="+strSCORMStatus);blnResult=SCORM_CallLMSSetValue("cmi.objectives."+intObjectiveIndex+".id",strObjectiveID);blnResult=SCORM_CallLMSSetValue("cmi.objectives."+
intObjectiveIndex+".status",strSCORMStatus)&&blnResult;WriteToDebug("Returning "+blnResult);return blnResult}function SCORM_GetObjectiveScore(strObjectiveID){var intObjectiveIndex;WriteToDebug("In SCORM_GetObjectiveScore, strObejctiveID="+strObjectiveID);SCORM_ClearErrorInfo();intObjectiveIndex=SCORM_FindObjectiveIndexFromID(strObjectiveID);WriteToDebug("intObjectiveIndex="+intObjectiveIndex);return SCORM_CallLMSGetValue("cmi.objectives."+intObjectiveIndex+".score.raw")}
function SCORM_GetObjectiveDescription(strObjectiveID){WriteToDebug("In SCORM_GetObjectiveDescription, strObejctiveID="+strObjectiveID);WriteToDebug("ObjectiveDescription is not supported prior to SCORM 2004");return""}
function SCORM_GetObjectiveStatus(strObjectiveID){var intObjectiveIndex;var strStatus;WriteToDebug("In SCORM_GetObjectiveStatus, strObejctiveID="+strObjectiveID);SCORM_ClearErrorInfo();intObjectiveIndex=SCORM_FindObjectiveIndexFromID(strObjectiveID);WriteToDebug("intObjectiveIndex="+intObjectiveIndex);strStatus=SCORM_CallLMSGetValue("cmi.objectives."+intObjectiveIndex+".status");if(strStatus==SCORM_PASSED){WriteToDebug("returning Passed");return LESSON_STATUS_PASSED}else if(strStatus==SCORM_FAILED){WriteToDebug("Returning Failed");
return LESSON_STATUS_FAILED}else if(strStatus==SCORM_COMPLETED){WriteToDebug("Returning Completed");return LESSON_STATUS_COMPLETED}else if(strStatus==SCORM_BROWSED){WriteToDebug("Returning Browsed");return LESSON_STATUS_BROWSED}else if(strStatus==SCORM_INCOMPLETE){WriteToDebug("Returning Incomplete");return LESSON_STATUS_INCOMPLETE}else if(strStatus==SCORM_NOT_ATTEMPTED||strStatus==""){WriteToDebug("Returning Not Attempted");return LESSON_STATUS_NOT_ATTEMPTED}else{WriteToDebug("ERROR - status not found");
SCORM_SetErrorInfoManually(SCORM_ERROR_INVALID_STATUS,"Invalid objective status received from LMS or initial status not yet recorded for objective","strStatus="+strStatus);return null}}
function SCORM_FindObjectiveIndexFromID(strObjectiveID){var intCount;var i;var strTempID;WriteToDebug("In SCORM_FindObjectiveIndexFromID");intCount=SCORM_CallLMSGetValue("cmi.objectives._count");if(intCount==""){WriteToDebug("Setting intCount=0");return 0}intCount=parseInt(intCount,10);WriteToDebug("intCount="+intCount);for(i=0;i<intCount;i++){WriteToDebug("Checking index "+i);strTempID=SCORM_CallLMSGetValue("cmi.objectives."+i+".id");WriteToDebug("ID="+strTempID);if(strTempID==strObjectiveID){WriteToDebug("Found Matching index");
return i}}WriteToDebug("Did not find match, returning count");return intCount}function SCORM_CreateValidIdentifier(str){return CreateValidIdentifierLegacy(str)}function SCORM_FindInteractionIndexFromID(strInteractionID){WriteToDebug("SCORM_FindInteractionIndexFromID - SCORM does not support interaction retrieval, returning null");return null}
function SCORM_GetInteractionType(strInteractionID){WriteToDebug("SCORM_GetInteractionType - SCORM does not support interaction retrieval, returning empty string");return""}function SCORM_GetInteractionTimestamp(strInteractionID){WriteToDebug("SCORM_GetInteractionTimestamp - SCORM does not support interaction retrieval, returning empty string");return""}
function SCORM_GetInteractionCorrectResponses(strInteractionID){WriteToDebug("SCORM_GetInteractionCorrectResponses - SCORM does not support interaction retrieval, returning empty array");return new Array}function SCORM_GetInteractionWeighting(strInteractionID){WriteToDebug("SCORM_GetInteractionWeighting - SCORM does not support interaction retrieval, returning empty string");return""}
function SCORM_GetInteractionLearnerResponses(strInteractionID){WriteToDebug("SCORM_GetInteractionLearnerResponses - SCORM does not support interaction retrieval, returning empty array");return new Array}function SCORM_GetInteractionResult(strInteractionID){WriteToDebug("SCORM_GetInteractionResult - SCORM does not support interaction retrieval, returning empty string");return""}
function SCORM_GetInteractionLatency(strInteractionID){WriteToDebug("SCORM_GetInteractionDescription - SCORM does not support interaction retrieval, returning empty string");return""}function SCORM_GetInteractionDescription(strInteractionID){WriteToDebug("SCORM_GetInteractionDescription - SCORM does not support interaction retrieval, returning empty string");return""}
function SCORM_CreateDataBucket(strBucketId,intMinSize,intMaxSize){WriteToDebug("SCORM_CreateDataBucket - SCORM 1.1 and 1.2 do not support SSP, returning false");return false}function SCORM_GetDataFromBucket(strBucketId){WriteToDebug("SCORM_GetDataFromBucket - SCORM 1.1 and 1.2 do not support SSP, returning empty string");return""}
function SCORM_PutDataInBucket(strBucketId,strData,blnAppendToEnd){WriteToDebug("SCORM_PutDataInBucket - SCORM 1.1 and 1.2 do not support SSP, returning false");return false}function SCORM_DetectSSPSupport(){WriteToDebug("SCORM_DetectSSPSupport - SCORM 1.1 and 1.2 do not support SSP, returning false");return false}function SCORM_GetBucketInfo(strBucketId){WriteToDebug("AICC_DetectSSPSupport - SCORM 1.1 and 1.2 do not support SSP, returning empty SSPBucketSize");return new SSPBucketSize(0,0)}
function SCORM_SetFailed(){WriteToDebug("In SCORM_SetFailed");SCORM_ClearErrorInfo();return SCORM_CallLMSSetValue("cmi.core.lesson_status",SCORM_FAILED)}function SCORM_SetPassed(){WriteToDebug("In SCORM_SetPassed");SCORM_ClearErrorInfo();return SCORM_CallLMSSetValue("cmi.core.lesson_status",SCORM_PASSED)}function SCORM_SetCompleted(){WriteToDebug("In SCORM_SetCompleted");SCORM_ClearErrorInfo();return SCORM_CallLMSSetValue("cmi.core.lesson_status",SCORM_COMPLETED)}
function SCORM_ResetStatus(){WriteToDebug("In SCORM_ResetStatus");SCORM_ClearErrorInfo();return SCORM_CallLMSSetValue("cmi.core.lesson_status",SCORM_INCOMPLETE)}
function SCORM_GetStatus(){var strStatus;WriteToDebug("In SCORM_GetStatus");SCORM_ClearErrorInfo();strStatus=SCORM_CallLMSGetValue("cmi.core.lesson_status");WriteToDebug("strStatus="+strStatus);if(strStatus==SCORM_PASSED){WriteToDebug("returning Passed");return LESSON_STATUS_PASSED}else if(strStatus==SCORM_FAILED){WriteToDebug("Returning Failed");return LESSON_STATUS_FAILED}else if(strStatus==SCORM_COMPLETED){WriteToDebug("Returning Completed");return LESSON_STATUS_COMPLETED}else if(strStatus==SCORM_BROWSED){WriteToDebug("Returning Browsed");
return LESSON_STATUS_BROWSED}else if(strStatus==SCORM_INCOMPLETE){WriteToDebug("Returning Incomplete");return LESSON_STATUS_INCOMPLETE}else if(strStatus==SCORM_NOT_ATTEMPTED){WriteToDebug("Returning Not Attempted");return LESSON_STATUS_NOT_ATTEMPTED}else{WriteToDebug("ERROR - status not found");SCORM_SetErrorInfoManually(SCORM_ERROR_INVALID_STATUS,"Invalid lesson status received from LMS","strStatus="+strStatus);return null}}
function SCORM_GetProgressMeasure(){WriteToDebug("SCORM_GetProgressMeasure - SCORM 1.1 and 1.2 do not support progress_measure, returning false");return false}function SCORM_SetProgressMeasure(){WriteToDebug("SCORM_SetProgressMeasure - SCORM 1.1 and 1.2 do not support progress_measure, returning false");return false}function SCORM_GetObjectiveProgressMeasure(){WriteToDebug("SCORM_GetObjectiveProgressMeasure - SCORM 1.1 and 1.2 do not support progress_measure, returning false");return false}
function SCORM_SetObjectiveProgressMeasure(){WriteToDebug("SCORM_SetObjectiveProgressMeasure - SCORM 1.1 and 1.2 do not support progress_measure, returning false");return false}
function SCORM_IsContentInBrowseMode(){var strLessonMode;WriteToDebug("In SCORM_IsContentInBrowseMode");strLessonMode=SCORM_CallLMSGetValue("cmi.core.lesson_mode");WriteToDebug("SCORM_IsContentInBrowseMode,  strLessonMode="+strLessonMode);if(strLessonMode==SCORM_BROWSE){WriteToDebug("Returning true");return true}else{WriteToDebug("Returning false");return false}}
function SCORM_TranslateExitTypeToSCORM(strExitType){WriteToDebug("In SCORM_TranslatgeExitTypeToSCORM strExitType-"+strExitType);if(strExitType==EXIT_TYPE_SUSPEND){WriteToDebug("Returning suspend");return SCORM_SUSPEND}else if(strExitType==EXIT_TYPE_UNLOAD){WriteToDebug("Returning Exit");return SCORM_NORMAL_EXIT}else if(strExitType==EXIT_TYPE_FINISH){WriteToDebug("Returning Logout");return SCORM_NORMAL_EXIT}else if(strExitType==EXIT_TYPE_TIMEOUT){WriteToDebug("Returning Timout");return SCORM_TIMEOUT}}
function SCORM_GetCompletionStatus(){WriteToDebug("In SCORM_GetCompletionStatus");if(SCORM_IsContentInBrowseMode()){WriteToDebug("Returning browsed");return SCORM_BROWSED}else{WriteToDebug("Returning Completed");return SCORM_COMPLETED}}function SCORM_SetNavigationRequest(strNavRequest){WriteToDebug("SCORM_GetNavigationRequest - SCORM 1.1 and 1.2 do not support navigation requests, returning false");return false}
function SCORM_GetNavigationRequest(){WriteToDebug("SCORM_GetNavigationRequest - SCORM 1.1 and 1.2 do not support navigation requests, returning false");return false}
function SCORM_CallLMSInitialize(){var strResult;WriteToDebug("In SCORM_CallLMSInitialize");SCORM_objAPI=SCORM_GrabAPI();WriteToDebug("Calling LMSInitialize");strResult=SCORM_objAPI.LMSInitialize("");strResult=strResult+"";WriteToDebug("strResult="+strResult);if(strResult==SCORM_FALSE){WriteToDebug("Detected failed call to initialize");SCORM_SetErrorInfo();WriteToDebug("Error calling LMSInitialize:");WriteToDebug("              intSCORMError="+intSCORMError);WriteToDebug("              SCORMErrorString="+
strSCORMErrorString);WriteToDebug("              Diagnostic="+strSCORMErrorDiagnostic);return false}WriteToDebug("Returning true");return true}
function SCORM_CallLMSSetValue(strElement,strValue){var strResult;WriteToDebug("SCORM_CallLMSSetValue strElement="+strElement+", strValue="+strValue);if(blnReviewModeSoReadOnly===true){WriteToDebug("Mode is Review and configuration setting dictates this should be read only so exiting.");return true}SCORM_objAPI=SCORM_GrabAPI();WriteToDebug("Calling LMSSetValue");strElement=strElement+"";strValue=strValue+"";strResult=SCORM_objAPI.LMSSetValue(strElement,strValue);strResult=strResult+"";WriteToDebug("strResult="+
strResult);if(strResult==SCORM_FALSE){WriteToDebug("Detected Failed call to LMSSetvalue");SCORM_SetErrorInfo();WriteToDebug("Error calling LMSSetValue:");WriteToDebug("              strElement="+strElement);WriteToDebug("              strValue="+strValue);WriteToDebug("              intSCORMError="+intSCORMError);WriteToDebug("              SCORMErrorString="+strSCORMErrorString);WriteToDebug("              Diagnostic="+strSCORMErrorDiagnostic);return false}WriteToDebug("Returning true");return true}
function SCORM_CallLMSGetValue(strElement){var strResult;WriteToDebug("In SCORM_CallLMSGetValue strElement="+strElement);SCORM_objAPI=SCORM_GrabAPI();WriteToDebug("Call LMSGetValue");strElement=strElement+"";strResult=SCORM_objAPI.LMSGetValue(strElement)+"";WriteToDebug("strResult="+strResult);intSCORMError=SCORM_objAPI.LMSGetLastError();intSCORMError=intSCORMError+"";WriteToDebug("intSCORMError="+intSCORMError);if(intSCORMError!=SCORM_NO_ERROR){WriteToDebug("Detected failed called to LMSGetValue");
SCORM_SetErrorInfo();WriteToDebug("Error calling LMSGetValue:");WriteToDebug("              strElement="+strElement);WriteToDebug("              intSCORMError="+intSCORMError);WriteToDebug("              SCORMErrorString="+strSCORMErrorString);WriteToDebug("              Diagnostic="+strSCORMErrorDiagnostic)}WriteToDebug("Returning "+strResult);return strResult}
function SCORM_CallLMSCommit(){var strResult;WriteToDebug("In SCORM_CallLMSCommit");SCORM_objAPI=SCORM_GrabAPI();WriteToDebug("Calling LMSCommit");strResult=SCORM_objAPI.LMSCommit("");strResult=strResult+"";WriteToDebug("strResult="+strResult);if(strResult==SCORM_FALSE){WriteToDebug("Detected failed call to LMSCommit");SCORM_SetErrorInfo();WriteToDebug("Error calling LMSCommit:");WriteToDebug("              intSCORMError="+intSCORMError);WriteToDebug("              SCORMErrorString="+strSCORMErrorString);
WriteToDebug("              Diagnostic="+strSCORMErrorDiagnostic);return false}WriteToDebug("Returning true");return true}
function SCORM_CallLMSFinish(){var strResult;WriteToDebug("In SCORM_CallLMSFinish");SCORM_objAPI=SCORM_GrabAPI();WriteToDebug("Calling LMS Finish");strResult=SCORM_objAPI.LMSFinish("");strResult=strResult+"";WriteToDebug("strResult="+strResult);if(strResult==SCORM_FALSE){WriteToDebug("Detected failed call to LMSFinish");SCORM_SetErrorInfo();WriteToDebug("Error calling LMSFinish:");WriteToDebug("              intSCORMError="+intSCORMError);WriteToDebug("              SCORMErrorString="+strSCORMErrorString);
WriteToDebug("              Diagnostic="+strSCORMErrorDiagnostic);return false}WriteToDebug("Returning True");return true}function SCORM_ClearErrorInfo(){WriteToDebug("In SCORM_ClearErrorInfo");intSCORMError=SCORM_NO_ERROR;strSCORMErrorString="";strSCORMErrorDiagnostic=""}
function SCORM_SetErrorInfo(){WriteToDebug("In SCORM_SetErrorInfo");intSCORMError=SCORM_objAPI.LMSGetLastError();strSCORMErrorString=SCORM_objAPI.LMSGetErrorString(intSCORMError);strSCORMErrorDiagnostic=SCORM_objAPI.LMSGetDiagnostic("");intSCORMError=intSCORMError+"";strSCORMErrorString=strSCORMErrorString+"";strSCORMErrorDiagnostic=strSCORMErrorDiagnostic+"";WriteToDebug("intSCORMError="+intSCORMError);WriteToDebug("strSCORMErrorString="+strSCORMErrorString);WriteToDebug("strSCORMErrorDiagnostic="+
strSCORMErrorDiagnostic)}function SCORM_SetErrorInfoManually(intNum,strString,strDiagnostic){WriteToDebug("In SCORM_SetErrorInfoManually");WriteToDebug("ERROR-Num="+intNum);WriteToDebug("      String="+strString);WriteToDebug("      Diag="+strDiagnostic);intSCORMError=intNum;strSCORMErrorString=strString;strSCORMErrorDiagnostic=strDiagnostic}
function SCORM_GetLastError(){WriteToDebug("In SCORM_GetLastError");if(intSCORMError==SCORM_NO_ERROR){WriteToDebug("Returning No Error");return NO_ERROR}else{WriteToDebug("Returning "+intSCORMError);return intSCORMError}}function SCORM_GetLastErrorDesc(){WriteToDebug("In SCORM_GetLastErrorDesc, "+strSCORMErrorString+"\n"+strSCORMErrorDiagnostic);return strSCORMErrorString+"\n"+strSCORMErrorDiagnostic}
function SCORM_GrabAPI(){WriteToDebug("In SCORM_GrabAPI");if(typeof SCORM_objAPI=="undefined"||SCORM_objAPI==null){WriteToDebug("Searching with improved ADL algorithm");SCORM_objAPI=SCORM_GetAPI()}if(typeof SCORM_objAPI=="undefined"||SCORM_objAPI==null)SCORM_objAPI=SCORM_SearchForAPI(window);WriteToDebug("SCORM_GrabAPI, returning");return SCORM_objAPI}
function SCORM_SearchForAPI(wndLookIn){WriteToDebug("SCORM_SearchForAPI");var objAPITemp=null;var strDebugID="";strDebugID="Name="+wndLookIn.name+", href="+wndLookIn.location.href;objAPITemp=wndLookIn.API;if(SCORM_APIFound(objAPITemp)){WriteToDebug("Found API in this window - "+strDebugID);return objAPITemp}if(SCORM_WindowHasParent(wndLookIn)){WriteToDebug("Searching Parent - "+strDebugID);objAPITemp=SCORM_SearchForAPI(wndLookIn.parent)}if(SCORM_APIFound(objAPITemp)){WriteToDebug("Found API in a parent - "+
strDebugID);return objAPITemp}if(SCORM_WindowHasOpener(wndLookIn)){WriteToDebug("Searching Opener - "+strDebugID);objAPITemp=SCORM_SearchForAPI(wndLookIn.opener)}if(SCORM_APIFound(objAPITemp)){WriteToDebug("Found API in an opener - "+strDebugID);return objAPITemp}WriteToDebug("Looking in children - "+strDebugID);objAPITemp=SCORM_LookInChildren(wndLookIn);if(SCORM_APIFound(objAPITemp)){WriteToDebug("Found API in Children - "+strDebugID);return objAPITemp}WriteToDebug("Didn't find API in this window - "+
strDebugID);return null}
function SCORM_LookInChildren(wnd){WriteToDebug("SCORM_LookInChildren");var objAPITemp=null;var strDebugID="";strDebugID="Name="+wnd.name+", href="+wnd.location.href;for(var i=0;i<wnd.frames.length;i++){WriteToDebug("Looking in child frame "+i);objAPITemp=wnd.frames[i].API;if(SCORM_APIFound(objAPITemp)){WriteToDebug("Found API in child frame of "+strDebugID);return objAPITemp}WriteToDebug("Looking in this child's children "+strDebugID);objAPITemp=SCORM_LookInChildren(wnd.frames[i]);if(SCORM_APIFound(objAPITemp)){WriteToDebug("API found in this child's children "+
strDebugID);return objAPITemp}}return null}function SCORM_WindowHasOpener(wnd){WriteToDebug("In SCORM_WindowHasOpener");if(wnd.opener!=null&&wnd.opener!=wnd&&typeof wnd.opener!="undefined"){WriteToDebug("Window Does Have Opener");return true}else{WriteToDebug("Window Does Not Have Opener");return false}}
function SCORM_WindowHasParent(wnd){WriteToDebug("In SCORM_WindowHasParent");if(wnd.parent!=null&&wnd.parent!=wnd&&typeof wnd.parent!="undefined"){WriteToDebug("Window Does Have Parent");return true}else{WriteToDebug("Window Does Not Have Parent");return false}}function SCORM_APIFound(obj){WriteToDebug("In SCORM_APIFound");if(obj==null||typeof obj=="undefined"){WriteToDebug("API NOT Found");return false}else{WriteToDebug("API Found");return true}}
function SCORM_ScanParentsForApi(win){WriteToDebug("In SCORM_ScanParentsForApi, win="+win.location);var MAX_PARENTS_TO_SEARCH=500;var nParentsSearched=0;while((win.API==null||win.API===undefined)&&win.parent!=null&&win.parent!=win&&nParentsSearched<=MAX_PARENTS_TO_SEARCH){nParentsSearched++;win=win.parent}return win.API}
function SCORM_GetAPI(){WriteToDebug("In SCORM_GetAPI");var API=null;if(window.parent!=null&&window.parent!=window){WriteToDebug("SCORM_GetAPI, searching parent");API=SCORM_ScanParentsForApi(window.parent)}if(API==null&&window.top.opener!=null){WriteToDebug("SCORM_GetAPI, searching opener");API=SCORM_ScanParentsForApi(window.top.opener)}return API}var STANDARD="AICC";var blnDirtyAICCData=false;var blnCommitSavedData=false;var intAICCErrorNum=NO_ERROR;var strAICCErrorDesc="";
var aryAICCFoundItems=new Array;var blnUseLongInteractionResultValues=true;var blnReviewModeSoReadOnly=false;var AICC_LMS_Version="";var AICC_Student_ID="";var AICC_Student_Name="";var AICC_Lesson_Location="";var AICC_Score="";var AICC_Credit="";var AICC_Lesson_Status="";var AICC_Time="";var AICC_Mastery_Score="";var AICC_Lesson_Mode="";var AICC_Max_Time_Allowed="";var AICC_Time_Limit_Action="";var AICC_Audio="";var AICC_Speed="";var AICC_Language="";var AICC_Text="";var AICC_Launch_Data="";
var AICC_Data_Chunk="";var AICC_Comments="";var AICC_Objectives=null;var AICC_CourseID="";var AICC_fltScoreRaw="";var AICC_fltScoreMax="";var AICC_fltScoreMin="";var AICC_blnCredit=true;var AICC_strLessonMode=MODE_NORMAL;var AICC_intPreviouslyAccumulatedMilliseconds=0;var AICC_intMaxTimeAllowedMilliseconds=MAX_CMI_TIME;var AICC_blnExitOnTimeout=false;var AICC_blnShowMessageOnTimeout=true;var AICC_TextPreference=PREFERENCE_DEFAULT;var AICC_Status=LESSON_STATUS_NOT_ATTEMPTED;var AICC_Entry=AICC_ENTRY_FLAG_DEFAULT;
var AICC_AudioPlayPreference=PREFERENCE_DEFAULT;var AICC_intAudioVolume=100;var AICC_intPercentOfMaxSpeed=100;var AICC_intSessionTimeMilliseconds=0;var AICC_aryObjectivesRead=new Array;var AICC_aryObjectivesWrite=new Array;var AICC_aryCommentsFromLearner=new Array;var AICC_aryInteractions=new Array;var AICC_OBJ_ARRAY_ID=0;var AICC_OBJ_ARRAY_SCORE=1;var AICC_OBJ_ARRAY_STATUS=2;var AICC_INTERACTIONS_ID=0;var AICC_INTERACTIONS_RESPONSE=1;var AICC_INTERACTIONS_CORRECT=2;
var AICC_INTERACTIONS_CORRECT_RESPONSE=3;var AICC_INTERACTIONS_TIME_STAMP=4;var AICC_INTERACTIONS_TYPE=5;var AICC_INTERACTIONS_WEIGHTING=6;var AICC_INTERACTIONS_LATENCY=7;var AICC_INTERACTIONS_RESPONSE_LONG=8;var AICC_INTERACTIONS_CORRECT_RESPONSE_LONG=9;var AICC_INTERACTION_TYPE_TRUE_FALSE="T";var AICC_INTERACTION_TYPE_CHOICE="C";var AICC_INTERACTION_TYPE_FILL_IN="F";var AICC_INTERACTION_TYPE_MATCHING="M";var AICC_INTERACTION_TYPE_PERFORMANCE="P";var AICC_INTERACTION_TYPE_SEQUENCING="S";
var AICC_INTERACTION_TYPE_LIKERT="L";var AICC_INTERACTION_TYPE_NUMERIC="N";var AICC_RESULT_CORRECT="C";var AICC_RESULT_WRONG="W";var AICC_RESULT_UNANTICIPATED="U";var AICC_RESULT_NEUTRAL="N";var AICC_NO_ERROR="0";var AICC_ERROR_INVALID_PREFERENCE="-1";var AICC_ERROR_INVALID_STATUS="-2";var AICC_ERROR_INVALID_SPEED="-3";var AICC_ERROR_INVALID_TIMESPAN="-4";var AICC_ERROR_INVALID_TIME_LIMIT_ACTION="-5";var AICC_ERROR_INVALID_DECIMAL="-6";var AICC_ERROR_INVALID_CREDIT="-7";
var AICC_ERROR_INVALID_LESSON_MODE="-8";var AICC_ERROR_INVALID_ENTRY="-9";var blnReviewModeSoReadOnly=false;function AICC_Initialize(){WriteToDebug("In AICC_Initialize");window.AICCComm.MakeGetParamRequest();return}
function AICC_InitializeExecuted(){WriteToDebug("In AICC_InitializeExecuted");if(AICC_GetLessonMode()!=MODE_REVIEW){if(AICC_GetStatus()==LESSON_STATUS_NOT_ATTEMPTED){WriteToDebug("Setting Status to Incomplete");AICC_Status=LESSON_STATUS_INCOMPLETE}}else if(!(typeof REVIEW_MODE_IS_READ_ONLY=="undefined")&&REVIEW_MODE_IS_READ_ONLY===true)blnReviewModeSoReadOnly=true}
function AICC_Finish(strExitType,blnStatusWasSet){WriteToDebug("In AICC_Finish, strExitType="+strExitType+", blnStatusWasSet="+blnStatusWasSet);if(!blnStatusWasSet)if(strExitType==EXIT_TYPE_FINISH){WriteToDebug("Setting status to complete");AICC_Status=LESSON_STATUS_COMPLETED}else if(AICC_Status!=LESSON_STATUS_COMPLETED){WriteToDebug("Setting status to incomplete");AICC_Status=LESSON_STATUS_INCOMPLETE}AICC_CommitData();if(blnCommitSavedData==true)KillTime();window.AICCComm.MakeExitAURequest();return true}
function AICC_CommitData(){var strAICCData;WriteToDebug("In AICC_CommitData");if(blnReviewModeSoReadOnly===true){WriteToDebug("Mode is Review and configuration setting dictates this should be read only so exiting.");return true}blnCommitSavedData=false;if(IsThereDirtyAICCData()){blnCommitSavedData=true;WriteToDebug("Found Dirty Data");strAICCData=FormAICCPostData();window.AICCComm.MakePutParamRequest(strAICCData);if(AICC_aryInteractions.length>0){WriteToDebug("Saving Interactions");KillTime();AICC_SendInteractions()}ClearDirtyAICCData()}return true}
function KillTime(){WriteToDebug("In KillTime");if(USE_AICC_KILL_TIME===false){WriteToDebug("Configuration disallows use of KillTime, exiting");return}var start=new Date;if(window.AICCComm.blnCanUseXMLHTTP==false)if(window.AICCComm.blnXMLHTTPIsAvailable==true){var numBlankRequests=3;for(var i=0;i<numBlankRequests;i++)window.AICCComm.GetBlankHtmlPage(i)}else{window.NothingFrame.document.open();var numLoops=1E3;for(var i=0;i<numLoops;i++)window.NothingFrame.document.write("waiting");window.NothingFrame.document.close()}var end=
new Date;WriteToDebug("Killed "+(end-start)+"milliseconds.")}function AICC_SendInteractions(){WriteToDebug("In AICC_SendInteractions.");if(blnReviewModeSoReadOnly===true){WriteToDebug("Mode is Review and configuration setting dictates this should be read only so exiting.");return true}var strAICCData=FormAICCInteractionsData();window.AICCComm.MakePutInteractionsRequest(strAICCData);AICC_aryInteractions=new Array}
function AICC_GetStudentID(){WriteToDebug("In AICC_GetStudentID, Returning "+AICC_Student_ID);return AICC_Student_ID}function AICC_GetStudentName(){WriteToDebug("In AICC_GetStudentName, Returning "+AICC_Student_Name);return AICC_Student_Name}function AICC_GetBookmark(){WriteToDebug("In AICC_GetBookmark, Returning "+AICC_Lesson_Location);return AICC_Lesson_Location}
function AICC_SetBookmark(strBookmark){WriteToDebug("In AICC_SetBookmark, strBookmark="+strBookmark);SetDirtyAICCData();AICC_Lesson_Location=strBookmark;return true}function AICC_GetDataChunk(){WriteToDebug("In AICC_GetDataChunk, Returning "+AICC_Data_Chunk);return AICC_Data_Chunk}
function AICC_SetDataChunk(strData){WriteToDebug("In AICC_SetDataChunk, strData="+strData);if(USE_STRICT_SUSPEND_DATA_LIMITS==true)if(strData.length>4096){WriteToDebug("SCORM_SetDataChunk - suspend_data too large (4096 character limit for AICC)");return false}else{SetDirtyAICCData();AICC_Data_Chunk=strData;return true}else{SetDirtyAICCData();AICC_Data_Chunk=strData;return true}}
function AICC_GetLaunchData(){WriteToDebug("In AICC_GetLaunchData, Returning "+AICC_Launch_Data);return AICC_Launch_Data}function AICC_GetComments(){WriteToDebug("In AICC_GetComments, Returning "+AICC_aryCommentsFromLearner.join(" | "));return AICC_aryCommentsFromLearner.join(" | ")}
function AICC_WriteComment(strComment){WriteToDebug("In AICC_WriteComment, strComment="+strComment);var intNextIndex;if(strComment.search(/ \| /)==0)strComment=strComment.substr(3);strComment.replace(/\|\|/g,"|");intNextIndex=AICC_aryCommentsFromLearner.length;WriteToDebug("Adding comment to array");AICC_aryCommentsFromLearner[intNextIndex]=strComment;SetDirtyAICCData();return true}
function AICC_GetLMSComments(){WriteToDebug("In AICC_GetLMSComments, Returning "+AICC_Comments);return AICC_Comments}function AICC_GetAudioPlayPreference(){WriteToDebug("In AICC_GetAudioPlayPreference, Returning "+AICC_AudioPlayPreference);return AICC_AudioPlayPreference}function AICC_GetAudioVolumePreference(){WriteToDebug("In AICC_GetAudioVolumePreference, Returning "+AICC_intAudioVolume);return AICC_intAudioVolume}
function AICC_SetAudioPreference(PlayPreference,intPercentOfMaxVolume){WriteToDebug("In AICC_SetAudioPreference, Returning true");AICC_AudioPlayPreference=PlayPreference;AICC_intAudioVolume=intPercentOfMaxVolume;SetDirtyAICCData();return true}function AICC_SetLanguagePreference(strLanguage){WriteToDebug("In AICC_SetLanguagePreference, Returning true");SetDirtyAICCData();AICC_Language=strLanguage;return true}
function AICC_GetLanguagePreference(){WriteToDebug("In AICC_GetLanguagePreference, Returning "+AICC_Language);return AICC_Language}function AICC_SetSpeedPreference(intPercentOfMax){WriteToDebug("In AICC_SetSpeedPreference, Returning true");AICC_intPercentOfMaxSpeed=intPercentOfMax;SetDirtyAICCData();return true}function AICC_GetSpeedPreference(){WriteToDebug("In AICC_GetSpeedPreference, Returning "+AICC_intPercentOfMaxSpeed);return AICC_intPercentOfMaxSpeed}
function AICC_SetTextPreference(intPreference){WriteToDebug("In AICC_SetTextPreference, Returning true");AICC_TextPreference=intPreference;SetDirtyAICCData();return true}function AICC_GetTextPreference(){WriteToDebug("In AICC_GetTextPreference, Returning "+AICC_TextPreference);return AICC_TextPreference}
function AICC_GetPreviouslyAccumulatedTime(){WriteToDebug("In AICC_GetPreviouslyAccumulatedTime, Returning "+AICC_intPreviouslyAccumulatedMilliseconds);return AICC_intPreviouslyAccumulatedMilliseconds}function AICC_SaveTime(intMilliSeconds){WriteToDebug("In intMilliSeconds, Returning true");AICC_intSessionTimeMilliseconds=intMilliSeconds;SetDirtyAICCData();return true}
function AICC_GetMaxTimeAllowed(){WriteToDebug("In AICC_GetMaxTimeAllowed, Returning "+AICC_intMaxTimeAllowedMilliseconds);return AICC_intMaxTimeAllowedMilliseconds}function AICC_DisplayMessageOnTimeout(){WriteToDebug("In AICC_DisplayMessageOnTimeout, Returning "+AICC_blnShowMessageOnTimeout);return AICC_blnShowMessageOnTimeout}function AICC_ExitOnTimeout(){WriteToDebug("In AICC_ExitOnTimeout, Returning "+AICC_blnExitOnTimeout);return AICC_blnExitOnTimeout}
function AICC_GetPassingScore(){WriteToDebug("In AICC_GetPassingScore, Returning "+AICC_Mastery_Score);return AICC_Mastery_Score}function AICC_GetScore(){WriteToDebug("In AICC_GetScore, Returning "+AICC_fltScoreRaw);return AICC_fltScoreRaw}
function AICC_SetScore(fltScore,fltMaxScore,fltMinScore){WriteToDebug("In AICC_SetScore, fltScore="+fltScore+", fltMaxScore="+fltMaxScore+", fltMinScore="+fltMinScore);AICC_fltScoreRaw=fltScore;AICC_fltScoreMax=fltMaxScore;AICC_fltScoreMin=fltMinScore;SetDirtyAICCData();return true}
function AICC_RecordTrueFalseInteraction(strID,blnResponse,blnCorrect,blnCorrectResponse,strDescription,intWeighting,intLatency,strLearningObjectiveID,dtmTime){WriteToDebug("In AICC_RecordTrueFalseInteraction strID="+strID+", blnResponse="+blnResponse+", blnCorrect="+blnCorrect+", blnCorrectResponse="+blnCorrectResponse+", strDescription="+strDescription+", intWeighting="+intWeighting+", intLatency="+intLatency+", strLearningObjectiveID="+strLearningObjectiveID+", dtmTime="+dtmTime);var intTotalInteractions;
var aryData=new Array(10);intTotalInteractions=AICC_aryInteractions.length;if(intWeighting==null||intWeighting==undefined)intWeighting="";if(intLatency==null||intLatency==undefined)intLatency="";if(blnCorrect==null||blnCorrect==undefined)blnCorrect="";var strResponse="";var strCorrectResponse="";if(blnResponse!==null)if(blnResponse)strResponse="t";else strResponse="f";if(blnCorrectResponse==true)strCorrectResponse="t";else if(blnCorrectResponse==false)strCorrectResponse="f";aryData[AICC_INTERACTIONS_ID]=
strID;aryData[AICC_INTERACTIONS_RESPONSE]=strResponse;aryData[AICC_INTERACTIONS_CORRECT]=blnCorrect;aryData[AICC_INTERACTIONS_CORRECT_RESPONSE]=strCorrectResponse;aryData[AICC_INTERACTIONS_TIME_STAMP]=dtmTime;aryData[AICC_INTERACTIONS_TYPE]=AICC_INTERACTION_TYPE_TRUE_FALSE;aryData[AICC_INTERACTIONS_WEIGHTING]=intWeighting;aryData[AICC_INTERACTIONS_LATENCY]=intLatency;aryData[AICC_INTERACTIONS_RESPONSE_LONG]=strResponse;aryData[AICC_INTERACTIONS_CORRECT_RESPONSE_LONG]=strCorrectResponse;AICC_aryInteractions[intTotalInteractions]=
aryData;WriteToDebug("Added to interactions array, index="+intTotalInteractions);SetDirtyAICCData();return true}
function AICC_RecordMultipleChoiceInteraction(strID,aryResponse,blnCorrect,aryCorrectResponse,strDescription,intWeighting,intLatency,strLearningObjectiveID,dtmTime){WriteToDebug("In AICC_RecordMultipleChoiceInteraction strID="+strID+", aryResponse="+aryResponse+", blnCorrect="+blnCorrect+", aryCorrectResponse="+aryCorrectResponse+", strDescription="+strDescription+", intWeighting="+intWeighting+", intLatency="+intLatency+", strLearningObjectiveID="+strLearningObjectiveID+", dtmTime="+dtmTime);var intTotalInteractions;
var aryData=new Array(10);intTotalInteractions=AICC_aryInteractions.length;if(intWeighting==null||intWeighting==undefined)intWeighting="";if(intLatency==null||intLatency==undefined)intLatency="";if(blnCorrect==null||blnCorrect==undefined)blnCorrect="";var strResponse="";var strResponseLong="";var strCorrectResponse="";var strCorrectResponseLong="";if(aryResponse!==null)for(var i=0;i<aryResponse.length;i++){if(strResponse.length>0)strResponse+=",";if(strResponseLong.length>0)strResponseLong+=",";strResponse+=
aryResponse[i].Short.replace(",","");strResponseLong+=aryResponse[i].Long.replace(",","")}for(var i=0;i<aryCorrectResponse.length;i++){if(strCorrectResponse.length>0)strCorrectResponse+=",";if(strCorrectResponseLong.length>0)strCorrectResponseLong+=",";strCorrectResponse+=aryCorrectResponse[i].Short.replace(",","");strCorrectResponseLong+=aryCorrectResponse[i].Long.replace(",","")}aryData[AICC_INTERACTIONS_ID]=strID;aryData[AICC_INTERACTIONS_RESPONSE]=strResponse;aryData[AICC_INTERACTIONS_CORRECT]=
blnCorrect;aryData[AICC_INTERACTIONS_CORRECT_RESPONSE]=strCorrectResponse;aryData[AICC_INTERACTIONS_TIME_STAMP]=dtmTime;aryData[AICC_INTERACTIONS_TYPE]=AICC_INTERACTION_TYPE_CHOICE;aryData[AICC_INTERACTIONS_WEIGHTING]=intWeighting;aryData[AICC_INTERACTIONS_LATENCY]=intLatency;aryData[AICC_INTERACTIONS_RESPONSE_LONG]=strResponseLong;aryData[AICC_INTERACTIONS_CORRECT_RESPONSE_LONG]=strCorrectResponseLong;AICC_aryInteractions[intTotalInteractions]=aryData;WriteToDebug("Added to interactions array, index="+
intTotalInteractions);SetDirtyAICCData();return true}
function AICC_RecordFillInInteraction(strID,strResponse,blnCorrect,strCorrectResponse,strDescription,intWeighting,intLatency,strLearningObjectiveID,dtmTime){WriteToDebug("In AICC_RecordFillInInteraction strID="+strID+", strResponse="+strResponse+", blnCorrect="+blnCorrect+", strCorrectResponse="+strCorrectResponse+", strDescription="+strDescription+", intWeighting="+intWeighting+", intLatency="+intLatency+", strLearningObjectiveID="+strLearningObjectiveID+", dtmTime="+dtmTime);var intTotalInteractions;
var aryData=new Array(10);intTotalInteractions=AICC_aryInteractions.length;if(intWeighting==null||intWeighting==undefined)intWeighting="";if(intLatency==null||intLatency==undefined)intLatency="";if(blnCorrect==null||blnCorrect==undefined)blnCorrect="";if(strResponse===null)strResponse="";if(strCorrectResponse==null||strCorrectResponse==undefined)strCorrectResponse="";strResponse=new String(strResponse);if(strResponse.length>255)strResponse=strResponse.substr(0,255);strCorrectResponse=new String(strCorrectResponse);
if(strCorrectResponse.length>255)strCorrectResponse=strCorrectResponse.substr(0,255);aryData[AICC_INTERACTIONS_ID]=strID;aryData[AICC_INTERACTIONS_RESPONSE]=strResponse;aryData[AICC_INTERACTIONS_CORRECT]=blnCorrect;aryData[AICC_INTERACTIONS_CORRECT_RESPONSE]=strCorrectResponse;aryData[AICC_INTERACTIONS_TIME_STAMP]=dtmTime;aryData[AICC_INTERACTIONS_TYPE]=AICC_INTERACTION_TYPE_FILL_IN;aryData[AICC_INTERACTIONS_WEIGHTING]=intWeighting;aryData[AICC_INTERACTIONS_LATENCY]=intLatency;aryData[AICC_INTERACTIONS_RESPONSE_LONG]=
strResponse;aryData[AICC_INTERACTIONS_CORRECT_RESPONSE_LONG]=strCorrectResponse;AICC_aryInteractions[intTotalInteractions]=aryData;WriteToDebug("Added to interactions array, index="+intTotalInteractions);SetDirtyAICCData();return true}
function AICC_RecordMatchingInteraction(strID,aryResponse,blnCorrect,aryCorrectResponse,strDescription,intWeighting,intLatency,strLearningObjectiveID,dtmTime){WriteToDebug("In AICC_RecordMatchingInteraction strID="+strID+", aryResponse="+aryResponse+", blnCorrect="+blnCorrect+", aryCorrectResponse="+aryCorrectResponse+", strDescription="+strDescription+", intWeighting="+intWeighting+", intLatency="+intLatency+", strLearningObjectiveID="+strLearningObjectiveID+", dtmTime="+dtmTime);var intTotalInteractions;
var aryData=new Array(10);intTotalInteractions=AICC_aryInteractions.length;if(intWeighting==null||intWeighting==undefined)intWeighting="";if(intLatency==null||intLatency==undefined)intLatency="";if(blnCorrect==null||blnCorrect==undefined)blnCorrect="";var strResponse="";var strResponseLong="";var strCorrectResponse="";var strCorrectResponseLong="";if(aryResponse!==null)for(var i=0;i<aryResponse.length;i++){if(strResponse.length>0)strResponse+=",";if(strResponseLong.length>0)strResponseLong+=",";strResponse+=
aryResponse[i].Source.Short.replace(",","").replace(".","")+"."+aryResponse[i].Target.Short.replace(",","").replace(".","");strResponseLong+=aryResponse[i].Source.Long.replace(",","").replace(".","")+"."+aryResponse[i].Target.Long.replace(",","").replace(".","")}for(var i=0;i<aryCorrectResponse.length;i++){if(strCorrectResponse.length>0)strCorrectResponse+=",";if(strCorrectResponseLong.length>0)strCorrectResponseLong+=",";if(aryCorrectResponse[i].Source.Short!=""&&aryCorrectResponse[i].Source.Long!=
""){strCorrectResponse+=aryCorrectResponse[i].Source.Short.replace(",","").replace(".","")+"."+aryCorrectResponse[i].Target.Short.replace(",","").replace(".","");strCorrectResponseLong+=aryCorrectResponse[i].Source.Long.replace(",","").replace(".","")+"."+aryCorrectResponse[i].Target.Long.replace(",","").replace(".","")}}aryData[AICC_INTERACTIONS_ID]=strID;aryData[AICC_INTERACTIONS_RESPONSE]=strResponse;aryData[AICC_INTERACTIONS_CORRECT]=blnCorrect;aryData[AICC_INTERACTIONS_CORRECT_RESPONSE]=strCorrectResponse;
aryData[AICC_INTERACTIONS_TIME_STAMP]=dtmTime;aryData[AICC_INTERACTIONS_TYPE]=AICC_INTERACTION_TYPE_MATCHING;aryData[AICC_INTERACTIONS_WEIGHTING]=intWeighting;aryData[AICC_INTERACTIONS_LATENCY]=intLatency;aryData[AICC_INTERACTIONS_RESPONSE_LONG]=strResponseLong;aryData[AICC_INTERACTIONS_CORRECT_RESPONSE_LONG]=strCorrectResponseLong;AICC_aryInteractions[intTotalInteractions]=aryData;WriteToDebug("Added to interactions array, index="+intTotalInteractions);SetDirtyAICCData();return true}
function AICC_RecordPerformanceInteraction(strID,strResponse,blnCorrect,strCorrectResponse,strDescription,intWeighting,intLatency,strLearningObjectiveID,dtmTime){WriteToDebug("In AICC_RecordPerformanceInteraction strID="+strID+", strResponse="+strResponse+", blnCorrect="+blnCorrect+", strCorrectResponse="+strCorrectResponse+", strDescription="+strDescription+", intWeighting="+intWeighting+", intLatency="+intLatency+", strLearningObjectiveID="+strLearningObjectiveID+", dtmTime="+dtmTime);var intTotalInteractions;
var aryData=new Array(10);intTotalInteractions=AICC_aryInteractions.length;if(intWeighting==null||intWeighting==undefined)intWeighting="";if(intLatency==null||intLatency==undefined)intLatency="";if(blnCorrect==null||blnCorrect==undefined)blnCorrect="";if(strResponse===null)strResponse="";if(strCorrectResponse==null||strCorrectResponse==undefined)strCorrectResponse="";strResponse=new String(strResponse);if(strResponse.length>255)strResponse=strResponse.substr(0,255);strCorrectResponse=new String(strCorrectResponse);
if(strCorrectResponse.length>255)strCorrectResponse=strCorrectResponse.substr(0,255);aryData[AICC_INTERACTIONS_ID]=strID;aryData[AICC_INTERACTIONS_RESPONSE]=strResponse;aryData[AICC_INTERACTIONS_CORRECT]=blnCorrect;aryData[AICC_INTERACTIONS_CORRECT_RESPONSE]=strCorrectResponse;aryData[AICC_INTERACTIONS_TIME_STAMP]=dtmTime;aryData[AICC_INTERACTIONS_TYPE]=AICC_INTERACTION_TYPE_PERFORMANCE;aryData[AICC_INTERACTIONS_WEIGHTING]=intWeighting;aryData[AICC_INTERACTIONS_LATENCY]=intLatency;aryData[AICC_INTERACTIONS_RESPONSE_LONG]=
strResponse;aryData[AICC_INTERACTIONS_CORRECT_RESPONSE_LONG]=strCorrectResponse;AICC_aryInteractions[intTotalInteractions]=aryData;WriteToDebug("Added to interactions array, index="+intTotalInteractions);SetDirtyAICCData();return true}
function AICC_RecordSequencingInteraction(strID,aryResponse,blnCorrect,aryCorrectResponse,strDescription,intWeighting,intLatency,strLearningObjectiveID,dtmTime){WriteToDebug("In AICC_RecordSequencingInteraction strID="+strID+", aryResponse="+aryResponse+", blnCorrect="+blnCorrect+", aryCorrectResponse="+aryCorrectResponse+", strDescription="+strDescription+", intWeighting="+intWeighting+", intLatency="+intLatency+", strLearningObjectiveID="+strLearningObjectiveID+", dtmTime="+dtmTime);var intTotalInteractions;
var aryData=new Array(10);intTotalInteractions=AICC_aryInteractions.length;if(intWeighting==null||intWeighting==undefined)intWeighting="";if(intLatency==null||intLatency==undefined)intLatency="";if(blnCorrect==null||blnCorrect==undefined)blnCorrect="";var strResponse="";var strResponseLong="";var strCorrectResponse="";var strCorrectResponseLong="";if(aryResponse!==null)for(var i=0;i<aryResponse.length;i++){if(strResponse.length>0)strResponse+=",";if(strResponseLong.length>0)strResponseLong+=",";strResponse+=
aryResponse[i].Short.replace(",","");strResponseLong+=aryResponse[i].Long.replace(",","")}for(var i=0;i<aryCorrectResponse.length;i++){if(strCorrectResponse.length>0)strCorrectResponse+=",";if(strCorrectResponseLong.length>0)strCorrectResponseLong+=",";strCorrectResponse+=aryCorrectResponse[i].Short.replace(",","");strCorrectResponseLong+=aryCorrectResponse[i].Long.replace(",","")}aryData[AICC_INTERACTIONS_ID]=strID;aryData[AICC_INTERACTIONS_RESPONSE]=strResponse;aryData[AICC_INTERACTIONS_CORRECT]=
blnCorrect;aryData[AICC_INTERACTIONS_CORRECT_RESPONSE]=strCorrectResponse;aryData[AICC_INTERACTIONS_TIME_STAMP]=dtmTime;aryData[AICC_INTERACTIONS_TYPE]=AICC_INTERACTION_TYPE_SEQUENCING;aryData[AICC_INTERACTIONS_WEIGHTING]=intWeighting;aryData[AICC_INTERACTIONS_LATENCY]=intLatency;aryData[AICC_INTERACTIONS_RESPONSE_LONG]=strResponseLong;aryData[AICC_INTERACTIONS_CORRECT_RESPONSE_LONG]=strCorrectResponseLong;AICC_aryInteractions[intTotalInteractions]=aryData;WriteToDebug("Added to interactions array, index="+
intTotalInteractions);SetDirtyAICCData();return true}
function AICC_RecordLikertInteraction(strID,response,blnCorrect,correctResponse,strDescription,intWeighting,intLatency,strLearningObjectiveID,dtmTime){WriteToDebug("In RecordLikertInteraction strID="+strID+", response="+response+", blnCorrect="+blnCorrect+", correctResponse="+correctResponse+", strDescription="+strDescription+", intWeighting="+intWeighting+", intLatency="+intLatency+", strLearningObjectiveID="+strLearningObjectiveID+", dtmTime="+dtmTime);var intTotalInteractions;var aryData=new Array(10);
intTotalInteractions=AICC_aryInteractions.length;if(intWeighting==null||intWeighting==undefined)intWeighting="";if(intLatency==null||intLatency==undefined)intLatency="";if(blnCorrect==null||blnCorrect==undefined)blnCorrect="";var strResponse="";var strResponseLong="";if(response!==null){strResponse=response.Short;strResponseLong=response.Long}var strCorrectResponse="";var strCorrectResponseLong="";if(correctResponse!=null){strCorrectResponse=correctResponse.Short;strCorrectResponseLong=correctResponse.Long}aryData[AICC_INTERACTIONS_ID]=
strID;aryData[AICC_INTERACTIONS_RESPONSE]=strResponse;aryData[AICC_INTERACTIONS_CORRECT]=blnCorrect;aryData[AICC_INTERACTIONS_CORRECT_RESPONSE]=strCorrectResponse;aryData[AICC_INTERACTIONS_TIME_STAMP]=dtmTime;aryData[AICC_INTERACTIONS_TYPE]=AICC_INTERACTION_TYPE_LIKERT;aryData[AICC_INTERACTIONS_WEIGHTING]=intWeighting;aryData[AICC_INTERACTIONS_LATENCY]=intLatency;aryData[AICC_INTERACTIONS_RESPONSE_LONG]=strResponseLong;aryData[AICC_INTERACTIONS_CORRECT_RESPONSE_LONG]=strCorrectResponseLong;AICC_aryInteractions[intTotalInteractions]=
aryData;WriteToDebug("Added to interactions array, index="+intTotalInteractions);SetDirtyAICCData();return true}
function AICC_RecordNumericInteraction(strID,strResponse,blnCorrect,strCorrectResponse,strDescription,intWeighting,intLatency,strLearningObjectiveID,dtmTime){WriteToDebug("In AICC_RecordNumericInteraction strID="+strID+", strResponse="+strResponse+", blnCorrect="+blnCorrect+", strCorrectResponse="+strCorrectResponse+", strDescription="+strDescription+", intWeighting="+intWeighting+", intLatency="+intLatency+", strLearningObjectiveID="+strLearningObjectiveID+", dtmTime="+dtmTime);var intTotalInteractions;
var aryData=new Array(10);intTotalInteractions=AICC_aryInteractions.length;if(intWeighting==null||intWeighting==undefined)intWeighting="";if(intLatency==null||intLatency==undefined)intLatency="";if(blnCorrect==null||blnCorrect==undefined)blnCorrect="";if(strResponse===null)strResponse="";if(strCorrectResponse!=undefined&&strCorrectResponse!=null){if(IsValidDecimalRange(strCorrectResponse))strCorrectResponse=ConvertDecimalRangeToDecimalBasedOnLearnerResponse(strCorrectResponse,strResponse,blnCorrect);
if(!IsValidDecimal(strCorrectResponse)){WriteToDebug("Returning False - AICC_RecordNumericInteraction received invalid correct response (not a decimal), strCorrectResponse="+strCorrectResponse);return false}}else strCorrectResponse="";aryData[AICC_INTERACTIONS_ID]=strID;aryData[AICC_INTERACTIONS_RESPONSE]=strResponse;aryData[AICC_INTERACTIONS_CORRECT]=blnCorrect;aryData[AICC_INTERACTIONS_CORRECT_RESPONSE]=strCorrectResponse;aryData[AICC_INTERACTIONS_TIME_STAMP]=dtmTime;aryData[AICC_INTERACTIONS_TYPE]=
AICC_INTERACTION_TYPE_NUMERIC;aryData[AICC_INTERACTIONS_WEIGHTING]=intWeighting;aryData[AICC_INTERACTIONS_LATENCY]=intLatency;aryData[AICC_INTERACTIONS_RESPONSE_LONG]=strResponse;aryData[AICC_INTERACTIONS_CORRECT_RESPONSE_LONG]=strCorrectResponse;AICC_aryInteractions[intTotalInteractions]=aryData;WriteToDebug("Added to interactions array, index="+intTotalInteractions);SetDirtyAICCData();return true}
function AICC_GetEntryMode(){WriteToDebug("In AICC_GetEntryMode, Returning "+AICC_Entry);return AICC_Entry}function AICC_GetLessonMode(){WriteToDebug("In AICC_GetLessonMode, Returning "+AICC_strLessonMode);return AICC_strLessonMode}function AICC_GetTakingForCredit(){WriteToDebug("In AICC_GetTakingForCredit, Returning "+AICC_blnCredit);return AICC_blnCredit}
function AICC_SetObjectiveScore(strObjectiveID,intScore,intMaxScore,intMinScore){WriteToDebug("In AICC_SetObjectiveScore, strObjectiveID="+strObjectiveID+", intScore="+intScore+", intMaxScore="+intMaxScore+", intMinScore="+intMinScore);var intNextID;var intObjIndex;var strAICCScore="";intObjIndex=FindObjectiveById(strObjectiveID,AICC_aryObjectivesRead);if(intObjIndex!=null){WriteToDebug("Found read objective");AICC_aryObjectivesRead[intObjIndex][AICC_OBJ_ARRAY_SCORE]=intScore}else{WriteToDebug("Adding new read objective");
intNextID=AICC_aryObjectivesRead.length;AICC_aryObjectivesRead[parseInt(intNextID,10)]=new Array(3);AICC_aryObjectivesRead[parseInt(intNextID,10)][AICC_OBJ_ARRAY_ID]=strObjectiveID;AICC_aryObjectivesRead[parseInt(intNextID,10)][AICC_OBJ_ARRAY_SCORE]=intScore;AICC_aryObjectivesRead[parseInt(intNextID,10)][AICC_OBJ_ARRAY_STATUS]=""}intObjIndex=FindObjectiveById(strObjectiveID,AICC_aryObjectivesWrite);if(intObjIndex!=null){WriteToDebug("Found write objective");AICC_aryObjectivesWrite[intObjIndex][AICC_OBJ_ARRAY_SCORE]=
intScore}else{WriteToDebug("Adding new write objective");intNextID=AICC_aryObjectivesWrite.length;AICC_aryObjectivesWrite[parseInt(intNextID,10)]=new Array(3);strAICCScore=intScore;if(AICC_LMS_Version<3&&strAICCScore!="")strAICCScore=parseInt(strAICCScore,10);if((AICC_REPORT_MIN_MAX_SCORE===undefined||AICC_REPORT_MIN_MAX_SCORE===null||AICC_REPORT_MIN_MAX_SCORE===true)&&AICC_LMS_Version>=3)if(intMaxScore!=""||intMinScore!=""){WriteToDebug("Appending Max and Min scores");strAICCScore+=","+intMaxScore+
","+intMinScore}AICC_aryObjectivesWrite[parseInt(intNextID,10)][AICC_OBJ_ARRAY_ID]=strObjectiveID;AICC_aryObjectivesWrite[parseInt(intNextID,10)][AICC_OBJ_ARRAY_SCORE]=strAICCScore;AICC_aryObjectivesWrite[parseInt(intNextID,10)][AICC_OBJ_ARRAY_STATUS]=""}SetDirtyAICCData();return true}
function AICC_SetObjectiveStatus(strObjectiveID,Lesson_Status){WriteToDebug("In AICC_SetObjectiveStatus, strObjectiveID="+strObjectiveID+", Lesson_Status="+Lesson_Status);var intNextID;var intObjIdex;intObjIdex=FindObjectiveById(strObjectiveID,AICC_aryObjectivesRead);if(intObjIdex!=null){WriteToDebug("Found read objective");AICC_aryObjectivesRead[intObjIdex][AICC_OBJ_ARRAY_STATUS]=Lesson_Status}else{WriteToDebug("Adding new read objective");intNextID=AICC_aryObjectivesRead.length;AICC_aryObjectivesRead[parseInt(intNextID,
10)]=new Array(3);AICC_aryObjectivesRead[parseInt(intNextID,10)][AICC_OBJ_ARRAY_ID]=strObjectiveID;AICC_aryObjectivesRead[parseInt(intNextID,10)][AICC_OBJ_ARRAY_STATUS]=Lesson_Status;AICC_aryObjectivesRead[parseInt(intNextID,10)][AICC_OBJ_ARRAY_SCORE]=""}intObjIdex=FindObjectiveById(strObjectiveID,AICC_aryObjectivesWrite);if(intObjIdex!=null){WriteToDebug("Found write objective");AICC_aryObjectivesWrite[intObjIdex][AICC_OBJ_ARRAY_STATUS]=Lesson_Status}else{WriteToDebug("Adding new write objective");
intNextID=AICC_aryObjectivesWrite.length;AICC_aryObjectivesWrite[parseInt(intNextID,10)]=new Array(3);AICC_aryObjectivesWrite[parseInt(intNextID,10)][AICC_OBJ_ARRAY_ID]=strObjectiveID;AICC_aryObjectivesWrite[parseInt(intNextID,10)][AICC_OBJ_ARRAY_STATUS]=Lesson_Status;AICC_aryObjectivesWrite[parseInt(intNextID,10)][AICC_OBJ_ARRAY_SCORE]=""}SetDirtyAICCData();return true}
function AICC_SetObjectiveDescription(strObjectiveID,strObjectiveDescription){WriteToDebug("In AICC_SetObjectiveDescription, strObjectiveID="+strObjectiveID+", strObjectiveDescription="+strObjectiveDescription);WriteToDebug("Objective descriptions are not supported prior to SCORM 2004");return true}
function AICC_GetObjectiveScore(strObjectiveID){WriteToDebug("In AICC_SetObjectiveScore, strObjectiveID="+strObjectiveID);var intObjIndex=FindObjectiveById(strObjectiveID,AICC_aryObjectivesRead);if(intObjIndex!=null){WriteToDebug("Found objective, returning "+AICC_aryObjectivesRead[intObjIndex][AICC_OBJ_ARRAY_SCORE]);return AICC_aryObjectivesRead[intObjIndex][AICC_OBJ_ARRAY_SCORE]}else{WriteToDebug("Did not find objective, returning ''");return""}}
function AICC_GetObjectiveDescription(strObjectiveID){WriteToDebug("In AICC_GetObjectiveDescription, strObjectiveID="+strObjectiveID);WriteToDebug("Objective descriptions are not supported prior to SCORM 2004");return""}
function AICC_GetObjectiveStatus(strObjectiveID){WriteToDebug("In AICC_SetObjectiveStatus, strObjectiveID="+strObjectiveID);var intObjIndex=FindObjectiveById(strObjectiveID,AICC_aryObjectivesRead);if(intObjIndex!=null){WriteToDebug("Found objective, returning "+AICC_aryObjectivesRead[intObjIndex][AICC_OBJ_ARRAY_STATUS]);return AICC_aryObjectivesRead[intObjIndex][AICC_OBJ_ARRAY_STATUS]}else{WriteToDebug("Did not find objective, returning "+LESSON_STATUS_NOT_ATTEMPTED);return LESSON_STATUS_NOT_ATTEMPTED}}
function AICC_SetFailed(){WriteToDebug("In AICC_SetFailed, Returning true");AICC_Status=LESSON_STATUS_FAILED;SetDirtyAICCData();return true}function AICC_SetPassed(){WriteToDebug("In AICC_SetPassed, Returning true");AICC_Status=LESSON_STATUS_PASSED;SetDirtyAICCData();return true}function AICC_SetCompleted(){WriteToDebug("In AICC_SetCompleted, Returning true");AICC_Status=LESSON_STATUS_COMPLETED;SetDirtyAICCData();return true}
function AICC_ResetStatus(){WriteToDebug("In AICC_ResetStatus, Returning true");AICC_Status=LESSON_STATUS_INCOMPLETE;SetDirtyAICCData();return true}function AICC_GetStatus(){WriteToDebug("In AICC_GetStatus, Returning "+AICC_Status);return AICC_Status}function AICC_GetProgressMeasure(){WriteToDebug("AICC_GetProgressMeasure - AICC does not support progress_measure, returning false");return false}
function AICC_SetProgressMeasure(){WriteToDebug("AICC_SetProgressMeasure - AICC does not support progress_measure, returning false");return false}function AICC_GetObjectiveProgressMeasure(){WriteToDebug("AICC_GetObjectiveProgressMeasure - AICC does not support progress_measure, returning false");return false}function AICC_SetObjectiveProgressMeasure(){WriteToDebug("AICC_SetObjectiveProgressMeasure - AICC does not support progress_measure, returning false");return false}
function AICC_SetPointBasedScore(intScore,intMaxScore,intMinScore){WriteToDebug("AICC_SetPointBasedScore - AICC does not support SetPointBasedScore, falling back to SetScore");return AICC_SetScore(intScore,intMaxScore,intMinScore)}function AICC_GetScaledScore(intScore,intMaxScore,intMinScore){WriteToDebug("AICC_GetScaledScore - AICC does not support GetScaledScore, returning false");return false}
function AICC_GetLastError(){WriteToDebug("In AICC_GetLastError, Returning "+intAICCErrorNum);return intAICCErrorNum}function AICC_GetLastErrorDesc(){WriteToDebug("In AICC_GetLastErrorDesc, Returning '"+strAICCErrorDesc+"'");return strAICCErrorDesc}function AICC_PutParamFailed(){WriteToDebug("ERROR: In AICC_PutParamFailed");SetDirtyAICCData();return}
function AICC_PutInteractionsFailed(){WriteToDebug("ERROR: In AICC_PutInteractionsFailed");SetDirtyAICCData();if(parent.blnUseLongInteractionResultValues==true){parent.blnUseLongInteractionResultValues=false;parent.AICC_CommitData()}return}
function AICC_SetErrorInfo(strErrorNumLine,strErrorDescLine){WriteToDebug("ERROR: In AICC_SetErrorInfo, strErrorNumLine="+strErrorNumLine+", strErrorDescLine="+strErrorDescLine);if(strErrorNumLine.toLowerCase().search(/error\s*=\s*0/)==-1){WriteToDebug("Detected No Error");intAICCErrorNum=NO_ERROR;strAICCErrorDesc=""}else{WriteToDebug("Setting Error Info");AICC_SetError(GetValueFromAICCLine(strAICCErrorLine),GetValueFromAICCLine(strAICCErrorDesc))}}
function AICC_SetError(intErrorNum,strErrorDesc){WriteToDebug("ERROR: In AICC_SetError, intErrorNum="+intErrorNum+", strErrorDesc="+strErrorDesc);intAICCErrorNum=intErrorNum;strAICCErrorDesc=strAICCErrorDesc}function SetDirtyAICCData(){WriteToDebug("In SetDirtyAICCData");blnDirtyAICCData=true}function ClearDirtyAICCData(){WriteToDebug("In ClearDirtyAICCData");blnDirtyAICCData=false}
function IsThereDirtyAICCData(){WriteToDebug("In IsThereDirtyAICCData, returning "+blnDirtyAICCData);return blnDirtyAICCData}
function GetValueFromAICCLine(strLine){WriteToDebug("In GetValueFromAICCLine, strLine="+strLine);var intPos;var strValue="";var strTemp;strLine=new String(strLine);intPos=strLine.indexOf("=");WriteToDebug("intPos="+intPos);if(intPos>-1&&intPos+1<strLine.length){WriteToDebug("Grabbing value");strTemp=strLine.substring(intPos+1);WriteToDebug("strTemp="+strTemp);strTemp=strTemp.replace(/^\s*/,"");strTemp=strTemp.replace(/\s*$/,"");strValue=strTemp}WriteToDebug("returning "+strValue);return strValue}
function GetNameFromAICCLine(strLine){WriteToDebug("In GetNameFromAICCLine, strLine="+strLine);var intPos;var strTemp;var strName="";strLine=new String(strLine);intPos=strLine.indexOf("=");WriteToDebug("intPos="+intPos);if(intPos>-1&&intPos<strLine.length){WriteToDebug("Grabbing name from name/value pair");strTemp=strLine.substring(0,intPos);WriteToDebug("strTemp="+strTemp);strTemp=strTemp.replace(/^\s*/,"");strTemp=strTemp.replace(/\s*$/,"");strName=strTemp}else{WriteToDebug("Grabbing name from group / section heading");
intPos=strLine.indexOf("[");WriteToDebug("intPos="+intPos);if(intPos>-1){WriteToDebug("Replacing []");strTemp=strLine.replace(/[\[|\]]/g,"");WriteToDebug("strTemp="+strTemp);strTemp=strTemp.replace(/^\s*/,"");strTemp=strTemp.replace(/\s*$/,"");strName=strTemp}}WriteToDebug("returning "+strName);return strName}
function GetIndexFromAICCName(strLineName){WriteToDebug("In GetIndexFromAICCName, strLineName="+strLineName);var intPos;var strIndex="";var strTemp="";strLine=new String(strLineName);intPos=strLine.indexOf(".");WriteToDebug("intPos="+intPos);if(intPos>-1&&intPos+1<strLine.length){WriteToDebug("Grabbing index");strTemp=strLine.substring(intPos+1);WriteToDebug("strTemp="+strTemp);WriteToDebug("Checking for equal sign");intPos=strTemp.indexOf("=");if(intPos>-1&&intPos<strTemp.length){WriteToDebug("Found and removing equal sign");
strTemp=strLine.substring(0,intPos)}WriteToDebug("Removing white space");strTemp=strTemp.replace(/^\s*/,"");strTemp=strTemp.replace(/\s*$/,"");strIndex=strTemp}WriteToDebug("returning "+strIndex);return strIndex}
function ParseGetParamData(strLMSResult){WriteToDebug("In ParseGetParamData");var aryAICCResponseLines;var strLine;var strLineName;var strLineValue;var i,j;strLMSResult=new String(strLMSResult);aryAICCResponseLines=strLMSResult.split("\n");WriteToDebug("Split String");for(i=0;i<aryAICCResponseLines.length;i++){WriteToDebug("Processing Line #"+i+": "+aryAICCResponseLines[i]);strLine=aryAICCResponseLines[i];strLineName="";strLineValue="";if(strLine.length>0){WriteToDebug("Found non-zero length string");
if(strLine.charAt(0)=="\r"){WriteToDebug("Detected leading \\r");strLine=strLine.substr(1)}if(strLine.charAt(strLine.length-1)=="\r"){WriteToDebug("Detected trailing \\r");strLine=strLine.substr(0,strLine.length-1)}if(strLine.charAt(0)!=";"){WriteToDebug("Found non-comment line");strLineName=GetNameFromAICCLine(strLine);strLineValue=GetValueFromAICCLine(strLine);WriteToDebug("strLineName="+strLineName+", strLineValue="+strLineValue)}}strLineName=strLineName.toLowerCase();if(!AICC_HasItemBeenFound(strLineName)){WriteToDebug("Detected an un-found item");
AICC_FoundItem(strLineName);switch(strLineName){case "version":WriteToDebug("Item is version");var tempVersion=parseFloat(strLineValue);if(isNaN(tempVersion))tempVersion=0;AICC_LMS_Version=tempVersion;break;case "student_id":WriteToDebug("Item is student_id");AICC_Student_ID=strLineValue;break;case "student_name":WriteToDebug("Item is student_name");AICC_Student_Name=strLineValue;break;case "lesson_location":WriteToDebug("Item is lesson_location");AICC_Lesson_Location=strLineValue;break;case "score":WriteToDebug("Item is score");
AICC_Score=strLineValue;AICC_SeperateScoreValues(AICC_Score);break;case "credit":WriteToDebug("Item is credit");AICC_Credit=strLineValue;AICC_TranslateCredit(AICC_Credit);break;case "lesson_status":WriteToDebug("Item is lesson_status");AICC_Lesson_Status=strLineValue;AICC_TranslateLessonStatus(AICC_Lesson_Status);break;case "time":WriteToDebug("Item is time");AICC_Time=strLineValue;AICC_TranslateTimeToMilliseconds(AICC_Time);break;case "mastery_score":WriteToDebug("Item is mastery_score");AICC_Mastery_Score=
strLineValue;AICC_ValidateMasteryScore(AICC_Mastery_Score);break;case "lesson_mode":WriteToDebug("Item is lesson_mode");AICC_Lesson_Mode=strLineValue;AICC_TranslateLessonMode(AICC_Lesson_Mode);break;case "max_time_allowed":WriteToDebug("Item is max_time_allowed");AICC_Max_Time_Allowed=strLineValue;AICC_TranslateMaxTimeToMilliseconds(AICC_Max_Time_Allowed);break;case "time_limit_action":WriteToDebug("Item is time_limit_action");AICC_Time_Limit_Action=strLineValue;AICC_TranslateTimeLimitAction(AICC_Time_Limit_Action);
break;case "audio":WriteToDebug("Item is audio");AICC_Audio=strLineValue;AICC_TranslateAudio(AICC_Audio);break;case "speed":WriteToDebug("Item is speed");AICC_Speed=strLineValue;AICC_TranslateSpeed(AICC_Speed);break;case "language":WriteToDebug("Item is language");AICC_Language=strLineValue;break;case "text":WriteToDebug("Item is text");AICC_Text=strLineValue;AICC_TranslateTextPreference(AICC_Text);break;case "course_id":WriteToDebug("Item is course id");AICC_CourseID=strLineValue;break;case "core_vendor":WriteToDebug("Item is core_vendor");
AICC_Launch_Data="";strLine="";j=1;if(i+j<aryAICCResponseLines.length)strLine=aryAICCResponseLines[i+j];while(i+j<aryAICCResponseLines.length&&!IsGroupIdentifier(strLine)){if(strLine.charAt(0)!=";")AICC_Launch_Data+=strLine+"\n";j=j+1;if(i+j<aryAICCResponseLines.length)strLine=aryAICCResponseLines[i+j]}i=i+j-1;AICC_Launch_Data=AICC_Launch_Data.replace(/\s*$/,"");break;case "core_lesson":WriteToDebug("Item is core_lesson");AICC_Data_Chunk="";strLine="";j=1;if(i+j<aryAICCResponseLines.length)strLine=
aryAICCResponseLines[i+j];while(i+j<aryAICCResponseLines.length&&!IsGroupIdentifier(strLine)){if(strLine.charAt(0)!=";")AICC_Data_Chunk+=strLine+"\n";j=j+1;if(i+j<aryAICCResponseLines.length)strLine=aryAICCResponseLines[i+j]}i=i+j-1;AICC_Data_Chunk=AICC_Data_Chunk.replace(/\s*$/,"");break;case "comments":WriteToDebug("Item is comments");AICC_Comments="";strLine="";j=1;if(i+j<aryAICCResponseLines.length)strLine=aryAICCResponseLines[i+j];while(i+j<aryAICCResponseLines.length&&!IsGroupIdentifier(strLine)){if(strLine.charAt(0)!=
";")AICC_Comments+=strLine+"\n";j=j+1;if(i+j<aryAICCResponseLines.length)strLine=aryAICCResponseLines[i+j]}i=i+j-1;AICC_Comments=AICC_Comments.replace(/\s*$/,"");break;case "objectives_status":WriteToDebug("Item is objectives_status");AICC_Objectives="";strLine="";j=1;if(i+j<aryAICCResponseLines.length)strLine=aryAICCResponseLines[i+j];while(i+j<aryAICCResponseLines.length&&!IsGroupIdentifier(strLine)){if(strLine.charAt(0)!=";")AICC_Objectives+=strLine+"\n";j=j+1;if(i+j<aryAICCResponseLines.length)strLine=
aryAICCResponseLines[i+j]}i=i+j-1;AICC_Objectives=AICC_Objectives.replace(/\s*$/,"");AICC_FormatObjectives(AICC_Objectives);break;default:WriteToDebug("Unknown Item Found");break}}}return true}
function IsGroupIdentifier(strLine){WriteToDebug("In IsGroupIdentifier, strLine="+strLine);var intPos;strLine=strLine.replace(/^\s*/,"");intPos=strLine.search(/\[[\w]+\]/);WriteToDebug("intPos="+intPos);if(intPos==0){WriteToDebug("Returning True");return true}else{WriteToDebug("Returning False");return false}}function AICC_FoundItem(strItem){WriteToDebug("In AICC_FoundItem, strItem="+strItem);aryAICCFoundItems[strItem]=true}
function AICC_HasItemBeenFound(strItem){WriteToDebug("In AICC_HasItemBeenFound, strItem="+strItem);if(aryAICCFoundItems[strItem]==true){WriteToDebug("Returning True");return true}else{WriteToDebug("Returning False");return false}}
function AICC_SeperateScoreValues(AICC_Score){WriteToDebug("In AICC_SeperateScoreValues, AICC_Score="+AICC_Score);var aryScores;aryScore=AICC_Score.split(",");AICC_fltScoreRaw=aryScore[0];if(IsValidDecimal(AICC_fltScoreRaw)){WriteToDebug("Found a valid decimal");AICC_fltScoreRaw=parseFloat(AICC_fltScoreRaw)}else{WriteToDebug("ERROR - score from LMS is not a valid decimal");AICC_SetError(AICC_ERROR_INVALID_DECIMAL,"score is not a valid decimal")}if(aryScore.length>1){WriteToDebug("Max score found");
AICC_fltScoreMax=aryScore[1];if(IsValidDecimal(AICC_fltScoreMax)){WriteToDebug("Found a valid decimal");AICC_fltScoreMax=parseFloat(AICC_fltScoreMax)}else{WriteToDebug("ERROR - max score from LMS is not a valid decimal");AICC_SetError(AICC_ERROR_INVALID_DECIMAL,"max score is not a valid decimal")}}if(aryScore.length>2){WriteToDebug("Max score found");AICC_fltScoreMin=aryScore[2];if(IsValidDecimal(AICC_fltScoreMin)){WriteToDebug("Found a valid decimal");AICC_fltScoreMin=parseFloat(AICC_fltScoreMin)}else{WriteToDebug("ERROR - min score from LMS is not a valid decimal");
AICC_SetError(AICC_ERROR_INVALID_DECIMAL,"min score is not a valid decimal")}}}function AICC_ValidateMasteryScore(strScore){WriteToDebug("In AICC_ValidateMasteryScore, strScore="+strScore);if(IsValidDecimal(strScore))AICC_Mastery_Score=parseFloat(strScore);else{WriteToDebug("ERROR - mastery score from LMS is not a valid decimal");AICC_SetError(AICC_ERROR_INVALID_DECIMAL,"mastery score is not a valid decimal")}}
function AICC_TranslateCredit(strCredit){WriteToDebug("In AICC_TranslateCredit, strCredit="+strCredit);var strFirstChar;strFirstChar=strCredit.toLowerCase().charAt(0);if(strFirstChar=="c"){WriteToDebug("Credit = true");AICC_blnCredit=true}else if(strFirstChar=="n"){WriteToDebug("Credit = false");AICC_blnCredit=false}else{WriteToDebug("ERROR - credit value from LMS is not a valid");AICC_SetError(AICC_ERROR_INVALID_CREDIT,"credit value from LMS is not a valid")}}
function AICC_TranslateLessonMode(strMode){WriteToDebug("In AICC_TranslateLessonMode, strMode="+strMode);var strFirstChar;strFirstChar=strMode.toLowerCase().charAt(0);if(strFirstChar=="b"){WriteToDebug("Lesson Mode = Browse");AICC_strLessonMode=MODE_BROWSE}else if(strFirstChar=="n"){WriteToDebug("Lesson Mode = normal");AICC_strLessonMode=MODE_NORMAL}else if(strFirstChar=="r"){WriteToDebug("Lesson Mode = review");AICC_strLessonMode=MODE_REVIEW;if(!(typeof REVIEW_MODE_IS_READ_ONLY=="undefined")&&REVIEW_MODE_IS_READ_ONLY===
true)blnReviewModeSoReadOnly=true}else{WriteToDebug("ERROR - lesson_mode value from LMS is not a valid");AICC_SetError(AICC_ERROR_INVALID_LESSON_MODE,"lesson_mode value from LMS is not a valid")}}
function AICC_TranslateTimeToMilliseconds(strCMITime){WriteToDebug("In AICC_TranslateTimeToMilliseconds, strCMITime="+strCMITime);if(IsValidCMITimeSpan(strCMITime))AICC_intPreviouslyAccumulatedMilliseconds=ConvertCMITimeSpanToMS(strCMITime);else{WriteToDebug("ERROR - Invalid CMITimeSpan");AICC_SetError(AICC_ERROR_INVALID_TIMESPAN,"Invalid timespan (previously accumulated time) received from LMS")}}
function AICC_TranslateMaxTimeToMilliseconds(strCMITime){WriteToDebug("In AICC_TranslateMaxTimeToMilliseconds, strCMITime="+strCMITime);if(IsValidCMITimeSpan(strCMITime))AICC_intMaxTimeAllowedMilliseconds=ConvertCMITimeSpanToMS(strCMITime);else{WriteToDebug("ERROR - Invalid CMITimeSpan");AICC_SetError(AICC_ERROR_INVALID_TIMESPAN,"Invalid timespan (max time allowed) received from LMS")}}
function AICC_TranslateTimeLimitAction(strTimeLimitAction){WriteToDebug("In AICC_TranslateTimeLimitAction, strTimeLimitAction="+strTimeLimitAction);var arySplit;var blnError=false;var strChar1="";var strChar2="";arySplit=strTimeLimitAction.split(",");if(arySplit.length==2){WriteToDebug("Found 2 elements");strChar1=arySplit[0].charAt(0).toLowerCase();strChar2=arySplit[1].charAt(0).toLowerCase();WriteToDebug("Got characters, strChar1="+strChar1+", strChar2="+strChar2);if(strChar1!="e"&&strChar1!="c"&&
strChar1!="m"&&strChar1!="n"||strChar2!="e"&&strChar2!="c"&&strChar2!="m"&&strChar2!="n"||strChar1==strChar2){blnError=true;WriteToDebug("Found an invalid character, or 2 identical characters")}if(strChar1=="e"||strChar2=="e")AICC_blnExitOnTimeout=true;if(strChar1=="c"||strChar2=="c")AICC_blnExitOnTimeout=false;if(strChar1=="n"||strChar2=="n")AICC_blnShowMessageOnTimeout=false;if(strChar1=="m"||strChar2=="m")AICC_blnShowMessageOnTimeout=true;WriteToDebug("AICC_blnExitOnTimeout="+AICC_blnExitOnTimeout+
", AICC_blnShowMessageOnTimeout"+AICC_blnShowMessageOnTimeout)}else{WriteToDebug("Line does not contain two comma-delimited elements");blnError=true}if(blnError){WriteToDebug("ERROR - Invalid Time Limit Action");AICC_SetError(AICC_ERROR_INVALID_TIME_LIMIT_ACTION,"Invalid time limit action received from LMS")}}
function AICC_TranslateTextPreference(strPreference){WriteToDebug("In AICC_TranslateTextPreference, strPreference="+strPreference);if(strPreference==-1){WriteToDebug("Text Preference = off");AICC_TextPreference=PREFERENCE_OFF}else if(strPreference==0){WriteToDebug("Text Preference = default");AICC_TextPreference=PREFERENCE_DEFAULT}else if(strPreference==1){WriteToDebug("Text Preference = on");AICC_TextPreference=PREFERENCE_ON}else{WriteToDebug("ERROR - Invalid Text Preference");AICC_SetError(AICC_ERROR_INVALID_PREFERENCE,
"Invalid Text Preference received from LMS")}}
function AICC_TranslateLessonStatus(strStatus){WriteToDebug("In AICC_TranslateLessonStatus, strStatus="+strStatus);var strFirstChar;var intPos;var strEntry;strFirstChar=strStatus.charAt(0).toLowerCase();AICC_Status=AICC_ConvertAICCStatusIntoLocalStatus(strFirstChar);WriteToDebug("AICC_Status="+AICC_Status);intPos=strStatus.indexOf(",");if(intPos>0){strEntry=strStatus.substr(intPos);strEntry=strEntry.replace(/,/,"");strFirstChar=strEntry.charAt(0).toLowerCase();if(strFirstChar=="a"){WriteToDebug("Entry is Ab initio");
AICC_Entry=ENTRY_FIRST_TIME}else if(strFirstChar=="r"){WriteToDebug("Entry is Resume");AICC_Entry=ENTRY_RESUME}else{WriteToDebug("ERROR - entry not found");AICC_SetError(AICC_ERROR_INVALID_ENTRY,"Invalid lesson status received from LMS")}}}
function AICC_ConvertAICCStatusIntoLocalStatus(strFirstCharOfAICCStatus){WriteToDebug("In AICC_ConvertAICCStatusIntoLocalStatus, strFirstCharOfAICCStatus="+strFirstCharOfAICCStatus);if(strFirstCharOfAICCStatus=="p"){WriteToDebug("Status is Passed");return LESSON_STATUS_PASSED}else if(strFirstCharOfAICCStatus=="f"){WriteToDebug("Status is Failed");return LESSON_STATUS_FAILED}else if(strFirstCharOfAICCStatus=="c"){WriteToDebug("Status is Completed");return LESSON_STATUS_COMPLETED}else if(strFirstCharOfAICCStatus==
"b"){WriteToDebug("Status is Browsed");return LESSON_STATUS_BROWSED}else if(strFirstCharOfAICCStatus=="i"){WriteToDebug("Status is Incomplete");return LESSON_STATUS_INCOMPLETE}else if(strFirstCharOfAICCStatus=="n"){WriteToDebug("Status is Not Attempted");return LESSON_STATUS_NOT_ATTEMPTED}else{WriteToDebug("ERROR - status not found");AICC_SetError(SCORM_ERROR_INVALID_STATUS,"Invalid status");return LESSON_STATUS_NOT_ATTEMPTED}}
function AICC_TranslateAudio(strAudio){WriteToDebug("In AICC_TranslateAudio, strAudio="+strAudio);var intTempPreference=parseInt(strAudio,10);WriteToDebug("intTempPreference="+intTempPreference);if(intTempPreference>0&&intTempPreference<=100){WriteToDebug("Returning On");AICC_AudioPlayPreference=PREFERENCE_ON;AICC_intAudioVolume=intTempPreference}else if(intTempPreference==0){WriteToDebug("Returning Default");AICC_AudioPlayPreference=PREFERENCE_DEFAULT}else if(intTempPreference<0){WriteToDebug("returning Off");
AICC_AudioPlayPreference=PREFERENCE_OFF}else{WriteToDebug("Error: Invalid preference");AICC_SetError(AICC_ERROR_INVALID_PREFERENCE,"Invalid audio preference received from LMS")}}
function AICC_TranslateSpeed(intAICCSpeed){WriteToDebug("In AICC_TranslateSpeed, intAICCSpeed="+intAICCSpeed);var intPercentOfMax;if(!ValidInteger(intAICCSpeed)){WriteToDebug("ERROR - invalid integer");AICC_SetError(AICC_ERROR_INVALID_SPEED,"Invalid speed preference received from LMS - not an integer");return}intAICCSpeed=parseInt(intAICCSpeed,10);if(intAICCSpeed<-100||intAICCSpeed>100){WriteToDebug("ERROR - out of range");AICC_SetError(AICC_ERROR_INVALID_SPEED,"Invalid speed preference received from LMS - out of range");
return}AICC_Speed=intAICCSpeed;intPercentOfMax=(intAICCSpeed+100)/2;intPercentOfMax=parseInt(intPercentOfMax,10);WriteToDebug("Returning "+intPercentOfMax);AICC_intPercentOfMaxSpeed=intPercentOfMax}
function AICC_FormatObjectives(strObjectivesFromLMS){WriteToDebug("In AICC_FormatObjectives, strObjectivesFromLMS="+strObjectivesFromLMS);var aryLines;var i;var strLineName;var strLineValue;var strLineType;var strIndex;aryLines=strObjectivesFromLMS.split("\n");for(i=0;i<aryLines.length;i++){WriteToDebug("Extracting Index From Line: "+aryLines[i]);strLineName=GetNameFromAICCLine(aryLines[i]);strIndex=GetIndexFromAICCName(strLineName);strIndex=parseInt(strIndex,10);WriteToDebug("strIndex: "+strIndex);
AICC_aryObjectivesRead[parseInt(strIndex,10)]=new Array(3)}for(i=0;i<aryLines.length;i++){WriteToDebug("Populating Line "+aryLines[i]);strLineName=GetNameFromAICCLine(aryLines[i]);strLineValue=GetValueFromAICCLine(aryLines[i]);strIndex=GetIndexFromAICCName(strLineName);strIndex=strIndex;WriteToDebug("strLineName: "+strLineName);WriteToDebug("strLineValue: "+strLineValue);WriteToDebug("strIndex: "+strIndex);strLineType=strLineName.substr(0,4).toLowerCase();if(strLineType=="j_id"){WriteToDebug("Found ID");
AICC_aryObjectivesRead[parseInt(strIndex,10)][AICC_OBJ_ARRAY_ID]=strLineValue}else if(strLineType=="j_st"){WriteToDebug("Found Status");AICC_aryObjectivesRead[parseInt(strIndex,10)][AICC_OBJ_ARRAY_STATUS]=AICC_ConvertAICCStatusIntoLocalStatus(strLineValue.charAt(0).toLowerCase())}else if(strLineType=="j_sc"){WriteToDebug("Found Score");AICC_aryObjectivesRead[parseInt(strIndex,10)][AICC_OBJ_ARRAY_SCORE]=AICC_ExtractSingleScoreFromObjective(strLineValue)}else WriteToDebug("WARNING - unidentified objective data found - "+
aryLines[i])}}function AICC_ExtractSingleScoreFromObjective(strLineValue){WriteToDebug("In AICC_ExtractSingleScoreFromObjective, strLineValue="+strLineValue);var aryParts;aryParts=strLineValue.split(";");aryParts=aryParts[0].split(",");WriteToDebug("returning "+aryParts[0]);return aryParts[0]}
function FindObjectiveById(strID,aryObjectives){WriteToDebug("In FindObjectiveById, strID="+strID);for(var i=0;i<=aryObjectives.length;i++){WriteToDebug("Searching element "+i);if(aryObjectives[i]){WriteToDebug("Element Exists");if(aryObjectives[i][AICC_OBJ_ARRAY_ID].toString()==strID.toString()){WriteToDebug("Element matches");return i}}}return null}function AICC_CreateValidIdentifier(str){return CreateValidIdentifierLegacy(str)}
function AICC_FindInteractionIndexFromID(strInteractionID){WriteToDebug("AICC_FindInteractionIndexFromID - AICC does not support interaction retrieval, returning null");return null}function AICC_GetInteractionType(strInteractionID){WriteToDebug("AICC_GetInteractionType - AICC does not support interaction retrieval, returning empty string");return""}
function AICC_GetInteractionTimestamp(strInteractionID){WriteToDebug("AICC_GetInteractionTimestamp - AICC does not support interaction retrieval, returning empty string");return""}function AICC_GetInteractionCorrectResponses(strInteractionID){WriteToDebug("AICC_GetInteractionCorrectResponses - AICC does not support interaction retrieval, returning empty array");return new Array}
function AICC_GetInteractionWeighting(strInteractionID){WriteToDebug("AICC_GetInteractionWeighting - AICC does not support interaction retrieval, returning empty string");return""}function AICC_GetInteractionLearnerResponses(strInteractionID){WriteToDebug("AICC_GetInteractionLearnerResponses - AICC does not support interaction retrieval, returning empty array");return new Array}
function AICC_GetInteractionResult(strInteractionID){WriteToDebug("AICC_GetInteractionResult - AICC does not support interaction retrieval, returning empty string");return""}function AICC_GetInteractionLatency(strInteractionID){WriteToDebug("AICC_GetInteractionDescription - AICC does not support interaction retrieval, returning empty string");return""}
function AICC_GetInteractionDescription(strInteractionID){WriteToDebug("AICC_GetInteractionDescription - AICC does not support interaction retrieval, returning empty string");return""}function AICC_CreateDataBucket(strBucketId,intMinSize,intMaxSize){WriteToDebug("AICC_CreateDataBucket - AICC does not support SSP, returning false");return false}function AICC_GetDataFromBucket(strBucketId){WriteToDebug("AICC_GetDataFromBucket - AICC does not support SSP, returning empty string");return""}
function AICC_PutDataInBucket(strBucketId,strData,blnAppendToEnd){WriteToDebug("AICC_PutDataInBucket - AICC does not support SSP, returning false");return false}function AICC_DetectSSPSupport(){WriteToDebug("AICC_DetectSSPSupport - AICC does not support SSP, returning false");return false}function AICC_GetBucketInfo(strBucketId){WriteToDebug("AICC_DetectSSPSupport - AICC does not support SSP, returning empty SSPBucketSize");return new SSPBucketSize(0,0)}
function AICC_SetNavigationRequest(strNavRequest){WriteToDebug("AICC_SetNavigationRequest - AICC does not support navigation requests, returning false");return false}function AICC_GetNavigationRequest(){WriteToDebug("AICC_SetNavigationRequest - AICC does not support navigation requests, returning false");return false}
function FormAICCPostData(){WriteToDebug("In FormAICCPostData");var strAICCData="";strAICCData+="[Core]\r\n";strAICCData+="Lesson_Location="+AICC_Lesson_Location+"\r\n";strAICCData+="Lesson_Status="+AICC_TranslateLessonStatusToAICC(AICC_Status)+"\r\n";strAICCData+="Score="+AICC_TranslateScoreToAICC()+"\r\n";strAICCData+="Time="+AICC_TranslateTimeToAICC()+"\r\n";strAICCData+="[Comments]\r\n"+AICC_TranslateCommentsToAICC()+"\r\n";strAICCData+="[Objectives_Status]\r\n"+AICC_TranslateObjectivesToAICC()+
"\r\n";strAICCData+="[Student_Preferences]\r\n";strAICCData+="Audio="+AICC_TranslateAudioToAICC()+"\r\n";strAICCData+="Language="+AICC_Language+"\r\n";strAICCData+="Speed="+AICC_TranslateSpeedToAICC()+"\r\n";strAICCData+="Text="+AICC_TranslateTextToAICC()+"\r\n";strAICCData+="[Core_Lesson]\r\n";strAICCData+=AICC_Data_Chunk;WriteToDebug("FormAICCPostData returning: "+strAICCData);return strAICCData}
function AICC_TranslateLessonStatusToAICC(intStatus){WriteToDebug("In AICC_TranslateLessonStatusToAICC");switch(intStatus){case LESSON_STATUS_PASSED:WriteToDebug("Status is passed");AICC_Lesson_Status="P";break;case LESSON_STATUS_COMPLETED:WriteToDebug("Status is completed");AICC_Lesson_Status="C";break;case LESSON_STATUS_FAILED:WriteToDebug("Status is failed");AICC_Lesson_Status="F";break;case LESSON_STATUS_INCOMPLETE:WriteToDebug("Status is incomplete");AICC_Lesson_Status="I";break;case LESSON_STATUS_BROWSED:WriteToDebug("Status is browsed");
AICC_Lesson_Status="B";break;case LESSON_STATUS_NOT_ATTEMPTED:WriteToDebug("Status is not attempted");AICC_Lesson_Status="N";break}return AICC_Lesson_Status}
function AICC_TranslateScoreToAICC(){WriteToDebug("In AICC_TranslateScoreToAICC");AICC_Score=AICC_fltScoreRaw;if(AICC_LMS_Version<3&&AICC_fltScoreRaw!="")AICC_Score=parseInt(AICC_Score,10);if((AICC_REPORT_MIN_MAX_SCORE===undefined||AICC_REPORT_MIN_MAX_SCORE===null||AICC_REPORT_MIN_MAX_SCORE===true)&&AICC_LMS_Version>=3){WriteToDebug("Using max and min values if available.");if(AICC_fltScoreMax!=""||AICC_fltScoreMin!=""){WriteToDebug("Appending Max and Min scores");AICC_Score+=","+AICC_fltScoreMax+
","+AICC_fltScoreMin}}WriteToDebug("AICC_Score="+AICC_Score);return AICC_Score}function AICC_TranslateTimeToAICC(){WriteToDebug("In AICC_TranslateTimeToAICC");var strTime;strTime=ConvertMilliSecondsToSCORMTime(AICC_intSessionTimeMilliseconds,false);return strTime}
function AICC_TranslateCommentsToAICC(){WriteToDebug("In AICC_TranslateCommentsToAICC");var strComments="";for(var i=0;i<AICC_aryCommentsFromLearner.length;i++)strComments+="<"+(i+1)+">"+AICC_aryCommentsFromLearner[i]+"<e."+(i+1)+">";return strComments}
function AICC_TranslateObjectivesToAICC(){WriteToDebug("In AICC_TranslateObjectivesToAICC");var strObjectives="";for(var i=0;i<AICC_aryObjectivesWrite.length;i++){WriteToDebug("Looking at index: "+i);if(AICC_aryObjectivesWrite[i]){WriteToDebug("Element "+i+" exists, id="+AICC_aryObjectivesWrite[i][AICC_OBJ_ARRAY_ID]+", score="+AICC_aryObjectivesWrite[i][AICC_OBJ_ARRAY_SCORE]+", status="+AICC_aryObjectivesWrite[i][AICC_OBJ_ARRAY_STATUS]);strObjectives+="J_ID."+(i+1)+"="+AICC_aryObjectivesWrite[i][AICC_OBJ_ARRAY_ID]+
"\r\n";if(AICC_aryObjectivesWrite[i][AICC_OBJ_ARRAY_SCORE]!="")strObjectives+="J_Score."+(i+1)+"="+AICC_aryObjectivesWrite[i][AICC_OBJ_ARRAY_SCORE]+"\r\n";if(AICC_aryObjectivesWrite[i][AICC_OBJ_ARRAY_STATUS]!="")strObjectives+="J_Status."+(i+1)+"="+AICC_TranslateLessonStatusToAICC(AICC_aryObjectivesWrite[i][AICC_OBJ_ARRAY_STATUS])+"\r\n"}}return strObjectives}
function AICC_TranslateAudioToAICC(){WriteToDebug("In AICC_TranslateAudioToAICC");var strReturn;switch(AICC_AudioPlayPreference){case PREFERENCE_ON:WriteToDebug("Preference is ON");strReturn=AICC_intAudioVolume;break;case PREFERENCE_DEFAULT:WriteToDebug("Preference is DEFAULT");strReturn=0;break;case PREFERENCE_OFF:WriteToDebug("Preference is OFF");strReturn=-1;break}return strReturn}
function AICC_TranslateSpeedToAICC(){WriteToDebug("In AICC_TranslateSpeedToAICC");var intAICCSpeed;intAICCSpeed=AICC_intPercentOfMaxSpeed*2-100;return intAICCSpeed}function AICC_TranslateTextToAICC(){WriteToDebug("In AICC_TranslateTextToAICC");var strPreference=0;if(AICC_TextPreference==PREFERENCE_OFF)strPreference=-1;else if(AICC_TextPreference==PREFERENCE_DEFAULT)strPreference=0;else if(AICC_TextPreference==PREFERENCE_ON)strPreference=1;return strPreference}
function FormAICCInteractionsData(){WriteToDebug("In FormAICCInteractionsData");var strInteractions;var strDate;var strTime;var strResult="";strInteractions='"course_id","student_id","lesson_id","date","time","interaction_id",'+'"objective_id","type_interaction","correct_response","student_response",'+'"result","weighting","latency"\r\n';var blnCorrect="";var strResponse="";var strCorrectResponse="";var strLatency="";for(var i=0;i<AICC_aryInteractions.length;i++){blnCorrect=AICC_aryInteractions[i][AICC_INTERACTIONS_CORRECT];
strResult="";if(blnCorrect==true||blnCorrect==INTERACTION_RESULT_CORRECT)strResult=AICC_RESULT_CORRECT;else if(blnCorrect=="false"||blnCorrect==INTERACTION_RESULT_WRONG)strResult=AICC_RESULT_WRONG;else if(blnCorrect==INTERACTION_RESULT_UNANTICIPATED)strResult=AICC_RESULT_UNANTICIPATED;else if(blnCorrect==INTERACTION_RESULT_NEUTRAL)strResult=AICC_RESULT_NEUTRAL;strDate=ConvertDateToCMIDate(AICC_aryInteractions[i][AICC_INTERACTIONS_TIME_STAMP]);strTime=ConvertDateToCMITime(AICC_aryInteractions[i][AICC_INTERACTIONS_TIME_STAMP]);
if(blnUseLongInteractionResultValues==true){strResponse=AICC_aryInteractions[i][AICC_INTERACTIONS_RESPONSE_LONG];strCorrectResponse=AICC_aryInteractions[i][AICC_INTERACTIONS_CORRECT_RESPONSE_LONG]}else{strResponse=AICC_aryInteractions[i][AICC_INTERACTIONS_RESPONSE];strCorrectResponse=AICC_aryInteractions[i][AICC_INTERACTIONS_CORRECT_RESPONSE]}strResponse=new String(strResponse);strCorrectResponse=new String(strCorrectResponse);var tempLatency=AICC_aryInteractions[i][AICC_INTERACTIONS_LATENCY];if(tempLatency!==
null&&tempLatency!==undefined&&tempLatency!="")strLatency=ConvertMilliSecondsToSCORMTime(tempLatency,false);strInteractions+='"'+AICC_CourseID.replace('"',"")+'","'+AICC_Student_ID.replace('"',"")+'","'+AICC_LESSON_ID.replace('"',"")+'","'+strDate+'","'+strTime+'","'+AICC_aryInteractions[i][AICC_INTERACTIONS_ID].replace('"',"")+'",'+'""'+',"'+AICC_aryInteractions[i][AICC_INTERACTIONS_TYPE]+'","'+strCorrectResponse.replace('"',"")+'","'+strResponse.replace('"',"")+'","'+strResult+'","'+AICC_aryInteractions[i][AICC_INTERACTIONS_WEIGHTING]+
'","'+strLatency+'"\r\n'}return strInteractions}
function DisplayAICCVariables(){var strAlert="";strAlert+="AICC_Student_ID = "+AICC_Student_ID+"\n";strAlert+="AICC_Student_Name = "+AICC_Student_Name+"\n";strAlert+="AICC_Lesson_Location = "+AICC_Lesson_Location+"\n";strAlert+="AICC_Score = "+AICC_Score+"\n";strAlert+="AICC_Credit = "+AICC_Credit+"\n";strAlert+="AICC_Lesson_Status = "+AICC_Lesson_Status+"\n";strAlert+="AICC_Time = "+AICC_Time+"\n";strAlert+="AICC_Mastery_Score = "+AICC_Mastery_Score+"\n";strAlert+="AICC_Lesson_Mode = "+AICC_Lesson_Mode+
"\n";strAlert+="AICC_Max_Time_Allowed = "+AICC_Max_Time_Allowed+"\n";strAlert+="AICC_Time_Limit_Action = "+AICC_Time_Limit_Action+"\n";strAlert+="AICC_Audio = "+AICC_Audio+"\n";strAlert+="AICC_Speed = "+AICC_Speed+"\n";strAlert+="AICC_Language = "+AICC_Language+"\n";strAlert+="AICC_Text = "+AICC_Text+"\n";strAlert+="AICC_Launch_Data = "+AICC_Launch_Data+"\n";strAlert+="AICC_Data_Chunk = "+AICC_Data_Chunk+"\n";strAlert+="AICC_Comments = "+AICC_Comments+"\n";strAlert+="AICC_Objectives = "+AICC_Objectives+
"\n";alert(strAlert)}function NONE_Initialize(){WriteToDebug("In NONE_Initialize, Returning true");InitializeExecuted(true,"");return true}function NONE_Finish(strExitType,blnStatusWasSet){WriteToDebug("In NONE_Finish, Returning true");return true}function NONE_CommitData(){WriteToDebug("In NONE_CommitData, Returning true");return true}function NONE_GetStudentID(){WriteToDebug("In NONE_GetStudentID, Returning ''");return""}
function NONE_GetStudentName(){WriteToDebug("In NONE_GetStudentName, Returning ''");return""}function NONE_GetBookmark(){WriteToDebug("In NONE_GetBookmark, Returning ''");return""}function NONE_SetBookmark(strBookmark){WriteToDebug("In NONE_SetBookmark, Returning true");return true}function NONE_GetDataChunk(){WriteToDebug("In NONE_GetDataChunk, Returning ''");return""}function NONE_SetDataChunk(strData){WriteToDebug("In NONE_SetDataChunk, Returning true");return true}
function NONE_GetLaunchData(){WriteToDebug("In NONE_GetLaunchData, Returning ''");return""}function NONE_GetComments(){WriteToDebug("In NONE_GetComments, Returning ''");return""}function NONE_WriteComment(strComment){WriteToDebug("In NONE_WriteComment, Returning true");return true}function NONE_GetLMSComments(){WriteToDebug("In NONE_GetLMSComments, Returning ''");return""}
function NONE_GetAudioPlayPreference(){WriteToDebug("In NONE_GetAudioPlayPreference, Returning "+PREFERENCE_DEFAULT);return PREFERENCE_DEFAULT}function NONE_GetAudioVolumePreference(){WriteToDebug("In NONE_GetAudioVolumePreference, Returning 100");return 100}function NONE_SetAudioPreference(PlayPreference,intPercentOfMaxSpeed){WriteToDebug("In NONE_SetAudioPreference, Returning true");return true}
function NONE_SetLanguagePreference(strLanguage){WriteToDebug("In NONE_SetLanguagePreference, Returning true");return true}function NONE_GetLanguagePreference(){WriteToDebug("In NONE_GetLanguagePreference, Returning ''");return""}function NONE_SetSpeedPreference(intPercentOfMax){WriteToDebug("In NONE_SetSpeedPreference, Returning true");return true}function NONE_GetSpeedPreference(){WriteToDebug("In NONE_GetSpeedPreference, Returning 100");return 100}
function NONE_SetTextPreference(intPreference){WriteToDebug("In NONE_SetTextPreference, Returning true");return true}function NONE_GetTextPreference(){WriteToDebug("In NONE_GetTextPreference, Returning "+PREFERENCE_DEFAULT);return PREFERENCE_DEFAULT}function NONE_GetPreviouslyAccumulatedTime(){WriteToDebug("In NONE_GetPreviouslyAccumulatedTime, Returning 0");return 0}function NONE_SaveTime(intMilliSeconds){WriteToDebug("In intMilliSeconds, Returning true");return true}
function NONE_GetMaxTimeAllowed(){WriteToDebug("In NONE_GetMaxTimeAllowed, Returning 36002439999");return MAX_CMI_TIME}function NONE_DisplayMessageOnTimeout(){WriteToDebug("In NONE_DisplayMessageOnTimeout, Returning false");return false}function NONE_ExitOnTimeout(){WriteToDebug("In NONE_ExitOnTimeout, Returning false");return false}function NONE_GetPassingScore(){WriteToDebug("In NONE_GetPassingScore, Returning ''");return""}
function NONE_GetScore(){WriteToDebug("In NONE_GetScore, Returning 0");return 0}function NONE_SetScore(intScore,intMaxScore,intMinScore){WriteToDebug("In NONE_SetScore, Returning true");return true}function NONE_RecordTrueFalseInteraction(){WriteToDebug("In NONE_RecordTrueFalseInteraction, Returning true");return true}function NONE_RecordMultipleChoiceInteraction(strID,strResponse,blnCorrect,strCorrectResponse){WriteToDebug("In NONE_RecordMultipleChoiceInteraction, Returning true");return true}
function NONE_RecordFillInInteraction(){WriteToDebug("In NONE_RecordFillInInteraction, Returning true");return true}function NONE_RecordMatchingInteraction(){WriteToDebug("In NONE_RecordMatchingInteraction, Returning true");return true}function NONE_RecordPerformanceInteraction(){WriteToDebug("In NONE_RecordPerformanceInteraction, Returning true");return true}function NONE_RecordSequencingInteraction(){WriteToDebug("In NONE_RecordSequencingInteraction, Returning true");return true}
function NONE_RecordLikertInteraction(){WriteToDebug("In RecordLikertInteraction, Returning true");return true}function NONE_RecordNumericInteraction(){WriteToDebug("In NONE_RecordNumericInteraction, Returning true");return true}function NONE_GetEntryMode(){WriteToDebug("In NONE_GetEntryMode, Returning "+ENTRY_FIRST_TIME);return ENTRY_FIRST_TIME}function NONE_GetLessonMode(){WriteToDebug("In NONE_GetLessonMode, Returning "+MODE_NORMAL);return MODE_NORMAL}
function NONE_GetTakingForCredit(){WriteToDebug("In NONE_GetTakingForCredit, Returning true");return true}function NONE_SetObjectiveScore(strObjectiveID,intScore,intMaxScore,intMinScore){WriteToDebug("In NONE_SetObjectiveScore, Returning true");return true}function NONE_SetObjectiveStatus(strObjectiveID,Lesson_Status){WriteToDebug("In NONE_SetObjectiveStatus, Returning true");return true}
function NONE_SetObjectiveDescription(strObjectiveID,strObjectiveDescription){WriteToDebug("In NONE_SetObjectiveDescription, Returning true");return true}function NONE_GetObjectiveScore(strObjectiveID){WriteToDebug("In NONE_SetObjectiveScore, Returning ''");return""}function NONE_GetObjectiveStatus(strObjectiveID){WriteToDebug("In NONE_SetObjectiveStatus, Returning Not Attempted");return LESSON_STATUS_NOT_ATTEMPTED}
function NONE_GetObjectiveDescription(strObjectiveID){WriteToDebug("In NONE_GetObjectiveDescription, ''");return""}function NONE_CreateValidIdentifier(str){return CreateUriIdentifier(str)}function NONE_FindInteractionIndexFromID(strInteractionID){WriteToDebug("NONE_FindInteractionIndexFromID - NONE does not support interaction retrieval, returning null");return null}
function NONE_GetInteractionType(strInteractionID){WriteToDebug("NONE_GetInteractionType - NONE does not support interaction retrieval, returning empty string");return""}function NONE_GetInteractionTimestamp(strInteractionID){WriteToDebug("NONE_GetInteractionTimestamp - NONE does not support interaction retrieval, returning empty string");return""}
function NONE_GetInteractionCorrectResponses(strInteractionID){WriteToDebug("NONE_GetInteractionCorrectResponses - NONE does not support interaction retrieval, returning empty array");return new Array}function NONE_GetInteractionWeighting(strInteractionID){WriteToDebug("NONE_GetInteractionWeighting - NONE does not support interaction retrieval, returning empty string");return""}
function NONE_GetInteractionLearnerResponses(strInteractionID){WriteToDebug("NONE_GetInteractionLearnerResponses - NONE does not support interaction retrieval, returning empty array");return new Array}function NONE_GetInteractionResult(strInteractionID){WriteToDebug("NONE_GetInteractionResult - NONE does not support interaction retrieval, returning empty string");return""}
function NONE_GetInteractionLatency(strInteractionID){WriteToDebug("NONE_GetInteractionDescription - NONE does not support interaction retrieval, returning empty string");return""}function NONE_GetInteractionDescription(strInteractionID){WriteToDebug("NONE_GetInteractionDescription - NONE does not support interaction retrieval, returning empty string");return""}
function NONE_CreateDataBucket(strBucketId,intMinSize,intMaxSize){WriteToDebug("NONE_CreateDataBucket - NONE does not support SSP, returning false");return false}function NONE_GetDataFromBucket(strBucketId){WriteToDebug("NONE_GetDataFromBucket - NONE does not support SSP, returning empty string");return""}function NONE_PutDataInBucket(strBucketId,strData,blnAppendToEnd){WriteToDebug("NONE_PutDataInBucket - NONE does not support SSP, returning false");return false}
function NONE_DetectSSPSupport(){WriteToDebug("NONE_DetectSSPSupport - NONE does not support SSP, returning false");return false}function NONE_GetBucketInfo(strBucketId){WriteToDebug("NONE_DetectSSPSupport - NONE does not support SSP, returning empty SSPBucketSize");return new SSPBucketSize(0,0)}function NONE_SetNavigationRequest(strNavRequest){WriteToDebug("NONE_SetNavigationRequest - NONE does not support navigation requests, returning false");return false}
function NONE_GetNavigationRequest(){WriteToDebug("NONE_GetNavigationRequest - NONE does not support navigation requests, returning false");return false}function NONE_SetFailed(){WriteToDebug("In NONE_SetFailed, Returning true");return true}function NONE_SetPassed(){WriteToDebug("In NONE_SetPassed, Returning true");return true}function NONE_SetCompleted(){WriteToDebug("In NONE_SetCompleted, Returning true");return true}
function NONE_ResetStatus(){WriteToDebug("In NONE_ResetStatus, Returning true");return true}function NONE_GetStatus(){WriteToDebug("In NONE_GetStatus, Returning "+LESSON_STATUS_INCOMPLETE);return LESSON_STATUS_INCOMPLETE}function NONE_GetProgressMeasure(){WriteToDebug("NONE_GetProgressMeasure - NONE does not support progress_measure, returning false");return false}
function NONE_SetProgressMeasure(){WriteToDebug("NONE_SetProgressMeasure - NONE does not support progress_measure, returning false");return false}function NONE_GetObjectiveProgressMeasure(){WriteToDebug("NONE_GetObjectiveProgressMeasure - NONE does not support progress_measure, returning false");return false}function NONE_SetObjectiveProgressMeasure(){WriteToDebug("NONE_SetObjectiveProgressMeasure - NONE does not support progress_measure, returning false");return false}
function NONE_SetPointBasedScore(intScore,intMaxScore,intMinScore){WriteToDebug("NONE_SetPointBasedScore - NONE does not support SetPointBasedScore, returning false");return false}function NONE_GetScaledScore(intScore,intMaxScore,intMinScore){WriteToDebug("NONE_GetScaledScore - NONE does not support GetScaledScore, returning false");return false}function NONE_GetLastError(){WriteToDebug("In NONE_GetLastError, Returning "+NO_ERROR);return NO_ERROR}
function NONE_GetLastErrorDesc(){WriteToDebug("In NONE_GetLastErrorDesc, Returning ''");return""}"0.50.0";
var CryptoJS=CryptoJS||function(e,m){var p={},j=p.lib={},l=function(){},f=j.Base={extend:function(a){l.prototype=this;var c=new l;a&&c.mixIn(a);c.hasOwnProperty("init")||(c.init=function(){c.$super.init.apply(this,arguments)});c.init.prototype=c;c.$super=this;return c},create:function(){var a=this.extend();a.init.apply(a,arguments);return a},init:function(){},mixIn:function(a){for(var c in a)a.hasOwnProperty(c)&&(this[c]=a[c]);a.hasOwnProperty("toString")&&(this.toString=a.toString)},clone:function(){return this.init.prototype.extend(this)}},
n=j.WordArray=f.extend({init:function(a,c){a=this.words=a||[];this.sigBytes=c!=m?c:4*a.length},toString:function(a){return(a||h).stringify(this)},concat:function(a){var c=this.words,q=a.words,d=this.sigBytes;a=a.sigBytes;this.clamp();if(d%4)for(var b=0;b<a;b++)c[d+b>>>2]|=(q[b>>>2]>>>24-8*(b%4)&255)<<24-8*((d+b)%4);else if(65535<q.length)for(b=0;b<a;b+=4)c[d+b>>>2]=q[b>>>2];else c.push.apply(c,q);this.sigBytes+=a;return this},clamp:function(){var a=this.words,c=this.sigBytes;a[c>>>2]&=4294967295<<
32-8*(c%4);a.length=e.ceil(c/4)},clone:function(){var a=f.clone.call(this);a.words=this.words.slice(0);return a},random:function(a){for(var c=[],b=0;b<a;b+=4)c.push(4294967296*e.random()|0);return new n.init(c,a)}}),b=p.enc={},h=b.Hex={stringify:function(a){var c=a.words;a=a.sigBytes;for(var b=[],d=0;d<a;d++){var f=c[d>>>2]>>>24-8*(d%4)&255;b.push((f>>>4).toString(16));b.push((f&15).toString(16))}return b.join("")},parse:function(a){for(var c=a.length,b=[],d=0;d<c;d+=2)b[d>>>3]|=parseInt(a.substr(d,
2),16)<<24-4*(d%8);return new n.init(b,c/2)}},g=b.Latin1={stringify:function(a){var c=a.words;a=a.sigBytes;for(var b=[],d=0;d<a;d++)b.push(String.fromCharCode(c[d>>>2]>>>24-8*(d%4)&255));return b.join("")},parse:function(a){for(var c=a.length,b=[],d=0;d<c;d++)b[d>>>2]|=(a.charCodeAt(d)&255)<<24-8*(d%4);return new n.init(b,c)}},r=b.Utf8={stringify:function(a){try{return decodeURIComponent(escape(g.stringify(a)))}catch(c){throw Error("Malformed UTF-8 data");}},parse:function(a){return g.parse(unescape(encodeURIComponent(a)))}},
k=j.BufferedBlockAlgorithm=f.extend({reset:function(){this._data=new n.init;this._nDataBytes=0},_append:function(a){"string"==typeof a&&(a=r.parse(a));this._data.concat(a);this._nDataBytes+=a.sigBytes},_process:function(a){var c=this._data,b=c.words,d=c.sigBytes,f=this.blockSize,h=d/(4*f),h=a?e.ceil(h):e.max((h|0)-this._minBufferSize,0);a=h*f;d=e.min(4*a,d);if(a){for(var g=0;g<a;g+=f)this._doProcessBlock(b,g);g=b.splice(0,a);c.sigBytes-=d}return new n.init(g,d)},clone:function(){var a=f.clone.call(this);
a._data=this._data.clone();return a},_minBufferSize:0});j.Hasher=k.extend({cfg:f.extend(),init:function(a){this.cfg=this.cfg.extend(a);this.reset()},reset:function(){k.reset.call(this);this._doReset()},update:function(a){this._append(a);this._process();return this},finalize:function(a){a&&this._append(a);return this._doFinalize()},blockSize:16,_createHelper:function(a){return function(c,b){return(new a.init(b)).finalize(c)}},_createHmacHelper:function(a){return function(b,f){return(new s.HMAC.init(a,
f)).finalize(b)}}});var s=p.algo={};return p}(Math);
(function(){var e=CryptoJS,m=e.lib,p=m.WordArray,j=m.Hasher,l=[],m=e.algo.SHA1=j.extend({_doReset:function(){this._hash=new p.init([1732584193,4023233417,2562383102,271733878,3285377520])},_doProcessBlock:function(f,n){for(var b=this._hash.words,h=b[0],g=b[1],e=b[2],k=b[3],j=b[4],a=0;80>a;a++){if(16>a)l[a]=f[n+a]|0;else{var c=l[a-3]^l[a-8]^l[a-14]^l[a-16];l[a]=c<<1|c>>>31}c=(h<<5|h>>>27)+j+l[a];c=20>a?c+((g&e|~g&k)+1518500249):40>a?c+((g^e^k)+1859775393):60>a?c+((g&e|g&k|e&k)-1894007588):c+((g^e^
k)-899497514);j=k;k=e;e=g<<30|g>>>2;g=h;h=c}b[0]=b[0]+h|0;b[1]=b[1]+g|0;b[2]=b[2]+e|0;b[3]=b[3]+k|0;b[4]=b[4]+j|0},_doFinalize:function(){var f=this._data,e=f.words,b=8*this._nDataBytes,h=8*f.sigBytes;e[h>>>5]|=128<<24-h%32;e[(h+64>>>9<<4)+14]=Math.floor(b/4294967296);e[(h+64>>>9<<4)+15]=b;f.sigBytes=4*e.length;this._process();return this._hash},clone:function(){var e=j.clone.call(this);e._hash=this._hash.clone();return e}});e.SHA1=j._createHelper(m);e.HmacSHA1=j._createHmacHelper(m)})();
var CryptoJS=CryptoJS||function(h,s){var f={},t=f.lib={},g=function(){},j=t.Base={extend:function(a){g.prototype=this;var c=new g;a&&c.mixIn(a);c.hasOwnProperty("init")||(c.init=function(){c.$super.init.apply(this,arguments)});c.init.prototype=c;c.$super=this;return c},create:function(){var a=this.extend();a.init.apply(a,arguments);return a},init:function(){},mixIn:function(a){for(var c in a)a.hasOwnProperty(c)&&(this[c]=a[c]);a.hasOwnProperty("toString")&&(this.toString=a.toString)},clone:function(){return this.init.prototype.extend(this)}},
q=t.WordArray=j.extend({init:function(a,c){a=this.words=a||[];this.sigBytes=c!=s?c:4*a.length},toString:function(a){return(a||u).stringify(this)},concat:function(a){var c=this.words,d=a.words,b=this.sigBytes;a=a.sigBytes;this.clamp();if(b%4)for(var e=0;e<a;e++)c[b+e>>>2]|=(d[e>>>2]>>>24-8*(e%4)&255)<<24-8*((b+e)%4);else if(65535<d.length)for(e=0;e<a;e+=4)c[b+e>>>2]=d[e>>>2];else c.push.apply(c,d);this.sigBytes+=a;return this},clamp:function(){var a=this.words,c=this.sigBytes;a[c>>>2]&=4294967295<<
32-8*(c%4);a.length=h.ceil(c/4)},clone:function(){var a=j.clone.call(this);a.words=this.words.slice(0);return a},random:function(a){for(var c=[],d=0;d<a;d+=4)c.push(4294967296*h.random()|0);return new q.init(c,a)}}),v=f.enc={},u=v.Hex={stringify:function(a){var c=a.words;a=a.sigBytes;for(var d=[],b=0;b<a;b++){var e=c[b>>>2]>>>24-8*(b%4)&255;d.push((e>>>4).toString(16));d.push((e&15).toString(16))}return d.join("")},parse:function(a){for(var c=a.length,d=[],b=0;b<c;b+=2)d[b>>>3]|=parseInt(a.substr(b,
2),16)<<24-4*(b%8);return new q.init(d,c/2)}},k=v.Latin1={stringify:function(a){var c=a.words;a=a.sigBytes;for(var d=[],b=0;b<a;b++)d.push(String.fromCharCode(c[b>>>2]>>>24-8*(b%4)&255));return d.join("")},parse:function(a){for(var c=a.length,d=[],b=0;b<c;b++)d[b>>>2]|=(a.charCodeAt(b)&255)<<24-8*(b%4);return new q.init(d,c)}},l=v.Utf8={stringify:function(a){try{return decodeURIComponent(escape(k.stringify(a)))}catch(c){throw Error("Malformed UTF-8 data");}},parse:function(a){return k.parse(unescape(encodeURIComponent(a)))}},
x=t.BufferedBlockAlgorithm=j.extend({reset:function(){this._data=new q.init;this._nDataBytes=0},_append:function(a){"string"==typeof a&&(a=l.parse(a));this._data.concat(a);this._nDataBytes+=a.sigBytes},_process:function(a){var c=this._data,d=c.words,b=c.sigBytes,e=this.blockSize,f=b/(4*e),f=a?h.ceil(f):h.max((f|0)-this._minBufferSize,0);a=f*e;b=h.min(4*a,b);if(a){for(var m=0;m<a;m+=e)this._doProcessBlock(d,m);m=d.splice(0,a);c.sigBytes-=b}return new q.init(m,b)},clone:function(){var a=j.clone.call(this);
a._data=this._data.clone();return a},_minBufferSize:0});t.Hasher=x.extend({cfg:j.extend(),init:function(a){this.cfg=this.cfg.extend(a);this.reset()},reset:function(){x.reset.call(this);this._doReset()},update:function(a){this._append(a);this._process();return this},finalize:function(a){a&&this._append(a);return this._doFinalize()},blockSize:16,_createHelper:function(a){return function(c,d){return(new a.init(d)).finalize(c)}},_createHmacHelper:function(a){return function(c,d){return(new w.HMAC.init(a,
d)).finalize(c)}}});var w=f.algo={};return f}(Math);
(function(h){for(var s=CryptoJS,f=s.lib,t=f.WordArray,g=f.Hasher,f=s.algo,j=[],q=[],v=function(a){return 4294967296*(a-(a|0))|0},u=2,k=0;64>k;){var l;a:{l=u;for(var x=h.sqrt(l),w=2;w<=x;w++)if(!(l%w)){l=!1;break a}l=!0}l&&(8>k&&(j[k]=v(h.pow(u,.5))),q[k]=v(h.pow(u,1/3)),k++);u++}var a=[],f=f.SHA256=g.extend({_doReset:function(){this._hash=new t.init(j.slice(0))},_doProcessBlock:function(c,d){for(var b=this._hash.words,e=b[0],f=b[1],m=b[2],h=b[3],p=b[4],j=b[5],k=b[6],l=b[7],n=0;64>n;n++){if(16>n)a[n]=
c[d+n]|0;else{var r=a[n-15],g=a[n-2];a[n]=((r<<25|r>>>7)^(r<<14|r>>>18)^r>>>3)+a[n-7]+((g<<15|g>>>17)^(g<<13|g>>>19)^g>>>10)+a[n-16]}r=l+((p<<26|p>>>6)^(p<<21|p>>>11)^(p<<7|p>>>25))+(p&j^~p&k)+q[n]+a[n];g=((e<<30|e>>>2)^(e<<19|e>>>13)^(e<<10|e>>>22))+(e&f^e&m^f&m);l=k;k=j;j=p;p=h+r|0;h=m;m=f;f=e;e=r+g|0}b[0]=b[0]+e|0;b[1]=b[1]+f|0;b[2]=b[2]+m|0;b[3]=b[3]+h|0;b[4]=b[4]+p|0;b[5]=b[5]+j|0;b[6]=b[6]+k|0;b[7]=b[7]+l|0},_doFinalize:function(){var a=this._data,d=a.words,b=8*this._nDataBytes,e=8*a.sigBytes;
d[e>>>5]|=128<<24-e%32;d[(e+64>>>9<<4)+14]=h.floor(b/4294967296);d[(e+64>>>9<<4)+15]=b;a.sigBytes=4*d.length;this._process();return this._hash},clone:function(){var a=g.clone.call(this);a._hash=this._hash.clone();return a}});s.SHA256=g._createHelper(f);s.HmacSHA256=g._createHmacHelper(f)})(Math);
(function(){var C=CryptoJS;var C_lib=C.lib;var WordArray=C_lib.WordArray;var C_enc=C.enc;var Base64=C_enc.Base64={stringify:function(wordArray){var words=wordArray.words;var sigBytes=wordArray.sigBytes;var map=this._map;wordArray.clamp();var base64Chars=[];for(var i=0;i<sigBytes;i+=3){var byte1=words[i>>>2]>>>24-i%4*8&255;var byte2=words[i+1>>>2]>>>24-(i+1)%4*8&255;var byte3=words[i+2>>>2]>>>24-(i+2)%4*8&255;var triplet=byte1<<16|byte2<<8|byte3;for(var j=0;j<4&&i+j*.75<sigBytes;j++)base64Chars.push(map.charAt(triplet>>>
6*(3-j)&63))}var paddingChar=map.charAt(64);if(paddingChar)while(base64Chars.length%4)base64Chars.push(paddingChar);return base64Chars.join("")},parse:function(base64Str){var base64StrLength=base64Str.length;var map=this._map;var paddingChar=map.charAt(64);if(paddingChar){var paddingIndex=base64Str.indexOf(paddingChar);if(paddingIndex!=-1)base64StrLength=paddingIndex}var words=[];var nBytes=0;for(var i=0;i<base64StrLength;i++)if(i%4){var bits1=map.indexOf(base64Str.charAt(i-1))<<i%4*2;var bits2=map.indexOf(base64Str.charAt(i))>>>
6-i%4*2;words[nBytes>>>2]|=(bits1|bits2)<<24-nBytes%4*8;nBytes++}return WordArray.create(words,nBytes)},_map:"ABCDEFGHIJKLMNOPQRSTUVWXYZabcdefghijklmnopqrstuvwxyz0123456789+/="}})();
(function(){if(typeof ArrayBuffer!="function")return;var C=CryptoJS;var C_lib=C.lib;var WordArray=C_lib.WordArray;var superInit=WordArray.init;var subInit=WordArray.init=function(typedArray){if(typedArray instanceof ArrayBuffer)typedArray=new Uint8Array(typedArray);if(typedArray instanceof Int8Array||typedArray instanceof Uint8ClampedArray||typedArray instanceof Int16Array||typedArray instanceof Uint16Array||typedArray instanceof Int32Array||typedArray instanceof Uint32Array||typedArray instanceof
Float32Array||typedArray instanceof Float64Array)typedArray=new Uint8Array(typedArray.buffer,typedArray.byteOffset,typedArray.byteLength);if(typedArray instanceof Uint8Array){var typedArrayByteLength=typedArray.byteLength;var words=[];for(var i=0;i<typedArrayByteLength;i++)words[i>>>2]|=typedArray[i]<<24-i%4*8;superInit.call(this,words,typedArrayByteLength)}else superInit.apply(this,arguments)};subInit.prototype=WordArray})();var TinCan;
(function(){var _reservedQSParams={statementId:true,voidedStatementId:true,verb:true,object:true,registration:true,context:true,actor:true,since:true,until:true,limit:true,authoritative:true,sparse:true,instructor:true,ascending:true,continueToken:true,agent:true,activityId:true,stateId:true,profileId:true,activity_platform:true,grouping:true,"Accept-Language":true};TinCan=function(cfg){this.log("constructor");this.recordStores=[];this.actor=null;this.activity=null;this.registration=null;this.context=
null;this.init(cfg)};TinCan.prototype={LOG_SRC:"TinCan",log:function(msg,src){if(TinCan.DEBUG&&typeof console!=="undefined"&&console.log){src=src||this.LOG_SRC||"TinCan";console.log("TinCan."+src+": "+msg)}},init:function(cfg){this.log("init");var i;cfg=cfg||{};if(cfg.hasOwnProperty("url")&&cfg.url!=="")this._initFromQueryString(cfg.url);if(cfg.hasOwnProperty("recordStores")&&cfg.recordStores!==undefined)for(i=0;i<cfg.recordStores.length;i+=1)this.addRecordStore(cfg.recordStores[i]);if(cfg.hasOwnProperty("activity"))if(cfg.activity instanceof
TinCan.Activity)this.activity=cfg.activity;else this.activity=new TinCan.Activity(cfg.activity);if(cfg.hasOwnProperty("actor"))if(cfg.actor instanceof TinCan.Agent)this.actor=cfg.actor;else this.actor=new TinCan.Agent(cfg.actor);if(cfg.hasOwnProperty("context"))if(cfg.context instanceof TinCan.Context)this.context=cfg.context;else this.context=new TinCan.Context(cfg.context);if(cfg.hasOwnProperty("registration"))this.registration=cfg.registration},_initFromQueryString:function(url){this.log("_initFromQueryString");
var i,prop,qsParams=TinCan.Utils.parseURL(url).params,lrsProps=["endpoint","auth"],lrsCfg={},contextCfg,extended=null;if(qsParams.hasOwnProperty("actor")){this.log("_initFromQueryString - found actor: "+qsParams.actor);try{this.actor=TinCan.Agent.fromJSON(qsParams.actor);delete qsParams.actor}catch(ex){this.log("_initFromQueryString - failed to set actor: "+ex)}}if(qsParams.hasOwnProperty("activity_id")){this.activity=new TinCan.Activity({id:qsParams.activity_id});delete qsParams.activity_id}if(qsParams.hasOwnProperty("activity_platform")||
qsParams.hasOwnProperty("registration")||qsParams.hasOwnProperty("grouping")){contextCfg={};if(qsParams.hasOwnProperty("activity_platform")){contextCfg.platform=qsParams.activity_platform;delete qsParams.activity_platform}if(qsParams.hasOwnProperty("registration")){contextCfg.registration=this.registration=qsParams.registration;delete qsParams.registration}if(qsParams.hasOwnProperty("grouping")){contextCfg.contextActivities={};contextCfg.contextActivities.grouping=qsParams.grouping;delete qsParams.grouping}this.context=
new TinCan.Context(contextCfg)}if(qsParams.hasOwnProperty("endpoint")){for(i=0;i<lrsProps.length;i+=1){prop=lrsProps[i];if(qsParams.hasOwnProperty(prop)){lrsCfg[prop]=qsParams[prop];delete qsParams[prop]}}for(i in qsParams)if(qsParams.hasOwnProperty(i))if(_reservedQSParams.hasOwnProperty(i))delete qsParams[i];else{extended=extended||{};extended[i]=qsParams[i]}if(extended!==null)lrsCfg.extended=extended;lrsCfg.allowFail=false;this.addRecordStore(lrsCfg)}},addRecordStore:function(cfg){this.log("addRecordStore");
var lrs;if(cfg instanceof TinCan.LRS)lrs=cfg;else lrs=new TinCan.LRS(cfg);this.recordStores.push(lrs)},prepareStatement:function(stmt){this.log("prepareStatement");if(!(stmt instanceof TinCan.Statement))stmt=new TinCan.Statement(stmt);if(stmt.actor===null&&this.actor!==null)stmt.actor=this.actor;if(stmt.target===null&&this.activity!==null)stmt.target=this.activity;if(this.context!==null)if(stmt.context===null)stmt.context=this.context;else{if(stmt.context.registration===null)stmt.context.registration=
this.context.registration;if(stmt.context.platform===null)stmt.context.platform=this.context.platform;if(this.context.contextActivities!==null)if(stmt.context.contextActivities===null)stmt.context.contextActivities=this.context.contextActivities;else{if(this.context.contextActivities.grouping!==null&&stmt.context.contextActivities.grouping===null)stmt.context.contextActivities.grouping=this.context.contextActivities.grouping;if(this.context.contextActivities.parent!==null&&stmt.context.contextActivities.parent===
null)stmt.context.contextActivities.parent=this.context.contextActivities.parent;if(this.context.contextActivities.other!==null&&stmt.context.contextActivities.other===null)stmt.context.contextActivities.other=this.context.contextActivities.other}}return stmt},sendStatement:function(stmt,callback){this.log("sendStatement");var self=this,lrs,statement=this.prepareStatement(stmt),rsCount=this.recordStores.length,i,results=[],callbackWrapper,callbackResults=[];if(rsCount>0){if(typeof callback==="function")callbackWrapper=
function(err,xhr){var args;self.log("sendStatement - callbackWrapper: "+rsCount);if(rsCount>1){rsCount-=1;callbackResults.push({err:err,xhr:xhr})}else if(rsCount===1){callbackResults.push({err:err,xhr:xhr});args=[callbackResults,statement];callback.apply(this,args)}else self.log("sendStatement - unexpected record store count: "+rsCount)};for(i=0;i<rsCount;i+=1){lrs=this.recordStores[i];results.push(lrs.saveStatement(statement,{callback:callbackWrapper}))}}else{this.log("[warning] sendStatement: No LRSs added yet (statement not sent)");
if(typeof callback==="function")callback.apply(this,[null,statement])}return{statement:statement,results:results}},getStatement:function(stmtId,callback,cfg){this.log("getStatement");var lrs;cfg=cfg||{};cfg.params=cfg.params||{};if(this.recordStores.length>0){lrs=this.recordStores[0];return lrs.retrieveStatement(stmtId,{callback:callback,params:cfg.params})}this.log("[warning] getStatement: No LRSs added yet (statement not retrieved)")},voidStatement:function(stmt,callback,options){this.log("voidStatement");
var self=this,lrs,actor,voidingStatement,rsCount=this.recordStores.length,i,results=[],callbackWrapper,callbackResults=[];if(stmt instanceof TinCan.Statement)stmt=stmt.id;if(typeof options.actor!=="undefined")actor=options.actor;else if(this.actor!==null)actor=this.actor;voidingStatement=new TinCan.Statement({actor:actor,verb:{id:"http://adlnet.gov/expapi/verbs/voided"},target:{objectType:"StatementRef",id:stmt}});if(rsCount>0){if(typeof callback==="function")callbackWrapper=function(err,xhr){var args;
self.log("voidStatement - callbackWrapper: "+rsCount);if(rsCount>1){rsCount-=1;callbackResults.push({err:err,xhr:xhr})}else if(rsCount===1){callbackResults.push({err:err,xhr:xhr});args=[callbackResults,voidingStatement];callback.apply(this,args)}else self.log("voidStatement - unexpected record store count: "+rsCount)};for(i=0;i<rsCount;i+=1){lrs=this.recordStores[i];results.push(lrs.saveStatement(voidingStatement,{callback:callbackWrapper}))}}else{this.log("[warning] voidStatement: No LRSs added yet (statement not sent)");
if(typeof callback==="function")callback.apply(this,[null,voidingStatement])}return{statement:voidingStatement,results:results}},getVoidedStatement:function(stmtId,callback){this.log("getVoidedStatement");var lrs;if(this.recordStores.length>0){lrs=this.recordStores[0];return lrs.retrieveVoidedStatement(stmtId,{callback:callback})}this.log("[warning] getVoidedStatement: No LRSs added yet (statement not retrieved)")},sendStatements:function(stmts,callback){this.log("sendStatements");var self=this,lrs,
statements=[],rsCount=this.recordStores.length,i,results=[],callbackWrapper,callbackResults=[];if(stmts.length===0){if(typeof callback==="function")callback.apply(this,[null,statements])}else{for(i=0;i<stmts.length;i+=1)statements.push(this.prepareStatement(stmts[i]));if(rsCount>0){if(typeof callback==="function")callbackWrapper=function(err,xhr){var args;self.log("sendStatements - callbackWrapper: "+rsCount);if(rsCount>1){rsCount-=1;callbackResults.push({err:err,xhr:xhr})}else if(rsCount===1){callbackResults.push({err:err,
xhr:xhr});args=[callbackResults,statements];callback.apply(this,args)}else self.log("sendStatements - unexpected record store count: "+rsCount)};for(i=0;i<rsCount;i+=1){lrs=this.recordStores[i];results.push(lrs.saveStatements(statements,{callback:callbackWrapper}))}}else{this.log("[warning] sendStatements: No LRSs added yet (statements not sent)");if(typeof callback==="function")callback.apply(this,[null,statements])}}return{statements:statements,results:results}},getStatements:function(cfg){this.log("getStatements");
var queryCfg={},lrs,params;if(this.recordStores.length>0){lrs=this.recordStores[0];cfg=cfg||{};params=cfg.params||{};if(cfg.sendActor&&this.actor!==null)if(lrs.version==="0.9"||lrs.version==="0.95")params.actor=this.actor;else params.agent=this.actor;if(cfg.sendActivity&&this.activity!==null)if(lrs.version==="0.9"||lrs.version==="0.95")params.target=this.activity;else params.activity=this.activity;if(typeof params.registration==="undefined"&&this.registration!==null)params.registration=this.registration;
queryCfg={params:params};if(typeof cfg.callback!=="undefined")queryCfg.callback=cfg.callback;return lrs.queryStatements(queryCfg)}this.log("[warning] getStatements: No LRSs added yet (statements not read)")},getState:function(key,cfg){this.log("getState");var queryCfg,lrs;if(this.recordStores.length>0){lrs=this.recordStores[0];cfg=cfg||{};queryCfg={agent:typeof cfg.agent!=="undefined"?cfg.agent:this.actor,activity:typeof cfg.activity!=="undefined"?cfg.activity:this.activity};if(typeof cfg.registration!==
"undefined")queryCfg.registration=cfg.registration;else if(this.registration!==null)queryCfg.registration=this.registration;if(typeof cfg.callback!=="undefined")queryCfg.callback=cfg.callback;return lrs.retrieveState(key,queryCfg)}this.log("[warning] getState: No LRSs added yet (state not retrieved)")},setState:function(key,val,cfg){this.log("setState");var queryCfg,lrs;if(this.recordStores.length>0){lrs=this.recordStores[0];cfg=cfg||{};queryCfg={agent:typeof cfg.agent!=="undefined"?cfg.agent:this.actor,
activity:typeof cfg.activity!=="undefined"?cfg.activity:this.activity};if(typeof cfg.registration!=="undefined")queryCfg.registration=cfg.registration;else if(this.registration!==null)queryCfg.registration=this.registration;if(typeof cfg.lastSHA1!=="undefined")queryCfg.lastSHA1=cfg.lastSHA1;if(typeof cfg.contentType!=="undefined"){queryCfg.contentType=cfg.contentType;if(typeof cfg.overwriteJSON!=="undefined"&&!cfg.overwriteJSON&&TinCan.Utils.isApplicationJSON(cfg.contentType))queryCfg.method="POST"}if(typeof cfg.callback!==
"undefined")queryCfg.callback=cfg.callback;return lrs.saveState(key,val,queryCfg)}this.log("[warning] setState: No LRSs added yet (state not saved)")},deleteState:function(key,cfg){this.log("deleteState");var queryCfg,lrs;if(this.recordStores.length>0){lrs=this.recordStores[0];cfg=cfg||{};queryCfg={agent:typeof cfg.agent!=="undefined"?cfg.agent:this.actor,activity:typeof cfg.activity!=="undefined"?cfg.activity:this.activity};if(typeof cfg.registration!=="undefined")queryCfg.registration=cfg.registration;
else if(this.registration!==null)queryCfg.registration=this.registration;if(typeof cfg.callback!=="undefined")queryCfg.callback=cfg.callback;return lrs.dropState(key,queryCfg)}this.log("[warning] deleteState: No LRSs added yet (state not deleted)")},getActivityProfile:function(key,cfg){this.log("getActivityProfile");var queryCfg,lrs;if(this.recordStores.length>0){lrs=this.recordStores[0];cfg=cfg||{};queryCfg={activity:typeof cfg.activity!=="undefined"?cfg.activity:this.activity};if(typeof cfg.callback!==
"undefined")queryCfg.callback=cfg.callback;return lrs.retrieveActivityProfile(key,queryCfg)}this.log("[warning] getActivityProfile: No LRSs added yet (activity profile not retrieved)")},setActivityProfile:function(key,val,cfg){this.log("setActivityProfile");var queryCfg,lrs;if(this.recordStores.length>0){lrs=this.recordStores[0];cfg=cfg||{};queryCfg={activity:typeof cfg.activity!=="undefined"?cfg.activity:this.activity};if(typeof cfg.callback!=="undefined")queryCfg.callback=cfg.callback;if(typeof cfg.lastSHA1!==
"undefined")queryCfg.lastSHA1=cfg.lastSHA1;if(typeof cfg.contentType!=="undefined"){queryCfg.contentType=cfg.contentType;if(typeof cfg.overwriteJSON!=="undefined"&&!cfg.overwriteJSON&&TinCan.Utils.isApplicationJSON(cfg.contentType))queryCfg.method="POST"}return lrs.saveActivityProfile(key,val,queryCfg)}this.log("[warning] setActivityProfile: No LRSs added yet (activity profile not saved)")},deleteActivityProfile:function(key,cfg){this.log("deleteActivityProfile");var queryCfg,lrs;if(this.recordStores.length>
0){lrs=this.recordStores[0];cfg=cfg||{};queryCfg={activity:typeof cfg.activity!=="undefined"?cfg.activity:this.activity};if(typeof cfg.callback!=="undefined")queryCfg.callback=cfg.callback;return lrs.dropActivityProfile(key,queryCfg)}this.log("[warning] deleteActivityProfile: No LRSs added yet (activity profile not deleted)")},getAgentProfile:function(key,cfg){this.log("getAgentProfile");var queryCfg,lrs;if(this.recordStores.length>0){lrs=this.recordStores[0];cfg=cfg||{};queryCfg={agent:typeof cfg.agent!==
"undefined"?cfg.agent:this.actor};if(typeof cfg.callback!=="undefined")queryCfg.callback=cfg.callback;return lrs.retrieveAgentProfile(key,queryCfg)}this.log("[warning] getAgentProfile: No LRSs added yet (agent profile not retrieved)")},setAgentProfile:function(key,val,cfg){this.log("setAgentProfile");var queryCfg,lrs;if(this.recordStores.length>0){lrs=this.recordStores[0];cfg=cfg||{};queryCfg={agent:typeof cfg.agent!=="undefined"?cfg.agent:this.actor};if(typeof cfg.callback!=="undefined")queryCfg.callback=
cfg.callback;if(typeof cfg.lastSHA1!=="undefined")queryCfg.lastSHA1=cfg.lastSHA1;if(typeof cfg.contentType!=="undefined"){queryCfg.contentType=cfg.contentType;if(typeof cfg.overwriteJSON!=="undefined"&&!cfg.overwriteJSON&&TinCan.Utils.isApplicationJSON(cfg.contentType))queryCfg.method="POST"}return lrs.saveAgentProfile(key,val,queryCfg)}this.log("[warning] setAgentProfile: No LRSs added yet (agent profile not saved)")},deleteAgentProfile:function(key,cfg){this.log("deleteAgentProfile");var queryCfg,
lrs;if(this.recordStores.length>0){lrs=this.recordStores[0];cfg=cfg||{};queryCfg={agent:typeof cfg.agent!=="undefined"?cfg.agent:this.actor};if(typeof cfg.callback!=="undefined")queryCfg.callback=cfg.callback;return lrs.dropAgentProfile(key,queryCfg)}this.log("[warning] deleteAgentProfile: No LRSs added yet (agent profile not deleted)")}};TinCan.DEBUG=false;TinCan.enableDebug=function(){TinCan.DEBUG=true};TinCan.disableDebug=function(){TinCan.DEBUG=false};TinCan.versions=function(){return["1.0.2",
"1.0.1","1.0.0","0.95","0.9"]};if(typeof module==="object")module.exports=TinCan})();
(function(){TinCan.Utils={defaultEncoding:"utf8",getUUID:function(){return"xxxxxxxx-xxxx-4xxx-yxxx-xxxxxxxxxxxx".replace(/[xy]/g,function(c){var r=Math.random()*16|0,v=c=="x"?r:r&3|8;return v.toString(16)})},getISODateString:function(d){function pad(val,n){var padder,tempVal;if(typeof val==="undefined"||val===null)val=0;if(typeof n==="undefined"||n===null)n=2;padder=Math.pow(10,n-1);tempVal=val.toString();while(val<padder&&padder>1){tempVal="0"+tempVal;padder=padder/10}return tempVal}return d.getUTCFullYear()+
"-"+pad(d.getUTCMonth()+1)+"-"+pad(d.getUTCDate())+"T"+pad(d.getUTCHours())+":"+pad(d.getUTCMinutes())+":"+pad(d.getUTCSeconds())+"."+pad(d.getUTCMilliseconds(),3)+"Z"},convertISO8601DurationToMilliseconds:function(ISO8601Duration){var isValueNegative=ISO8601Duration.indexOf("-")>=0,indexOfT=ISO8601Duration.indexOf("T"),indexOfH=ISO8601Duration.indexOf("H"),indexOfM=ISO8601Duration.indexOf("M"),indexOfS=ISO8601Duration.indexOf("S"),hours,minutes,seconds,durationInMilliseconds;if(indexOfT===-1||indexOfM!==
-1&&indexOfM<indexOfT||ISO8601Duration.indexOf("D")!==-1||ISO8601Duration.indexOf("Y")!==-1)throw new Error("ISO 8601 timestamps including years, months and/or days are not currently supported");if(indexOfH===-1){indexOfH=indexOfT;hours=0}else hours=parseInt(ISO8601Duration.slice(indexOfT+1,indexOfH),10);if(indexOfM===-1){indexOfM=indexOfT;minutes=0}else minutes=parseInt(ISO8601Duration.slice(indexOfH+1,indexOfM),10);seconds=parseFloat(ISO8601Duration.slice(indexOfM+1,indexOfS));durationInMilliseconds=
parseInt(((hours*60+minutes)*60+seconds)*1E3,10);if(isNaN(durationInMilliseconds))durationInMilliseconds=0;if(isValueNegative)durationInMilliseconds=durationInMilliseconds*-1;return durationInMilliseconds},convertMillisecondsToISO8601Duration:function(inputMilliseconds){var hours,minutes,seconds,i_inputMilliseconds=parseInt(inputMilliseconds,10),i_inputCentiseconds,inputIsNegative="",rtnStr="";i_inputCentiseconds=Math.round(i_inputMilliseconds/10);if(i_inputCentiseconds<0){inputIsNegative="-";i_inputCentiseconds=
i_inputCentiseconds*-1}hours=parseInt(i_inputCentiseconds/36E4,10);minutes=parseInt(i_inputCentiseconds%36E4/6E3,10);seconds=i_inputCentiseconds%36E4%6E3/100;rtnStr=inputIsNegative+"PT";if(hours>0)rtnStr+=hours+"H";if(minutes>0)rtnStr+=minutes+"M";rtnStr+=seconds+"S";return rtnStr},getSHA1String:function(str){return CryptoJS.SHA1(str).toString(CryptoJS.enc.Hex)},getSHA256String:function(content){if(Object.prototype.toString.call(content)==="[object ArrayBuffer]")content=CryptoJS.lib.WordArray.create(content);
return CryptoJS.SHA256(content).toString(CryptoJS.enc.Hex)},getBase64String:function(str){return CryptoJS.enc.Base64.stringify(CryptoJS.enc.Latin1.parse(str))},getLangDictionaryValue:function(prop,lang){var langDict=this[prop],key;if(typeof lang!=="undefined"&&typeof langDict[lang]!=="undefined")return langDict[lang];if(typeof langDict.und!=="undefined")return langDict.und;if(typeof langDict["en-US"]!=="undefined")return langDict["en-US"];for(key in langDict)if(langDict.hasOwnProperty(key))return langDict[key];
return""},parseURL:function(url,cfg){var isRelative=url.charAt(0)==="/",_reURLInformation=["(/[^?#]*)","(\\?[^#]*|)","(#.*|)$"],reURLInformation,match,result,paramMatch,pl=/\+/g,search=/([^&=]+)=?([^&]*)/g,decode=function(s){return decodeURIComponent(s.replace(pl," "))};cfg=cfg||{};if(!isRelative){_reURLInformation.unshift("^(https?:)//","(([^:/?#]*)(?::([0-9]+))?)");if(url.indexOf("/",8)===-1)url=url+"/"}else if(typeof cfg.allowRelative==="undefined"||!cfg.allowRelative)throw new Error("Refusing to parse relative URL without 'allowRelative' option");
reURLInformation=new RegExp(_reURLInformation.join(""));match=url.match(reURLInformation);if(match===null)throw new Error("Unable to parse URL regular expression did not match: '"+url+"'");if(isRelative){result={protocol:null,host:null,hostname:null,port:null,path:null,pathname:match[1],search:match[2],hash:match[3],params:{}};result.path=result.pathname}else{result={protocol:match[1],host:match[2],hostname:match[3],port:match[4],pathname:match[5],search:match[6],hash:match[7],params:{}};result.path=
result.protocol+"//"+result.host+result.pathname}if(result.search!=="")while(paramMatch=search.exec(result.search.substring(1)))result.params[decode(paramMatch[1])]=decode(paramMatch[2]);return result},getServerRoot:function(absoluteUrl){var urlParts=absoluteUrl.split("/");return urlParts[0]+"//"+urlParts[2]},getContentTypeFromHeader:function(header){return String(header).split(";")[0]},isApplicationJSON:function(header){return TinCan.Utils.getContentTypeFromHeader(header).toLowerCase().indexOf("application/json")===
0},stringToArrayBuffer:function(){TinCan.prototype.log("stringToArrayBuffer not overloaded - no environment loaded?")},stringFromArrayBuffer:function(){TinCan.prototype.log("stringFromArrayBuffer not overloaded - no environment loaded?")}}})();
(function(){var LRS=TinCan.LRS=function(cfg){this.log("constructor");this.endpoint=null;this.version=null;this.auth=null;this.allowFail=true;this.extended=null;this.init(cfg)};LRS.prototype={LOG_SRC:"LRS",log:TinCan.prototype.log,init:function(cfg){this.log("init");var versions=TinCan.versions(),versionMatch=false,i;cfg=cfg||{};if(cfg.hasOwnProperty("alertOnRequestFailure"))this.log("'alertOnRequestFailure' is deprecated (alerts have been removed) no need to set it now");if(!cfg.hasOwnProperty("endpoint")||
cfg.endpoint===null||cfg.endpoint===""){this.log("[error] LRS invalid: no endpoint");throw{code:3,mesg:"LRS invalid: no endpoint"};}this.endpoint=String(cfg.endpoint);if(this.endpoint.slice(-1)!=="/"){this.log("adding trailing slash to endpoint");this.endpoint+="/"}if(cfg.hasOwnProperty("allowFail"))this.allowFail=cfg.allowFail;if(cfg.hasOwnProperty("auth"))this.auth=cfg.auth;else if(cfg.hasOwnProperty("username")&&cfg.hasOwnProperty("password"))this.auth="Basic "+TinCan.Utils.getBase64String(cfg.username+
":"+cfg.password);if(cfg.hasOwnProperty("extended"))this.extended=cfg.extended;this._initByEnvironment(cfg);if(typeof cfg.version!=="undefined"){this.log("version: "+cfg.version);for(i=0;i<versions.length;i+=1)if(versions[i]===cfg.version){versionMatch=true;break}if(!versionMatch){this.log("[error] LRS invalid: version not supported ("+cfg.version+")");throw{code:5,mesg:"LRS invalid: version not supported ("+cfg.version+")"};}this.version=cfg.version}else this.version=versions[0]},_getBoundary:function(){return TinCan.Utils.getUUID().replace(/-/g,
"")},_initByEnvironment:function(){this.log("_initByEnvironment not overloaded - no environment loaded?")},_makeRequest:function(){this.log("_makeRequest not overloaded - no environment loaded?")},_getMultipartRequestData:function(){this.log("_getMultipartRequestData not overloaded - no environment loaded?")},_IEModeConversion:function(){this.log("_IEModeConversion not overloaded - browser environment not loaded.")},_processGetStatementResult:function(xhr,params){var boundary,parsedResponse,statement,
attachmentMap={},i;if(!params.attachments)return TinCan.Statement.fromJSON(xhr.responseText);boundary=xhr.getResponseHeader("Content-Type").split("boundary=")[1];parsedResponse=this._parseMultipart(boundary,xhr.response);statement=JSON.parse(parsedResponse[0].body);for(i=1;i<parsedResponse.length;i+=1)attachmentMap[parsedResponse[i].headers["X-Experience-API-Hash"]]=parsedResponse[i].body;this._assignAttachmentContent([statement],attachmentMap);return new TinCan.Statement(statement)},sendRequest:function(cfg){this.log("sendRequest");
var fullUrl=this.endpoint+cfg.url,headers={},prop;if(cfg.url.indexOf("http")===0)fullUrl=cfg.url;if(this.extended!==null){cfg.params=cfg.params||{};for(prop in this.extended)if(this.extended.hasOwnProperty(prop))if(!cfg.params.hasOwnProperty(prop))if(this.extended[prop]!==null)cfg.params[prop]=this.extended[prop]}headers.Authorization=this.auth;if(this.version!=="0.9")headers["X-Experience-API-Version"]=this.version;for(prop in cfg.headers)if(cfg.headers.hasOwnProperty(prop))headers[prop]=cfg.headers[prop];
return this._makeRequest(fullUrl,headers,cfg)},about:function(cfg){this.log("about");var requestCfg,requestResult,callbackWrapper;cfg=cfg||{};requestCfg={url:"about",method:"GET",params:{}};if(typeof cfg.callback!=="undefined"){callbackWrapper=function(err,xhr){var result=xhr;if(err===null)result=TinCan.About.fromJSON(xhr.responseText);cfg.callback(err,result)};requestCfg.callback=callbackWrapper}requestResult=this.sendRequest(requestCfg);if(callbackWrapper)return;if(requestResult.err===null)requestResult.xhr=
TinCan.About.fromJSON(requestResult.xhr.responseText);return requestResult},saveStatement:function(stmt,cfg){this.log("saveStatement");var requestCfg={url:"statements",headers:{}},versionedStatement,requestAttachments=[],boundary,i;cfg=cfg||{};try{versionedStatement=stmt.asVersion(this.version)}catch(ex){if(this.allowFail){this.log("[warning] statement could not be serialized in version ("+this.version+"): "+ex);if(typeof cfg.callback!=="undefined"){cfg.callback(null,null);return}return{err:null,
xhr:null}}this.log("[error] statement could not be serialized in version ("+this.version+"): "+ex);if(typeof cfg.callback!=="undefined"){cfg.callback(ex,null);return}return{err:ex,xhr:null}}if(versionedStatement.hasOwnProperty("attachments")&&stmt.hasAttachmentWithContent()){boundary=this._getBoundary();requestCfg.headers["Content-Type"]="multipart/mixed; boundary="+boundary;for(i=0;i<stmt.attachments.length;i+=1)if(stmt.attachments[i].content!==null)requestAttachments.push(stmt.attachments[i]);try{requestCfg.data=
this._getMultipartRequestData(boundary,versionedStatement,requestAttachments)}catch(ex$0){if(this.allowFail){this.log("[warning] multipart request data could not be created (attachments probably not supported): "+ex$0);if(typeof cfg.callback!=="undefined"){cfg.callback(null,null);return}return{err:null,xhr:null}}this.log("[error] multipart request data could not be created (attachments probably not supported): "+ex$0);if(typeof cfg.callback!=="undefined"){cfg.callback(ex$0,null);return}return{err:ex$0,
xhr:null}}}else{requestCfg.headers["Content-Type"]="application/json";requestCfg.data=JSON.stringify(versionedStatement)}if(stmt.id!==null){requestCfg.method="PUT";requestCfg.params={statementId:stmt.id}}else requestCfg.method="POST";if(typeof cfg.callback!=="undefined")requestCfg.callback=cfg.callback;return this.sendRequest(requestCfg)},retrieveStatement:function(stmtId,cfg){this.log("retrieveStatement");var requestCfg,requestResult,callbackWrapper,lrs=this;cfg=cfg||{};cfg.params=cfg.params||{};
requestCfg={url:"statements",method:"GET",params:{statementId:stmtId}};if(cfg.params.attachments){requestCfg.params.attachments=true;requestCfg.expectMultipart=true}if(typeof cfg.callback!=="undefined"){callbackWrapper=function(err,xhr){var result=xhr;if(err===null)result=lrs._processGetStatementResult(xhr,cfg.params);cfg.callback(err,result)};requestCfg.callback=callbackWrapper}requestResult=this.sendRequest(requestCfg);if(!callbackWrapper){requestResult.statement=null;if(requestResult.err===null)requestResult.statement=
lrs._processGetStatementResult(requestResult.xhr,cfg.params)}return requestResult},retrieveVoidedStatement:function(stmtId,cfg){this.log("retrieveVoidedStatement");var requestCfg,requestResult,callbackWrapper,lrs=this;cfg=cfg||{};cfg.params=cfg.params||{};requestCfg={url:"statements",method:"GET",params:{}};if(this.version==="0.9"||this.version==="0.95")requestCfg.params.statementId=stmtId;else{requestCfg.params.voidedStatementId=stmtId;if(cfg.params.attachments){requestCfg.params.attachments=true;
requestCfg.expectMultipart=true}}if(typeof cfg.callback!=="undefined"){callbackWrapper=function(err,xhr){var result=xhr;if(err===null)result=lrs._processGetStatementResult(xhr,cfg.params);cfg.callback(err,result)};requestCfg.callback=callbackWrapper}requestResult=this.sendRequest(requestCfg);if(!callbackWrapper){requestResult.statement=null;if(requestResult.err===null)requestResult.statement=lrs._processGetStatementResult(requestResult.xhr,cfg.params)}return requestResult},saveStatements:function(stmts,
cfg){this.log("saveStatements");var requestCfg={url:"statements",method:"POST",headers:{}},versionedStatement,versionedStatements=[],requestAttachments=[],boundary,i,j;cfg=cfg||{};if(stmts.length===0){if(typeof cfg.callback!=="undefined"){cfg.callback(new Error("no statements"),null);return}return{err:new Error("no statements"),xhr:null}}for(i=0;i<stmts.length;i+=1){try{versionedStatement=stmts[i].asVersion(this.version)}catch(ex){if(this.allowFail){this.log("[warning] statement could not be serialized in version ("+
this.version+"): "+ex);if(typeof cfg.callback!=="undefined"){cfg.callback(null,null);return}return{err:null,xhr:null}}this.log("[error] statement could not be serialized in version ("+this.version+"): "+ex);if(typeof cfg.callback!=="undefined"){cfg.callback(ex,null);return}return{err:ex,xhr:null}}if(stmts[i].hasAttachmentWithContent())for(j=0;j<stmts[i].attachments.length;j+=1)if(stmts[i].attachments[j].content!==null)requestAttachments.push(stmts[i].attachments[j]);versionedStatements.push(versionedStatement)}if(requestAttachments.length!==
0){boundary=this._getBoundary();requestCfg.headers["Content-Type"]="multipart/mixed; boundary="+boundary;try{requestCfg.data=this._getMultipartRequestData(boundary,versionedStatements,requestAttachments)}catch(ex$1){if(this.allowFail){this.log("[warning] multipart request data could not be created (attachments probably not supported): "+ex$1);if(typeof cfg.callback!=="undefined"){cfg.callback(null,null);return}return{err:null,xhr:null}}this.log("[error] multipart request data could not be created (attachments probably not supported): "+
ex$1);if(typeof cfg.callback!=="undefined"){cfg.callback(ex$1,null);return}return{err:ex$1,xhr:null}}}else{requestCfg.headers["Content-Type"]="application/json";requestCfg.data=JSON.stringify(versionedStatements)}if(typeof cfg.callback!=="undefined")requestCfg.callback=cfg.callback;return this.sendRequest(requestCfg)},queryStatements:function(cfg){this.log("queryStatements");var requestCfg,requestResult,callbackWrapper,lrs=this;cfg=cfg||{};cfg.params=cfg.params||{};try{requestCfg=this._queryStatementsRequestCfg(cfg);
if(cfg.params.attachments)requestCfg.expectMultipart=true}catch(ex){this.log("[error] Query statements failed - "+ex);if(typeof cfg.callback!=="undefined")cfg.callback(ex,{});return{err:ex,statementsResult:null}}if(typeof cfg.callback!=="undefined"){callbackWrapper=function(err,xhr){var result=xhr,parsedResponse,boundary,statements,attachmentMap={},i;if(err===null)if(!cfg.params.attachments)result=TinCan.StatementsResult.fromJSON(xhr.responseText);else{boundary=xhr.getResponseHeader("Content-Type").split("boundary=")[1];
parsedResponse=lrs._parseMultipart(boundary,xhr.response);statements=JSON.parse(parsedResponse[0].body);for(i=1;i<parsedResponse.length;i+=1)attachmentMap[parsedResponse[i].headers["X-Experience-API-Hash"]]=parsedResponse[i].body;lrs._assignAttachmentContent(statements.statements,attachmentMap);result=new TinCan.StatementsResult({statements:statements.statements});for(i=0;i<result.statements.length;i+=1)if(!(result.statements[i]instanceof TinCan.Statement))result.statements[i]=new TinCan.Statement(result.statements[i])}cfg.callback(err,
result)};requestCfg.callback=callbackWrapper}requestResult=this.sendRequest(requestCfg);requestResult.config=requestCfg;if(!callbackWrapper){requestResult.statementsResult=null;if(requestResult.err===null)requestResult.statementsResult=TinCan.StatementsResult.fromJSON(requestResult.xhr.responseText)}return requestResult},_queryStatementsRequestCfg:function(cfg){this.log("_queryStatementsRequestCfg");var params={},returnCfg={url:"statements",method:"GET",params:params},jsonProps=["agent","actor","object",
"instructor"],idProps=["verb","activity"],valProps=["registration","context","since","until","limit","authoritative","sparse","ascending","related_activities","related_agents","format","attachments"],i,prop,universal={verb:true,registration:true,since:true,until:true,limit:true,ascending:true},compatibility={"0.9":{supported:{actor:true,instructor:true,target:true,object:true,context:true,authoritative:true,sparse:true}},"1.0.0":{supported:{agent:true,activity:true,related_activities:true,related_agents:true,
format:true,attachments:true}}};compatibility["0.95"]=compatibility["0.9"];compatibility["1.0.1"]=compatibility["1.0.0"];compatibility["1.0.2"]=compatibility["1.0.0"];if(cfg.params.hasOwnProperty("target"))cfg.params.object=cfg.params.target;for(prop in cfg.params)if(cfg.params.hasOwnProperty(prop))if(typeof universal[prop]==="undefined"&&typeof compatibility[this.version].supported[prop]==="undefined")throw"Unrecognized query parameter configured: "+prop;for(i=0;i<jsonProps.length;i+=1)if(typeof cfg.params[jsonProps[i]]!==
"undefined")params[jsonProps[i]]=JSON.stringify(cfg.params[jsonProps[i]].asVersion(this.version));for(i=0;i<idProps.length;i+=1)if(typeof cfg.params[idProps[i]]!=="undefined")if(typeof cfg.params[idProps[i]].id==="undefined")params[idProps[i]]=cfg.params[idProps[i]];else params[idProps[i]]=cfg.params[idProps[i]].id;for(i=0;i<valProps.length;i+=1)if(typeof cfg.params[valProps[i]]!=="undefined"&&cfg.params[valProps[i]]!==null)params[valProps[i]]=cfg.params[valProps[i]];return returnCfg},_assignAttachmentContent:function(stmts,
attachmentMap){var i,j;for(i=0;i<stmts.length;i+=1)if(stmts[i].hasOwnProperty("attachments")&&stmts[i].attachments!==null)for(j=0;j<stmts[i].attachments.length;j+=1)if(attachmentMap.hasOwnProperty(stmts[i].attachments[j].sha2))stmts[i].attachments[j].content=attachmentMap[stmts[i].attachments[j].sha2]},_parseMultipart:function(boundary,response){var __boundary="--"+boundary,byteArray,bodyEncodedInString,fullBodyEnd,sliceStart,sliceEnd,headerStart,headerEnd,bodyStart,bodyEnd,headers,body,parts=[],
CRLF=2;byteArray=new Uint8Array(response);bodyEncodedInString=this.__uint8ToString(byteArray);fullBodyEnd=bodyEncodedInString.indexOf(__boundary+"--");sliceStart=bodyEncodedInString.indexOf(__boundary);while(sliceStart!==-1){sliceEnd=bodyEncodedInString.indexOf(__boundary,sliceStart+__boundary.length);headerStart=sliceStart+__boundary.length+CRLF;headerEnd=bodyEncodedInString.indexOf("\r\n\r\n",sliceStart);bodyStart=headerEnd+CRLF+CRLF;bodyEnd=sliceEnd-2;headers=this._parseHeaders(this.__uint8ToString(new Uint8Array(response.slice(headerStart,
headerEnd))));body=response.slice(bodyStart,bodyEnd);if(parts.length===0)body=TinCan.Utils.stringFromArrayBuffer(body);parts.push({headers:headers,body:body});if(sliceEnd===fullBodyEnd)sliceStart=-1;else sliceStart=sliceEnd}return parts},__uint8ToString:function(byteArray){var result="",len=byteArray.byteLength,i;for(i=0;i<len;i+=1)result+=String.fromCharCode(byteArray[i]);return result},_parseHeaders:function(rawHeaders){var headers={},headerList,key,h,i;headerList=rawHeaders.split("\n");for(i=0;i<
headerList.length;i+=1){h=headerList[i].split(":",2);if(h[1]!==null){headers[h[0]]=h[1].replace(/^\s+|\s+$/g,"");key=h[0]}else if(h[0].substring(0,1)==="\t")headers[h[0]]=h[1].replace(/^\s+|\s+$/g,"")}return headers},moreStatements:function(cfg){this.log("moreStatements: "+cfg.url);var requestCfg,requestResult,callbackWrapper,parsedURL,serverRoot;cfg=cfg||{};parsedURL=TinCan.Utils.parseURL(cfg.url,{allowRelative:true});serverRoot=TinCan.Utils.getServerRoot(this.endpoint);if(parsedURL.path.indexOf("/statements")===
0){parsedURL.path=this.endpoint.replace(serverRoot,"")+parsedURL.path;this.log("converting non-standard more URL to "+parsedURL.path)}if(parsedURL.path.indexOf("/")!==0)parsedURL.path="/"+parsedURL.path;requestCfg={method:"GET",url:serverRoot+parsedURL.path,params:parsedURL.params};if(typeof cfg.callback!=="undefined"){callbackWrapper=function(err,xhr){var result=xhr;if(err===null)result=TinCan.StatementsResult.fromJSON(xhr.responseText);cfg.callback(err,result)};requestCfg.callback=callbackWrapper}requestResult=
this.sendRequest(requestCfg);requestResult.config=requestCfg;if(!callbackWrapper){requestResult.statementsResult=null;if(requestResult.err===null)requestResult.statementsResult=TinCan.StatementsResult.fromJSON(requestResult.xhr.responseText)}return requestResult},retrieveState:function(key,cfg){this.log("retrieveState");var requestParams={},requestCfg={},requestResult,callbackWrapper,requestHeaders,self=this;requestHeaders=cfg.requestHeaders||{};requestParams={stateId:key,activityId:cfg.activity.id};
if(this.version==="0.9")requestParams.actor=JSON.stringify(cfg.agent.asVersion(this.version));else requestParams.agent=JSON.stringify(cfg.agent.asVersion(this.version));if(typeof cfg.registration!=="undefined"&&cfg.registration!==null)if(this.version==="0.9")requestParams.registrationId=cfg.registration;else requestParams.registration=cfg.registration;requestCfg={url:"activities/state",method:"GET",params:requestParams,ignore404:true,headers:requestHeaders};if(typeof cfg.callback!=="undefined"){callbackWrapper=
function(err,xhr){var result=xhr;if(err===null)if(xhr.status===404)result=null;else{result=new TinCan.State({id:key,contents:xhr.responseText});if(typeof xhr.getResponseHeader!=="undefined"&&xhr.getResponseHeader("ETag")!==null&&xhr.getResponseHeader("ETag")!=="")result.etag=xhr.getResponseHeader("ETag");else result.etag='"'+TinCan.Utils.getSHA1String(xhr.responseText)+'"';if(typeof xhr.contentType!=="undefined")result.contentType=xhr.contentType;else if(typeof xhr.getResponseHeader!=="undefined"&&
xhr.getResponseHeader("Content-Type")!==null&&xhr.getResponseHeader("Content-Type")!=="")result.contentType=xhr.getResponseHeader("Content-Type");if(TinCan.Utils.isApplicationJSON(result.contentType))try{result.contents=JSON.parse(result.contents)}catch(ex){self.log("retrieveState - failed to deserialize JSON: "+ex)}}cfg.callback(err,result)};requestCfg.callback=callbackWrapper}requestResult=this.sendRequest(requestCfg);if(!callbackWrapper){requestResult.state=null;if(requestResult.err===null&&requestResult.xhr.status!==
404){requestResult.state=new TinCan.State({id:key,contents:requestResult.xhr.responseText});if(typeof requestResult.xhr.getResponseHeader!=="undefined"&&requestResult.xhr.getResponseHeader("ETag")!==null&&requestResult.xhr.getResponseHeader("ETag")!=="")requestResult.state.etag=requestResult.xhr.getResponseHeader("ETag");else requestResult.state.etag='"'+TinCan.Utils.getSHA1String(requestResult.xhr.responseText)+'"';if(typeof requestResult.xhr.contentType!=="undefined")requestResult.state.contentType=
requestResult.xhr.contentType;else if(typeof requestResult.xhr.getResponseHeader!=="undefined"&&requestResult.xhr.getResponseHeader("Content-Type")!==null&&requestResult.xhr.getResponseHeader("Content-Type")!=="")requestResult.state.contentType=requestResult.xhr.getResponseHeader("Content-Type");if(TinCan.Utils.isApplicationJSON(requestResult.state.contentType))try{requestResult.state.contents=JSON.parse(requestResult.state.contents)}catch(ex){this.log("retrieveState - failed to deserialize JSON: "+
ex)}}}return requestResult},retrieveStateIds:function(cfg){this.log("retrieveStateIds");var requestParams={},requestCfg,requestHeaders,requestResult,callbackWrapper;cfg=cfg||{};requestHeaders=cfg.requestHeaders||{};requestParams.activityId=cfg.activity.id;if(this.version==="0.9")requestParams.actor=JSON.stringify(cfg.agent.asVersion(this.version));else requestParams.agent=JSON.stringify(cfg.agent.asVersion(this.version));if(typeof cfg.registration!=="undefined"&&cfg.registration!==null)if(this.version===
"0.9")requestParams.registrationId=cfg.registration;else requestParams.registration=cfg.registration;requestCfg={url:"activities/state",method:"GET",params:requestParams,headers:requestHeaders,ignore404:true};if(typeof cfg.callback!=="undefined"){callbackWrapper=function(err,xhr){var result=xhr;if(err!==null){cfg.callback(err,result);return}if(xhr.status===404)result=[];else try{result=JSON.parse(xhr.responseText)}catch(ex){err="Response JSON parse error: "+ex}cfg.callback(err,result)};requestCfg.callback=
callbackWrapper}if(typeof cfg.since!=="undefined")requestCfg.params.since=cfg.since;requestResult=this.sendRequest(requestCfg);if(!callbackWrapper){requestResult.profileIds=null;if(requestResult.err!==null)return requestResult;if(requestResult.xhr.status===404)requestResult.profileIds=[];else try{requestResult.profileIds=JSON.parse(requestResult.xhr.responseText)}catch(ex){requestResult.err="retrieveStateIds - JSON parse error: "+ex}}return requestResult},saveState:function(key,val,cfg){this.log("saveState");
var requestParams,requestCfg,requestHeaders;requestHeaders=cfg.requestHeaders||{};if(typeof cfg.contentType==="undefined")cfg.contentType="application/octet-stream";requestHeaders["Content-Type"]=cfg.contentType;if(typeof val==="object"&&TinCan.Utils.isApplicationJSON(cfg.contentType))val=JSON.stringify(val);if(typeof cfg.method==="undefined"||cfg.method!=="POST")cfg.method="PUT";requestParams={stateId:key,activityId:cfg.activity.id};if(this.version==="0.9")requestParams.actor=JSON.stringify(cfg.agent.asVersion(this.version));
else requestParams.agent=JSON.stringify(cfg.agent.asVersion(this.version));if(typeof cfg.registration!=="undefined"&&cfg.registration!==null)if(this.version==="0.9")requestParams.registrationId=cfg.registration;else requestParams.registration=cfg.registration;requestCfg={url:"activities/state",method:cfg.method,params:requestParams,data:val,headers:requestHeaders};if(typeof cfg.callback!=="undefined")requestCfg.callback=cfg.callback;if(typeof cfg.lastSHA1!=="undefined"&&cfg.lastSHA1!==null)requestCfg.headers["If-Match"]=
cfg.lastSHA1;return this.sendRequest(requestCfg)},dropState:function(key,cfg){this.log("dropState");var requestParams,requestCfg,requestHeaders;requestHeaders=cfg.requestHeaders||{};requestParams={activityId:cfg.activity.id};if(this.version==="0.9")requestParams.actor=JSON.stringify(cfg.agent.asVersion(this.version));else requestParams.agent=JSON.stringify(cfg.agent.asVersion(this.version));if(key!==null)requestParams.stateId=key;if(typeof cfg.registration!=="undefined"&&cfg.registration!==null)if(this.version===
"0.9")requestParams.registrationId=cfg.registration;else requestParams.registration=cfg.registration;requestCfg={url:"activities/state",method:"DELETE",params:requestParams,headers:requestHeaders};if(typeof cfg.callback!=="undefined")requestCfg.callback=cfg.callback;return this.sendRequest(requestCfg)},retrieveActivity:function(activityId,cfg){this.log("retrieveActivity");var requestCfg={},requestResult,callbackWrapper,requestHeaders;requestHeaders=cfg.requestHeaders||{};requestCfg={url:"activities",
method:"GET",params:{activityId:activityId},ignore404:true,headers:requestHeaders};if(typeof cfg.callback!=="undefined"){callbackWrapper=function(err,xhr){var result=xhr;if(err===null)if(xhr.status===404)result=new TinCan.Activity({id:activityId});else result=TinCan.Activity.fromJSON(xhr.responseText);cfg.callback(err,result)};requestCfg.callback=callbackWrapper}requestResult=this.sendRequest(requestCfg);if(!callbackWrapper){requestResult.activity=null;if(requestResult.err===null)if(requestResult.xhr.status===
404)requestResult.activity=new TinCan.Activity({id:activityId});else requestResult.activity=TinCan.Activity.fromJSON(requestResult.xhr.responseText)}return requestResult},retrieveActivityProfile:function(key,cfg){this.log("retrieveActivityProfile");var requestCfg={},requestResult,callbackWrapper,requestHeaders,self=this;requestHeaders=cfg.requestHeaders||{};requestCfg={url:"activities/profile",method:"GET",params:{profileId:key,activityId:cfg.activity.id},ignore404:true,headers:requestHeaders};if(typeof cfg.callback!==
"undefined"){callbackWrapper=function(err,xhr){var result=xhr;if(err===null)if(xhr.status===404)result=null;else{result=new TinCan.ActivityProfile({id:key,activity:cfg.activity,contents:xhr.responseText});if(typeof xhr.getResponseHeader!=="undefined"&&xhr.getResponseHeader("ETag")!==null&&xhr.getResponseHeader("ETag")!=="")result.etag=xhr.getResponseHeader("ETag");else result.etag='"'+TinCan.Utils.getSHA1String(xhr.responseText)+'"';if(typeof xhr.contentType!=="undefined")result.contentType=xhr.contentType;
else if(typeof xhr.getResponseHeader!=="undefined"&&xhr.getResponseHeader("Content-Type")!==null&&xhr.getResponseHeader("Content-Type")!=="")result.contentType=xhr.getResponseHeader("Content-Type");if(TinCan.Utils.isApplicationJSON(result.contentType))try{result.contents=JSON.parse(result.contents)}catch(ex){self.log("retrieveActivityProfile - failed to deserialize JSON: "+ex)}}cfg.callback(err,result)};requestCfg.callback=callbackWrapper}requestResult=this.sendRequest(requestCfg);if(!callbackWrapper){requestResult.profile=
null;if(requestResult.err===null&&requestResult.xhr.status!==404){requestResult.profile=new TinCan.ActivityProfile({id:key,activity:cfg.activity,contents:requestResult.xhr.responseText});if(typeof requestResult.xhr.getResponseHeader!=="undefined"&&requestResult.xhr.getResponseHeader("ETag")!==null&&requestResult.xhr.getResponseHeader("ETag")!=="")requestResult.profile.etag=requestResult.xhr.getResponseHeader("ETag");else requestResult.profile.etag='"'+TinCan.Utils.getSHA1String(requestResult.xhr.responseText)+
'"';if(typeof requestResult.xhr.contentType!=="undefined")requestResult.profile.contentType=requestResult.xhr.contentType;else if(typeof requestResult.xhr.getResponseHeader!=="undefined"&&requestResult.xhr.getResponseHeader("Content-Type")!==null&&requestResult.xhr.getResponseHeader("Content-Type")!=="")requestResult.profile.contentType=requestResult.xhr.getResponseHeader("Content-Type");if(TinCan.Utils.isApplicationJSON(requestResult.profile.contentType))try{requestResult.profile.contents=JSON.parse(requestResult.profile.contents)}catch(ex){this.log("retrieveActivityProfile - failed to deserialize JSON: "+
ex)}}}return requestResult},retrieveActivityProfileIds:function(cfg){this.log("retrieveActivityProfileIds");var requestCfg,requestHeaders,requestResult,callbackWrapper;cfg=cfg||{};requestHeaders=cfg.requestHeaders||{};requestCfg={url:"activities/profile",method:"GET",params:{activityId:cfg.activity.id},headers:requestHeaders,ignore404:true};if(typeof cfg.callback!=="undefined"){callbackWrapper=function(err,xhr){var result=xhr;if(err!==null){cfg.callback(err,result);return}if(xhr.status===404)result=
[];else try{result=JSON.parse(xhr.responseText)}catch(ex){err="Response JSON parse error: "+ex}cfg.callback(err,result)};requestCfg.callback=callbackWrapper}if(typeof cfg.since!=="undefined")requestCfg.params.since=cfg.since;requestResult=this.sendRequest(requestCfg);if(!callbackWrapper){requestResult.profileIds=null;if(requestResult.err!==null)return requestResult;if(requestResult.xhr.status===404)requestResult.profileIds=[];else try{requestResult.profileIds=JSON.parse(requestResult.xhr.responseText)}catch(ex){requestResult.err=
"retrieveActivityProfileIds - JSON parse error: "+ex}}return requestResult},saveActivityProfile:function(key,val,cfg){this.log("saveActivityProfile");var requestCfg,requestHeaders;requestHeaders=cfg.requestHeaders||{};if(typeof cfg.contentType==="undefined")cfg.contentType="application/octet-stream";requestHeaders["Content-Type"]=cfg.contentType;if(typeof cfg.method==="undefined"||cfg.method!=="POST")cfg.method="PUT";if(typeof val==="object"&&TinCan.Utils.isApplicationJSON(cfg.contentType))val=JSON.stringify(val);
requestCfg={url:"activities/profile",method:cfg.method,params:{profileId:key,activityId:cfg.activity.id},data:val,headers:requestHeaders};if(typeof cfg.callback!=="undefined")requestCfg.callback=cfg.callback;if(typeof cfg.lastSHA1!=="undefined"&&cfg.lastSHA1!==null)requestCfg.headers["If-Match"]=cfg.lastSHA1;else requestCfg.headers["If-None-Match"]="*";return this.sendRequest(requestCfg)},dropActivityProfile:function(key,cfg){this.log("dropActivityProfile");var requestParams,requestCfg,requestHeaders;
requestHeaders=cfg.requestHeaders||{};requestParams={profileId:key,activityId:cfg.activity.id};requestCfg={url:"activities/profile",method:"DELETE",params:requestParams,headers:requestHeaders};if(typeof cfg.callback!=="undefined")requestCfg.callback=cfg.callback;return this.sendRequest(requestCfg)},retrieveAgentProfile:function(key,cfg){this.log("retrieveAgentProfile");var requestCfg={},requestResult,callbackWrapper,requestHeaders,self=this;requestHeaders=cfg.requestHeaders||{};requestCfg={method:"GET",
params:{profileId:key},ignore404:true,headers:requestHeaders};if(this.version==="0.9"){requestCfg.url="actors/profile";requestCfg.params.actor=JSON.stringify(cfg.agent.asVersion(this.version))}else{requestCfg.url="agents/profile";requestCfg.params.agent=JSON.stringify(cfg.agent.asVersion(this.version))}if(typeof cfg.callback!=="undefined"){callbackWrapper=function(err,xhr){var result=xhr;if(err===null)if(xhr.status===404)result=null;else{result=new TinCan.AgentProfile({id:key,agent:cfg.agent,contents:xhr.responseText});
if(typeof xhr.getResponseHeader!=="undefined"&&xhr.getResponseHeader("ETag")!==null&&xhr.getResponseHeader("ETag")!=="")result.etag=xhr.getResponseHeader("ETag");else result.etag='"'+TinCan.Utils.getSHA1String(xhr.responseText)+'"';if(typeof xhr.contentType!=="undefined")result.contentType=xhr.contentType;else if(typeof xhr.getResponseHeader!=="undefined"&&xhr.getResponseHeader("Content-Type")!==null&&xhr.getResponseHeader("Content-Type")!=="")result.contentType=xhr.getResponseHeader("Content-Type");
if(TinCan.Utils.isApplicationJSON(result.contentType))try{result.contents=JSON.parse(result.contents)}catch(ex){self.log("retrieveAgentProfile - failed to deserialize JSON: "+ex)}}cfg.callback(err,result)};requestCfg.callback=callbackWrapper}requestResult=this.sendRequest(requestCfg);if(!callbackWrapper){requestResult.profile=null;if(requestResult.err===null&&requestResult.xhr.status!==404){requestResult.profile=new TinCan.AgentProfile({id:key,agent:cfg.agent,contents:requestResult.xhr.responseText});
if(typeof requestResult.xhr.getResponseHeader!=="undefined"&&requestResult.xhr.getResponseHeader("ETag")!==null&&requestResult.xhr.getResponseHeader("ETag")!=="")requestResult.profile.etag=requestResult.xhr.getResponseHeader("ETag");else requestResult.profile.etag='"'+TinCan.Utils.getSHA1String(requestResult.xhr.responseText)+'"';if(typeof requestResult.xhr.contentType!=="undefined")requestResult.profile.contentType=requestResult.xhr.contentType;else if(typeof requestResult.xhr.getResponseHeader!==
"undefined"&&requestResult.xhr.getResponseHeader("Content-Type")!==null&&requestResult.xhr.getResponseHeader("Content-Type")!=="")requestResult.profile.contentType=requestResult.xhr.getResponseHeader("Content-Type");if(TinCan.Utils.isApplicationJSON(requestResult.profile.contentType))try{requestResult.profile.contents=JSON.parse(requestResult.profile.contents)}catch(ex){this.log("retrieveAgentProfile - failed to deserialize JSON: "+ex)}}}return requestResult},retrieveAgentProfileIds:function(cfg){this.log("retrieveAgentProfileIds");
var requestParams={},requestCfg,requestHeaders,requestResult,callbackWrapper;cfg=cfg||{};requestHeaders=cfg.requestHeaders||{};requestCfg={method:"GET",params:requestParams,headers:requestHeaders,ignore404:true};if(this.version==="0.9"){requestCfg.url="actors/profile";requestParams.actor=JSON.stringify(cfg.agent.asVersion(this.version))}else{requestCfg.url="agents/profile";requestParams.agent=JSON.stringify(cfg.agent.asVersion(this.version))}if(typeof cfg.callback!=="undefined"){callbackWrapper=function(err,
xhr){var result=xhr;if(err!==null){cfg.callback(err,result);return}if(xhr.status===404)result=[];else try{result=JSON.parse(xhr.responseText)}catch(ex){err="Response JSON parse error: "+ex}cfg.callback(err,result)};requestCfg.callback=callbackWrapper}if(typeof cfg.since!=="undefined")requestCfg.params.since=cfg.since;requestResult=this.sendRequest(requestCfg);if(!callbackWrapper){requestResult.profileIds=null;if(requestResult.err!==null)return requestResult;if(requestResult.xhr.status===404)requestResult.profileIds=
[];else try{requestResult.profileIds=JSON.parse(requestResult.xhr.responseText)}catch(ex){requestResult.err="retrieveAgentProfileIds - JSON parse error: "+ex}}return requestResult},saveAgentProfile:function(key,val,cfg){this.log("saveAgentProfile");var requestCfg,requestHeaders;requestHeaders=cfg.requestHeaders||{};if(typeof cfg.contentType==="undefined")cfg.contentType="application/octet-stream";requestHeaders["Content-Type"]=cfg.contentType;if(typeof cfg.method==="undefined"||cfg.method!=="POST")cfg.method=
"PUT";if(typeof val==="object"&&TinCan.Utils.isApplicationJSON(cfg.contentType))val=JSON.stringify(val);requestCfg={method:cfg.method,params:{profileId:key},data:val,headers:requestHeaders};if(this.version==="0.9"){requestCfg.url="actors/profile";requestCfg.params.actor=JSON.stringify(cfg.agent.asVersion(this.version))}else{requestCfg.url="agents/profile";requestCfg.params.agent=JSON.stringify(cfg.agent.asVersion(this.version))}if(typeof cfg.callback!=="undefined")requestCfg.callback=cfg.callback;
if(typeof cfg.lastSHA1!=="undefined"&&cfg.lastSHA1!==null)requestCfg.headers["If-Match"]=cfg.lastSHA1;else requestCfg.headers["If-None-Match"]="*";return this.sendRequest(requestCfg)},dropAgentProfile:function(key,cfg){this.log("dropAgentProfile");var requestParams,requestCfg,requestHeaders;requestHeaders=cfg.requestHeaders||{};requestParams={profileId:key};requestCfg={method:"DELETE",params:requestParams,headers:requestHeaders};if(this.version==="0.9"){requestCfg.url="actors/profile";requestParams.actor=
JSON.stringify(cfg.agent.asVersion(this.version))}else{requestCfg.url="agents/profile";requestParams.agent=JSON.stringify(cfg.agent.asVersion(this.version))}if(typeof cfg.callback!=="undefined")requestCfg.callback=cfg.callback;return this.sendRequest(requestCfg)}};LRS.syncEnabled=null})();
(function(){var AgentAccount=TinCan.AgentAccount=function(cfg){this.log("constructor");this.homePage=null;this.name=null;this.init(cfg)};AgentAccount.prototype={LOG_SRC:"AgentAccount",log:TinCan.prototype.log,init:function(cfg){this.log("init");var i,directProps=["name","homePage"];cfg=cfg||{};if(typeof cfg.accountServiceHomePage!=="undefined")cfg.homePage=cfg.accountServiceHomePage;if(typeof cfg.accountName!=="undefined")cfg.name=cfg.accountName;for(i=0;i<directProps.length;i+=1)if(cfg.hasOwnProperty(directProps[i])&&
cfg[directProps[i]]!==null)this[directProps[i]]=cfg[directProps[i]]},toString:function(){this.log("toString");var result="";if(this.name!==null||this.homePage!==null){result+=this.name!==null?this.name:"-";result+=":";result+=this.homePage!==null?this.homePage:"-"}else result="AgentAccount: unidentified";return result},asVersion:function(version){this.log("asVersion: "+version);var result={};version=version||TinCan.versions()[0];if(version==="0.9"){result.accountName=this.name;result.accountServiceHomePage=
this.homePage}else{result.name=this.name;result.homePage=this.homePage}return result}};AgentAccount.fromJSON=function(acctJSON){AgentAccount.prototype.log("fromJSON");var _acct=JSON.parse(acctJSON);return new AgentAccount(_acct)}})();
(function(){var Agent=TinCan.Agent=function(cfg){this.log("constructor");this.name=null;this.mbox=null;this.mbox_sha1sum=null;this.openid=null;this.account=null;this.degraded=false;this.init(cfg)};Agent.prototype={objectType:"Agent",LOG_SRC:"Agent",log:TinCan.prototype.log,init:function(cfg){this.log("init");var i,directProps=["name","mbox","mbox_sha1sum","openid"],val;cfg=cfg||{};if(typeof cfg.lastName!=="undefined"||typeof cfg.firstName!=="undefined"){cfg.name="";if(typeof cfg.firstName!=="undefined"&&
cfg.firstName.length>0){cfg.name=cfg.firstName[0];if(cfg.firstName.length>1)this.degraded=true}if(cfg.name!=="")cfg.name+=" ";if(typeof cfg.lastName!=="undefined"&&cfg.lastName.length>0){cfg.name+=cfg.lastName[0];if(cfg.lastName.length>1)this.degraded=true}}else if(typeof cfg.familyName!=="undefined"||typeof cfg.givenName!=="undefined"){cfg.name="";if(typeof cfg.givenName!=="undefined"&&cfg.givenName.length>0){cfg.name=cfg.givenName[0];if(cfg.givenName.length>1)this.degraded=true}if(cfg.name!=="")cfg.name+=
" ";if(typeof cfg.familyName!=="undefined"&&cfg.familyName.length>0){cfg.name+=cfg.familyName[0];if(cfg.familyName.length>1)this.degraded=true}}if(typeof cfg.name==="object"&&cfg.name!==null){if(cfg.name.length>1)this.degraded=true;cfg.name=cfg.name[0]}if(typeof cfg.mbox==="object"&&cfg.mbox!==null){if(cfg.mbox.length>1)this.degraded=true;cfg.mbox=cfg.mbox[0]}if(typeof cfg.mbox_sha1sum==="object"&&cfg.mbox_sha1sum!==null){if(cfg.mbox_sha1sum.length>1)this.degraded=true;cfg.mbox_sha1sum=cfg.mbox_sha1sum[0]}if(typeof cfg.openid===
"object"&&cfg.openid!==null){if(cfg.openid.length>1)this.degraded=true;cfg.openid=cfg.openid[0]}if(typeof cfg.account==="object"&&cfg.account!==null&&typeof cfg.account.homePage==="undefined"&&typeof cfg.account.name==="undefined")if(cfg.account.length===0)delete cfg.account;else{if(cfg.account.length>1)this.degraded=true;cfg.account=cfg.account[0]}if(cfg.hasOwnProperty("account"))if(cfg.account instanceof TinCan.AgentAccount)this.account=cfg.account;else this.account=new TinCan.AgentAccount(cfg.account);
for(i=0;i<directProps.length;i+=1)if(cfg.hasOwnProperty(directProps[i])&&cfg[directProps[i]]!==null){val=cfg[directProps[i]];if(directProps[i]==="mbox"&&val.indexOf("mailto:")===-1)val="mailto:"+val;this[directProps[i]]=val}},toString:function(){this.log("toString");if(this.name!==null)return this.name;if(this.mbox!==null)return this.mbox.replace("mailto:","");if(this.mbox_sha1sum!==null)return this.mbox_sha1sum;if(this.openid!==null)return this.openid;if(this.account!==null)return this.account.toString();
return this.objectType+": unidentified"},asVersion:function(version){this.log("asVersion: "+version);var result={objectType:this.objectType};version=version||TinCan.versions()[0];if(version==="0.9"){if(this.mbox!==null)result.mbox=[this.mbox];else if(this.mbox_sha1sum!==null)result.mbox_sha1sum=[this.mbox_sha1sum];else if(this.openid!==null)result.openid=[this.openid];else if(this.account!==null)result.account=[this.account.asVersion(version)];if(this.name!==null)result.name=[this.name]}else{if(this.mbox!==
null)result.mbox=this.mbox;else if(this.mbox_sha1sum!==null)result.mbox_sha1sum=this.mbox_sha1sum;else if(this.openid!==null)result.openid=this.openid;else if(this.account!==null)result.account=this.account.asVersion(version);if(this.name!==null)result.name=this.name}return result}};Agent.fromJSON=function(agentJSON){Agent.prototype.log("fromJSON");var _agent=JSON.parse(agentJSON);return new Agent(_agent)}})();
(function(){var Group=TinCan.Group=function(cfg){this.log("constructor");this.name=null;this.mbox=null;this.mbox_sha1sum=null;this.openid=null;this.account=null;this.member=[];this.init(cfg)};Group.prototype={objectType:"Group",LOG_SRC:"Group",log:TinCan.prototype.log,init:function(cfg){this.log("init");var i;cfg=cfg||{};TinCan.Agent.prototype.init.call(this,cfg);if(typeof cfg.member!=="undefined")for(i=0;i<cfg.member.length;i+=1)if(cfg.member[i]instanceof TinCan.Agent)this.member.push(cfg.member[i]);
else this.member.push(new TinCan.Agent(cfg.member[i]))},toString:function(lang){this.log("toString");var result=TinCan.Agent.prototype.toString.call(this,lang);if(result!==this.objectType+": unidentified")result=this.objectType+": "+result;return result},asVersion:function(version){this.log("asVersion: "+version);var result,i;version=version||TinCan.versions()[0];result=TinCan.Agent.prototype.asVersion.call(this,version);if(this.member.length>0){result.member=[];for(i=0;i<this.member.length;i+=1)result.member.push(this.member[i].asVersion(version))}return result}};
Group.fromJSON=function(groupJSON){Group.prototype.log("fromJSON");var _group=JSON.parse(groupJSON);return new Group(_group)}})();
(function(){var _downConvertMap={"http://adlnet.gov/expapi/verbs/experienced":"experienced","http://adlnet.gov/expapi/verbs/attended":"attended","http://adlnet.gov/expapi/verbs/attempted":"attempted","http://adlnet.gov/expapi/verbs/completed":"completed","http://adlnet.gov/expapi/verbs/passed":"passed","http://adlnet.gov/expapi/verbs/failed":"failed","http://adlnet.gov/expapi/verbs/answered":"answered","http://adlnet.gov/expapi/verbs/interacted":"interacted","http://adlnet.gov/expapi/verbs/imported":"imported",
"http://adlnet.gov/expapi/verbs/created":"created","http://adlnet.gov/expapi/verbs/shared":"shared","http://adlnet.gov/expapi/verbs/voided":"voided"},Verb=TinCan.Verb=function(cfg){this.log("constructor");this.id=null;this.display=null;this.init(cfg)};Verb.prototype={LOG_SRC:"Verb",log:TinCan.prototype.log,init:function(cfg){this.log("init");var i,directProps=["id","display"],prop;if(typeof cfg==="string"){this.id=cfg;this.display={und:this.id};for(prop in _downConvertMap)if(_downConvertMap.hasOwnProperty(prop)&&
_downConvertMap[prop]===cfg){this.id=prop;break}}else{cfg=cfg||{};for(i=0;i<directProps.length;i+=1)if(cfg.hasOwnProperty(directProps[i])&&cfg[directProps[i]]!==null)this[directProps[i]]=cfg[directProps[i]];if(this.display===null&&typeof _downConvertMap[this.id]!=="undefined")this.display={"und":_downConvertMap[this.id]}}},toString:function(lang){this.log("toString");if(this.display!==null)return this.getLangDictionaryValue("display",lang);return this.id},asVersion:function(version){this.log("asVersion");
var result;version=version||TinCan.versions()[0];if(version==="0.9")result=_downConvertMap[this.id];else{result={id:this.id};if(this.display!==null)result.display=this.display}return result},getLangDictionaryValue:TinCan.Utils.getLangDictionaryValue};Verb.fromJSON=function(verbJSON){Verb.prototype.log("fromJSON");var _verb=JSON.parse(verbJSON);return new Verb(_verb)}})();
(function(){var Result=TinCan.Result=function(cfg){this.log("constructor");this.score=null;this.success=null;this.completion=null;this.duration=null;this.response=null;this.extensions=null;this.init(cfg)};Result.prototype={LOG_SRC:"Result",log:TinCan.prototype.log,init:function(cfg){this.log("init");var i,directProps=["completion","duration","extensions","response","success"];cfg=cfg||{};if(cfg.hasOwnProperty("score")&&cfg.score!==null)if(cfg.score instanceof TinCan.Score)this.score=cfg.score;else this.score=
new TinCan.Score(cfg.score);for(i=0;i<directProps.length;i+=1)if(cfg.hasOwnProperty(directProps[i])&&cfg[directProps[i]]!==null)this[directProps[i]]=cfg[directProps[i]];if(this.completion==="Completed")this.completion=true},asVersion:function(version){this.log("asVersion");var result={},optionalDirectProps=["success","duration","response","extensions"],optionalObjProps=["score"],i;version=version||TinCan.versions()[0];for(i=0;i<optionalDirectProps.length;i+=1)if(this[optionalDirectProps[i]]!==null)result[optionalDirectProps[i]]=
this[optionalDirectProps[i]];for(i=0;i<optionalObjProps.length;i+=1)if(this[optionalObjProps[i]]!==null)result[optionalObjProps[i]]=this[optionalObjProps[i]].asVersion(version);if(this.completion!==null)if(version==="0.9"){if(this.completion)result.completion="Completed"}else result.completion=this.completion;return result}};Result.fromJSON=function(resultJSON){Result.prototype.log("fromJSON");var _result=JSON.parse(resultJSON);return new Result(_result)}})();
(function(){var Score=TinCan.Score=function(cfg){this.log("constructor");this.scaled=null;this.raw=null;this.min=null;this.max=null;this.init(cfg)};Score.prototype={LOG_SRC:"Score",log:TinCan.prototype.log,init:function(cfg){this.log("init");var i,directProps=["scaled","raw","min","max"];cfg=cfg||{};for(i=0;i<directProps.length;i+=1)if(cfg.hasOwnProperty(directProps[i])&&cfg[directProps[i]]!==null)this[directProps[i]]=cfg[directProps[i]]},asVersion:function(version){this.log("asVersion");var result=
{},optionalDirectProps=["scaled","raw","min","max"],i;version=version||TinCan.versions()[0];for(i=0;i<optionalDirectProps.length;i+=1)if(this[optionalDirectProps[i]]!==null)result[optionalDirectProps[i]]=this[optionalDirectProps[i]];return result}};Score.fromJSON=function(scoreJSON){Score.prototype.log("fromJSON");var _score=JSON.parse(scoreJSON);return new Score(_score)}})();
(function(){var InteractionComponent=TinCan.InteractionComponent=function(cfg){this.log("constructor");this.id=null;this.description=null;this.init(cfg)};InteractionComponent.prototype={LOG_SRC:"InteractionComponent",log:TinCan.prototype.log,init:function(cfg){this.log("init");var i,directProps=["id","description"];cfg=cfg||{};for(i=0;i<directProps.length;i+=1)if(cfg.hasOwnProperty(directProps[i])&&cfg[directProps[i]]!==null)this[directProps[i]]=cfg[directProps[i]]},asVersion:function(version){this.log("asVersion");
var result={id:this.id},optionalDirectProps=["description"],i,prop;version=version||TinCan.versions()[0];for(i=0;i<optionalDirectProps.length;i+=1){prop=optionalDirectProps[i];if(this[prop]!==null)result[prop]=this[prop]}return result},getLangDictionaryValue:TinCan.Utils.getLangDictionaryValue};InteractionComponent.fromJSON=function(icJSON){InteractionComponent.prototype.log("fromJSON");var _ic=JSON.parse(icJSON);return new InteractionComponent(_ic)}})();
(function(){var _downConvertMap={"http://adlnet.gov/expapi/activities/course":"course","http://adlnet.gov/expapi/activities/module":"module","http://adlnet.gov/expapi/activities/meeting":"meeting","http://adlnet.gov/expapi/activities/media":"media","http://adlnet.gov/expapi/activities/performance":"performance","http://adlnet.gov/expapi/activities/simulation":"simulation","http://adlnet.gov/expapi/activities/assessment":"assessment","http://adlnet.gov/expapi/activities/interaction":"interaction",
"http://adlnet.gov/expapi/activities/cmi.interaction":"cmi.interaction","http://adlnet.gov/expapi/activities/question":"question","http://adlnet.gov/expapi/activities/objective":"objective","http://adlnet.gov/expapi/activities/link":"link"},ActivityDefinition=TinCan.ActivityDefinition=function(cfg){this.log("constructor");this.name=null;this.description=null;this.type=null;this.moreInfo=null;this.extensions=null;this.interactionType=null;this.correctResponsesPattern=null;this.choices=null;this.scale=
null;this.source=null;this.target=null;this.steps=null;this.init(cfg)};ActivityDefinition.prototype={LOG_SRC:"ActivityDefinition",log:TinCan.prototype.log,init:function(cfg){this.log("init");var i,j,prop,directProps=["name","description","moreInfo","extensions","correctResponsesPattern"],interactionComponentProps=[];cfg=cfg||{};if(cfg.hasOwnProperty("type")&&cfg.type!==null){for(prop in _downConvertMap)if(_downConvertMap.hasOwnProperty(prop)&&_downConvertMap[prop]===cfg.type)cfg.type=_downConvertMap[prop];
this.type=cfg.type}if(cfg.hasOwnProperty("interactionType")&&cfg.interactionType!==null){this.interactionType=cfg.interactionType;if(cfg.interactionType==="choice"||cfg.interactionType==="sequencing")interactionComponentProps.push("choices");else if(cfg.interactionType==="likert")interactionComponentProps.push("scale");else if(cfg.interactionType==="matching"){interactionComponentProps.push("source");interactionComponentProps.push("target")}else if(cfg.interactionType==="performance")interactionComponentProps.push("steps");
if(interactionComponentProps.length>0)for(i=0;i<interactionComponentProps.length;i+=1){prop=interactionComponentProps[i];if(cfg.hasOwnProperty(prop)&&cfg[prop]!==null){this[prop]=[];for(j=0;j<cfg[prop].length;j+=1)if(cfg[prop][j]instanceof TinCan.InteractionComponent)this[prop].push(cfg[prop][j]);else this[prop].push(new TinCan.InteractionComponent(cfg[prop][j]))}}}for(i=0;i<directProps.length;i+=1)if(cfg.hasOwnProperty(directProps[i])&&cfg[directProps[i]]!==null)this[directProps[i]]=cfg[directProps[i]]},
toString:function(lang){this.log("toString");if(this.name!==null)return this.getLangDictionaryValue("name",lang);if(this.description!==null)return this.getLangDictionaryValue("description",lang);return""},asVersion:function(version){this.log("asVersion");var result={},directProps=["name","description","interactionType","correctResponsesPattern","extensions"],interactionComponentProps=["choices","scale","source","target","steps"],i,j,prop;version=version||TinCan.versions()[0];if(this.type!==null)if(version===
"0.9")result.type=_downConvertMap[this.type];else result.type=this.type;for(i=0;i<directProps.length;i+=1){prop=directProps[i];if(this[prop]!==null)result[prop]=this[prop]}for(i=0;i<interactionComponentProps.length;i+=1){prop=interactionComponentProps[i];if(this[prop]!==null){result[prop]=[];for(j=0;j<this[prop].length;j+=1)result[prop].push(this[prop][j].asVersion(version))}}if(version.indexOf("0.9")!==0)if(this.moreInfo!==null)result.moreInfo=this.moreInfo;return result},getLangDictionaryValue:TinCan.Utils.getLangDictionaryValue};
ActivityDefinition.fromJSON=function(definitionJSON){ActivityDefinition.prototype.log("fromJSON");var _definition=JSON.parse(definitionJSON);return new ActivityDefinition(_definition)}})();
(function(){var Activity=TinCan.Activity=function(cfg){this.log("constructor");this.objectType="Activity";this.id=null;this.definition=null;this.init(cfg)};Activity.prototype={LOG_SRC:"Activity",log:TinCan.prototype.log,init:function(cfg){this.log("init");var i,directProps=["id"];cfg=cfg||{};if(cfg.hasOwnProperty("definition"))if(cfg.definition instanceof TinCan.ActivityDefinition)this.definition=cfg.definition;else this.definition=new TinCan.ActivityDefinition(cfg.definition);for(i=0;i<directProps.length;i+=
1)if(cfg.hasOwnProperty(directProps[i])&&cfg[directProps[i]]!==null)this[directProps[i]]=cfg[directProps[i]]},toString:function(lang){this.log("toString");var defString="";if(this.definition!==null){defString=this.definition.toString(lang);if(defString!=="")return defString}if(this.id!==null)return this.id;return"Activity: unidentified"},asVersion:function(version){this.log("asVersion");var result={id:this.id,objectType:this.objectType};version=version||TinCan.versions()[0];if(this.definition!==null)result.definition=
this.definition.asVersion(version);return result}};Activity.fromJSON=function(activityJSON){Activity.prototype.log("fromJSON");var _activity=JSON.parse(activityJSON);return new Activity(_activity)}})();
(function(){var ContextActivities=TinCan.ContextActivities=function(cfg){this.log("constructor");this.category=null;this.parent=null;this.grouping=null;this.other=null;this.init(cfg)};ContextActivities.prototype={LOG_SRC:"ContextActivities",log:TinCan.prototype.log,init:function(cfg){this.log("init");var i,j,objProps=["category","parent","grouping","other"],prop,val;cfg=cfg||{};for(i=0;i<objProps.length;i+=1){prop=objProps[i];if(cfg.hasOwnProperty(prop)&&cfg[prop]!==null)if(Object.prototype.toString.call(cfg[prop])===
"[object Array]")for(j=0;j<cfg[prop].length;j+=1)this.add(prop,cfg[prop][j]);else{val=cfg[prop];this.add(prop,val)}}},add:function(key,val){if(key!=="category"&&key!=="parent"&&key!=="grouping"&&key!=="other")return;if(this[key]===null)this[key]=[];if(!(val instanceof TinCan.Activity)){val=typeof val==="string"?{id:val}:val;val=new TinCan.Activity(val)}this[key].push(val);return this[key].length-1},asVersion:function(version){this.log("asVersion");var result={},optionalObjProps=["parent","grouping",
"other"],i,j;version=version||TinCan.versions()[0];for(i=0;i<optionalObjProps.length;i+=1)if(this[optionalObjProps[i]]!==null&&this[optionalObjProps[i]].length>0)if(version==="0.9"||version==="0.95"){if(this[optionalObjProps[i]].length>1)this.log("[warning] version does not support multiple values in: "+optionalObjProps[i]);result[optionalObjProps[i]]=this[optionalObjProps[i]][0].asVersion(version)}else{result[optionalObjProps[i]]=[];for(j=0;j<this[optionalObjProps[i]].length;j+=1)result[optionalObjProps[i]].push(this[optionalObjProps[i]][j].asVersion(version))}if(this.category!==
null&&this.category.length>0)if(version==="0.9"||version==="0.95"){this.log("[error] version does not support the 'category' property: "+version);throw new Error(version+" does not support the 'category' property");}else{result.category=[];for(i=0;i<this.category.length;i+=1)result.category.push(this.category[i].asVersion(version))}return result}};ContextActivities.fromJSON=function(contextActivitiesJSON){ContextActivities.prototype.log("fromJSON");var _contextActivities=JSON.parse(contextActivitiesJSON);
return new ContextActivities(_contextActivities)}})();
(function(){var Context=TinCan.Context=function(cfg){this.log("constructor");this.registration=null;this.instructor=null;this.team=null;this.contextActivities=null;this.revision=null;this.platform=null;this.language=null;this.statement=null;this.extensions=null;this.init(cfg)};Context.prototype={LOG_SRC:"Context",log:TinCan.prototype.log,init:function(cfg){this.log("init");var i,directProps=["registration","revision","platform","language","extensions"],agentGroupProps=["instructor","team"],prop,val;
cfg=cfg||{};for(i=0;i<directProps.length;i+=1){prop=directProps[i];if(cfg.hasOwnProperty(prop)&&cfg[prop]!==null)this[prop]=cfg[prop]}for(i=0;i<agentGroupProps.length;i+=1){prop=agentGroupProps[i];if(cfg.hasOwnProperty(prop)&&cfg[prop]!==null){val=cfg[prop];if(typeof val.objectType==="undefined"||val.objectType==="Person")val.objectType="Agent";if(val.objectType==="Agent"&&!(val instanceof TinCan.Agent))val=new TinCan.Agent(val);else if(val.objectType==="Group"&&!(val instanceof TinCan.Group))val=
new TinCan.Group(val);this[prop]=val}}if(cfg.hasOwnProperty("contextActivities")&&cfg.contextActivities!==null)if(cfg.contextActivities instanceof TinCan.ContextActivities)this.contextActivities=cfg.contextActivities;else this.contextActivities=new TinCan.ContextActivities(cfg.contextActivities);if(cfg.hasOwnProperty("statement")&&cfg.statement!==null)if(cfg.statement instanceof TinCan.StatementRef)this.statement=cfg.statement;else if(cfg.statement instanceof TinCan.SubStatement)this.statement=cfg.statement;
else if(cfg.statement.objectType==="StatementRef")this.statement=new TinCan.StatementRef(cfg.statement);else if(cfg.statement.objectType==="SubStatement")this.statement=new TinCan.SubStatement(cfg.statement);else this.log("Unable to parse statement.context.statement property.")},asVersion:function(version){this.log("asVersion");var result={},optionalDirectProps=["registration","revision","platform","language","extensions"],optionalObjProps=["instructor","team","contextActivities","statement"],i;version=
version||TinCan.versions()[0];if(this.statement instanceof TinCan.SubStatement&&version!=="0.9"&&version!=="0.95"){this.log("[error] version does not support SubStatements in the 'statement' property: "+version);throw new Error(version+" does not support SubStatements in the 'statement' property");}for(i=0;i<optionalDirectProps.length;i+=1)if(this[optionalDirectProps[i]]!==null)result[optionalDirectProps[i]]=this[optionalDirectProps[i]];for(i=0;i<optionalObjProps.length;i+=1)if(this[optionalObjProps[i]]!==
null)result[optionalObjProps[i]]=this[optionalObjProps[i]].asVersion(version);return result}};Context.fromJSON=function(contextJSON){Context.prototype.log("fromJSON");var _context=JSON.parse(contextJSON);return new Context(_context)}})();
(function(){var StatementRef=TinCan.StatementRef=function(cfg){this.log("constructor");this.id=null;this.init(cfg)};StatementRef.prototype={objectType:"StatementRef",LOG_SRC:"StatementRef",log:TinCan.prototype.log,init:function(cfg){this.log("init");var i,directProps=["id"];cfg=cfg||{};for(i=0;i<directProps.length;i+=1)if(cfg.hasOwnProperty(directProps[i])&&cfg[directProps[i]]!==null)this[directProps[i]]=cfg[directProps[i]]},toString:function(){this.log("toString");return this.id},asVersion:function(version){this.log("asVersion");
var result={objectType:this.objectType,id:this.id};if(version==="0.9")result.objectType="Statement";return result}};StatementRef.fromJSON=function(stRefJSON){StatementRef.prototype.log("fromJSON");var _stRef=JSON.parse(stRefJSON);return new StatementRef(_stRef)}})();
(function(){var SubStatement=TinCan.SubStatement=function(cfg){this.log("constructor");this.actor=null;this.verb=null;this.target=null;this.result=null;this.context=null;this.timestamp=null;this.init(cfg)};SubStatement.prototype={objectType:"SubStatement",LOG_SRC:"SubStatement",log:TinCan.prototype.log,init:function(cfg){this.log("init");var i,directProps=["timestamp"];cfg=cfg||{};if(cfg.hasOwnProperty("object"))cfg.target=cfg.object;if(cfg.hasOwnProperty("actor")){if(typeof cfg.actor.objectType===
"undefined"||cfg.actor.objectType==="Person")cfg.actor.objectType="Agent";if(cfg.actor.objectType==="Agent")if(cfg.actor instanceof TinCan.Agent)this.actor=cfg.actor;else this.actor=new TinCan.Agent(cfg.actor);else if(cfg.actor.objectType==="Group")if(cfg.actor instanceof TinCan.Group)this.actor=cfg.actor;else this.actor=new TinCan.Group(cfg.actor)}if(cfg.hasOwnProperty("verb"))if(cfg.verb instanceof TinCan.Verb)this.verb=cfg.verb;else this.verb=new TinCan.Verb(cfg.verb);if(cfg.hasOwnProperty("target"))if(cfg.target instanceof
TinCan.Activity||cfg.target instanceof TinCan.Agent||cfg.target instanceof TinCan.Group||cfg.target instanceof TinCan.SubStatement||cfg.target instanceof TinCan.StatementRef)this.target=cfg.target;else{if(typeof cfg.target.objectType==="undefined")cfg.target.objectType="Activity";if(cfg.target.objectType==="Activity")this.target=new TinCan.Activity(cfg.target);else if(cfg.target.objectType==="Agent")this.target=new TinCan.Agent(cfg.target);else if(cfg.target.objectType==="Group")this.target=new TinCan.Group(cfg.target);
else if(cfg.target.objectType==="SubStatement")this.target=new TinCan.SubStatement(cfg.target);else if(cfg.target.objectType==="StatementRef")this.target=new TinCan.StatementRef(cfg.target);else this.log("Unrecognized target type: "+cfg.target.objectType)}if(cfg.hasOwnProperty("result"))if(cfg.result instanceof TinCan.Result)this.result=cfg.result;else this.result=new TinCan.Result(cfg.result);if(cfg.hasOwnProperty("context"))if(cfg.context instanceof TinCan.Context)this.context=cfg.context;else this.context=
new TinCan.Context(cfg.context);for(i=0;i<directProps.length;i+=1)if(cfg.hasOwnProperty(directProps[i])&&cfg[directProps[i]]!==null)this[directProps[i]]=cfg[directProps[i]]},toString:function(lang){this.log("toString");return(this.actor!==null?this.actor.toString(lang):"")+" "+(this.verb!==null?this.verb.toString(lang):"")+" "+(this.target!==null?this.target.toString(lang):"")},asVersion:function(version){this.log("asVersion");var result,optionalDirectProps=["timestamp"],optionalObjProps=["actor",
"verb","result","context"],i;result={objectType:this.objectType};version=version||TinCan.versions()[0];for(i=0;i<optionalDirectProps.length;i+=1)if(this[optionalDirectProps[i]]!==null)result[optionalDirectProps[i]]=this[optionalDirectProps[i]];for(i=0;i<optionalObjProps.length;i+=1)if(this[optionalObjProps[i]]!==null)result[optionalObjProps[i]]=this[optionalObjProps[i]].asVersion(version);if(this.target!==null)result.object=this.target.asVersion(version);if(version==="0.9")result.objectType="Statement";
return result}};SubStatement.fromJSON=function(subStJSON){SubStatement.prototype.log("fromJSON");var _subSt=JSON.parse(subStJSON);return new SubStatement(_subSt)}})();
(function(){var Statement=TinCan.Statement=function(cfg,initCfg){this.log("constructor");if(typeof initCfg==="number")initCfg={storeOriginal:initCfg};else initCfg=initCfg||{};if(typeof initCfg.storeOriginal==="undefined")initCfg.storeOriginal=null;if(typeof initCfg.doStamp==="undefined")initCfg.doStamp=true;this.id=null;this.actor=null;this.verb=null;this.target=null;this.result=null;this.context=null;this.timestamp=null;this.stored=null;this.authority=null;this.attachments=null;this.version=null;
this.degraded=false;this.voided=null;this.inProgress=null;this.originalJSON=null;this.init(cfg,initCfg)};Statement.prototype={LOG_SRC:"Statement",log:TinCan.prototype.log,init:function(cfg,initCfg){this.log("init");var i,directProps=["id","stored","timestamp","version","inProgress","voided"];cfg=cfg||{};if(initCfg.storeOriginal)this.originalJSON=JSON.stringify(cfg,null,initCfg.storeOriginal);if(cfg.hasOwnProperty("object"))cfg.target=cfg.object;if(cfg.hasOwnProperty("actor")){if(typeof cfg.actor.objectType===
"undefined"||cfg.actor.objectType==="Person")cfg.actor.objectType="Agent";if(cfg.actor.objectType==="Agent")if(cfg.actor instanceof TinCan.Agent)this.actor=cfg.actor;else this.actor=new TinCan.Agent(cfg.actor);else if(cfg.actor.objectType==="Group")if(cfg.actor instanceof TinCan.Group)this.actor=cfg.actor;else this.actor=new TinCan.Group(cfg.actor)}if(cfg.hasOwnProperty("authority")){if(typeof cfg.authority.objectType==="undefined"||cfg.authority.objectType==="Person")cfg.authority.objectType="Agent";
if(cfg.authority.objectType==="Agent")if(cfg.authority instanceof TinCan.Agent)this.authority=cfg.authority;else this.authority=new TinCan.Agent(cfg.authority);else if(cfg.authority.objectType==="Group")if(cfg.actor instanceof TinCan.Group)this.authority=cfg.authority;else this.authority=new TinCan.Group(cfg.authority)}if(cfg.hasOwnProperty("verb"))if(cfg.verb instanceof TinCan.Verb)this.verb=cfg.verb;else this.verb=new TinCan.Verb(cfg.verb);if(cfg.hasOwnProperty("target"))if(cfg.target instanceof
TinCan.Activity||cfg.target instanceof TinCan.Agent||cfg.target instanceof TinCan.Group||cfg.target instanceof TinCan.SubStatement||cfg.target instanceof TinCan.StatementRef)this.target=cfg.target;else{if(typeof cfg.target.objectType==="undefined")cfg.target.objectType="Activity";if(cfg.target.objectType==="Activity")this.target=new TinCan.Activity(cfg.target);else if(cfg.target.objectType==="Agent")this.target=new TinCan.Agent(cfg.target);else if(cfg.target.objectType==="Group")this.target=new TinCan.Group(cfg.target);
else if(cfg.target.objectType==="SubStatement")this.target=new TinCan.SubStatement(cfg.target);else if(cfg.target.objectType==="StatementRef")this.target=new TinCan.StatementRef(cfg.target);else this.log("Unrecognized target type: "+cfg.target.objectType)}if(cfg.hasOwnProperty("result"))if(cfg.result instanceof TinCan.Result)this.result=cfg.result;else this.result=new TinCan.Result(cfg.result);if(cfg.hasOwnProperty("context"))if(cfg.context instanceof TinCan.Context)this.context=cfg.context;else this.context=
new TinCan.Context(cfg.context);if(cfg.hasOwnProperty("attachments")&&cfg.attachments!==null){this.attachments=[];for(i=0;i<cfg.attachments.length;i+=1)if(!(cfg.attachments[i]instanceof TinCan.Attachment))this.attachments.push(new TinCan.Attachment(cfg.attachments[i]));else this.attachments.push(cfg.attachments[i])}for(i=0;i<directProps.length;i+=1)if(cfg.hasOwnProperty(directProps[i])&&cfg[directProps[i]]!==null)this[directProps[i]]=cfg[directProps[i]];if(initCfg.doStamp)this.stamp()},toString:function(lang){this.log("toString");
return(this.actor!==null?this.actor.toString(lang):"")+" "+(this.verb!==null?this.verb.toString(lang):"")+" "+(this.target!==null?this.target.toString(lang):"")},asVersion:function(version){this.log("asVersion");var result={},optionalDirectProps=["id","timestamp"],optionalObjProps=["actor","verb","result","context","authority"],i;version=version||TinCan.versions()[0];for(i=0;i<optionalDirectProps.length;i+=1)if(this[optionalDirectProps[i]]!==null)result[optionalDirectProps[i]]=this[optionalDirectProps[i]];
for(i=0;i<optionalObjProps.length;i+=1)if(this[optionalObjProps[i]]!==null)result[optionalObjProps[i]]=this[optionalObjProps[i]].asVersion(version);if(this.target!==null)result.object=this.target.asVersion(version);if(version==="0.9"||version==="0.95")if(this.voided!==null)result.voided=this.voided;if(version==="0.9"&&this.inProgress!==null)result.inProgress=this.inProgress;if(this.attachments!==null)if(!(version==="0.9"||version==="0.95")){result.attachments=[];for(i=0;i<this.attachments.length;i+=
1)if(this.attachments[i]instanceof TinCan.Attachment)result.attachments.push(this.attachments[i].asVersion(version));else result.attachments.push((new TinCan.Attachment(this.attachments[i])).asVersion(version))}return result},stamp:function(){this.log("stamp");if(this.id===null)this.id=TinCan.Utils.getUUID();if(this.timestamp===null)this.timestamp=TinCan.Utils.getISODateString(new Date)},hasAttachmentWithContent:function(){this.log("hasAttachmentWithContent");var i;if(this.attachments===null)return false;
for(i=0;i<this.attachments.length;i+=1)if(this.attachments[i].content!==null)return true;return false}};Statement.fromJSON=function(stJSON){Statement.prototype.log("fromJSON");var _st=JSON.parse(stJSON);return new Statement(_st)}})();
(function(){var StatementsResult=TinCan.StatementsResult=function(cfg){this.log("constructor");this.statements=null;this.more=null;this.init(cfg)};StatementsResult.prototype={LOG_SRC:"StatementsResult",log:TinCan.prototype.log,init:function(cfg){this.log("init");cfg=cfg||{};if(cfg.hasOwnProperty("statements"))this.statements=cfg.statements;if(cfg.hasOwnProperty("more"))this.more=cfg.more}};StatementsResult.fromJSON=function(resultJSON){StatementsResult.prototype.log("fromJSON");var _result,stmts=
[],stmt,i;try{_result=JSON.parse(resultJSON)}catch(parseError){StatementsResult.prototype.log("fromJSON - JSON.parse error: "+parseError)}if(_result){for(i=0;i<_result.statements.length;i+=1){try{stmt=new TinCan.Statement(_result.statements[i],4)}catch(error){StatementsResult.prototype.log("fromJSON - statement instantiation failed: "+error+" ("+JSON.stringify(_result.statements[i])+")");stmt=new TinCan.Statement({id:_result.statements[i].id},4)}stmts.push(stmt)}_result.statements=stmts}return new StatementsResult(_result)}})();
(function(){var State=TinCan.State=function(cfg){this.log("constructor");this.id=null;this.updated=null;this.contents=null;this.etag=null;this.contentType=null;this.init(cfg)};State.prototype={LOG_SRC:"State",log:TinCan.prototype.log,init:function(cfg){this.log("init");var i,directProps=["id","contents","etag","contentType"];cfg=cfg||{};for(i=0;i<directProps.length;i+=1)if(cfg.hasOwnProperty(directProps[i])&&cfg[directProps[i]]!==null)this[directProps[i]]=cfg[directProps[i]];this.updated=false}};
State.fromJSON=function(stateJSON){State.prototype.log("fromJSON");var _state=JSON.parse(stateJSON);return new State(_state)}})();
(function(){var ActivityProfile=TinCan.ActivityProfile=function(cfg){this.log("constructor");this.id=null;this.activity=null;this.updated=null;this.contents=null;this.etag=null;this.contentType=null;this.init(cfg)};ActivityProfile.prototype={LOG_SRC:"ActivityProfile",log:TinCan.prototype.log,init:function(cfg){this.log("init");var i,directProps=["id","contents","etag","contentType"];cfg=cfg||{};if(cfg.hasOwnProperty("activity"))if(cfg.activity instanceof TinCan.Activity)this.activity=cfg.activity;
else this.activity=new TinCan.Activity(cfg.activity);for(i=0;i<directProps.length;i+=1)if(cfg.hasOwnProperty(directProps[i])&&cfg[directProps[i]]!==null)this[directProps[i]]=cfg[directProps[i]];this.updated=false}};ActivityProfile.fromJSON=function(stateJSON){ActivityProfile.prototype.log("fromJSON");var _state=JSON.parse(stateJSON);return new ActivityProfile(_state)}})();
(function(){var AgentProfile=TinCan.AgentProfile=function(cfg){this.log("constructor");this.id=null;this.agent=null;this.updated=null;this.contents=null;this.etag=null;this.contentType=null;this.init(cfg)};AgentProfile.prototype={LOG_SRC:"AgentProfile",log:TinCan.prototype.log,init:function(cfg){this.log("init");var i,directProps=["id","contents","etag","contentType"];cfg=cfg||{};if(cfg.hasOwnProperty("agent"))if(cfg.agent instanceof TinCan.Agent)this.agent=cfg.agent;else this.agent=new TinCan.Agent(cfg.agent);
for(i=0;i<directProps.length;i+=1)if(cfg.hasOwnProperty(directProps[i])&&cfg[directProps[i]]!==null)this[directProps[i]]=cfg[directProps[i]];this.updated=false}};AgentProfile.fromJSON=function(stateJSON){AgentProfile.prototype.log("fromJSON");var _state=JSON.parse(stateJSON);return new AgentProfile(_state)}})();
(function(){var About=TinCan.About=function(cfg){this.log("constructor");this.version=null;this.init(cfg)};About.prototype={LOG_SRC:"About",log:TinCan.prototype.log,init:function(cfg){this.log("init");var i,directProps=["version"];cfg=cfg||{};for(i=0;i<directProps.length;i+=1)if(cfg.hasOwnProperty(directProps[i])&&cfg[directProps[i]]!==null)this[directProps[i]]=cfg[directProps[i]]}};About.fromJSON=function(aboutJSON){About.prototype.log("fromJSON");var _about=JSON.parse(aboutJSON);return new About(_about)}})();
(function(){var Attachment=TinCan.Attachment=function(cfg){this.log("constructor");this.usageType=null;this.display=null;this.contentType=null;this.length=null;this.sha2=null;this.description=null;this.fileUrl=null;this.content=null;this.init(cfg)};Attachment.prototype={LOG_SRC:"Attachment",log:TinCan.prototype.log,init:function(cfg){this.log("init");var i,directProps=["contentType","length","sha2","usageType","display","description","fileUrl"];cfg=cfg||{};for(i=0;i<directProps.length;i+=1)if(cfg.hasOwnProperty(directProps[i])&&
cfg[directProps[i]]!==null)this[directProps[i]]=cfg[directProps[i]];if(cfg.hasOwnProperty("content")&&cfg.content!==null)if(typeof cfg.content==="string")this.setContentFromString(cfg.content);else this.setContent(cfg.content)},asVersion:function(version){this.log("asVersion");var result;version=version||TinCan.versions()[0];if(version==="0.9"||version==="0.95")result=null;else{result={contentType:this.contentType,display:this.display,length:this.length,sha2:this.sha2,usageType:this.usageType};if(this.fileUrl!==
null)result.fileUrl=this.fileUrl;if(this.description!==null)result.description=this.description}return result},getLangDictionaryValue:TinCan.Utils.getLangDictionaryValue,setContent:function(content){this.content=content;this.length=content.byteLength;this.sha2=TinCan.Utils.getSHA256String(content)},setContentFromString:function(content){var _content=content;_content=TinCan.Utils.stringToArrayBuffer(content);this.setContent(_content)},getContentAsString:function(){return TinCan.Utils.stringFromArrayBuffer(this.content)}};
Attachment.fromJSON=function(attachmentJSON){Attachment.prototype.log("fromJSON");var _attachment=JSON.parse(attachmentJSON);return new Attachment(_attachment)};Attachment._defaultEncoding="utf-8"})();
(function(){var LOG_SRC="Environment.Browser",requestComplete,__IEModeConversion,nativeRequest,xdrRequest,__createJSONSegment,__createAttachmentSegment,__delay,env={},log=TinCan.prototype.log;if(typeof window==="undefined"){log("'window' not defined",LOG_SRC);return}if(!window.JSON)window.JSON={parse:function(sJSON){return eval("("+sJSON+")")},stringify:function(vContent){var sOutput="",nId,sProp;if(vContent instanceof Object){if(vContent.constructor===Array){for(nId=0;nId<vContent.length;nId+=1)sOutput+=
this.stringify(vContent[nId])+",";return"["+sOutput.substr(0,sOutput.length-1)+"]"}if(vContent.toString!==Object.prototype.toString)return'"'+vContent.toString().replace(/"/g,"\\$&")+'"';for(sProp in vContent)if(vContent.hasOwnProperty(sProp))sOutput+='"'+sProp.replace(/"/g,"\\$&")+'":'+this.stringify(vContent[sProp])+",";return"{"+sOutput.substr(0,sOutput.length-1)+"}"}return typeof vContent==="string"?'"'+vContent.replace(/"/g,"\\$&")+'"':String(vContent)}};if(!Date.now)Date.now=function(){return+new Date};
if(!Array.prototype.forEach)Array.prototype.forEach=function(fun){if(this===void 0||this===null)throw new TypeError;var t=Object(this);var len=t.length>>>0;if(typeof fun!=="function")throw new TypeError;var thisp=arguments[1],i;for(i=0;i<len;i+=1)if(i in t)fun.call(thisp,t[i],i,t)};env.hasCORS=false;env.useXDR=false;if(typeof XMLHttpRequest!=="undefined"&&typeof(new XMLHttpRequest).withCredentials!=="undefined")env.hasCORS=true;else if(typeof XDomainRequest!=="undefined"){env.hasCORS=true;env.useXDR=
true}requestComplete=function(xhr,cfg,control){log("requestComplete: "+control.finished+", xhr.status: "+xhr.status,LOG_SRC);var requestCompleteResult,notFoundOk,httpStatus;if(typeof xhr.status==="undefined")httpStatus=control.fakeStatus;else httpStatus=xhr.status===1223?204:xhr.status;if(!control.finished){control.finished=true;notFoundOk=cfg.ignore404&&httpStatus===404;if(httpStatus>=200&&httpStatus<400||notFoundOk)if(cfg.callback)cfg.callback(null,xhr);else{requestCompleteResult={err:null,xhr:xhr};
return requestCompleteResult}else{requestCompleteResult={err:httpStatus,xhr:xhr};if(httpStatus===0)log("[warning] There was a problem communicating with the Learning Record Store. Aborted, offline, or invalid CORS endpoint ("+httpStatus+")",LOG_SRC);else log("[warning] There was a problem communicating with the Learning Record Store. ("+httpStatus+" | "+xhr.responseText+")",LOG_SRC);if(cfg.callback)cfg.callback(httpStatus,xhr);return requestCompleteResult}}else return requestCompleteResult};__IEModeConversion=
function(fullUrl,headers,pairs,cfg){var prop;for(prop in headers)if(headers.hasOwnProperty(prop))pairs.push(prop+"="+encodeURIComponent(headers[prop]));if(typeof cfg.data!=="undefined")pairs.push("content="+encodeURIComponent(cfg.data));headers["Content-Type"]="application/x-www-form-urlencoded";fullUrl+="?method="+cfg.method;cfg.method="POST";cfg.params={};if(pairs.length>0)cfg.data=pairs.join("&");return fullUrl};nativeRequest=function(fullUrl,headers,cfg){log("sendRequest using XMLHttpRequest",
LOG_SRC);var self=this,xhr,prop,pairs=[],data,control={finished:false,fakeStatus:null},async=typeof cfg.callback!=="undefined",fullRequest=fullUrl,err,MAX_REQUEST_LENGTH=2048;log("sendRequest using XMLHttpRequest - async: "+async,LOG_SRC);for(prop in cfg.params)if(cfg.params.hasOwnProperty(prop))pairs.push(prop+"="+encodeURIComponent(cfg.params[prop]));if(pairs.length>0)fullRequest+="?"+pairs.join("&");if(fullRequest.length>=MAX_REQUEST_LENGTH){if(typeof cfg.method==="undefined"){err=new Error("method must not be undefined for an IE Mode Request conversion");
if(typeof cfg.callback!=="undefined")cfg.callback(err,null);return{err:err,xhr:null}}fullUrl=__IEModeConversion(fullUrl,headers,pairs,cfg)}else fullUrl=fullRequest;if(typeof XMLHttpRequest!=="undefined")xhr=new XMLHttpRequest;else{xhr=new ActiveXObject("Microsoft.XMLHTTP");if(cfg.expectMultipart){err=new Error("Attachment support not available");if(typeof cfg.callback!=="undefined")cfg.callback(err,null);return{err:err,xhr:null}}}xhr.open(cfg.method,fullUrl,async);if(cfg.expectMultipart)xhr.responseType=
"arraybuffer";for(prop in headers)if(headers.hasOwnProperty(prop))xhr.setRequestHeader(prop,headers[prop]);data=cfg.data;if(async)xhr.onreadystatechange=function(){log("xhr.onreadystatechange - xhr.readyState: "+xhr.readyState,LOG_SRC);if(xhr.readyState===4)requestComplete.call(self,xhr,cfg,control)};try{xhr.send(data)}catch(ex){log("sendRequest caught send exception: "+ex,LOG_SRC)}if(async)return xhr;return requestComplete.call(this,xhr,cfg,control)};xdrRequest=function(fullUrl,headers,cfg){log("sendRequest using XDomainRequest",
LOG_SRC);var self=this,xhr,pairs=[],data,prop,until,control={finished:false,fakeStatus:null},err;if(cfg.expectMultipart){err=new Error("Attachment support not available");if(typeof cfg.callback!=="undefined")cfg.callback(err,null);return{err:err,xhr:null}}fullUrl+="?method="+cfg.method;for(prop in cfg.params)if(cfg.params.hasOwnProperty(prop))pairs.push(prop+"="+encodeURIComponent(cfg.params[prop]));for(prop in headers)if(headers.hasOwnProperty(prop))pairs.push(prop+"="+encodeURIComponent(headers[prop]));
if(typeof cfg.data!=="undefined")pairs.push("content="+encodeURIComponent(cfg.data));data=pairs.join("&");xhr=new XDomainRequest;xhr.open("POST",fullUrl);if(!cfg.callback){xhr.onload=function(){control.fakeStatus=200};xhr.onerror=function(){control.fakeStatus=400};xhr.ontimeout=function(){control.fakeStatus=0}}else{xhr.onload=function(){control.fakeStatus=200;requestComplete.call(self,xhr,cfg,control)};xhr.onerror=function(){control.fakeStatus=400;requestComplete.call(self,xhr,cfg,control)};xhr.ontimeout=
function(){control.fakeStatus=0;requestComplete.call(self,xhr,cfg,control)}}xhr.onprogress=function(){};xhr.timeout=0;try{xhr.send(data)}catch(ex){log("sendRequest caught send exception: "+ex,LOG_SRC)}if(!cfg.callback){until=1E4+Date.now();log("sendRequest - until: "+until+", finished: "+control.finished,LOG_SRC);while(Date.now()<until&&control.fakeStatus===null)__delay();return requestComplete.call(self,xhr,cfg,control)}return xhr};TinCan.LRS.prototype._initByEnvironment=function(cfg){log("_initByEnvironment",
LOG_SRC);var urlParts,schemeMatches,locationPort,isXD;cfg=cfg||{};this._makeRequest=nativeRequest;this._IEModeConversion=__IEModeConversion;urlParts=this.endpoint.toLowerCase().match(/([A-Za-z]+:)\/\/([^:\/]+):?(\d+)?(\/.*)?$/);if(urlParts===null){log("[error] LRS invalid: failed to divide URL parts",LOG_SRC);throw{code:4,mesg:"LRS invalid: failed to divide URL parts"};}locationPort=location.port;schemeMatches=location.protocol.toLowerCase()===urlParts[1];if(locationPort==="")locationPort=location.protocol.toLowerCase()===
"http:"?"80":location.protocol.toLowerCase()==="https:"?"443":"";isXD=!schemeMatches||location.hostname.toLowerCase()!==urlParts[2]||locationPort!==(urlParts[3]!==null&&typeof urlParts[3]!=="undefined"&&urlParts[3]!==""?urlParts[3]:urlParts[1]==="http:"?"80":urlParts[1]==="https:"?"443":"");if(isXD)if(env.hasCORS)if(env.useXDR&&schemeMatches)this._makeRequest=xdrRequest;else{if(env.useXDR&&!schemeMatches)if(cfg.allowFail)log("[warning] LRS invalid: cross domain request for differing scheme in IE with XDR (allowed to fail)",
LOG_SRC);else{log("[error] LRS invalid: cross domain request for differing scheme in IE with XDR",LOG_SRC);throw{code:2,mesg:"LRS invalid: cross domain request for differing scheme in IE with XDR"};}}else if(cfg.allowFail)log("[warning] LRS invalid: cross domain requests not supported in this browser (allowed to fail)",LOG_SRC);else{log("[error] LRS invalid: cross domain requests not supported in this browser",LOG_SRC);throw{code:1,mesg:"LRS invalid: cross domain requests not supported in this browser"};
}};__delay=function(){var xhr=new XMLHttpRequest,url=window.location+"?forcenocache="+TinCan.Utils.getUUID();xhr.open("GET",url,false);xhr.send(null)};TinCan.LRS.syncEnabled=true;TinCan.LRS.prototype._getMultipartRequestData=function(boundary,jsonContent,requestAttachments){var parts=[],i;parts.push(__createJSONSegment(boundary,jsonContent));for(i=0;i<requestAttachments.length;i+=1)if(requestAttachments[i].content!==null)parts.push(__createAttachmentSegment(boundary,requestAttachments[i].content,
requestAttachments[i].sha2,requestAttachments[i].contentType));parts.push("\r\n--"+boundary+"--\r\n");return new Blob(parts)};__createJSONSegment=function(boundary,jsonContent){var content=["--"+boundary,"Content-Type: application/json","",JSON.stringify(jsonContent)].join("\r\n");content+="\r\n";return content};__createAttachmentSegment=function(boundary,content,sha2,contentType){var blobParts=[],header=["--"+boundary,"Content-Type: "+contentType,"Content-Transfer-Encoding: binary","X-Experience-API-Hash: "+
sha2].join("\r\n");header+="\r\n\r\n";blobParts.push(header);blobParts.push(content);return new Blob(blobParts)};TinCan.Utils.stringToArrayBuffer=function(content,encoding){var encoder;if(!encoding)encoding=TinCan.Utils.defaultEncoding;encoder=new TextEncoder(encoding);return encoder.encode(content).buffer};TinCan.Utils.stringFromArrayBuffer=function(content,encoding){var decoder;if(!encoding)encoding=TinCan.Utils.defaultEncoding;decoder=new TextDecoder(encoding);return decoder.decode(content)}})();
(function(global){var undefined=void 0;var MAX_ARRAY_LENGTH=1E5;function Type(v){switch(typeof v){case "undefined":return"undefined";case "boolean":return"boolean";case "number":return"number";case "string":return"string";default:return v===null?"null":"object"}}function Class(v){return Object.prototype.toString.call(v).replace(/^\[object *|\]$/g,"")}function IsCallable(o){return typeof o==="function"}function ToObject(v){if(v===null||v===undefined)throw TypeError();return Object(v)}function ToInt32(v){return v>>
0}function ToUint32(v){return v>>>0}var LN2=Math.LN2,abs=Math.abs,floor=Math.floor,log=Math.log,max=Math.max,min=Math.min,pow=Math.pow,round=Math.round;(function(){var orig=Object.defineProperty;var dom_only=!function(){try{return Object.defineProperty({},"x",{})}catch(_){return false}}();if(!orig||dom_only)Object.defineProperty=function(o,prop,desc){if(orig)try{return orig(o,prop,desc)}catch(_){}if(o!==Object(o))throw TypeError("Object.defineProperty called on non-object");if(Object.prototype.__defineGetter__&&
"get"in desc)Object.prototype.__defineGetter__.call(o,prop,desc.get);if(Object.prototype.__defineSetter__&&"set"in desc)Object.prototype.__defineSetter__.call(o,prop,desc.set);if("value"in desc)o[prop]=desc.value;return o}})();function makeArrayAccessors(obj){if("TYPED_ARRAY_POLYFILL_NO_ARRAY_ACCESSORS"in global)return;if(obj.length>MAX_ARRAY_LENGTH)throw RangeError("Array too large for polyfill");function makeArrayAccessor(index){Object.defineProperty(obj,index,{"get":function(){return obj._getter(index)},
"set":function(v){obj._setter(index,v)},enumerable:true,configurable:false})}var i;for(i=0;i<obj.length;i+=1)makeArrayAccessor(i)}function as_signed(value,bits){var s=32-bits;return value<<s>>s}function as_unsigned(value,bits){var s=32-bits;return value<<s>>>s}function packI8(n){return[n&255]}function unpackI8(bytes){return as_signed(bytes[0],8)}function packU8(n){return[n&255]}function unpackU8(bytes){return as_unsigned(bytes[0],8)}function packU8Clamped(n){n=round(Number(n));return[n<0?0:n>255?
255:n&255]}function packI16(n){return[n&255,n>>8&255]}function unpackI16(bytes){return as_signed(bytes[1]<<8|bytes[0],16)}function packU16(n){return[n&255,n>>8&255]}function unpackU16(bytes){return as_unsigned(bytes[1]<<8|bytes[0],16)}function packI32(n){return[n&255,n>>8&255,n>>16&255,n>>24&255]}function unpackI32(bytes){return as_signed(bytes[3]<<24|bytes[2]<<16|bytes[1]<<8|bytes[0],32)}function packU32(n){return[n&255,n>>8&255,n>>16&255,n>>24&255]}function unpackU32(bytes){return as_unsigned(bytes[3]<<
24|bytes[2]<<16|bytes[1]<<8|bytes[0],32)}function packIEEE754(v,ebits,fbits){var bias=(1<<ebits-1)-1;function roundToEven(n){var w=floor(n),f=n-w;if(f<.5)return w;if(f>.5)return w+1;return w%2?w+1:w}var s,e,f;if(v!==v){e=(1<<ebits)-1;f=pow(2,fbits-1);s=0}else if(v===Infinity||v===-Infinity){e=(1<<ebits)-1;f=0;s=v<0?1:0}else if(v===0){e=0;f=0;s=1/v===-Infinity?1:0}else{s=v<0;v=abs(v);if(v>=pow(2,1-bias)){e=min(floor(log(v)/LN2),1023);var significand=v/pow(2,e);if(significand<1){e-=1;significand*=2}if(significand>=
2){e+=1;significand/=2}var d=pow(2,fbits);f=roundToEven(significand*d)-d;e+=bias;if(f/d>=1){e+=1;f=0}if(e>2*bias){e=(1<<ebits)-1;f=0}}else{e=0;f=roundToEven(v/pow(2,1-bias-fbits))}}var bits=[],i;for(i=fbits;i;i-=1){bits.push(f%2?1:0);f=floor(f/2)}for(i=ebits;i;i-=1){bits.push(e%2?1:0);e=floor(e/2)}bits.push(s?1:0);bits.reverse();var str=bits.join("");var bytes=[];while(str.length){bytes.unshift(parseInt(str.substring(0,8),2));str=str.substring(8)}return bytes}function unpackIEEE754(bytes,ebits,fbits){var bits=
[],i,j,b,str,bias,s,e,f;for(i=0;i<bytes.length;++i){b=bytes[i];for(j=8;j;j-=1){bits.push(b%2?1:0);b=b>>1}}bits.reverse();str=bits.join("");bias=(1<<ebits-1)-1;s=parseInt(str.substring(0,1),2)?-1:1;e=parseInt(str.substring(1,1+ebits),2);f=parseInt(str.substring(1+ebits),2);if(e===(1<<ebits)-1)return f!==0?NaN:s*Infinity;else if(e>0)return s*pow(2,e-bias)*(1+f/pow(2,fbits));else if(f!==0)return s*pow(2,-(bias-1))*(f/pow(2,fbits));else return s<0?-0:0}function unpackF64(b){return unpackIEEE754(b,11,
52)}function packF64(v){return packIEEE754(v,11,52)}function unpackF32(b){return unpackIEEE754(b,8,23)}function packF32(v){return packIEEE754(v,8,23)}(function(){function ArrayBuffer(length){length=ToInt32(length);if(length<0)throw RangeError("ArrayBuffer size is not a small enough positive integer.");Object.defineProperty(this,"byteLength",{value:length});Object.defineProperty(this,"_bytes",{value:Array(length)});for(var i=0;i<length;i+=1)this._bytes[i]=0}global.ArrayBuffer=global.ArrayBuffer||ArrayBuffer;
function $TypedArray$(){if(!arguments.length||typeof arguments[0]!=="object")return function(length){length=ToInt32(length);if(length<0)throw RangeError("length is not a small enough positive integer.");Object.defineProperty(this,"length",{value:length});Object.defineProperty(this,"byteLength",{value:length*this.BYTES_PER_ELEMENT});Object.defineProperty(this,"buffer",{value:new ArrayBuffer(this.byteLength)});Object.defineProperty(this,"byteOffset",{value:0})}.apply(this,arguments);if(arguments.length>=
1&&Type(arguments[0])==="object"&&arguments[0]instanceof $TypedArray$)return function(typedArray){if(this.constructor!==typedArray.constructor)throw TypeError();var byteLength=typedArray.length*this.BYTES_PER_ELEMENT;Object.defineProperty(this,"buffer",{value:new ArrayBuffer(byteLength)});Object.defineProperty(this,"byteLength",{value:byteLength});Object.defineProperty(this,"byteOffset",{value:0});Object.defineProperty(this,"length",{value:typedArray.length});for(var i=0;i<this.length;i+=1)this._setter(i,
typedArray._getter(i))}.apply(this,arguments);if(arguments.length>=1&&Type(arguments[0])==="object"&&!(arguments[0]instanceof $TypedArray$)&&!(arguments[0]instanceof ArrayBuffer||Class(arguments[0])==="ArrayBuffer"))return function(array){var byteLength=array.length*this.BYTES_PER_ELEMENT;Object.defineProperty(this,"buffer",{value:new ArrayBuffer(byteLength)});Object.defineProperty(this,"byteLength",{value:byteLength});Object.defineProperty(this,"byteOffset",{value:0});Object.defineProperty(this,
"length",{value:array.length});for(var i=0;i<this.length;i+=1){var s=array[i];this._setter(i,Number(s))}}.apply(this,arguments);if(arguments.length>=1&&Type(arguments[0])==="object"&&(arguments[0]instanceof ArrayBuffer||Class(arguments[0])==="ArrayBuffer"))return function(buffer,byteOffset,length){byteOffset=ToUint32(byteOffset);if(byteOffset>buffer.byteLength)throw RangeError("byteOffset out of range");if(byteOffset%this.BYTES_PER_ELEMENT)throw RangeError("buffer length minus the byteOffset is not a multiple of the element size.");
if(length===undefined){var byteLength=buffer.byteLength-byteOffset;if(byteLength%this.BYTES_PER_ELEMENT)throw RangeError("length of buffer minus byteOffset not a multiple of the element size");length=byteLength/this.BYTES_PER_ELEMENT}else{length=ToUint32(length);byteLength=length*this.BYTES_PER_ELEMENT}if(byteOffset+byteLength>buffer.byteLength)throw RangeError("byteOffset and length reference an area beyond the end of the buffer");Object.defineProperty(this,"buffer",{value:buffer});Object.defineProperty(this,
"byteLength",{value:byteLength});Object.defineProperty(this,"byteOffset",{value:byteOffset});Object.defineProperty(this,"length",{value:length})}.apply(this,arguments);throw TypeError();}Object.defineProperty($TypedArray$,"from",{value:function(iterable){return new this(iterable)}});Object.defineProperty($TypedArray$,"of",{value:function(){return new this(arguments)}});var $TypedArrayPrototype$={};$TypedArray$.prototype=$TypedArrayPrototype$;Object.defineProperty($TypedArray$.prototype,"_getter",
{value:function(index){if(arguments.length<1)throw SyntaxError("Not enough arguments");index=ToUint32(index);if(index>=this.length)return undefined;var bytes=[],i,o;for(i=0,o=this.byteOffset+index*this.BYTES_PER_ELEMENT;i<this.BYTES_PER_ELEMENT;i+=1,o+=1)bytes.push(this.buffer._bytes[o]);return this._unpack(bytes)}});Object.defineProperty($TypedArray$.prototype,"get",{value:$TypedArray$.prototype._getter});Object.defineProperty($TypedArray$.prototype,"_setter",{value:function(index,value){if(arguments.length<
2)throw SyntaxError("Not enough arguments");index=ToUint32(index);if(index>=this.length)return;var bytes=this._pack(value),i,o;for(i=0,o=this.byteOffset+index*this.BYTES_PER_ELEMENT;i<this.BYTES_PER_ELEMENT;i+=1,o+=1)this.buffer._bytes[o]=bytes[i]}});Object.defineProperty($TypedArray$.prototype,"constructor",{value:$TypedArray$});Object.defineProperty($TypedArray$.prototype,"copyWithin",{value:function(target,start){var end=arguments[2];var o=ToObject(this);var lenVal=o.length;var len=ToUint32(lenVal);
len=max(len,0);var relativeTarget=ToInt32(target);var to;if(relativeTarget<0)to=max(len+relativeTarget,0);else to=min(relativeTarget,len);var relativeStart=ToInt32(start);var from;if(relativeStart<0)from=max(len+relativeStart,0);else from=min(relativeStart,len);var relativeEnd;if(end===undefined)relativeEnd=len;else relativeEnd=ToInt32(end);var final;if(relativeEnd<0)final=max(len+relativeEnd,0);else final=min(relativeEnd,len);var count=min(final-from,len-to);var direction;if(from<to&&to<from+count){direction=
-1;from=from+count-1;to=to+count-1}else direction=1;while(count>0){o._setter(to,o._getter(from));from=from+direction;to=to+direction;count=count-1}return o}});Object.defineProperty($TypedArray$.prototype,"every",{value:function(callbackfn){if(this===undefined||this===null)throw TypeError();var t=Object(this);var len=ToUint32(t.length);if(!IsCallable(callbackfn))throw TypeError();var thisArg=arguments[1];for(var i=0;i<len;i++)if(!callbackfn.call(thisArg,t._getter(i),i,t))return false;return true}});
Object.defineProperty($TypedArray$.prototype,"fill",{value:function(value){var start=arguments[1],end=arguments[2];var o=ToObject(this);var lenVal=o.length;var len=ToUint32(lenVal);len=max(len,0);var relativeStart=ToInt32(start);var k;if(relativeStart<0)k=max(len+relativeStart,0);else k=min(relativeStart,len);var relativeEnd;if(end===undefined)relativeEnd=len;else relativeEnd=ToInt32(end);var final;if(relativeEnd<0)final=max(len+relativeEnd,0);else final=min(relativeEnd,len);while(k<final){o._setter(k,
value);k+=1}return o}});Object.defineProperty($TypedArray$.prototype,"filter",{value:function(callbackfn){if(this===undefined||this===null)throw TypeError();var t=Object(this);var len=ToUint32(t.length);if(!IsCallable(callbackfn))throw TypeError();var res=[];var thisp=arguments[1];for(var i=0;i<len;i++){var val=t._getter(i);if(callbackfn.call(thisp,val,i,t))res.push(val)}return new this.constructor(res)}});Object.defineProperty($TypedArray$.prototype,"find",{value:function(predicate){var o=ToObject(this);
var lenValue=o.length;var len=ToUint32(lenValue);if(!IsCallable(predicate))throw TypeError();var t=arguments.length>1?arguments[1]:undefined;var k=0;while(k<len){var kValue=o._getter(k);var testResult=predicate.call(t,kValue,k,o);if(Boolean(testResult))return kValue;++k}return undefined}});Object.defineProperty($TypedArray$.prototype,"findIndex",{value:function(predicate){var o=ToObject(this);var lenValue=o.length;var len=ToUint32(lenValue);if(!IsCallable(predicate))throw TypeError();var t=arguments.length>
1?arguments[1]:undefined;var k=0;while(k<len){var kValue=o._getter(k);var testResult=predicate.call(t,kValue,k,o);if(Boolean(testResult))return k;++k}return-1}});Object.defineProperty($TypedArray$.prototype,"forEach",{value:function(callbackfn){if(this===undefined||this===null)throw TypeError();var t=Object(this);var len=ToUint32(t.length);if(!IsCallable(callbackfn))throw TypeError();var thisp=arguments[1];for(var i=0;i<len;i++)callbackfn.call(thisp,t._getter(i),i,t)}});Object.defineProperty($TypedArray$.prototype,
"indexOf",{value:function(searchElement){if(this===undefined||this===null)throw TypeError();var t=Object(this);var len=ToUint32(t.length);if(len===0)return-1;var n=0;if(arguments.length>0){n=Number(arguments[1]);if(n!==n)n=0;else if(n!==0&&n!==1/0&&n!==-(1/0))n=(n>0||-1)*floor(abs(n))}if(n>=len)return-1;var k=n>=0?n:max(len-abs(n),0);for(;k<len;k++)if(t._getter(k)===searchElement)return k;return-1}});Object.defineProperty($TypedArray$.prototype,"join",{value:function(separator){if(this===undefined||
this===null)throw TypeError();var t=Object(this);var len=ToUint32(t.length);var tmp=Array(len);for(var i=0;i<len;++i)tmp[i]=t._getter(i);return tmp.join(separator===undefined?",":separator)}});Object.defineProperty($TypedArray$.prototype,"lastIndexOf",{value:function(searchElement){if(this===undefined||this===null)throw TypeError();var t=Object(this);var len=ToUint32(t.length);if(len===0)return-1;var n=len;if(arguments.length>1){n=Number(arguments[1]);if(n!==n)n=0;else if(n!==0&&n!==1/0&&n!==-(1/
0))n=(n>0||-1)*floor(abs(n))}var k=n>=0?min(n,len-1):len-abs(n);for(;k>=0;k--)if(t._getter(k)===searchElement)return k;return-1}});Object.defineProperty($TypedArray$.prototype,"map",{value:function(callbackfn){if(this===undefined||this===null)throw TypeError();var t=Object(this);var len=ToUint32(t.length);if(!IsCallable(callbackfn))throw TypeError();var res=[];res.length=len;var thisp=arguments[1];for(var i=0;i<len;i++)res[i]=callbackfn.call(thisp,t._getter(i),i,t);return new this.constructor(res)}});
Object.defineProperty($TypedArray$.prototype,"reduce",{value:function(callbackfn){if(this===undefined||this===null)throw TypeError();var t=Object(this);var len=ToUint32(t.length);if(!IsCallable(callbackfn))throw TypeError();if(len===0&&arguments.length===1)throw TypeError();var k=0;var accumulator;if(arguments.length>=2)accumulator=arguments[1];else accumulator=t._getter(k++);while(k<len){accumulator=callbackfn.call(undefined,accumulator,t._getter(k),k,t);k++}return accumulator}});Object.defineProperty($TypedArray$.prototype,
"reduceRight",{value:function(callbackfn){if(this===undefined||this===null)throw TypeError();var t=Object(this);var len=ToUint32(t.length);if(!IsCallable(callbackfn))throw TypeError();if(len===0&&arguments.length===1)throw TypeError();var k=len-1;var accumulator;if(arguments.length>=2)accumulator=arguments[1];else accumulator=t._getter(k--);while(k>=0){accumulator=callbackfn.call(undefined,accumulator,t._getter(k),k,t);k--}return accumulator}});Object.defineProperty($TypedArray$.prototype,"reverse",
{value:function(){if(this===undefined||this===null)throw TypeError();var t=Object(this);var len=ToUint32(t.length);var half=floor(len/2);for(var i=0,j=len-1;i<half;++i,--j){var tmp=t._getter(i);t._setter(i,t._getter(j));t._setter(j,tmp)}return t}});Object.defineProperty($TypedArray$.prototype,"set",{value:function(index,value){if(arguments.length<1)throw SyntaxError("Not enough arguments");var array,sequence,offset,len,i,s,d,byteOffset,byteLength,tmp;if(typeof arguments[0]==="object"&&arguments[0].constructor===
this.constructor){array=arguments[0];offset=ToUint32(arguments[1]);if(offset+array.length>this.length)throw RangeError("Offset plus length of array is out of range");byteOffset=this.byteOffset+offset*this.BYTES_PER_ELEMENT;byteLength=array.length*this.BYTES_PER_ELEMENT;if(array.buffer===this.buffer){tmp=[];for(i=0,s=array.byteOffset;i<byteLength;i+=1,s+=1)tmp[i]=array.buffer._bytes[s];for(i=0,d=byteOffset;i<byteLength;i+=1,d+=1)this.buffer._bytes[d]=tmp[i]}else for(i=0,s=array.byteOffset,d=byteOffset;i<
byteLength;i+=1,s+=1,d+=1)this.buffer._bytes[d]=array.buffer._bytes[s]}else if(typeof arguments[0]==="object"&&typeof arguments[0].length!=="undefined"){sequence=arguments[0];len=ToUint32(sequence.length);offset=ToUint32(arguments[1]);if(offset+len>this.length)throw RangeError("Offset plus length of array is out of range");for(i=0;i<len;i+=1){s=sequence[i];this._setter(offset+i,Number(s))}}else throw TypeError("Unexpected argument type(s)");}});Object.defineProperty($TypedArray$.prototype,"slice",
{value:function(start,end){var o=ToObject(this);var lenVal=o.length;var len=ToUint32(lenVal);var relativeStart=ToInt32(start);var k=relativeStart<0?max(len+relativeStart,0):min(relativeStart,len);var relativeEnd=end===undefined?len:ToInt32(end);var final=relativeEnd<0?max(len+relativeEnd,0):min(relativeEnd,len);var count=final-k;var c=o.constructor;var a=new c(count);var n=0;while(k<final){var kValue=o._getter(k);a._setter(n,kValue);++k;++n}return a}});Object.defineProperty($TypedArray$.prototype,
"some",{value:function(callbackfn){if(this===undefined||this===null)throw TypeError();var t=Object(this);var len=ToUint32(t.length);if(!IsCallable(callbackfn))throw TypeError();var thisp=arguments[1];for(var i=0;i<len;i++)if(callbackfn.call(thisp,t._getter(i),i,t))return true;return false}});Object.defineProperty($TypedArray$.prototype,"sort",{value:function(comparefn){if(this===undefined||this===null)throw TypeError();var t=Object(this);var len=ToUint32(t.length);var tmp=Array(len);for(var i=0;i<
len;++i)tmp[i]=t._getter(i);if(comparefn)tmp.sort(comparefn);else tmp.sort();for(i=0;i<len;++i)t._setter(i,tmp[i]);return t}});Object.defineProperty($TypedArray$.prototype,"subarray",{value:function(start,end){function clamp(v,min,max){return v<min?min:v>max?max:v}start=ToInt32(start);end=ToInt32(end);if(arguments.length<1)start=0;if(arguments.length<2)end=this.length;if(start<0)start=this.length+start;if(end<0)end=this.length+end;start=clamp(start,0,this.length);end=clamp(end,0,this.length);var len=
end-start;if(len<0)len=0;return new this.constructor(this.buffer,this.byteOffset+start*this.BYTES_PER_ELEMENT,len)}});function makeTypedArray(elementSize,pack,unpack){var TypedArray=function(){Object.defineProperty(this,"constructor",{value:TypedArray});$TypedArray$.apply(this,arguments);makeArrayAccessors(this)};if("__proto__"in TypedArray)TypedArray.__proto__=$TypedArray$;else{TypedArray.from=$TypedArray$.from;TypedArray.of=$TypedArray$.of}TypedArray.BYTES_PER_ELEMENT=elementSize;var TypedArrayPrototype=
function(){};TypedArrayPrototype.prototype=$TypedArrayPrototype$;TypedArray.prototype=new TypedArrayPrototype;Object.defineProperty(TypedArray.prototype,"BYTES_PER_ELEMENT",{value:elementSize});Object.defineProperty(TypedArray.prototype,"_pack",{value:pack});Object.defineProperty(TypedArray.prototype,"_unpack",{value:unpack});return TypedArray}var Int8Array=makeTypedArray(1,packI8,unpackI8);var Uint8Array=makeTypedArray(1,packU8,unpackU8);var Uint8ClampedArray=makeTypedArray(1,packU8Clamped,unpackU8);
var Int16Array=makeTypedArray(2,packI16,unpackI16);var Uint16Array=makeTypedArray(2,packU16,unpackU16);var Int32Array=makeTypedArray(4,packI32,unpackI32);var Uint32Array=makeTypedArray(4,packU32,unpackU32);var Float32Array=makeTypedArray(4,packF32,unpackF32);var Float64Array=makeTypedArray(8,packF64,unpackF64);global.Int8Array=global.Int8Array||Int8Array;global.Uint8Array=global.Uint8Array||Uint8Array;global.Uint8ClampedArray=global.Uint8ClampedArray||Uint8ClampedArray;global.Int16Array=global.Int16Array||
Int16Array;global.Uint16Array=global.Uint16Array||Uint16Array;global.Int32Array=global.Int32Array||Int32Array;global.Uint32Array=global.Uint32Array||Uint32Array;global.Float32Array=global.Float32Array||Float32Array;global.Float64Array=global.Float64Array||Float64Array})();(function(){function r(array,index){return IsCallable(array.get)?array.get(index):array[index]}var IS_BIG_ENDIAN=function(){var u16array=new Uint16Array([4660]),u8array=new Uint8Array(u16array.buffer);return r(u8array,0)===18}();
function DataView(buffer,byteOffset,byteLength){if(!(buffer instanceof ArrayBuffer||Class(buffer)==="ArrayBuffer"))throw TypeError();byteOffset=ToUint32(byteOffset);if(byteOffset>buffer.byteLength)throw RangeError("byteOffset out of range");if(byteLength===undefined)byteLength=buffer.byteLength-byteOffset;else byteLength=ToUint32(byteLength);if(byteOffset+byteLength>buffer.byteLength)throw RangeError("byteOffset and length reference an area beyond the end of the buffer");Object.defineProperty(this,
"buffer",{value:buffer});Object.defineProperty(this,"byteLength",{value:byteLength});Object.defineProperty(this,"byteOffset",{value:byteOffset})}function makeGetter(arrayType){return function GetViewValue(byteOffset,littleEndian){byteOffset=ToUint32(byteOffset);if(byteOffset+arrayType.BYTES_PER_ELEMENT>this.byteLength)throw RangeError("Array index out of range");byteOffset+=this.byteOffset;var uint8Array=new Uint8Array(this.buffer,byteOffset,arrayType.BYTES_PER_ELEMENT),bytes=[];for(var i=0;i<arrayType.BYTES_PER_ELEMENT;i+=
1)bytes.push(r(uint8Array,i));if(Boolean(littleEndian)===Boolean(IS_BIG_ENDIAN))bytes.reverse();return r(new arrayType((new Uint8Array(bytes)).buffer),0)}}Object.defineProperty(DataView.prototype,"getUint8",{value:makeGetter(Uint8Array)});Object.defineProperty(DataView.prototype,"getInt8",{value:makeGetter(Int8Array)});Object.defineProperty(DataView.prototype,"getUint16",{value:makeGetter(Uint16Array)});Object.defineProperty(DataView.prototype,"getInt16",{value:makeGetter(Int16Array)});Object.defineProperty(DataView.prototype,
"getUint32",{value:makeGetter(Uint32Array)});Object.defineProperty(DataView.prototype,"getInt32",{value:makeGetter(Int32Array)});Object.defineProperty(DataView.prototype,"getFloat32",{value:makeGetter(Float32Array)});Object.defineProperty(DataView.prototype,"getFloat64",{value:makeGetter(Float64Array)});function makeSetter(arrayType){return function SetViewValue(byteOffset,value,littleEndian){byteOffset=ToUint32(byteOffset);if(byteOffset+arrayType.BYTES_PER_ELEMENT>this.byteLength)throw RangeError("Array index out of range");
var typeArray=new arrayType([value]),byteArray=new Uint8Array(typeArray.buffer),bytes=[],i,byteView;for(i=0;i<arrayType.BYTES_PER_ELEMENT;i+=1)bytes.push(r(byteArray,i));if(Boolean(littleEndian)===Boolean(IS_BIG_ENDIAN))bytes.reverse();byteView=new Uint8Array(this.buffer,byteOffset,arrayType.BYTES_PER_ELEMENT);byteView.set(bytes)}}Object.defineProperty(DataView.prototype,"setUint8",{value:makeSetter(Uint8Array)});Object.defineProperty(DataView.prototype,"setInt8",{value:makeSetter(Int8Array)});Object.defineProperty(DataView.prototype,
"setUint16",{value:makeSetter(Uint16Array)});Object.defineProperty(DataView.prototype,"setInt16",{value:makeSetter(Int16Array)});Object.defineProperty(DataView.prototype,"setUint32",{value:makeSetter(Uint32Array)});Object.defineProperty(DataView.prototype,"setInt32",{value:makeSetter(Int32Array)});Object.defineProperty(DataView.prototype,"setFloat32",{value:makeSetter(Float32Array)});Object.defineProperty(DataView.prototype,"setFloat64",{value:makeSetter(Float64Array)});global.DataView=global.DataView||
DataView})()})(self);
(function(undefined){function clamp(val,length){val=val|0||0;if(val<0)return Math.max(val+length,0);return Math.min(val,length)}if(!ArrayBuffer.prototype.slice)ArrayBuffer.prototype.slice=function(from,to){var length=this.byteLength;var begin=clamp(from,length);var end=length;if(to!==undefined)end=clamp(to,length);if(begin>end)return new ArrayBuffer(0);var num=end-begin;var target=new ArrayBuffer(num);var targetArray=new Uint8Array(target);var sourceArray=new Uint8Array(this,begin,num);targetArray.set(sourceArray);
return target}})();if(typeof module!=="undefined"&&module.exports)this["encoding-indexes"]=require("./encoding-indexes.js")["encoding-indexes"];
(function(global){function inRange(a,min,max){return min<=a&&a<=max}function includes(array,item){return array.indexOf(item)!==-1}var floor=Math.floor;function ToDictionary(o){if(o===undefined)return{};if(o===Object(o))return o;throw TypeError("Could not convert argument to dictionary");}function stringToCodePoints(string){var s=String(string);var n=s.length;var i=0;var u=[];while(i<n){var c=s.charCodeAt(i);if(c<55296||c>57343)u.push(c);else if(56320<=c&&c<=57343)u.push(65533);else if(55296<=c&&c<=
56319)if(i===n-1)u.push(65533);else{var d=string.charCodeAt(i+1);if(56320<=d&&d<=57343){var a=c&1023;var b=d&1023;u.push(65536+(a<<10)+b);i+=1}else u.push(65533)}i+=1}return u}function codePointsToString(code_points){var s="";for(var i=0;i<code_points.length;++i){var cp=code_points[i];if(cp<=65535)s+=String.fromCharCode(cp);else{cp-=65536;s+=String.fromCharCode((cp>>10)+55296,(cp&1023)+56320)}}return s}function isASCIIByte(a){return 0<=a&&a<=127}var isASCIICodePoint=isASCIIByte;var end_of_stream=
-1;function Stream(tokens){this.tokens=[].slice.call(tokens);this.tokens.reverse()}Stream.prototype={endOfStream:function(){return!this.tokens.length},read:function(){if(!this.tokens.length)return end_of_stream;return this.tokens.pop()},prepend:function(token){if(Array.isArray(token)){var tokens=token;while(tokens.length)this.tokens.push(tokens.pop())}else this.tokens.push(token)},push:function(token){if(Array.isArray(token)){var tokens=token;while(tokens.length)this.tokens.unshift(tokens.shift())}else this.tokens.unshift(token)}};
var finished=-1;function decoderError(fatal,opt_code_point){if(fatal)throw TypeError("Decoder error");return opt_code_point||65533}function encoderError(code_point){throw TypeError("The code point "+code_point+" could not be encoded.");}function Decoder(){}Decoder.prototype={handler:function(stream,bite){}};function Encoder(){}Encoder.prototype={handler:function(stream,code_point){}};function getEncoding(label){label=String(label).trim().toLowerCase();if(Object.prototype.hasOwnProperty.call(label_to_encoding,
label))return label_to_encoding[label];return null}var encodings=[{"encodings":[{"labels":["unicode-1-1-utf-8","utf-8","utf8"],"name":"UTF-8"}],"heading":"The Encoding"},{"encodings":[{"labels":["866","cp866","csibm866","ibm866"],"name":"IBM866"},{"labels":["csisolatin2","iso-8859-2","iso-ir-101","iso8859-2","iso88592","iso_8859-2","iso_8859-2:1987","l2","latin2"],"name":"ISO-8859-2"},{"labels":["csisolatin3","iso-8859-3","iso-ir-109","iso8859-3","iso88593","iso_8859-3","iso_8859-3:1988","l3","latin3"],
"name":"ISO-8859-3"},{"labels":["csisolatin4","iso-8859-4","iso-ir-110","iso8859-4","iso88594","iso_8859-4","iso_8859-4:1988","l4","latin4"],"name":"ISO-8859-4"},{"labels":["csisolatincyrillic","cyrillic","iso-8859-5","iso-ir-144","iso8859-5","iso88595","iso_8859-5","iso_8859-5:1988"],"name":"ISO-8859-5"},{"labels":["arabic","asmo-708","csiso88596e","csiso88596i","csisolatinarabic","ecma-114","iso-8859-6","iso-8859-6-e","iso-8859-6-i","iso-ir-127","iso8859-6","iso88596","iso_8859-6","iso_8859-6:1987"],
"name":"ISO-8859-6"},{"labels":["csisolatingreek","ecma-118","elot_928","greek","greek8","iso-8859-7","iso-ir-126","iso8859-7","iso88597","iso_8859-7","iso_8859-7:1987","sun_eu_greek"],"name":"ISO-8859-7"},{"labels":["csiso88598e","csisolatinhebrew","hebrew","iso-8859-8","iso-8859-8-e","iso-ir-138","iso8859-8","iso88598","iso_8859-8","iso_8859-8:1988","visual"],"name":"ISO-8859-8"},{"labels":["csiso88598i","iso-8859-8-i","logical"],"name":"ISO-8859-8-I"},{"labels":["csisolatin6","iso-8859-10","iso-ir-157",
"iso8859-10","iso885910","l6","latin6"],"name":"ISO-8859-10"},{"labels":["iso-8859-13","iso8859-13","iso885913"],"name":"ISO-8859-13"},{"labels":["iso-8859-14","iso8859-14","iso885914"],"name":"ISO-8859-14"},{"labels":["csisolatin9","iso-8859-15","iso8859-15","iso885915","iso_8859-15","l9"],"name":"ISO-8859-15"},{"labels":["iso-8859-16"],"name":"ISO-8859-16"},{"labels":["cskoi8r","koi","koi8","koi8-r","koi8_r"],"name":"KOI8-R"},{"labels":["koi8-ru","koi8-u"],"name":"KOI8-U"},{"labels":["csmacintosh",
"mac","macintosh","x-mac-roman"],"name":"macintosh"},{"labels":["dos-874","iso-8859-11","iso8859-11","iso885911","tis-620","windows-874"],"name":"windows-874"},{"labels":["cp1250","windows-1250","x-cp1250"],"name":"windows-1250"},{"labels":["cp1251","windows-1251","x-cp1251"],"name":"windows-1251"},{"labels":["ansi_x3.4-1968","ascii","cp1252","cp819","csisolatin1","ibm819","iso-8859-1","iso-ir-100","iso8859-1","iso88591","iso_8859-1","iso_8859-1:1987","l1","latin1","us-ascii","windows-1252","x-cp1252"],
"name":"windows-1252"},{"labels":["cp1253","windows-1253","x-cp1253"],"name":"windows-1253"},{"labels":["cp1254","csisolatin5","iso-8859-9","iso-ir-148","iso8859-9","iso88599","iso_8859-9","iso_8859-9:1989","l5","latin5","windows-1254","x-cp1254"],"name":"windows-1254"},{"labels":["cp1255","windows-1255","x-cp1255"],"name":"windows-1255"},{"labels":["cp1256","windows-1256","x-cp1256"],"name":"windows-1256"},{"labels":["cp1257","windows-1257","x-cp1257"],"name":"windows-1257"},{"labels":["cp1258",
"windows-1258","x-cp1258"],"name":"windows-1258"},{"labels":["x-mac-cyrillic","x-mac-ukrainian"],"name":"x-mac-cyrillic"}],"heading":"Legacy single-byte encodings"},{"encodings":[{"labels":["chinese","csgb2312","csiso58gb231280","gb2312","gb_2312","gb_2312-80","gbk","iso-ir-58","x-gbk"],"name":"GBK"},{"labels":["gb18030"],"name":"gb18030"}],"heading":"Legacy multi-byte Chinese (simplified) encodings"},{"encodings":[{"labels":["big5","big5-hkscs","cn-big5","csbig5","x-x-big5"],"name":"Big5"}],"heading":"Legacy multi-byte Chinese (traditional) encodings"},
{"encodings":[{"labels":["cseucpkdfmtjapanese","euc-jp","x-euc-jp"],"name":"EUC-JP"},{"labels":["csiso2022jp","iso-2022-jp"],"name":"ISO-2022-JP"},{"labels":["csshiftjis","ms932","ms_kanji","shift-jis","shift_jis","sjis","windows-31j","x-sjis"],"name":"Shift_JIS"}],"heading":"Legacy multi-byte Japanese encodings"},{"encodings":[{"labels":["cseuckr","csksc56011987","euc-kr","iso-ir-149","korean","ks_c_5601-1987","ks_c_5601-1989","ksc5601","ksc_5601","windows-949"],"name":"EUC-KR"}],"heading":"Legacy multi-byte Korean encodings"},
{"encodings":[{"labels":["csiso2022kr","hz-gb-2312","iso-2022-cn","iso-2022-cn-ext","iso-2022-kr"],"name":"replacement"},{"labels":["utf-16be"],"name":"UTF-16BE"},{"labels":["utf-16","utf-16le"],"name":"UTF-16LE"},{"labels":["x-user-defined"],"name":"x-user-defined"}],"heading":"Legacy miscellaneous encodings"}];var label_to_encoding={};encodings.forEach(function(category){category.encodings.forEach(function(encoding){encoding.labels.forEach(function(label){label_to_encoding[label]=encoding})})});
var encoders={};var decoders={};function indexCodePointFor(pointer,index){if(!index)return null;return index[pointer]||null}function indexPointerFor(code_point,index){var pointer=index.indexOf(code_point);return pointer===-1?null:pointer}function index(name){if(!("encoding-indexes"in global))throw Error("Indexes missing."+" Did you forget to include encoding-indexes.js?");return global["encoding-indexes"][name]}function indexGB18030RangesCodePointFor(pointer){if(pointer>39419&&pointer<189E3||pointer>
1237575)return null;if(pointer===7457)return 59335;var offset=0;var code_point_offset=0;var idx=index("gb18030");var i;for(i=0;i<idx.length;++i){var entry=idx[i];if(entry[0]<=pointer){offset=entry[0];code_point_offset=entry[1]}else break}return code_point_offset+pointer-offset}function indexGB18030RangesPointerFor(code_point){if(code_point===59335)return 7457;var offset=0;var pointer_offset=0;var idx=index("gb18030");var i;for(i=0;i<idx.length;++i){var entry=idx[i];if(entry[1]<=code_point){offset=
entry[1];pointer_offset=entry[0]}else break}return pointer_offset+code_point-offset}function indexShiftJISPointerFor(code_point){var pointer=indexPointerFor(code_point,index("jis0208"));if(pointer===null||inRange(pointer,8272,8835))return null;return pointer}function indexBig5PointerFor(code_point){var index_=index("big5");if(code_point===9552||code_point===9566||code_point===9569||code_point===9578||code_point===21313||code_point===21317)return index_.lastIndexOf(code_point);return indexPointerFor(code_point,
index_)}var DEFAULT_ENCODING="utf-8";function TextDecoder(label,options){if(!(this instanceof TextDecoder))throw TypeError("Called as a function. Did you forget 'new'?");label=label!==undefined?String(label):DEFAULT_ENCODING;options=ToDictionary(options);this._encoding=null;this._decoder=null;this._ignoreBOM=false;this._BOMseen=false;this._error_mode="replacement";this._do_not_flush=false;var encoding=getEncoding(label);if(encoding===null||encoding.name==="replacement")throw RangeError("Unknown encoding: "+
label);if(!decoders[encoding.name])throw Error("Decoder not present."+" Did you forget to include encoding-indexes.js?");var dec=this;dec._encoding=encoding;if(Boolean(options["fatal"]))dec._error_mode="fatal";if(Boolean(options["ignoreBOM"]))dec._ignoreBOM=true;if(!Object.defineProperty){this.encoding=dec._encoding.name.toLowerCase();this.fatal=dec._error_mode==="fatal";this.ignoreBOM=dec._ignoreBOM}return dec}if(Object.defineProperty){Object.defineProperty(TextDecoder.prototype,"encoding",{get:function(){return this._encoding.name.toLowerCase()}});
Object.defineProperty(TextDecoder.prototype,"fatal",{get:function(){return this._error_mode==="fatal"}});Object.defineProperty(TextDecoder.prototype,"ignoreBOM",{get:function(){return this._ignoreBOM}})}TextDecoder.prototype.decode=function decode(input,options){var bytes;if(typeof input==="object"&&input instanceof ArrayBuffer)bytes=new Uint8Array(input);else if(typeof input==="object"&&"buffer"in input&&input.buffer instanceof ArrayBuffer)bytes=new Uint8Array(input.buffer,input.byteOffset,input.byteLength);
else bytes=new Uint8Array(0);options=ToDictionary(options);if(!this._do_not_flush){this._decoder=decoders[this._encoding.name]({fatal:this._error_mode==="fatal"});this._BOMseen=false}this._do_not_flush=Boolean(options["stream"]);var input_stream=new Stream(bytes);var output=[];var result;while(true){var token=input_stream.read();if(token===end_of_stream)break;result=this._decoder.handler(input_stream,token);if(result===finished)break;if(result!==null)if(Array.isArray(result))output.push.apply(output,
result);else output.push(result)}if(!this._do_not_flush){do{result=this._decoder.handler(input_stream,input_stream.read());if(result===finished)break;if(result===null)continue;if(Array.isArray(result))output.push.apply(output,result);else output.push(result)}while(!input_stream.endOfStream());this._decoder=null}function serializeStream(stream){if(includes(["UTF-8","UTF-16LE","UTF-16BE"],this._encoding.name)&&!this._ignoreBOM&&!this._BOMseen)if(stream.length>0&&stream[0]===65279){this._BOMseen=true;
stream.shift()}else if(stream.length>0)this._BOMseen=true;else;return codePointsToString(stream)}return serializeStream.call(this,output)};function TextEncoder(label,options){if(!(this instanceof TextEncoder))throw TypeError("Called as a function. Did you forget 'new'?");options=ToDictionary(options);this._encoding=null;this._encoder=null;this._do_not_flush=false;this._fatal=Boolean(options["fatal"])?"fatal":"replacement";var enc=this;if(Boolean(options["NONSTANDARD_allowLegacyEncoding"])){label=
label!==undefined?String(label):DEFAULT_ENCODING;var encoding=getEncoding(label);if(encoding===null||encoding.name==="replacement")throw RangeError("Unknown encoding: "+label);if(!encoders[encoding.name])throw Error("Encoder not present."+" Did you forget to include encoding-indexes.js?");enc._encoding=encoding}else{enc._encoding=getEncoding("utf-8");if(label!==undefined&&"console"in global)console.warn("TextEncoder constructor called with encoding label, "+"which is ignored.")}if(!Object.defineProperty)this.encoding=
enc._encoding.name.toLowerCase();return enc}if(Object.defineProperty)Object.defineProperty(TextEncoder.prototype,"encoding",{get:function(){return this._encoding.name.toLowerCase()}});TextEncoder.prototype.encode=function encode(opt_string,options){opt_string=opt_string?String(opt_string):"";options=ToDictionary(options);if(!this._do_not_flush)this._encoder=encoders[this._encoding.name]({fatal:this._fatal==="fatal"});this._do_not_flush=Boolean(options["stream"]);var input=new Stream(stringToCodePoints(opt_string));
var output=[];var result;while(true){var token=input.read();if(token===end_of_stream)break;result=this._encoder.handler(input,token);if(result===finished)break;if(Array.isArray(result))output.push.apply(output,result);else output.push(result)}if(!this._do_not_flush){while(true){result=this._encoder.handler(input,input.read());if(result===finished)break;if(Array.isArray(result))output.push.apply(output,result);else output.push(result)}this._encoder=null}return new Uint8Array(output)};function UTF8Decoder(options){var fatal=
options.fatal;var utf8_code_point=0,utf8_bytes_seen=0,utf8_bytes_needed=0,utf8_lower_boundary=128,utf8_upper_boundary=191;this.handler=function(stream,bite){if(bite===end_of_stream&&utf8_bytes_needed!==0){utf8_bytes_needed=0;return decoderError(fatal)}if(bite===end_of_stream)return finished;if(utf8_bytes_needed===0){if(inRange(bite,0,127))return bite;if(inRange(bite,194,223)){utf8_bytes_needed=1;utf8_code_point=bite-192}else if(inRange(bite,224,239)){if(bite===224)utf8_lower_boundary=160;if(bite===
237)utf8_upper_boundary=159;utf8_bytes_needed=2;utf8_code_point=bite-224}else if(inRange(bite,240,244)){if(bite===240)utf8_lower_boundary=144;if(bite===244)utf8_upper_boundary=143;utf8_bytes_needed=3;utf8_code_point=bite-240}else return decoderError(fatal);utf8_code_point=utf8_code_point<<6*utf8_bytes_needed;return null}if(!inRange(bite,utf8_lower_boundary,utf8_upper_boundary)){utf8_code_point=utf8_bytes_needed=utf8_bytes_seen=0;utf8_lower_boundary=128;utf8_upper_boundary=191;stream.prepend(bite);
return decoderError(fatal)}utf8_lower_boundary=128;utf8_upper_boundary=191;utf8_bytes_seen+=1;utf8_code_point+=bite-128<<6*(utf8_bytes_needed-utf8_bytes_seen);if(utf8_bytes_seen!==utf8_bytes_needed)return null;var code_point=utf8_code_point;utf8_code_point=utf8_bytes_needed=utf8_bytes_seen=0;return code_point}}function UTF8Encoder(options){var fatal=options.fatal;this.handler=function(stream,code_point){if(code_point===end_of_stream)return finished;if(inRange(code_point,0,127))return code_point;var count,
offset;if(inRange(code_point,128,2047)){count=1;offset=192}else if(inRange(code_point,2048,65535)){count=2;offset=224}else if(inRange(code_point,65536,1114111)){count=3;offset=240}var bytes=[(code_point>>6*count)+offset];while(count>0){var temp=code_point>>6*(count-1);bytes.push(128|temp&63);count-=1}return bytes}}encoders["UTF-8"]=function(options){return new UTF8Encoder(options)};decoders["UTF-8"]=function(options){return new UTF8Decoder(options)};function SingleByteDecoder(index,options){var fatal=
options.fatal;this.handler=function(stream,bite){if(bite===end_of_stream)return finished;if(isASCIIByte(bite))return bite;var code_point=index[bite-128];if(code_point===null)return decoderError(fatal);return code_point}}function SingleByteEncoder(index,options){var fatal=options.fatal;this.handler=function(stream,code_point){if(code_point===end_of_stream)return finished;if(isASCIICodePoint(code_point))return code_point;var pointer=indexPointerFor(code_point,index);if(pointer===null)encoderError(code_point);
return pointer+128}}(function(){if(!("encoding-indexes"in global))return;encodings.forEach(function(category){if(category.heading!=="Legacy single-byte encodings")return;category.encodings.forEach(function(encoding){var name=encoding.name;var idx=index(name.toLowerCase());decoders[name]=function(options){return new SingleByteDecoder(idx,options)};encoders[name]=function(options){return new SingleByteEncoder(idx,options)}})})})();decoders["GBK"]=function(options){return new GB18030Decoder(options)};
encoders["GBK"]=function(options){return new GB18030Encoder(options,true)};function GB18030Decoder(options){var fatal=options.fatal;var gb18030_first=0,gb18030_second=0,gb18030_third=0;this.handler=function(stream,bite){if(bite===end_of_stream&&gb18030_first===0&&gb18030_second===0&&gb18030_third===0)return finished;if(bite===end_of_stream&&(gb18030_first!==0||gb18030_second!==0||gb18030_third!==0)){gb18030_first=0;gb18030_second=0;gb18030_third=0;decoderError(fatal)}var code_point;if(gb18030_third!==
0){code_point=null;if(inRange(bite,48,57))code_point=indexGB18030RangesCodePointFor((((gb18030_first-129)*10+(gb18030_second-48))*126+(gb18030_third-129))*10+bite-48);var buffer=[gb18030_second,gb18030_third,bite];gb18030_first=0;gb18030_second=0;gb18030_third=0;if(code_point===null){stream.prepend(buffer);return decoderError(fatal)}return code_point}if(gb18030_second!==0){if(inRange(bite,129,254)){gb18030_third=bite;return null}stream.prepend([gb18030_second,bite]);gb18030_first=0;gb18030_second=
0;return decoderError(fatal)}if(gb18030_first!==0){if(inRange(bite,48,57)){gb18030_second=bite;return null}var lead=gb18030_first;var pointer=null;gb18030_first=0;var offset=bite<127?64:65;if(inRange(bite,64,126)||inRange(bite,128,254))pointer=(lead-129)*190+(bite-offset);code_point=pointer===null?null:indexCodePointFor(pointer,index("gb18030"));if(code_point===null&&isASCIIByte(bite))stream.prepend(bite);if(code_point===null)return decoderError(fatal);return code_point}if(isASCIIByte(bite))return bite;
if(bite===128)return 8364;if(inRange(bite,129,254)){gb18030_first=bite;return null}return decoderError(fatal)}}function GB18030Encoder(options,gbk_flag){var fatal=options.fatal;this.handler=function(stream,code_point){if(code_point===end_of_stream)return finished;if(isASCIICodePoint(code_point))return code_point;if(code_point===58853)return encoderError(code_point);if(gbk_flag&&code_point===8364)return 128;var pointer=indexPointerFor(code_point,index("gb18030"));if(pointer!==null){var lead=floor(pointer/
190)+129;var trail=pointer%190;var offset=trail<63?64:65;return[lead,trail+offset]}if(gbk_flag)return encoderError(code_point);pointer=indexGB18030RangesPointerFor(code_point);var byte1=floor(pointer/10/126/10);pointer=pointer-byte1*10*126*10;var byte2=floor(pointer/10/126);pointer=pointer-byte2*10*126;var byte3=floor(pointer/10);var byte4=pointer-byte3*10;return[byte1+129,byte2+48,byte3+129,byte4+48]}}encoders["gb18030"]=function(options){return new GB18030Encoder(options)};decoders["gb18030"]=function(options){return new GB18030Decoder(options)};
function Big5Decoder(options){var fatal=options.fatal;var big5_lead=0;this.handler=function(stream,bite){if(bite===end_of_stream&&big5_lead!==0){big5_lead=0;return decoderError(fatal)}if(bite===end_of_stream&&big5_lead===0)return finished;if(big5_lead!==0){var lead=big5_lead;var pointer=null;big5_lead=0;var offset=bite<127?64:98;if(inRange(bite,64,126)||inRange(bite,161,254))pointer=(lead-129)*157+(bite-offset);switch(pointer){case 1133:return[202,772];case 1135:return[202,780];case 1164:return[234,
772];case 1166:return[234,780]}var code_point=pointer===null?null:indexCodePointFor(pointer,index("big5"));if(code_point===null&&isASCIIByte(bite))stream.prepend(bite);if(code_point===null)return decoderError(fatal);return code_point}if(isASCIIByte(bite))return bite;if(inRange(bite,129,254)){big5_lead=bite;return null}return decoderError(fatal)}}function Big5Encoder(options){var fatal=options.fatal;this.handler=function(stream,code_point){if(code_point===end_of_stream)return finished;if(isASCIICodePoint(code_point))return code_point;
var pointer=indexBig5PointerFor(code_point);if(pointer===null)return encoderError(code_point);var lead=floor(pointer/157)+129;if(lead<161)return encoderError(code_point);var trail=pointer%157;var offset=trail<63?64:98;return[lead,trail+offset]}}encoders["Big5"]=function(options){return new Big5Encoder(options)};decoders["Big5"]=function(options){return new Big5Decoder(options)};function EUCJPDecoder(options){var fatal=options.fatal;var eucjp_jis0212_flag=false,eucjp_lead=0;this.handler=function(stream,
bite){if(bite===end_of_stream&&eucjp_lead!==0){eucjp_lead=0;return decoderError(fatal)}if(bite===end_of_stream&&eucjp_lead===0)return finished;if(eucjp_lead===142&&inRange(bite,161,223)){eucjp_lead=0;return 65377+bite-161}if(eucjp_lead===143&&inRange(bite,161,254)){eucjp_jis0212_flag=true;eucjp_lead=bite;return null}if(eucjp_lead!==0){var lead=eucjp_lead;eucjp_lead=0;var code_point=null;if(inRange(lead,161,254)&&inRange(bite,161,254))code_point=indexCodePointFor((lead-161)*94+(bite-161),index(!eucjp_jis0212_flag?
"jis0208":"jis0212"));eucjp_jis0212_flag=false;if(!inRange(bite,161,254))stream.prepend(bite);if(code_point===null)return decoderError(fatal);return code_point}if(isASCIIByte(bite))return bite;if(bite===142||bite===143||inRange(bite,161,254)){eucjp_lead=bite;return null}return decoderError(fatal)}}function EUCJPEncoder(options){var fatal=options.fatal;this.handler=function(stream,code_point){if(code_point===end_of_stream)return finished;if(isASCIICodePoint(code_point))return code_point;if(code_point===
165)return 92;if(code_point===8254)return 126;if(inRange(code_point,65377,65439))return[142,code_point-65377+161];if(code_point===8722)code_point=65293;var pointer=indexPointerFor(code_point,index("jis0208"));if(pointer===null)return encoderError(code_point);var lead=floor(pointer/94)+161;var trail=pointer%94+161;return[lead,trail]}}encoders["EUC-JP"]=function(options){return new EUCJPEncoder(options)};decoders["EUC-JP"]=function(options){return new EUCJPDecoder(options)};function ISO2022JPDecoder(options){var fatal=
options.fatal;var states={ASCII:0,Roman:1,Katakana:2,LeadByte:3,TrailByte:4,EscapeStart:5,Escape:6};var iso2022jp_decoder_state=states.ASCII,iso2022jp_decoder_output_state=states.ASCII,iso2022jp_lead=0,iso2022jp_output_flag=false;this.handler=function(stream,bite){switch(iso2022jp_decoder_state){default:case states.ASCII:if(bite===27){iso2022jp_decoder_state=states.EscapeStart;return null}if(inRange(bite,0,127)&&bite!==14&&bite!==15&&bite!==27){iso2022jp_output_flag=false;return bite}if(bite===end_of_stream)return finished;
iso2022jp_output_flag=false;return decoderError(fatal);case states.Roman:if(bite===27){iso2022jp_decoder_state=states.EscapeStart;return null}if(bite===92){iso2022jp_output_flag=false;return 165}if(bite===126){iso2022jp_output_flag=false;return 8254}if(inRange(bite,0,127)&&bite!==14&&bite!==15&&bite!==27&&bite!==92&&bite!==126){iso2022jp_output_flag=false;return bite}if(bite===end_of_stream)return finished;iso2022jp_output_flag=false;return decoderError(fatal);case states.Katakana:if(bite===27){iso2022jp_decoder_state=
states.EscapeStart;return null}if(inRange(bite,33,95)){iso2022jp_output_flag=false;return 65377+bite-33}if(bite===end_of_stream)return finished;iso2022jp_output_flag=false;return decoderError(fatal);case states.LeadByte:if(bite===27){iso2022jp_decoder_state=states.EscapeStart;return null}if(inRange(bite,33,126)){iso2022jp_output_flag=false;iso2022jp_lead=bite;iso2022jp_decoder_state=states.TrailByte;return null}if(bite===end_of_stream)return finished;iso2022jp_output_flag=false;return decoderError(fatal);
case states.TrailByte:if(bite===27){iso2022jp_decoder_state=states.EscapeStart;return decoderError(fatal)}if(inRange(bite,33,126)){iso2022jp_decoder_state=states.LeadByte;var pointer=(iso2022jp_lead-33)*94+bite-33;var code_point=indexCodePointFor(pointer,index("jis0208"));if(code_point===null)return decoderError(fatal);return code_point}if(bite===end_of_stream){iso2022jp_decoder_state=states.LeadByte;stream.prepend(bite);return decoderError(fatal)}iso2022jp_decoder_state=states.LeadByte;return decoderError(fatal);
case states.EscapeStart:if(bite===36||bite===40){iso2022jp_lead=bite;iso2022jp_decoder_state=states.Escape;return null}stream.prepend(bite);iso2022jp_output_flag=false;iso2022jp_decoder_state=iso2022jp_decoder_output_state;return decoderError(fatal);case states.Escape:var lead=iso2022jp_lead;iso2022jp_lead=0;var state=null;if(lead===40&&bite===66)state=states.ASCII;if(lead===40&&bite===74)state=states.Roman;if(lead===40&&bite===73)state=states.Katakana;if(lead===36&&(bite===64||bite===66))state=states.LeadByte;
if(state!==null){iso2022jp_decoder_state=iso2022jp_decoder_state=state;var output_flag=iso2022jp_output_flag;iso2022jp_output_flag=true;return!output_flag?null:decoderError(fatal)}stream.prepend([lead,bite]);iso2022jp_output_flag=false;iso2022jp_decoder_state=iso2022jp_decoder_output_state;return decoderError(fatal)}}}function ISO2022JPEncoder(options){var fatal=options.fatal;var states={ASCII:0,Roman:1,jis0208:2};var iso2022jp_state=states.ASCII;this.handler=function(stream,code_point){if(code_point===
end_of_stream&&iso2022jp_state!==states.ASCII){stream.prepend(code_point);iso2022jp_state=states.ASCII;return[27,40,66]}if(code_point===end_of_stream&&iso2022jp_state===states.ASCII)return finished;if((iso2022jp_state===states.ASCII||iso2022jp_state===states.Roman)&&(code_point===14||code_point===15||code_point===27))return encoderError(65533);if(iso2022jp_state===states.ASCII&&isASCIICodePoint(code_point))return code_point;if(iso2022jp_state===states.Roman&&(isASCIICodePoint(code_point)&&code_point!==
92&&code_point!==126||(code_point==165||code_point==8254))){if(isASCIICodePoint(code_point))return code_point;if(code_point===165)return 92;if(code_point===8254)return 126}if(isASCIICodePoint(code_point)&&iso2022jp_state!==states.ASCII){stream.prepend(code_point);iso2022jp_state=states.ASCII;return[27,40,66]}if((code_point===165||code_point===8254)&&iso2022jp_state!==states.Roman){stream.prepend(code_point);iso2022jp_state=states.Roman;return[27,40,74]}if(code_point===8722)code_point=65293;var pointer=
indexPointerFor(code_point,index("jis0208"));if(pointer===null)return encoderError(code_point);if(iso2022jp_state!==states.jis0208){stream.prepend(code_point);iso2022jp_state=states.jis0208;return[27,36,66]}var lead=floor(pointer/94)+33;var trail=pointer%94+33;return[lead,trail]}}encoders["ISO-2022-JP"]=function(options){return new ISO2022JPEncoder(options)};decoders["ISO-2022-JP"]=function(options){return new ISO2022JPDecoder(options)};function ShiftJISDecoder(options){var fatal=options.fatal;var shiftjis_lead=
0;this.handler=function(stream,bite){if(bite===end_of_stream&&shiftjis_lead!==0){shiftjis_lead=0;return decoderError(fatal)}if(bite===end_of_stream&&shiftjis_lead===0)return finished;if(shiftjis_lead!==0){var lead=shiftjis_lead;var pointer=null;shiftjis_lead=0;var offset=bite<127?64:65;var lead_offset=lead<160?129:193;if(inRange(bite,64,126)||inRange(bite,128,252))pointer=(lead-lead_offset)*188+bite-offset;var code_point=pointer===null?null:indexCodePointFor(pointer,index("jis0208"));if(code_point===
null&&pointer!==null&&inRange(pointer,8836,10528))return 57344+pointer-8836;if(code_point===null&&isASCIIByte(bite))stream.prepend(bite);if(code_point===null)return decoderError(fatal);return code_point}if(isASCIIByte(bite)||bite===128)return bite;if(inRange(bite,161,223))return 65377+bite-161;if(inRange(bite,129,159)||inRange(bite,224,252)){shiftjis_lead=bite;return null}return decoderError(fatal)}}function ShiftJISEncoder(options){var fatal=options.fatal;this.handler=function(stream,code_point){if(code_point===
end_of_stream)return finished;if(isASCIICodePoint(code_point)||code_point===128)return code_point;if(code_point===165)return 92;if(code_point===8254)return 126;if(inRange(code_point,65377,65439))return code_point-65377+161;if(code_point===8722)code_point=65293;var pointer=indexShiftJISPointerFor(code_point);if(pointer===null)return encoderError(code_point);var lead=floor(pointer/188);var lead_offset=lead<31?129:193;var trail=pointer%188;var offset=trail<63?64:65;return[lead+lead_offset,trail+offset]}}
encoders["Shift_JIS"]=function(options){return new ShiftJISEncoder(options)};decoders["Shift_JIS"]=function(options){return new ShiftJISDecoder(options)};function EUCKRDecoder(options){var fatal=options.fatal;var euckr_lead=0;this.handler=function(stream,bite){if(bite===end_of_stream&&euckr_lead!==0){euckr_lead=0;return decoderError(fatal)}if(bite===end_of_stream&&euckr_lead===0)return finished;if(euckr_lead!==0){var lead=euckr_lead;var pointer=null;euckr_lead=0;if(inRange(bite,65,254))pointer=(lead-
129)*190+(bite-65);var code_point=pointer===null?null:indexCodePointFor(pointer,index("euc-kr"));if(pointer===null&&isASCIIByte(bite))stream.prepend(bite);if(code_point===null)return decoderError(fatal);return code_point}if(isASCIIByte(bite))return bite;if(inRange(bite,129,254)){euckr_lead=bite;return null}return decoderError(fatal)}}function EUCKREncoder(options){var fatal=options.fatal;this.handler=function(stream,code_point){if(code_point===end_of_stream)return finished;if(isASCIICodePoint(code_point))return code_point;
var pointer=indexPointerFor(code_point,index("euc-kr"));if(pointer===null)return encoderError(code_point);var lead=floor(pointer/190)+129;var trail=pointer%190+65;return[lead,trail]}}encoders["EUC-KR"]=function(options){return new EUCKREncoder(options)};decoders["EUC-KR"]=function(options){return new EUCKRDecoder(options)};function convertCodeUnitToBytes(code_unit,utf16be){var byte1=code_unit>>8;var byte2=code_unit&255;if(utf16be)return[byte1,byte2];return[byte2,byte1]}function UTF16Decoder(utf16_be,
options){var fatal=options.fatal;var utf16_lead_byte=null,utf16_lead_surrogate=null;this.handler=function(stream,bite){if(bite===end_of_stream&&(utf16_lead_byte!==null||utf16_lead_surrogate!==null))return decoderError(fatal);if(bite===end_of_stream&&utf16_lead_byte===null&&utf16_lead_surrogate===null)return finished;if(utf16_lead_byte===null){utf16_lead_byte=bite;return null}var code_unit;if(utf16_be)code_unit=(utf16_lead_byte<<8)+bite;else code_unit=(bite<<8)+utf16_lead_byte;utf16_lead_byte=null;
if(utf16_lead_surrogate!==null){var lead_surrogate=utf16_lead_surrogate;utf16_lead_surrogate=null;if(inRange(code_unit,56320,57343))return 65536+(lead_surrogate-55296)*1024+(code_unit-56320);stream.prepend(convertCodeUnitToBytes(code_unit,utf16_be));return decoderError(fatal)}if(inRange(code_unit,55296,56319)){utf16_lead_surrogate=code_unit;return null}if(inRange(code_unit,56320,57343))return decoderError(fatal);return code_unit}}function UTF16Encoder(utf16_be,options){var fatal=options.fatal;this.handler=
function(stream,code_point){if(code_point===end_of_stream)return finished;if(inRange(code_point,0,65535))return convertCodeUnitToBytes(code_point,utf16_be);var lead=convertCodeUnitToBytes((code_point-65536>>10)+55296,utf16_be);var trail=convertCodeUnitToBytes((code_point-65536&1023)+56320,utf16_be);return lead.concat(trail)}}encoders["UTF-16BE"]=function(options){return new UTF16Encoder(true,options)};decoders["UTF-16BE"]=function(options){return new UTF16Decoder(true,options)};encoders["UTF-16LE"]=
function(options){return new UTF16Encoder(false,options)};decoders["UTF-16LE"]=function(options){return new UTF16Decoder(false,options)};function XUserDefinedDecoder(options){var fatal=options.fatal;this.handler=function(stream,bite){if(bite===end_of_stream)return finished;if(isASCIIByte(bite))return bite;return 63360+bite-128}}function XUserDefinedEncoder(options){var fatal=options.fatal;this.handler=function(stream,code_point){if(code_point===end_of_stream)return finished;if(isASCIICodePoint(code_point))return code_point;
if(inRange(code_point,63360,63487))return code_point-63360+128;return encoderError(code_point)}}encoders["x-user-defined"]=function(options){return new XUserDefinedEncoder(options)};decoders["x-user-defined"]=function(options){return new XUserDefinedDecoder(options)};if(!global["TextEncoder"])global["TextEncoder"]=TextEncoder;if(!global["TextDecoder"])global["TextDecoder"]=TextDecoder;if(typeof module!=="undefined"&&module.exports)module.exports={TextEncoder:global["TextEncoder"],TextDecoder:global["TextDecoder"],
EncodingIndexes:global["encoding-indexes"]}})(this);
(function(){var origInitByEnvironment;if(typeof fetch!=="function"||!("keepalive"in new Request("")))return;origInitByEnvironment=TinCan.LRS.prototype._initByEnvironment;TinCan.LRS.prototype._initByEnvironment=function(cfg){var lrs=this,origMakeRequest;origInitByEnvironment.call(this,cfg);origMakeRequest=this._makeRequest;this._makeRequest=function(_fullUrl,headers,cfg){var origResult=origMakeRequest.apply(lrs,arguments),pairs=[],fullUrl=_fullUrl,fetchRequestCfg;if(typeof cfg.callback!=="undefined")return origResult;
if(typeof origResult.err==="undefined"||origResult.err===null||origResult.err!==0)return origResult;for(prop in cfg.params)if(cfg.params.hasOwnProperty(prop))pairs.push(prop+"="+encodeURIComponent(cfg.params[prop]));fullUrl=lrs._IEModeConversion(fullUrl,headers,pairs,cfg);fetchRequestCfg={mode:"cors",cache:"no-cache",credentials:"include",keepalive:true,method:cfg.method,headers:{"Content-Type":headers["Content-Type"]},body:cfg.data};try{fetch(fullUrl,fetchRequestCfg).then(function(response){lrs.log("Overridden request Fetch with KeepAlive finished with status "+
response.status+":"+response.statusText)})["catch"](function(e){lrs.log("Overridden request Fetch with KeepAlive returned error: "+e.message)});return{err:null}}catch(e){lrs.log("Overridden request Fetch with KeepAlive threw error: "+e.message);return{err:e.message,xhr:null}}}}})();
(function(root){var freeExports=typeof exports=="object"&&exports;var freeModule=typeof module=="object"&&module&&module.exports==freeExports&&module;var freeGlobal=typeof global=="object"&&global;if(freeGlobal.global===freeGlobal||freeGlobal.window===freeGlobal)root=freeGlobal;var punycode,maxInt=2147483647,base=36,tMin=1,tMax=26,skew=38,damp=700,initialBias=72,initialN=128,delimiter="-",regexPunycode=/^xn--/,regexNonASCII=/[^ -~]/,regexSeparators=/\x2E|\u3002|\uFF0E|\uFF61/g,errors={"overflow":"Overflow: input needs wider integers to process",
"not-basic":"Illegal input >= 0x80 (not a basic code point)","invalid-input":"Invalid input"},baseMinusTMin=base-tMin,floor=Math.floor,stringFromCharCode=String.fromCharCode,key;function error(type){throw RangeError(errors[type]);}function map(array,fn){var length=array.length;while(length--)array[length]=fn(array[length]);return array}function mapDomain(string,fn){return map(string.split(regexSeparators),fn).join(".")}function ucs2decode(string){var output=[],counter=0,length=string.length,value,
extra;while(counter<length){value=string.charCodeAt(counter++);if(value>=55296&&value<=56319&&counter<length){extra=string.charCodeAt(counter++);if((extra&64512)==56320)output.push(((value&1023)<<10)+(extra&1023)+65536);else{output.push(value);counter--}}else output.push(value)}return output}function ucs2encode(array){return map(array,function(value){var output="";if(value>65535){value-=65536;output+=stringFromCharCode(value>>>10&1023|55296);value=56320|value&1023}output+=stringFromCharCode(value);
return output}).join("")}function basicToDigit(codePoint){if(codePoint-48<10)return codePoint-22;if(codePoint-65<26)return codePoint-65;if(codePoint-97<26)return codePoint-97;return base}function digitToBasic(digit,flag){return digit+22+75*(digit<26)-((flag!=0)<<5)}function adapt(delta,numPoints,firstTime){var k=0;delta=firstTime?floor(delta/damp):delta>>1;delta+=floor(delta/numPoints);for(;delta>baseMinusTMin*tMax>>1;k+=base)delta=floor(delta/baseMinusTMin);return floor(k+(baseMinusTMin+1)*delta/
(delta+skew))}function decode(input){var output=[],inputLength=input.length,out,i=0,n=initialN,bias=initialBias,basic,j,index,oldi,w,k,digit,t,length,baseMinusT;basic=input.lastIndexOf(delimiter);if(basic<0)basic=0;for(j=0;j<basic;++j){if(input.charCodeAt(j)>=128)error("not-basic");output.push(input.charCodeAt(j))}for(index=basic>0?basic+1:0;index<inputLength;){for(oldi=i,w=1,k=base;;k+=base){if(index>=inputLength)error("invalid-input");digit=basicToDigit(input.charCodeAt(index++));if(digit>=base||
digit>floor((maxInt-i)/w))error("overflow");i+=digit*w;t=k<=bias?tMin:k>=bias+tMax?tMax:k-bias;if(digit<t)break;baseMinusT=base-t;if(w>floor(maxInt/baseMinusT))error("overflow");w*=baseMinusT}out=output.length+1;bias=adapt(i-oldi,out,oldi==0);if(floor(i/out)>maxInt-n)error("overflow");n+=floor(i/out);i%=out;output.splice(i++,0,n)}return ucs2encode(output)}function encode(input){var n,delta,handledCPCount,basicLength,bias,j,m,q,k,t,currentValue,output=[],inputLength,handledCPCountPlusOne,baseMinusT,
qMinusT;input=ucs2decode(input);inputLength=input.length;n=initialN;delta=0;bias=initialBias;for(j=0;j<inputLength;++j){currentValue=input[j];if(currentValue<128)output.push(stringFromCharCode(currentValue))}handledCPCount=basicLength=output.length;if(basicLength)output.push(delimiter);while(handledCPCount<inputLength){for(m=maxInt,j=0;j<inputLength;++j){currentValue=input[j];if(currentValue>=n&&currentValue<m)m=currentValue}handledCPCountPlusOne=handledCPCount+1;if(m-n>floor((maxInt-delta)/handledCPCountPlusOne))error("overflow");
delta+=(m-n)*handledCPCountPlusOne;n=m;for(j=0;j<inputLength;++j){currentValue=input[j];if(currentValue<n&&++delta>maxInt)error("overflow");if(currentValue==n){for(q=delta,k=base;;k+=base){t=k<=bias?tMin:k>=bias+tMax?tMax:k-bias;if(q<t)break;qMinusT=q-t;baseMinusT=base-t;output.push(stringFromCharCode(digitToBasic(t+qMinusT%baseMinusT,0)));q=floor(qMinusT/baseMinusT)}output.push(stringFromCharCode(digitToBasic(q,0)));bias=adapt(delta,handledCPCountPlusOne,handledCPCount==basicLength);delta=0;++handledCPCount}}++delta;
++n}return output.join("")}function toUnicode(domain){return mapDomain(domain,function(string){return regexPunycode.test(string)?decode(string.slice(4).toLowerCase()):string})}function toASCII(domain){return mapDomain(domain,function(string){return regexNonASCII.test(string)?"xn--"+encode(string):string})}punycode={"version":"1.2.3","ucs2":{"decode":ucs2decode,"encode":ucs2encode},"decode":decode,"encode":encode,"toASCII":toASCII,"toUnicode":toUnicode};if(typeof define=="function"&&typeof define.amd==
"object"&&define.amd)define(function(){return punycode});else if(freeExports&&!freeExports.nodeType)if(freeModule)freeModule.exports=punycode;else for(key in punycode)punycode.hasOwnProperty(key)&&(freeExports[key]=punycode[key]);else root.punycode=punycode})(this);
(function(root,factory){if(typeof exports==="object")module.exports=factory(require("./punycode"),require("./IPv6"),require("./SecondLevelDomains"));else if(typeof define==="function"&&define.amd)define(["./punycode","./IPv6","./SecondLevelDomains"],factory);else root.URI=factory(root.punycode,root.IPv6,root.SecondLevelDomains,root)})(this,function(punycode,IPv6,SLD,root){var _URI=root&&root.URI;function URI(url,base){if(!(this instanceof URI))return new URI(url,base);if(url===undefined){if(arguments.length)throw new TypeError("undefined is not a valid argument for URI");
if(typeof location!=="undefined")url=location.href+"";else url=""}this.href(url);if(base!==undefined)return this.absoluteTo(base);return this}URI.version="1.14.2";var p=URI.prototype;var hasOwn=Object.prototype.hasOwnProperty;function escapeRegEx(string){return string.replace(/([.*+?^=!:${}()|[\]\/\\])/g,"\\$1")}function getType(value){if(value===undefined)return"Undefined";return String(Object.prototype.toString.call(value)).slice(8,-1)}function isArray(obj){return getType(obj)==="Array"}function filterArrayValues(data,
value){var lookup={};var i,length;if(isArray(value))for(i=0,length=value.length;i<length;i++)lookup[value[i]]=true;else lookup[value]=true;for(i=0,length=data.length;i<length;i++)if(lookup[data[i]]!==undefined){data.splice(i,1);length--;i--}return data}function arrayContains(list,value){var i,length;if(isArray(value)){for(i=0,length=value.length;i<length;i++)if(!arrayContains(list,value[i]))return false;return true}var _type=getType(value);for(i=0,length=list.length;i<length;i++)if(_type==="RegExp"){if(typeof list[i]===
"string"&&list[i].match(value))return true}else if(list[i]===value)return true;return false}function arraysEqual(one,two){if(!isArray(one)||!isArray(two))return false;if(one.length!==two.length)return false;one.sort();two.sort();for(var i=0,l=one.length;i<l;i++)if(one[i]!==two[i])return false;return true}URI._parts=function(){return{protocol:null,username:null,password:null,hostname:null,urn:null,port:null,path:null,query:null,fragment:null,duplicateQueryParameters:URI.duplicateQueryParameters,escapeQuerySpace:URI.escapeQuerySpace}};
URI.duplicateQueryParameters=false;URI.escapeQuerySpace=true;URI.protocol_expression=/^[a-z][a-z0-9.+-]*$/i;URI.idn_expression=/[^a-z0-9\.-]/i;URI.punycode_expression=/(xn--)/i;URI.ip4_expression=/^\d{1,3}\.\d{1,3}\.\d{1,3}\.\d{1,3}$/;URI.ip6_expression=/^\s*((([0-9A-Fa-f]{1,4}:){7}([0-9A-Fa-f]{1,4}|:))|(([0-9A-Fa-f]{1,4}:){6}(:[0-9A-Fa-f]{1,4}|((25[0-5]|2[0-4]\d|1\d\d|[1-9]?\d)(\.(25[0-5]|2[0-4]\d|1\d\d|[1-9]?\d)){3})|:))|(([0-9A-Fa-f]{1,4}:){5}(((:[0-9A-Fa-f]{1,4}){1,2})|:((25[0-5]|2[0-4]\d|1\d\d|[1-9]?\d)(\.(25[0-5]|2[0-4]\d|1\d\d|[1-9]?\d)){3})|:))|(([0-9A-Fa-f]{1,4}:){4}(((:[0-9A-Fa-f]{1,4}){1,3})|((:[0-9A-Fa-f]{1,4})?:((25[0-5]|2[0-4]\d|1\d\d|[1-9]?\d)(\.(25[0-5]|2[0-4]\d|1\d\d|[1-9]?\d)){3}))|:))|(([0-9A-Fa-f]{1,4}:){3}(((:[0-9A-Fa-f]{1,4}){1,4})|((:[0-9A-Fa-f]{1,4}){0,2}:((25[0-5]|2[0-4]\d|1\d\d|[1-9]?\d)(\.(25[0-5]|2[0-4]\d|1\d\d|[1-9]?\d)){3}))|:))|(([0-9A-Fa-f]{1,4}:){2}(((:[0-9A-Fa-f]{1,4}){1,5})|((:[0-9A-Fa-f]{1,4}){0,3}:((25[0-5]|2[0-4]\d|1\d\d|[1-9]?\d)(\.(25[0-5]|2[0-4]\d|1\d\d|[1-9]?\d)){3}))|:))|(([0-9A-Fa-f]{1,4}:){1}(((:[0-9A-Fa-f]{1,4}){1,6})|((:[0-9A-Fa-f]{1,4}){0,4}:((25[0-5]|2[0-4]\d|1\d\d|[1-9]?\d)(\.(25[0-5]|2[0-4]\d|1\d\d|[1-9]?\d)){3}))|:))|(:(((:[0-9A-Fa-f]{1,4}){1,7})|((:[0-9A-Fa-f]{1,4}){0,5}:((25[0-5]|2[0-4]\d|1\d\d|[1-9]?\d)(\.(25[0-5]|2[0-4]\d|1\d\d|[1-9]?\d)){3}))|:)))(%.+)?\s*$/;
URI.find_uri_expression=/\b((?:[a-z][\w-]+:(?:\/{1,3}|[a-z0-9%])|www\d{0,3}[.]|[a-z0-9.\-]+[.][a-z]{2,4}\/)(?:[^\s()<>]+|\(([^\s()<>]+|(\([^\s()<>]+\)))*\))+(?:\(([^\s()<>]+|(\([^\s()<>]+\)))*\)|[^\s`!()\[\]{};:'".,<>?\u00ab\u00bb]))/ig;URI.findUri={start:/\b(?:([a-z][a-z0-9.+-]*:\/\/)|www\.)/gi,end:/[\s\r\n]|$/,trim:/[`!()\[\]{};:'".,<>?\u00ab\u00bb]+$/};URI.defaultPorts={http:"80",https:"443",ftp:"21",gopher:"70",ws:"80",wss:"443"};URI.invalid_hostname_characters=/[^a-zA-Z0-9\.-]/;URI.domAttributes=
{"a":"href","blockquote":"cite","link":"href","base":"href","script":"src","form":"action","img":"src","area":"href","iframe":"src","embed":"src","source":"src","track":"src","input":"src","audio":"src","video":"src"};URI.getDomAttribute=function(node){if(!node||!node.nodeName)return undefined;var nodeName=node.nodeName.toLowerCase();if(nodeName==="input"&&node.type!=="image")return undefined;return URI.domAttributes[nodeName]};function escapeForDumbFirefox36(value){return escape(value)}function strictEncodeURIComponent(string){return encodeURIComponent(string).replace(/[!'()*]/g,
escapeForDumbFirefox36).replace(/\*/g,"%2A")}function _isIriCodePoint(point){return point===45||point===46||point===95||point===126||point>=48&&point<64||point>=65&&point<91||point>=97&&point<123||point>=160&&point<55296||point>=57344&&point<63743||point>=63744&&point<64976||point>=65008&&point<65520||point>=65536&&point<131070||point>=131072&&point<196606||point>=196608&&point<262142||point>=262144&&point<327678||point>=327680&&point<393214||point>=393216&&point<458750||point>=458752&&point<524286||
point>=524288&&point<589822||point>=589824&&point<655358||point>=655360&&point<720894||point>=720896&&point<786430||point>=786432&&point<851966||point>=851968&&point<917502||point>=917504&&point<983038||point>=983040&&point<1048574||point>=1048576&&point<1114110}function encodeIRIComponent(string){var inputCodePoints=punycode.ucs2.decode(string);var output="";for(var i=0;i<inputCodePoints.length;i++){var codePoint=inputCodePoints[i];if(_isIriCodePoint(codePoint))output+=punycode.ucs2.encode([codePoint]);
else{var asString=punycode.ucs2.encode([codePoint]);output+=strictEncodeURIComponent(asString)}}return output}function recodeIRIHostname(string){if(URI.punycode_expression.test(string))string=punycode.toUnicode(string);return encodeIRIComponent(string)}URI._defaultRecodeHostname=punycode?punycode.toASCII:function(string){return string};URI.iso8859=function(){URI.recodeHostname=URI._defaultRecodeHostname;URI.encode=escape;URI.decode=unescape};URI.unicode=function(){URI.recodeHostname=URI._defaultRecodeHostname;
URI.encode=strictEncodeURIComponent;URI.decode=decodeURIComponent};URI.iri=function(){URI.recodeHostname=recodeIRIHostname;URI.encode=encodeIRIComponent;URI.decode=decodeURIComponent};URI.unicode();URI.characters={pathname:{encode:{expression:/%(24|26|2B|2C|3B|3D|3A|40)/ig,map:{"%24":"$","%26":"&","%2B":"+","%2C":",","%3B":";","%3D":"=","%3A":":","%40":"@"}},decode:{expression:/[\/\?#]/g,map:{"/":"%2F","?":"%3F","#":"%23"}}},reserved:{encode:{expression:/%(21|23|24|26|27|28|29|2A|2B|2C|2F|3A|3B|3D|3F|40|5B|5D)/ig,
map:{"%3A":":","%2F":"/","%3F":"?","%23":"#","%5B":"[","%5D":"]","%40":"@","%21":"!","%24":"$","%26":"&","%27":"'","%28":"(","%29":")","%2A":"*","%2B":"+","%2C":",","%3B":";","%3D":"="}}},urnpath:{encode:{expression:/%(21|24|27|28|29|2A|2B|2C|3B|3D|40)/ig,map:{"%21":"!","%24":"$","%27":"'","%28":"(","%29":")","%2A":"*","%2B":"+","%2C":",","%3B":";","%3D":"=","%40":"@"}},decode:{expression:/[\/\?#:]/g,map:{"/":"%2F","?":"%3F","#":"%23",":":"%3A"}}}};URI.encodeQuery=function(string,escapeQuerySpace){var escaped=
URI.encode(string+"");if(escapeQuerySpace===undefined)escapeQuerySpace=URI.escapeQuerySpace;return escapeQuerySpace?escaped.replace(/%20/g,"+"):escaped};URI.decodeQuery=function(string,escapeQuerySpace){string+="";if(escapeQuerySpace===undefined)escapeQuerySpace=URI.escapeQuerySpace;try{return URI.decode(escapeQuerySpace?string.replace(/\+/g,"%20"):string)}catch(e){return string}};var _parts={"encode":"encode","decode":"decode"};var _part;var generateAccessor=function(_group,_part){return function(string){try{return URI[_part](string+
"").replace(URI.characters[_group][_part].expression,function(c){return URI.characters[_group][_part].map[c]})}catch(e){return string}}};for(_part in _parts){URI[_part+"PathSegment"]=generateAccessor("pathname",_parts[_part]);URI[_part+"UrnPathSegment"]=generateAccessor("urnpath",_parts[_part])}var generateSegmentedPathFunction=function(_sep,_codingFuncName,_innerCodingFuncName){return function(string){var actualCodingFunc;if(!_innerCodingFuncName)actualCodingFunc=URI[_codingFuncName];else actualCodingFunc=
function(string){return URI[_codingFuncName](URI[_innerCodingFuncName](string))};var segments=(string+"").split(_sep);for(var i=0,length=segments.length;i<length;i++)segments[i]=actualCodingFunc(segments[i]);return segments.join(_sep)}};URI.decodePath=generateSegmentedPathFunction("/","decodePathSegment");URI.decodeUrnPath=generateSegmentedPathFunction(":","decodeUrnPathSegment");URI.recodePath=generateSegmentedPathFunction("/","encodePathSegment","decode");URI.recodeUrnPath=generateSegmentedPathFunction(":",
"encodeUrnPathSegment","decode");URI.encodeReserved=generateAccessor("reserved","encode");URI.parse=function(string,parts){var pos;if(!parts)parts={};pos=string.indexOf("#");if(pos>-1){parts.fragment=string.substring(pos+1)||null;string=string.substring(0,pos)}pos=string.indexOf("?");if(pos>-1){parts.query=string.substring(pos+1)||null;string=string.substring(0,pos)}if(string.substring(0,2)==="//"){parts.protocol=null;string=string.substring(2);string=URI.parseAuthority(string,parts)}else{pos=string.indexOf(":");
if(pos>-1){parts.protocol=string.substring(0,pos)||null;if(parts.protocol&&!parts.protocol.match(URI.protocol_expression))parts.protocol=undefined;else if(string.substring(pos+1,pos+3)==="//"){string=string.substring(pos+3);string=URI.parseAuthority(string,parts)}else{string=string.substring(pos+1);parts.urn=true}}}parts.path=string;return parts};URI.parseHost=function(string,parts){var pos=string.indexOf("/");var bracketPos;var t;if(pos===-1)pos=string.length;if(string.charAt(0)==="["){bracketPos=
string.indexOf("]");parts.hostname=string.substring(1,bracketPos)||null;parts.port=string.substring(bracketPos+2,pos)||null;if(parts.port==="/")parts.port=null}else{var firstColon=string.indexOf(":");var firstSlash=string.indexOf("/");var nextColon=string.indexOf(":",firstColon+1);if(nextColon!==-1&&(firstSlash===-1||nextColon<firstSlash)){parts.hostname=string.substring(0,pos)||null;parts.port=null}else{t=string.substring(0,pos).split(":");parts.hostname=t[0]||null;parts.port=t[1]||null}}if(parts.hostname&&
string.substring(pos).charAt(0)!=="/"){pos++;string="/"+string}return string.substring(pos)||"/"};URI.parseAuthority=function(string,parts){string=URI.parseUserinfo(string,parts);return URI.parseHost(string,parts)};URI.parseUserinfo=function(string,parts){var firstSlash=string.indexOf("/");var pos=string.lastIndexOf("@",firstSlash>-1?firstSlash:string.length-1);var t;if(pos>-1&&(firstSlash===-1||pos<firstSlash)){t=string.substring(0,pos).split(":");parts.username=t[0]?URI.decode(t[0]):null;t.shift();
parts.password=t[0]?URI.decode(t.join(":")):null;string=string.substring(pos+1)}else{parts.username=null;parts.password=null}return string};URI.parseQuery=function(string,escapeQuerySpace){if(!string)return{};string=string.replace(/&+/g,"&").replace(/^\?*&*|&+$/g,"");if(!string)return{};var items={};var splits=string.split("&");var length=splits.length;var v,name,value;for(var i=0;i<length;i++){v=splits[i].split("=");name=URI.decodeQuery(v.shift(),escapeQuerySpace);value=v.length?URI.decodeQuery(v.join("="),
escapeQuerySpace):null;if(hasOwn.call(items,name)){if(typeof items[name]==="string")items[name]=[items[name]];items[name].push(value)}else items[name]=value}return items};URI.build=function(parts){var t="";if(parts.protocol)t+=parts.protocol+":";if(!parts.urn&&(t||parts.hostname))t+="//";t+=URI.buildAuthority(parts)||"";if(typeof parts.path==="string"){if(parts.path.charAt(0)!=="/"&&typeof parts.hostname==="string")t+="/";t+=parts.path}if(typeof parts.query==="string"&&parts.query)t+="?"+parts.query;
if(typeof parts.fragment==="string"&&parts.fragment)t+="#"+parts.fragment;return t};URI.buildHost=function(parts){var t="";if(!parts.hostname)return"";else if(URI.ip6_expression.test(parts.hostname))t+="["+parts.hostname+"]";else t+=parts.hostname;if(parts.port)t+=":"+parts.port;return t};URI.buildAuthority=function(parts){return URI.buildUserinfo(parts)+URI.buildHost(parts)};URI.buildUserinfo=function(parts){var t="";if(parts.username){t+=URI.encode(parts.username);if(parts.password)t+=":"+URI.encode(parts.password);
t+="@"}return t};URI.buildQuery=function(data,duplicateQueryParameters,escapeQuerySpace){var t="";var unique,key,i,length;for(key in data)if(hasOwn.call(data,key)&&key)if(isArray(data[key])){unique={};for(i=0,length=data[key].length;i<length;i++)if(data[key][i]!==undefined&&unique[data[key][i]+""]===undefined){t+="&"+URI.buildQueryParameter(key,data[key][i],escapeQuerySpace);if(duplicateQueryParameters!==true)unique[data[key][i]+""]=true}}else if(data[key]!==undefined)t+="&"+URI.buildQueryParameter(key,
data[key],escapeQuerySpace);return t.substring(1)};URI.buildQueryParameter=function(name,value,escapeQuerySpace){return URI.encodeQuery(name,escapeQuerySpace)+(value!==null?"="+URI.encodeQuery(value,escapeQuerySpace):"")};URI.addQuery=function(data,name,value){if(typeof name==="object")for(var key in name){if(hasOwn.call(name,key))URI.addQuery(data,key,name[key])}else if(typeof name==="string"){if(data[name]===undefined){data[name]=value;return}else if(typeof data[name]==="string")data[name]=[data[name]];
if(!isArray(value))value=[value];data[name]=(data[name]||[]).concat(value)}else throw new TypeError("URI.addQuery() accepts an object, string as the name parameter");};URI.removeQuery=function(data,name,value){var i,length,key;if(isArray(name))for(i=0,length=name.length;i<length;i++)data[name[i]]=undefined;else if(typeof name==="object")for(key in name){if(hasOwn.call(name,key))URI.removeQuery(data,key,name[key])}else if(typeof name==="string")if(value!==undefined)if(data[name]===value)data[name]=
undefined;else{if(isArray(data[name]))data[name]=filterArrayValues(data[name],value)}else data[name]=undefined;else throw new TypeError("URI.removeQuery() accepts an object, string as the first parameter");};URI.hasQuery=function(data,name,value,withinArray){if(typeof name==="object"){for(var key in name)if(hasOwn.call(name,key))if(!URI.hasQuery(data,key,name[key]))return false;return true}else if(typeof name!=="string")throw new TypeError("URI.hasQuery() accepts an object, string as the name parameter");
switch(getType(value)){case "Undefined":return name in data;case "Boolean":var _booly=Boolean(isArray(data[name])?data[name].length:data[name]);return value===_booly;case "Function":return!!value(data[name],name,data);case "Array":if(!isArray(data[name]))return false;var op=withinArray?arrayContains:arraysEqual;return op(data[name],value);case "RegExp":if(!isArray(data[name]))return Boolean(data[name]&&data[name].match(value));if(!withinArray)return false;return arrayContains(data[name],value);case "Number":value=
String(value);case "String":if(!isArray(data[name]))return data[name]===value;if(!withinArray)return false;return arrayContains(data[name],value);default:throw new TypeError("URI.hasQuery() accepts undefined, boolean, string, number, RegExp, Function as the value parameter");}};URI.commonPath=function(one,two){var length=Math.min(one.length,two.length);var pos;for(pos=0;pos<length;pos++)if(one.charAt(pos)!==two.charAt(pos)){pos--;break}if(pos<1)return one.charAt(0)===two.charAt(0)&&one.charAt(0)===
"/"?"/":"";if(one.charAt(pos)!=="/"||two.charAt(pos)!=="/")pos=one.substring(0,pos).lastIndexOf("/");return one.substring(0,pos+1)};URI.withinString=function(string,callback,options){options||(options={});var _start=options.start||URI.findUri.start;var _end=options.end||URI.findUri.end;var _trim=options.trim||URI.findUri.trim;var _attributeOpen=/[a-z0-9-]=["']?$/i;_start.lastIndex=0;while(true){var match=_start.exec(string);if(!match)break;var start=match.index;if(options.ignoreHtml){var attributeOpen=
string.slice(Math.max(start-3,0),start);if(attributeOpen&&_attributeOpen.test(attributeOpen))continue}var end=start+string.slice(start).search(_end);var slice=string.slice(start,end).replace(_trim,"");if(options.ignore&&options.ignore.test(slice))continue;end=start+slice.length;var result=callback(slice,start,end,string);string=string.slice(0,start)+result+string.slice(end);_start.lastIndex=start+result.length}_start.lastIndex=0;return string};URI.ensureValidHostname=function(v){if(v.match(URI.invalid_hostname_characters)){if(!punycode)throw new TypeError('Hostname "'+
v+'" contains characters other than [A-Z0-9.-] and Punycode.js is not available');if(punycode.toASCII(v).match(URI.invalid_hostname_characters))throw new TypeError('Hostname "'+v+'" contains characters other than [A-Z0-9.-]');}};URI.noConflict=function(removeAll){if(removeAll){var unconflicted={URI:this.noConflict()};if(root.URITemplate&&typeof root.URITemplate.noConflict==="function")unconflicted.URITemplate=root.URITemplate.noConflict();if(root.IPv6&&typeof root.IPv6.noConflict==="function")unconflicted.IPv6=
root.IPv6.noConflict();if(root.SecondLevelDomains&&typeof root.SecondLevelDomains.noConflict==="function")unconflicted.SecondLevelDomains=root.SecondLevelDomains.noConflict();return unconflicted}else if(root.URI===this)root.URI=_URI;return this};p.build=function(deferBuild){if(deferBuild===true)this._deferred_build=true;else if(deferBuild===undefined||this._deferred_build){this._string=URI.build(this._parts);this._deferred_build=false}return this};p.clone=function(){return new URI(this)};p.valueOf=
p.toString=function(){return this.build(false)._string};function generateSimpleAccessor(_part){return function(v,build){if(v===undefined)return this._parts[_part]||"";else{this._parts[_part]=v||null;this.build(!build);return this}}}function generatePrefixAccessor(_part,_key){return function(v,build){if(v===undefined)return this._parts[_part]||"";else{if(v!==null){v=v+"";if(v.charAt(0)===_key)v=v.substring(1)}this._parts[_part]=v;this.build(!build);return this}}}p.protocol=generateSimpleAccessor("protocol");
p.username=generateSimpleAccessor("username");p.password=generateSimpleAccessor("password");p.hostname=generateSimpleAccessor("hostname");p.port=generateSimpleAccessor("port");p.query=generatePrefixAccessor("query","?");p.fragment=generatePrefixAccessor("fragment","#");p.search=function(v,build){var t=this.query(v,build);return typeof t==="string"&&t.length?"?"+t:t};p.hash=function(v,build){var t=this.fragment(v,build);return typeof t==="string"&&t.length?"#"+t:t};p.pathname=function(v,build){if(v===
undefined||v===true){var res=this._parts.path||(this._parts.hostname?"/":"");return v?(this._parts.urn?URI.decodeUrnPath:URI.decodePath)(res):res}else{if(this._parts.urn)this._parts.path=v?URI.recodeUrnPath(v):"";else this._parts.path=v?URI.recodePath(v):"/";this.build(!build);return this}};p.path=p.pathname;p.href=function(href,build){var key;if(href===undefined)return this.toString();this._string="";this._parts=URI._parts();var _URI=href instanceof URI;var _object=typeof href==="object"&&(href.hostname||
href.path||href.pathname);if(href.nodeName){var attribute=URI.getDomAttribute(href);href=href[attribute]||"";_object=false}if(!_URI&&_object&&href.pathname!==undefined)href=href.toString();if(typeof href==="string"||href instanceof String)this._parts=URI.parse(String(href),this._parts);else if(_URI||_object){var src=_URI?href._parts:href;for(key in src)if(hasOwn.call(this._parts,key))this._parts[key]=src[key]}else throw new TypeError("invalid input");this.build(!build);return this};p.is=function(what){var ip=
false;var ip4=false;var ip6=false;var name=false;var sld=false;var idn=false;var punycode=false;var relative=!this._parts.urn;if(this._parts.hostname){relative=false;ip4=URI.ip4_expression.test(this._parts.hostname);ip6=URI.ip6_expression.test(this._parts.hostname);ip=ip4||ip6;name=!ip;sld=name&&SLD&&SLD.has(this._parts.hostname);idn=name&&URI.idn_expression.test(this._parts.hostname);punycode=name&&URI.punycode_expression.test(this._parts.hostname)}switch(what.toLowerCase()){case "relative":return relative;
case "absolute":return!relative;case "domain":case "name":return name;case "sld":return sld;case "ip":return ip;case "ip4":case "ipv4":case "inet4":return ip4;case "ip6":case "ipv6":case "inet6":return ip6;case "idn":return idn;case "url":return!this._parts.urn;case "urn":return!!this._parts.urn;case "punycode":return punycode}return null};var _protocol=p.protocol;var _port=p.port;var _hostname=p.hostname;p.protocol=function(v,build){if(v!==undefined)if(v){v=v.replace(/:(\/\/)?$/,"");if(!v.match(URI.protocol_expression))throw new TypeError('Protocol "'+
v+"\" contains characters other than [A-Z0-9.+-] or doesn't start with [A-Z]");}return _protocol.call(this,v,build)};p.scheme=p.protocol;p.port=function(v,build){if(this._parts.urn)return v===undefined?"":this;if(v!==undefined){if(v===0)v=null;if(v){v+="";if(v.charAt(0)===":")v=v.substring(1);if(v.match(/[^0-9]/))throw new TypeError('Port "'+v+'" contains characters other than [0-9]');}}return _port.call(this,v,build)};p.hostname=function(v,build){if(this._parts.urn)return v===undefined?"":this;if(v!==
undefined){var x={};URI.parseHost(v,x);v=x.hostname}return _hostname.call(this,v,build)};p.host=function(v,build){if(this._parts.urn)return v===undefined?"":this;if(v===undefined)return this._parts.hostname?URI.buildHost(this._parts):"";else{URI.parseHost(v,this._parts);this.build(!build);return this}};p.authority=function(v,build){if(this._parts.urn)return v===undefined?"":this;if(v===undefined)return this._parts.hostname?URI.buildAuthority(this._parts):"";else{URI.parseAuthority(v,this._parts);
[truncated: 194,057 more chars]
