# Supplementary material for: Development and Implementation of a Pediatric Pulmonary–Focused Active Learning Curriculum
Source: MedEdPORTAL. 2024 Dec 6;20:11470. doi: 10.15766/mep_2374-8265.11470 (PMC11621239; doi:10.15766/mep_2374-8265.11470)
Supplement: Supplementary file 1 — Asthma Module folderTracheostomy Module folderChronic Cough Module folderObstructive Sleep Apnea Module folderPosttest Questions.docxFeedback.docx [file mep_2374-8265.11470-s001.zip › A. Asthma Module/ScormEnginePackageProperties.xsd]

<?xml version="1.0" encoding="utf-8" ?>
<xs:schema id="ScormEnginePackageProperties" targetNamespace="http://www.scorm.com/xsd/ScormEnginePackageProperties"
	elementFormDefault="qualified" xmlns="http://www.scorm.com/xsd/ScormEnginePackageProperties"
	xmlns:mstns="http://www.scorm.com/xsd/ScormEnginePackageProperties" xmlns:xs="http://www.w3.org/2001/XMLSchema"
	attributeFormDefault="qualified">
	<xs:element name="ScormEnginePackageProperties">
		<xs:complexType>
			<xs:all>
				<xs:element name="controls" type="controlsSpec" minOccurs="0" maxOccurs="1" />
				<xs:element name="appearance" type="appearanceSpec" minOccurs="0" maxOccurs="1" />
        <!-- allow for mis-spelling of 'appearance' that's acceptable in our parsing code -->
        <xs:element name="appearence" type="appearanceSpec" minOccurs="0" maxOccurs="1" />
				<xs:element name="behavior" type="behaviorSpec" minOccurs="0" maxOccurs="1" />
				<xs:element name="rsop" type="rsopSpec" minOccurs="0" maxOccurs="1" />
        <xs:element name="heuristics" type="heuristicSpec" minOccurs="0" maxOccurs="1" />
			</xs:all>
		</xs:complexType>
	</xs:element>
	<xs:complexType name="controlsSpec">
		<xs:all>
			<xs:element name="showFinishButton" type="yesNoType" minOccurs="0" maxOccurs="1" />
			<xs:element name="showCloseItem" type="yesNoType" minOccurs="0" maxOccurs="1" />
			<xs:element name="showHelp" type="yesNoType" minOccurs="0" maxOccurs="1" />
			<xs:element name="showProgressBar" type="yesNoType" minOccurs="0" maxOccurs="1" />
      <xs:element name="useMeasureProgressBar" type="yesNoType" minOccurs="0" maxOccurs="1" />
			<xs:element name="showCourseStructure" type="yesNoType" minOccurs="0" maxOccurs="1" />
			<xs:element name="courseStructureStartsOpen" type="yesNoType" minOccurs="0" maxOccurs="1" />
			<xs:element name="showNavBar" type="yesNoType" minOccurs="0" maxOccurs="1" />
			<xs:element name="showTitleBar" type="yesNoType" minOccurs="0" maxOccurs="1" />
			<xs:element name="enableFlowNav" type="yesNoType" minOccurs="0" maxOccurs="1" />
			<xs:element name="enableChoiceNav" type="yesNoType" minOccurs="0" maxOccurs="1" />
			<xs:element name="statusDisplay" type="statusDisplayType" minOccurs="0" maxOccurs="1" />
      <xs:element name="forceDisableRootChoice" type="yesNoType" minOccurs="0" maxOccurs="1" />
		</xs:all>
	</xs:complexType>
	<xs:complexType name="appearanceSpec">
		<xs:all>
			<xs:element name="displayStage" type="displayStageSpec" minOccurs="0" maxOccurs="1" />
			<xs:element name="courseStructureWidth" type="xs:nonNegativeInteger" minOccurs="0" maxOccurs="1" />
		</xs:all>
	</xs:complexType>
	<xs:complexType name="behaviorSpec">
		<xs:all>
			<xs:element name="launch" type="launchSpec" minOccurs="0" maxOccurs="1" />
			<xs:element name="exitActions" type="exitActionsSpec" minOccurs="0" maxOccurs="1" />
			<xs:element name="communications" type="communicationsSpec" minOccurs="0" maxOccurs="1" />
      <xs:element name="debug" type="debugSpec" minOccurs="0" maxOccurs="1" />
      <xs:element name="history" type="captureHistorySpec" minOccurs="0" maxOccurs="1" />
      <xs:element name="disableRightClick" type="yesNoType" minOccurs="0" maxOccurs="1" />
			<xs:element name="preventWindowResize" type="yesNoType" minOccurs="0" maxOccurs="1" />
			<xs:element name="scoreRollupMode" type="scoreRollupType" minOccurs="0" maxOccurs="1" />
			<xs:element name="numberOfScoringObjects" type="xs:int" minOccurs="0" maxOccurs="1" />
			<xs:element name="statusRollupMode" type="statusRollupType" minOccurs="0" maxOccurs="1" />
			<xs:element name="thresholdScoreForCompletion" type="xs:decimal" minOccurs="0" maxOccurs="1" />
      <xs:element name="applyRollupStatusToSuccess" type="yesNoType" minOccurs="0" maxOccurs="1" />
			<xs:element name="firstScoIsPretest" type="yesNoType" minOccurs="0" maxOccurs="1" />
			<xs:element name="finishCausesImmediateCommit" type="yesNoType" minOccurs="0" maxOccurs="1" />
			<xs:element name="invalidMenuItemAction" type="invalidMenuItemActionType" minOccurs="0" maxOccurs="1" />
			<xs:element name="alwaysFlowToFirstSco" type="yesNoType" minOccurs="0" maxOccurs="1" />
			<xs:element name="logoutCausesPlayerExit" type="yesNoType" minOccurs="0" maxOccurs="1" />
			<xs:element name="resetRtTiming" type="resetRunTimeDataTimingType" minOccurs="0" maxOccurs="1" />
			<xs:element name="lookaheadSequencerMode" type="lookaheadSequencerModeType" minOccurs="0" maxOccurs="1" />
			<xs:element name="scoreOverridesStatus" type="yesNoType" minOccurs="0" maxOccurs="1" />
      <xs:element name="allowCompleteStatusChange" type="yesNoType" minOccurs="0" maxOccurs="1" />
			<xs:element name="scaleRawScore" type="yesNoType" minOccurs="0" maxOccurs="1" />
      <xs:element name="useQuickLookaheadSequencer" type="yesNoType" minOccurs="0" maxOccurs="1" />
      <xs:element name="rollupRuntimeAtScoUnload" type="yesNoType" minOccurs="0" maxOccurs="1" />
      <xs:element name="forceObjectiveCompletionSetByContent" type="yesNoType" minOccurs="0" maxOccurs="1" />
      <xs:element name="invokeRollupAtSuspendAll" type="yesNoType" minOccurs="0" maxOccurs="1" />
      <xs:element name="completionStatOfFailedSuccessStat" type="completionStatusType" minOccurs="0" maxOccurs="1" />
      <xs:element name="satisfiedCausesCompletion" type="yesNoType" minOccurs="0" maxOccurs="1" />
      <xs:element name="makeStudentPrefsGlobalToCourse" type="yesNoType" minOccurs="0" maxOccurs="1" />
      <xs:element name="returnToLmsAction" type="returnToLmsActionType" minOccurs="0" maxOccurs="1" />
      <xs:element name="rollupEmptySetToUnknown" type="yesNoType" minOccurs="0" maxOccurs="1" />
      <xs:element name="validateInteractionTypes" type="yesNoType" minOccurs="0" maxOccurs="1" />
      <xs:element name="suspendDataMaxLength" type="xs:int" minOccurs="0" maxOccurs="1" />
      <xs:element name="timeLimit" type="xs:int" minOccurs="0" maxOccurs="1" />
    </xs:all>
	</xs:complexType>
	<xs:complexType name="rsopSpec">
		<xs:all>
			<xs:element name="offlineSynchMode" type="offlineSynchModeType" minOccurs="0" maxOccurs="1" />
		</xs:all>
	</xs:complexType>
  <xs:complexType name="heuristicSpec">
    <xs:all>
      <xs:element name="isCompletionTracked" type="yesNoType" minOccurs="0" maxOccurs="1" />
      <xs:element name="isSatisfactionTracked" type="yesNoType" minOccurs="0" maxOccurs="1" />
      <xs:element name="isScoreTracked" type="yesNoType" minOccurs="0" maxOccurs="1" />
      <xs:element name="isIncompleteScoreMeaningful" type="yesNoType" minOccurs="0" maxOccurs="1" />
      <xs:element name="isIncompleteSatisfactionMeaningful" type="yesNoType" minOccurs="0" maxOccurs="1" />
    </xs:all>
  </xs:complexType>
  <xs:complexType name="debugSpec">
    <xs:all>
      <xs:element name="controlAudit" type="yesNoType" minOccurs="0" maxOccurs="1" />
      <xs:element name="controlDetailed" type="yesNoType" minOccurs="0" maxOccurs="1" />
      <xs:element name="runtimeAudit" type="yesNoType" minOccurs="0" maxOccurs="1" />
      <xs:element name="runtimeDetailed" type="yesNoType" minOccurs="0" maxOccurs="1" />
      <xs:element name="sequencingAudit" type="yesNoType" minOccurs="0" maxOccurs="1" />
      <xs:element name="sequencingDetailed" type="yesNoType" minOccurs="0" maxOccurs="1" />
      <xs:element name="sequencingSimple" type="yesNoType" minOccurs="0" maxOccurs="1" />
      <xs:element name="lookaheadAudit" type="yesNoType" minOccurs="0" maxOccurs="1" />
      <xs:element name="lookaheadDetailed" type="yesNoType" minOccurs="0" maxOccurs="1" />
      <xs:element name="includeTimestamps" type="yesNoType" minOccurs="0" maxOccurs="1" />
    </xs:all>
  </xs:complexType>
  <xs:complexType name="captureHistorySpec">
    <xs:all>
      <xs:element name="captureHistory" type="yesNoType" minOccurs="0" maxOccurs="1" />
      <xs:element name="captureHistoryDetailed" type="yesNoType" minOccurs="0" maxOccurs="1" />
    </xs:all>
  </xs:complexType>
  <xs:complexType name="communicationsSpec">
		<xs:all>
			<xs:element name="maxFailedSubmissions" type="xs:int" minOccurs="0" maxOccurs="1" />
			<xs:element name="commitFrequency" type="xs:int" minOccurs="0" maxOccurs="1" />
		</xs:all>
	</xs:complexType>
	<xs:complexType name="exitActionsSpec">
		<xs:all>
			<xs:element name="intermediateSco" type="scoExitActionSpec" minOccurs="0" maxOccurs="1" />
			<xs:element name="finalSco" type="scoExitActionSpec" minOccurs="0" maxOccurs="1" />
		</xs:all>
	</xs:complexType>
	<xs:complexType name="scoExitActionSpec">
		<xs:all>
			<xs:element name="satisfied" type="exitTypesSpec" minOccurs="0" maxOccurs="1" />
			<xs:element name="notSatisfied" type="exitTypesSpec" minOccurs="0" maxOccurs="1" />
		</xs:all>
	</xs:complexType>
	<xs:complexType name="exitTypesSpec">
		<xs:all>
			<xs:element name="normal" type="exitActionType" minOccurs="0" maxOccurs="1" />
			<xs:element name="suspend" type="exitActionType" minOccurs="0" maxOccurs="1" />
			<xs:element name="timeout" type="exitActionType" minOccurs="0" maxOccurs="1" />
			<xs:element name="logout" type="exitActionType" minOccurs="0" maxOccurs="1" />
		</xs:all>
	</xs:complexType>
	<xs:complexType name="launchSpec">
		<xs:all>
			<xs:element name="sco" type="launchType" minOccurs="0" maxOccurs="1" />
			<xs:element name="player" type="launchType" minOccurs="0" maxOccurs="1" />
			<xs:element name="wrapScoWindowWithApi" type="yesNoType" minOccurs="0" maxOccurs="1" />
		</xs:all>
	</xs:complexType>
	<xs:complexType name="displayStageSpec">
		<xs:all>
			<xs:element name="required" type="stageSpec" minOccurs="0" maxOccurs="1" />
			<xs:element name="desired" type="stageSpec" minOccurs="0" maxOccurs="1" />
		</xs:all>
	</xs:complexType>
	<xs:complexType name="stageSpec">
		<xs:all>
			<xs:element name="width" type="xs:nonNegativeInteger" minOccurs="0" maxOccurs="1" />
			<xs:element name="height" type="xs:nonNegativeInteger" minOccurs="0" maxOccurs="1" />
			<xs:element name="fullscreen" type="yesNoType" minOccurs="0" maxOccurs="1" />
		</xs:all>
	</xs:complexType>
	<xs:simpleType name="yesNoType">
		<xs:restriction base="xs:string">
			<xs:enumeration value="yes" />
			<xs:enumeration value="no" />
			<xs:enumeration value="true" />
			<xs:enumeration value="false" />
		</xs:restriction>
	</xs:simpleType>
	<xs:simpleType name="launchType">
		<xs:restriction base="xs:string">
			<xs:enumeration value="frameset" />
			<xs:enumeration value="new window" />
			<xs:enumeration value="new window,after click" />
			<xs:enumeration value="new window without browser toolbar" />
		</xs:restriction>
	</xs:simpleType>
	<xs:simpleType name="exitActionType">
		<xs:restriction base="xs:string">
			<xs:enumeration value="exit,no confirmation" />
			<xs:enumeration value="exit,confirmation" />
			<xs:enumeration value="continue" />
			<xs:enumeration value="message page" />
			<xs:enumeration value="do nothing" />
		</xs:restriction>
	</xs:simpleType>
	<xs:simpleType name="scoreRollupType">
		<xs:restriction base="xs:string">
			<xs:enumeration value="score provided by course" />
			<xs:enumeration value="average score of all units" />
			<xs:enumeration value="average score of all units with scores" />
			<xs:enumeration value="fixed average" />
		</xs:restriction>
	</xs:simpleType>
	<xs:simpleType name="statusRollupType">
		<xs:restriction base="xs:string">
			<xs:enumeration value="status provided by course" />
			<xs:enumeration value="complete when all units complete" />
			<xs:enumeration value="complete when all units satisfactorily complete" />
			<xs:enumeration value="complete when threshold score is met" />
		</xs:restriction>
	</xs:simpleType>
	<xs:simpleType name="statusDisplayType">
		<xs:restriction base="xs:string">
			<xs:enumeration value="success only" />
			<xs:enumeration value="completion only" />
			<xs:enumeration value="separate" />
			<xs:enumeration value="combined" />
			<xs:enumeration value="none" />
		</xs:restriction>
	</xs:simpleType>
	<xs:simpleType name="invalidMenuItemActionType">
		<xs:restriction base="xs:string">
			<xs:enumeration value="show" />
			<xs:enumeration value="hide" />
			<xs:enumeration value="disable" />
		</xs:restriction>
	</xs:simpleType>
	<xs:simpleType name="resetRunTimeDataTimingType">
		<xs:restriction base="xs:string">
			<xs:enumeration value="never" />
			<xs:enumeration value="when exit is not suspend" />
			<xs:enumeration value="on each new sequencing attempt" />
		</xs:restriction>
	</xs:simpleType>
	<xs:simpleType name="lookaheadSequencerModeType">
		<xs:restriction base="xs:string">
			<xs:enumeration value="enabled" />
			<xs:enumeration value="disabled" />
		</xs:restriction>
	</xs:simpleType>
	<xs:simpleType name="offlineSynchModeType">
		<xs:restriction base="xs:string">
			<xs:enumeration value="most recent" />
			<xs:enumeration value="simple" />
			<xs:enumeration value="most complete" />
			<xs:enumeration value="most satisfied" />
			<xs:enumeration value="most done" />
			<xs:enumeration value="best done " />
		</xs:restriction>
	</xs:simpleType>
  <xs:simpleType name="completionStatusType">
    <xs:restriction base="xs:string">
      <xs:enumeration value="completed" />
      <xs:enumeration value="incomplete" />
      <xs:enumeration value="browsed" />
      <xs:enumeration value="not attempted" />
      <xs:enumeration value="unknown" />
    </xs:restriction>
  </xs:simpleType>
  <xs:simpleType name="returnToLmsActionType">
    <xs:restriction base="xs:string">
      <xs:enumeration value="legacy" />
      <xs:enumeration value="suspend_all" />
      <xs:enumeration value="exit_all" />
      <xs:enumeration value="selectable" />
    </xs:restriction>
  </xs:simpleType>
  
</xs:schema>
