# Supplementary material for: Development and Implementation of a Pediatric Pulmonary–Focused Active Learning Curriculum
Source: MedEdPORTAL. 2024 Dec 6;20:11470. doi: 10.15766/mep_2374-8265.11470 (PMC11621239; doi:10.15766/mep_2374-8265.11470)
Supplement: Supplementary file 1 — Asthma Module folderTracheostomy Module folderChronic Cough Module folderObstructive Sleep Apnea Module folderPosttest Questions.docxFeedback.docx [file mep_2374-8265.11470-s001.zip › B. Tracheostomy Module/imsmanifest.xml]

<?xml version="1.0" ?>
<manifest identifier="AEDyfnTjtRiF7kA4khYDyMAgJxT5KQqMou3-_N47" version="1"
  xmlns="http://www.imsproject.org/xsd/imscp_rootv1p1p2"
  xmlns:adlcp="http://www.adlnet.org/xsd/adlcp_rootv1p2"
  xmlns:xsi="http://www.w3.org/2001/XMLSchema-instance"
  xsi:schemaLocation="http://www.imsproject.org/xsd/imscp_rootv1p1p2 imscp_rootv1p1p2.xsd
                      http://www.adlnet.org/xsd/adlcp_rootv1p2 adlcp_rootv1p2.xsd">
  <metadata>
    <schema>ADL SCORM</schema>
    <schemaversion>1.2</schemaversion>
    <adlcp:location>metadata.xml</adlcp:location>
  </metadata>
  <organizations default="articulate_rise">
      <organization identifier="articulate_rise">
      <title>Trach down for what*</title>
      <item identifier="i1" identifierref="r1" isvisible="true">
        <title>Trach down for what*</title>
        <adlcp:datafromlms>eyJjcHYiOiJvdTMtX040NyIsInJsZCI6ZmFsc2V9</adlcp:datafromlms>
      </item>
    </organization>
  </organizations>
  <resources>
    <resource identifier="r1" type="webcontent" adlcp:scormtype="sco" href="scormdriver/indexAPI.html">
      <!-- SCORMDRIVER STUFF -->
      <file href="scormdriver/indexAPI.html" />
      <file href="scormdriver/preloadIntegrity.js" />
      <file href="scormdriver/driverOptions.js" />
      <file href="scormdriver/AICCComm.html" />
      <file href="scormdriver/auto-scripts/AutoBookmark.js" />
      <file href="scormdriver/auto-scripts/AutoCompleteSCO.js" />
      <file href="scormdriver/auto-scripts/CourseExit.js" />
      <file href="scormdriver/blank.html" />
      <file href="scormdriver/goodbye.html" />
      <file href="scormdriver/scormdriver.js" />
      <file href="scormdriver/browsersniff.js" />

      <!-- RUNTIME COMMON STUFF -->
      <file href="scormcontent/index.html" />

      
        <file href="scormcontent/lib/fonts/icomoon.ttf"/>
        <file href="scormcontent/lib/fonts/icomoon.woff"/>

        <file href="scormcontent/lib/icomoon.css"/>
        <file href="scormcontent/lib/player-0.0.11.min.js"/>
        <file href="scormcontent/lib/lzwcompress.js"/>
      

      <!-- FRONTEND BUNDLE ASSETS -->
      <file href="scormcontent/lib/rise/2cffc9b2.js" />
<file href="scormcontent/lib/rise/11732e6a.css" />
<file href="scormcontent/lib/rise/fedafeb7.js" />
<file href="scormcontent/lib/rise/33161bf0.css" />
<file href="scormcontent/lib/rise/7486e62f.js" />
<file href="scormcontent/lib/rise/92e0d0dc.js" />
<file href="scormcontent/lib/rise/bca1d3e6.js" />
<file href="scormcontent/lib/mondrian/entry.js" />
<file href="scormcontent/lib/mondrian/976bee94.js" />
<file href="scormcontent/lib/mondrian/5397085a.js" />
<file href="scormcontent/lib/mondrian/b176ca34.js" />
<file href="scormcontent/lib/mondrian/c16e7dd3.js" />
<file href="scormcontent/lib/mondrian/d7134136.js" />
<file href="scormcontent/lib/mondrian/c1257364.js" />
<file href="scormcontent/lib/mondrian/eab04a62.js" />
<file href="scormcontent/lib/mondrian/714fc133.js" />


      <!-- RUNTIME CONTENT STUFF -->
      <file href="scormcontent/lib/fonts/Lato-Black.woff" />
<file href="scormcontent/lib/fonts/Lato-Italic.woff" />
<file href="scormcontent/lib/fonts/Lato-Bold.woff" />
<file href="scormcontent/lib/fonts/Lato-Regular.woff" />
<file href="scormcontent/lib/fonts/Lato-Light.woff" />
<file href="scormcontent/lib/fonts/Merriweather-Black.woff" />
<file href="scormcontent/lib/fonts/Merriweather-Italic.woff" />
<file href="scormcontent/lib/fonts/Merriweather-Bold.woff" />
<file href="scormcontent/lib/fonts/Merriweather-Regular.woff" />
<file href="scormcontent/lib/fonts/Merriweather-Light.woff" />
<file href="scormcontent/assets/small.png" />
<file href="scormcontent/assets/jfEzY7AJIivS1pZY.jpg" />
<file href="scormcontent/assets/iStock-590614440.jpg" />
<file href="scormcontent/assets/zoom_0%286%29.mp4" />
<file href="scormcontent/assets/zoom_0%286%29.jpg" />
<file href="scormcontent/assets/77hO9jXor3JkA4FP.jpg" />

      <file href="scormcontent/locales/und.js" />

    </resource>
  </resources>
</manifest>
