# Supplementary material for: Development and Implementation of a Pediatric Pulmonary–Focused Active Learning Curriculum
Source: MedEdPORTAL. 2024 Dec 6;20:11470. doi: 10.15766/mep_2374-8265.11470 (PMC11621239; doi:10.15766/mep_2374-8265.11470)
Supplement: Supplementary file 1 — Asthma Module folderTracheostomy Module folderChronic Cough Module folderObstructive Sleep Apnea Module folderPosttest Questions.docxFeedback.docx [file mep_2374-8265.11470-s001.zip › B. Tracheostomy Module/scormcontent/locales/und.js]

__resolveJsonp("course:und","eyJjb3Vyc2UiOnsiaWQiOiIyRUR5Zm5UanRSaUY3a0E0a2hZRHlNQWdKeFQ1S1FxTSIsIm9yaWdpbmFsSWQiOm51bGwsImF1dGhvciI6ImFpZHwxZGI5MmFlNS03ZTkxLTRiN2MtOGFhOC1mNjhiMmNjM2JmNGIiLCJzZWxlY3RlZEF1dGhvcklkIjoiIiwiY29sb3IiOiIjZDg0NzM4IiwibmF2aWdhdGlvbk1vZGUiOiJyZXN0cmljdGVkIiwidGl0bGUiOiJUcmFjaCBkb3duIGZvciB3aGF0KiIsInNoYXJlUGFzc3dvcmQiOiIiLCJkZXNjcmlwdGlvbiI6IjxwPkFkYW0gYW5kIGhpcyBwYXJlbnRzIGFyZSBjb21pbmcgdG8geW91ciBvZmZpY2UgZm9yIGEgZm9sbG93IHVwLiBIZSBoYWQgYSB0cmFjaGVvc3RvbXkgcHV0IGluIGEgZmV3IG1vbnRocyBhZ28gYW5kIGhpcyBwYXJlbnRzIGFyZSBjb21pbmcgaW4gZm9yIHRoZWlyIHJlZ3VsYXIgdmlzaXQuIEluIHRoaXMgbW9kdWxlIHlvdSB3aWxsIGxlYXJuIGFsbCBhYm91dCB0cmFjaGVvc3RvbWllcyEmbmJzcDs8L3A+Iiwic2hhcmVJZCI6IlpqRmh5UVJqOUJyV0FEWXhaVUxlejVaMF9lYUh6cUUyIiwiY29weU9mIjoieDZVYmpsUE8xMmdNZDR0NENZRHZqVWs0ZDdFZVVMZ0siLCJvcmRlciI6IjE3MTg0MTM5MjkzNzYiLCJmb250cyI6bnVsbCwibWVkaWEiOnsiaW1hZ2UiOnsidHlwZSI6ImltYWdlIiwid2lkdGgiOjE0MCwiaGVpZ2h0Ijo0MSwiY3J1c2hlZEtleSI6Ijc3aE85alhvcjNKa0E0RlAuanBnIiwib3JpZ2luYWxVcmwiOiJVQ1NGIGxvZ28uanBnIiwidXNlQ3J1c2hlZEtleSI6dHJ1ZX19LCJjb3ZlckltYWdlIjp7ImFscGhhIjozMCwibWVkaWEiOnsiaW1hZ2UiOnsia2V5IjoicmlzZS9jb3Vyc2VzLzJFRHlmblRqdFJpRjdrQTRraFlEeU1BZ0p4VDVLUXFNL1dwS1k5RTBLVWw4U1daWGItdHJhY2guanBnIiwidHlwZSI6ImltYWdlIiwiY3J1c2hlZEtleSI6ImpmRXpZN0FKSWl2UzFwWlkuanBnIiwib3JpZ2luYWxVcmwiOiJ0cmFjaC5qcGciLCJ1c2VDcnVzaGVkS2V5Ijp0cnVlLCJzcmMiOiJodHRwczovL2FydGljdWxhdGV1c2VyY29udGVudC5jb20vYXNzZXRzL3Jpc2UvYXNzZXRzL3RoZW1lcy9jbGFzc2ljL2NvdmVyLWltYWdlLzRfaW5zdXJhbmNlLmpwZyJ9fSwiZGlzcGxheVNpZGViYXIiOnRydWV9LCJsZXNzb25zIjpbeyJpZCI6IldYbXdPb1RGdWd6MEozWURfWWtNMUN2Z1pYd3RObTZVIiwib3JpZ2luYWxJZCI6bnVsbCwiYXV0aG9yIjoiYWlkfDFkYjkyYWU1LTdlOTEtNGI3Yy04YWE4LWY2OGIyY2MzYmY0YiIsInNlbGVjdGVkQXV0aG9ySWQiOiJub25lIiwiY291cnNlSWQiOiIyRUR5Zm5UanRSaUY3a0E0a2hZRHlNQWdKeFQ1S1FxTSIsInRpdGxlIjoiUHJlIFRlc3QiLCJkZXNjcmlwdGlvbiI6IiIsInR5cGUiOiJibG9ja3MiLCJpY29uIjoiUXVpeiIsIml0ZW1zIjpbeyJpZCI6ImNrd3ZoZTIxazAwMngzZTZjYWF4ZG5mbXgiLCJ0eXBlIjoibXVsdGltZWRpYSIsIml0ZW1zIjpbeyJpZCI6ImNrd3ZoNmQ5dDAwMHYzZTZjNHRmMDM4amQiLCJtZWRpYSI6eyJlbWJlZCI6eyJzcmMiOiI8aWZyYW1lIHNyYz1cImh0dHBzOi8vdWNzZi5jbzEucXVhbHRyaWNzLmNvbS9qZmUvZm9ybS9TVl9jVmN4ZnBobm5PN294N01cIj48L2lmcmFtZT4iLCJ0eXBlIjoiZW1iZWQiLCJlbWJlZFR5cGUiOiJpZnJhbWUiLCJvcmlnaW5hbFVybCI6IjxpZnJhbWUgc3JjPVwiaHR0cHM6Ly91Y3NmLmNvMS5xdWFsdHJpY3MuY29tL2pmZS9mb3JtL1NWX2NWY3hmcGhubk83b3g3TVwiPjwvaWZyYW1lPiJ9fX1dLCJmYW1pbHkiOiJtdWx0aW1lZGlhIiwidmFyaWFudCI6ImVtYmVkIiwic2V0dGluZ3MiOnsibWVkaWFXaWR0aCI6IjIiLCJwYWRkaW5nVG9wIjowLCJwYWRkaW5nQm90dG9tIjowLCJiYWNrZ3JvdW5kQ29sb3IiOiIiLCJlbnRyYW5jZUFuaW1hdGlvbiI6dHJ1ZX19LHsiaWQiOiJja3d2aHBwbmgwMDNiM2U2Y21mNGkxNnJpIiwidHlwZSI6ImRpdmlkZXIiLCJpdGVtcyI6W10sImZhbWlseSI6ImRpdmlkZXIiLCJ2YXJpYW50Ijoic3BhY2luZyBkaXZpZGVyIiwic2V0dGluZ3MiOnsicGFkZGluZ1RvcCI6MywicGFkZGluZ0JvdHRvbSI6MywiYmFja2dyb3VuZENvbG9yIjoiIiwiZW50cmFuY2VBbmltYXRpb24iOnRydWV9fSx7ImlkIjoiY2t3dmhtdXBhMDAzNzNlNmM5eTVwdjk0byIsInR5cGUiOiJrbm93bGVkZ2VDaGVjayIsIml0ZW1zIjpbeyJpZCI6ImNrd3ZoNmQ5dDAwMTkzZTZjZjVoZnQ5cnMiLCJ0eXBlIjoiRklMTF9JTl9USEVfQkxBTksiLCJ0aXRsZSI6IjxwPlRoYW5rIHlvdSBmb3IgY29tcGxldGluZyB0aGUgdGVzdCEgUGxlYXNlIGNsaWNrIHRoZSB0ZWFsIGFycm93IGFib3ZlIHRvIHN1Ym1pdCB5b3VyIGFuc3dlcnMuIE9uY2UgeW91ciBxdWl6IGlzIHN1Ym1pdHRlZCwgYSBjb2RlIHdpbGwgYmUgZ2VuZXJhdGVkLiBQbGVhc2UgdHlwZSBpbiB0aGUgY29kZSB0byBjb250aW51ZS4mbmJzcDs8L3A+IiwiYW5zd2VycyI6W3siaWQiOiJja3d2aDZkOXQwMDFhM2U2Y2swdnl2aXI4IiwidGl0bGUiOiJJTFVWUFVMTSIsImNvcnJlY3QiOnRydWV9XSwiZmVlZGJhY2tUeXBlIjoiQ09SUkVDVF9JTkNPUlJFQ1QiLCJmZWVkYmFja0luY29ycmVjdCI6IjxwPlRyeSBBZ2FpbiE8L3A+In1dLCJmYW1pbHkiOiJrbm93bGVkZ2VDaGVjayIsInZhcmlhbnQiOiJmaWxsaW4iLCJzZXR0aW5ncyI6eyJwYWRkaW5nVG9wIjozLCJwYWRkaW5nQm90dG9tIjozLCJiYWNrZ3JvdW5kQ29sb3IiOiIiLCJlbnRyYW5jZUFuaW1hdGlvbiI6dHJ1ZX19LHsiaWQiOiJja3d2aHBzbmswMDNjM2U2Y282OG96eW9sIiwidHlwZSI6ImRpdmlkZXIiLCJpdGVtcyI6W3siaWQiOiJja3d2aDZkOXQwMDEwM2U2Y25zajQ3cmQ5IiwidHlwZSI6ImNvbXBsZXRlQWxsIiwidGl0bGUiOiJDT05USU5VRSIsImJ1dHRvbkNvbG9yIjoiYnJhbmQiLCJjb21wbGV0ZUhpbnQiOiJDb21wbGV0ZSB0aGUgY29udGVudCBhYm92ZSBiZWZvcmUgbW92aW5nIG9uLiJ9XSwiZmFtaWx5IjoiY29udGludWUiLCJ2YXJpYW50IjoiY29udGludWUiLCJzZXR0aW5ncyI6eyJwYWRkaW5nVG9wIjozLCJwYWRkaW5nQm90dG9tIjozLCJiYWNrZ3JvdW5kQ29sb3IiOiIiLCJlbnRyYW5jZUFuaW1hdGlvbiI6dHJ1ZX19XSwibWVkaWEiOnt9LCJwaWxlcyI6W10sInNldHRpbmdzIjp7fSwiZHVwbGljYXRlZEZyb21JZCI6Im16akxPZWV0aExGS0xKREFFdTFxdnBfdHg3RGRLRk41IiwiZGVsZXRlZCI6ZmFsc2UsImNyZWF0ZWRBdCI6IjIwMjMtMDctMDRUMTg6NDU6NTAuNjQ5WiIsInVwZGF0ZWRBdCI6IjIwMjMtMDctMDRUMTg6NDU6NTAuNjYzWiIsImxhc3RVcGRhdGVkQnkiOm51bGwsInJlYWR5Ijp0cnVlLCJwb3NpdGlvbiI6bnVsbCwidHJhbnNmZXJyZWRBdCI6bnVsbCwiaXNQYXJ0bmVyQ29udGVudEF1dGhvciI6bnVsbCwiaGVhZGVySW1hZ2UiOnt9LCJzb3VyY2VMZXNzb25Mb2NhbGVJZCI6bnVsbCwiZXhwZXJpbWVudHMiOm51bGx9LHsiaWQiOiJBc0w5Vk9VQUhJajNaY0NoWkNTNC1mUnJ3WE1LZ1EzNCIsIm9yaWdpbmFsSWQiOm51bGwsImF1dGhvciI6ImFpZHwxZGI5MmFlNS03ZTkxLTRiN2MtOGFhOC1mNjhiMmNjM2JmNGIiLCJzZWxlY3RlZEF1dGhvcklkIjoiYWlkfDFkYjkyYWU1LTdlOTEtNGI3Yy04YWE4LWY2OGIyY2MzYmY0YiIsImNvdXJzZUlkIjoiMkVEeWZuVGp0UmlGN2tBNGtoWUR5TUFnSnhUNUtRcU0iLCJ0aXRsZSI6Ik9iamVjdGl2ZXMiLCJkZXNjcmlwdGlvbiI6IiIsInR5cGUiOiJibG9ja3MiLCJpY29uIjoiQXJ0aWNsZSIsIml0ZW1zIjpbeyJpZCI6ImNrdGpjOTkydDAwMngzZzZodnNqb2gxMXIiLCJ0eXBlIjoibGlzdCIsIml0ZW1zIjpbeyJpZCI6ImNrdGpjOGoxdTAwMmMzZzZoYmdyYW84ZzIiLCJwYXJhZ3JhcGgiOiI8cD5EZXNjcmliZSB0aGUgaW5kaWNhdGlvbnMgZm9yIHRyYWNoZW9zdG9teSZuYnNwOzwvcD4ifSx7ImlkIjoiY2t0amM4ajF1MDAyZDNnNmhoaW0wcjdxbSIsInBhcmFncmFwaCI6IjxwPlVuZGVyc3RhbmQgdGhlIGJhc2ljIGVxdWlwbWVudCBvZiB0aGUgdHJhY2hlb3N0b215Jm5ic3A7PC9wPiJ9LHsiaWQiOiJja3RqY3A3cXUwMDJ4M2c2aHc3ZWw5YTUxIiwicGFyYWdyYXBoIjoiPHA+UmVjb2duaXplIGNvbW1vbiB0cmFjaGVvc3RvbXkgZW1lcmdlbmNpZXMmbmJzcDs8L3A+IiwiaXNOZXdseUluc2VydGVkIjpmYWxzZX1dLCJmYW1pbHkiOiJsaXN0IiwidmFyaWFudCI6Im51bWJlcmVkIiwic2V0dGluZ3MiOnsicGFkZGluZ1RvcCI6MywicGFkZGluZ0JvdHRvbSI6MywiYmFja2dyb3VuZENvbG9yIjoiIiwiZW50cmFuY2VBbmltYXRpb24iOnRydWV9fV0sIm1lZGlhIjp7fSwicGlsZXMiOltdLCJzZXR0aW5ncyI6e30sImR1cGxpY2F0ZWRGcm9tSWQiOiIiLCJkZWxldGVkIjpmYWxzZSwiY3JlYXRlZEF0IjoiMjAyMS0wOS0xNFQwMDoyOTo1Ni4xOTdaIiwidXBkYXRlZEF0IjoiMjAyMS0xMS0yNFQwMjozNDo0My4zMjhaIiwibGFzdFVwZGF0ZWRCeSI6ImFpZHwxZGI5MmFlNS03ZTkxLTRiN2MtOGFhOC1mNjhiMmNjM2JmNGIiLCJyZWFkeSI6dHJ1ZSwicG9zaXRpb24iOm51bGwsInRyYW5zZmVycmVkQXQiOm51bGwsImlzUGFydG5lckNvbnRlbnRBdXRob3IiOm51bGwsImhlYWRlckltYWdlIjp7fSwic291cmNlTGVzc29uTG9jYWxlSWQiOm51bGwsImV4cGVyaW1lbnRzIjpudWxsfSx7ImlkIjoiX2lYakVzOE1aeFRjb1ZuQzhWZlZFdF9EYVI3NDlQMzAiLCJvcmlnaW5hbElkIjpudWxsLCJhdXRob3IiOiJhaWR8MWRiOTJhZTUtN2U5MS00YjdjLThhYTgtZjY4YjJjYzNiZjRiIiwic2VsZWN0ZWRBdXRob3JJZCI6ImFpZHwxZGI5MmFlNS03ZTkxLTRiN2MtOGFhOC1mNjhiMmNjM2JmNGIiLCJjb3Vyc2VJZCI6IjJFRHlmblRqdFJpRjdrQTRraFlEeU1BZ0p4VDVLUXFNIiwidGl0bGUiOiJMZXRzIGdldCBzdGFydGVkISIsImRlc2NyaXB0aW9uIjoiIiwidHlwZSI6ImJsb2NrcyIsImljb24iOiJBcnRpY2xlIiwiaXRlbXMiOlt7ImlkIjoiY2t0amNwcXdwMDAyejNnNmhyam1ocDcxYSIsInR5cGUiOiJ0ZXh0IiwiaXRlbXMiOlt7ImlkIjoiY2t0amNnNzJ4MDAyMjNnNmhjbTF0YmI4MCIsImhlYWRpbmciOiI8cD5BZGFtIGlzIGEgMTMgbW9udGggb2xkICZuYnNwO2Jvcm4gYXQgMjcgd2Vla3Mgd2l0aCBzZXZlcmUgYnJvbmNob3B1bG1vbmFyeSBkeXNwbGFzaWEgKEJQRCkgd2hvICZuYnNwO2lzIGN1cnJlbnRseSBkZXBlbmRlbnQgb24gaG9tZSBtZWNoYW5pY2FsIHZlbnRpbGF0aW9uLiAmbmJzcDtIaXMgcGFyZW50cyBicmluZ3MgaGltIHRvIHRoZSBvZmZpY2UgZm9yIGhpcyByb3V0aW5lIHdlbGwgY2hpbGQgY2hlY2suJm5ic3A7PC9wPjxwPkFzIHlvdSByZXZpZXcgaGlzIGNoYXJ0LCB0aGUgbWVkaWNhbCBzdHVkZW50IHdobyBpcyBvbiB0aGUgcm90YXRpb24gYXNrcyB5b3Ugd2hhdCBhIHRyYWNoZW9zdG9teSBpcyBhbmQgd2h5IEFkYW0gbmVlZHMgaXQuPC9wPiIsInBhcmFncmFwaCI6IiJ9XSwiZmFtaWx5IjoidGV4dCIsInZhcmlhbnQiOiJzdWJoZWFkaW5nIiwic2V0dGluZ3MiOnsicGFkZGluZ1RvcCI6MywicGFkZGluZ0JvdHRvbSI6MywiYmFja2dyb3VuZENvbG9yIjoiIiwiZW50cmFuY2VBbmltYXRpb24iOnRydWV9fSx7ImlkIjoiY2t0eDM5a2VxMDAyeTNnNmh6ZDlvNTk2YiIsInR5cGUiOiJpbWFnZSIsIml0ZW1zIjpbeyJpZCI6ImNrdHgzOGsyZzAwMmUzZzZoMHRxdHJhYjUiLCJtZWRpYSI6eyJpbWFnZSI6eyJrZXkiOiJyaXNlL2NvdXJzZXMvMkVEeWZuVGp0UmlGN2tBNGtoWUR5TUFnSnhUNUtRcU0vbWIzSGZ3dUI5Y2lhaXZTQi1pU3RvY2stNTkwNjE0NDQwLmpwZyIsInR5cGUiOiJpbWFnZSIsImNydXNoZWRLZXkiOiJpU3RvY2stNTkwNjE0NDQwLmpwZyIsIm9yaWdpbmFsVXJsIjoiaVN0b2NrLTU5MDYxNDQ0MC5qcGciLCJ1c2VDcnVzaGVkS2V5Ijp0cnVlfX0sImNhcHRpb24iOiI8cD5pbWFnZSBmcm9tIE1pbmVydmEgU3R1ZGlvLCBpc3RvY2twaG90bzwvcD4iLCJwYXJhZ3JhcGgiOiIifV0sImZhbWlseSI6ImltYWdlIiwidmFyaWFudCI6Imhlcm8iLCJzZXR0aW5ncyI6eyJvcGFjaXR5IjowLjUsInBhZGRpbmdUb3AiOjMsInpvb21PbkNsaWNrIjp0cnVlLCJvcGFjaXR5Q29sb3IiOiIjMDAwMDAwIiwicGFkZGluZ0JvdHRvbSI6MywiYmFja2dyb3VuZENvbG9yIjoiIiwiZW50cmFuY2VBbmltYXRpb24iOnRydWV9fSx7ImlkIjoiY2t0amNzNDduMDAzMDNnNmhmZXJ3amdkZSIsInR5cGUiOiJkaXZpZGVyIiwiaXRlbXMiOlt7ImlkIjoiY2t0amNnNzJ4MDAxMDNnNmhtZGZvd2RoNSIsInR5cGUiOiJjb21wbGV0ZUFsbCIsInRpdGxlIjoiQ09OVElOVUUiLCJidXR0b25Db2xvciI6ImJyYW5kIiwiY29tcGxldGVIaW50IjoiQ29tcGxldGUgdGhlIGNvbnRlbnQgYWJvdmUgYmVmb3JlIG1vdmluZyBvbi4ifV0sImZhbWlseSI6ImNvbnRpbnVlIiwidmFyaWFudCI6ImNvbnRpbnVlIiwic2V0dGluZ3MiOnsicGFkZGluZ1RvcCI6MywicGFkZGluZ0JvdHRvbSI6MywiYmFja2dyb3VuZENvbG9yIjoiIiwiZW50cmFuY2VBbmltYXRpb24iOnRydWV9fSx7ImlkIjoiY2t0amticmtjMDAzZzNnNmgyMzY5NGd1OSIsInR5cGUiOiJpbnRlcmFjdGl2ZSIsIml0ZW1zIjpbeyJpZCI6ImNrdGppNnI2MzAwMGMzZzZoMmFwcm80OW4iLCJtZWRpYSI6eyJ0bXAiOnsiaW1hZ2UiOnsia2V5IjoicmlzZS9jb3Vyc2VzLzJFRHlmblRqdFJpRjdrQTRraFlEeU1BZ0p4VDVLUXFNLzhSNFJBTFR3bUlZR3V2R1MtU2NyZWVuJTI1MjBTaG90JTI1MjAyMDIxLTA5LTI1JTI1MjBhdCUyNTIwNC4zNy4wMSUyNTIwUE0ucG5nIiwidHlwZSI6ImltYWdlIiwiY3J1c2hlZEtleSI6InJpc2UvY291cnNlcy8yRUR5Zm5UanRSaUY3a0E0a2hZRHlNQWdKeFQ1S1FxTS96Z25Pc1h3N1VteXBFRnpwLmpwZyIsIm9yaWdpbmFsVXJsIjoiU2NyZWVuIFNob3QgMjAyMS0wOS0yNSBhdCA0LjM3LjAxIFBNLnBuZyIsInVzZUNydXNoZWRLZXkiOnRydWV9fX0sInRpdGxlIjoiV2hhdCBpcyBhIHRyYWNoZW9zdG9teT8gIiwiZGVzY3JpcHRpb24iOiI8cD5BIHRyYWNoZW9zdG9teSBpcyBhbiBhcnRpZmljaWFsIGFpcndheSB0aGF0IGFsbG93cyBwYXNzYWdlIG9mIGFpciBkaXJlY3RseSBpbnRvIHRoZSB0cmFjaGVhIHRvIHRoZSBsdW5ncywgYnlwYXNzaW5nIHRoZSBtb3V0aCBhbmQgcGhhcnlueC4gQSBzdXJnaWNhbCBpbmNpc2lvbiBpcyBtYWRlIGludG8gdGhlIHRyYWNoZWEgd2hlcmUgYSB0cmFjaGVvc3RvbXkgdHViZSBjYW4gYmUgaW5zZXJ0ZWQuJm5ic3A7PC9wPiJ9LHsiaWQiOiJja3RqaTZyNjMwMDBkM2c2aGdhZHgxZGt6IiwibWVkaWEiOnsidG1wIjp7ImltYWdlIjp7ImtleSI6InJpc2UvY291cnNlcy8yRUR5Zm5UanRSaUY3a0E0a2hZRHlNQWdKeFQ1S1FxTS9fa3I1eEJwYktZLWJzczRvLVNjcmVlbiUyNTIwU2hvdCUyNTIwMjAyMS0wOS0yNSUyNTIwYXQlMjUyMDQuNDIuNDMlMjUyMFBNLnBuZyIsInR5cGUiOiJpbWFnZSIsImNydXNoZWRLZXkiOiJyaXNlL2NvdXJzZXMvMkVEeWZuVGp0UmlGN2tBNGtoWUR5TUFnSnhUNUtRcU0vTGswQWZnMzhrRld3RS1NMy5qcGciLCJvcmlnaW5hbFVybCI6IlNjcmVlbiBTaG90IDIwMjEtMDktMjUgYXQgNC40Mi40MyBQTS5wbmciLCJ1c2VDcnVzaGVkS2V5Ijp0cnVlfX19LCJ0aXRsZSI6IkhvdyBpcyBhIHRyYWNoZW9zdG9teSBwZXJmb3JtZWQ/IiwiZGVzY3JpcHRpb24iOiI8cD5UaGUgdHJhY2hlYWwgaW5jaXNpb24gaXMgdHlwaWNhbGx5IGRvbmUgYnkgRU5ULiBJdCBpcyBtYWRlIGluIGEgdmVydGljYWwgZmFzaGlvbiBiZXR3ZWVuIHRoZSAybmQgYW5kIDNyZCBvciB0aGUgM3JkIGFuZCA0dGggdHJhY2hlYWwgcmluZyBkZXBlbmRpbmcgb24gdGhlIHBhdGllbnQmcnNxdW87cyBhbmF0b215LiZuYnNwOzwvcD48cD48YnI+PC9wPiJ9LHsiaWQiOiJja3RqaTZyNjMwMDBlM2c2aHY2NWZqZ2RrIiwidGl0bGUiOiJXaGF0IGFyZSB0aGUgaW5kaWNhdGlvbnMgZm9yIGEgdHJhY2hlb3N0b215PyAiLCJkZXNjcmlwdGlvbiI6IjxwPlRoZXJlIGFyZSB0aHJlZSBtYWluIHJlYXNvbnMgZm9yIHRyYWNoZW9zdG9teSBpbiB0aGUgcGVkaWF0cmljIHBvcHVsYXRpb246PC9wPjxvbD48bGk+Rml4ZWQgdXBwZXIgYWlyd2F5IG9ic3RydWN0aW9uLSB0aGUgdHJhY2hlb3N0b215IHR1YmUgd291bGQgYmUgdXNlZCB0byBieXBhc3MgdGhlIGFpcndheSBvYnN0cnVjdGlvbjxvbD48bGk+Jm5ic3A7RXhhbXBsZXMgaW5jbHVkZSBzdWJnbG90dGljIHN0ZW5vc2lzLCBiaWxhdGVyYWwgdm9jYWwgZm9sZCBwYXJhbHlzaXMsIGFuZCB0dW1vcnMuICZuYnNwO0Nvbmdlbml0YWwgYWlyd2F5IG1hbGZvcm1hdGlvbnMgYW5kIHN5bmRyb21lcyBzdWNoIGFzIFBpZXJyZSBSb2JpbiBTZXF1ZW5jZSBhcmUgb3RoZXIgZXhhbXBsZXMuJm5ic3A7PC9saT48L29sPjwvbGk+PGxpPkFudGljaXBhdGVkIGxvbmcgdGVybSB2ZW50aWxhdG9yeSBzdXBwb3J0PC9saT48bGk+SW1wYWlyZWQgc2VjcmV0aW9uIGNsZWFyYW5jZS0gYSB0cmFjaGVvc3RvbXkgdHViZSBjYW4gYWxsb3cgZm9yIHRyYWNoZWFsIHN1Y3Rpb25pbmcgdG8gYWxsb3cgZm9yIGVhc2llciBtYW5hZ2VtZW50IGFuZCByZW1vdmFsIG9mIHNlY3JldGlvbnMuPG9sPjxsaT4mbmJzcDtJbiBjaGlsZHJlbiB3aXRoIG5ldXJvbXVzY3VsYXIgZGlzZWFzZSwgJm5ic3A7d2hlbiB0aGUgbXVzY2xlcyBnZXQgdG9vIHdlYWsgdG8gcGVyZm9ybSBlZmZlY3RpdmUgY291Z2hpbmcsIG11Y3VzIHByb2R1Y2VkIGJ5IHRoZSBjZWxscyBsaW5pbmcgdGhlIHZhcmlvdXMgcGFydHMgb2YgdGhlIHJlc3BpcmF0b3J5IHN5c3RlbSBjYW4gYWNjdW11bGF0ZSBpbiB0aGUgYWlyd2F5cywgcGFydGlhbGx5IGJsb2NraW5nIGl0IGFuZCBpbXBhaXJpbmcgYnJlYXRoaW5nLiBUaGUgcmVkdWNlZCBhYmlsaXR5IHRvIGNvdWdoIGxlYWRzIHRvIGEgYnVpbGR1cCBvZiBtdWN1cywgcmVjdXJyaW5nIGluZmVjdGlvbnMgYW5kIHBvdGVudGlhbCByZXNwaXJhdG9yeSBmYWlsdXJlLiZuYnNwOzwvbGk+PC9vbD48L2xpPjwvb2w+In0seyJpZCI6ImNrdGptazRzNDAwNGEzZzZoZXBrNnF2dGoiLCJtZWRpYSI6e30sInRpdGxlIjoiQXJlIHRoZXJlIGFueSBjb250cmFpbmRpY2F0aW9ucz8gIiwiZGVzY3JpcHRpb24iOiI8cD5ObyBhYnNvbHV0ZSZuYnNwOyBjb250cmFpbmRpY2F0aW9ucy4mbmJzcDs8L3A+PHA+PGJyPjwvcD48cD5Tb21lIHJlbGF0aXZlIGNvbnRyYWluZGljYXRpb25zIGluY2x1ZGUgYW4gYW50ZXJpb3IgbmVjayBtYXNzIG9ic3RydWN0aW5nIGFjY2VzcywgYSBzZXZlcmVseSBtZWRpY2FsbHkgdW5zdGFibGUgcGF0aWVudCwgYSBoaWdoLXJpZGluZyBpbm5vbWluYXRlIGFydGVyeSwgYW5kIHZlcnkgcG9vciBsb25nLXRlcm0gcHJvZ25vc2lzLiBJbiBwYXRpZW50cyB3aXRoIGEgcG9vciBwcm9nbm9zaXMsIGFuIGV0aGljYWwgZGlsZW1tYSBtYXkgYXJpc2UuPC9wPiJ9LHsiaWQiOiJja3RrdHRnbHQwMDMyM2c2aDNzbWRsM2xmIiwibWVkaWEiOnt9LCJ0aXRsZSI6IldoYXQgYXJlIHNvbWUgdGhpbmdzIHRvIGNvbnNpZGVyIGJlZm9yZSBhIHRyYWNoZW9zdG9teSBpcyBwbGFjZWQ/ICIsImRlc2NyaXB0aW9uIjoiPG9sPjxsaT5Bc3Nlc3MgdGhlIHByb2dub3NpcyBvZiB0aGUgdW5kZXJseWluZyBjb25kaXRpb24gYW5kIHJlYXNvbnMgZm9yIG5lZWRpbmcgYSB0cmFjaGVvc3RvbXkgPC9saT48bGk+VGhlIG92ZXJhbGwgZ29hbCBvZiB0aGUgZmFtaWx5IDwvbGk+PGxpPldoYXQgaXMgdGhlaXIgc29jaWFsIHNpdHVhdGlvbj8gSXMgdGhlcmUgc3BhY2UgaW4gdGhlaXIgaG91c2U/IEhvdyBtYW55IENhcmVnaXZlcnMgd2lsbCBiZSBwcmVzZW50PyZuYnNwOzxvbD48bGk+SWRlYWxseSB0aGVyZSBzaG91bGQgYmUgMyB0cmFpbmVkIGNhcmVnaXZlcnMgYXZhaWxhYmxlIGFzIG9uZSBwZXJzb24gc2hvdWxkIGJlIGF3YWtlIGF0IGFsbCB0aW1lcyBtb25pdG9yaW5nIHRoZSBwYXRpZW50IGFuZCBob21lIG51cnNpbmcgaXMgbm90IGFsd2F5cyBhdmFpbGFibGU8L2xpPjwvb2w+PC9saT48L29sPiIsImlzTmV3bHlJbnNlcnRlZCI6dHJ1ZX1dLCJmYW1pbHkiOiJpbnRlcmFjdGl2ZSIsInZhcmlhbnQiOiJhY2NvcmRpb24iLCJzZXR0aW5ncyI6eyJwYWRkaW5nVG9wIjozLCJ6b29tT25DbGljayI6dHJ1ZSwicGFkZGluZ0JvdHRvbSI6MywiYmFja2dyb3VuZENvbG9yIjoiIiwiZW50cmFuY2VBbmltYXRpb24iOnRydWV9fSx7ImlkIjoiY2t0amQzNXVtMDAzbjNnNmhpa3dzZnJ3ciIsInR5cGUiOiJkaXZpZGVyIiwiaXRlbXMiOlt7ImlkIjoiY2t0amNnNzJ4MDAxMDNnNmhtZGZvd2RoNSIsInR5cGUiOiJjb21wbGV0ZUFsbCIsInRpdGxlIjoiQWZ0ZXIgeW91IGFyZSBkb25lIGFuc3dlcmluZyB0aGUgbWVkaWNhbCBzdHVkZW50J3MgcXVlc3Rpb25zLCB5b3UgIHN0YXJ0IHlvdXIgcGh5c2ljYWwgZXhhbSIsImJ1dHRvbkNvbG9yIjoiYnJhbmQiLCJjb21wbGV0ZUhpbnQiOiJDb21wbGV0ZSB0aGUgY29udGVudCBhYm92ZSBiZWZvcmUgbW92aW5nIG9uLiJ9XSwiZmFtaWx5IjoiY29udGludWUiLCJ2YXJpYW50IjoiY29udGludWUiLCJzZXR0aW5ncyI6eyJwYWRkaW5nVG9wIjozLCJwYWRkaW5nQm90dG9tIjozLCJiYWNrZ3JvdW5kQ29sb3IiOiIiLCJlbnRyYW5jZUFuaW1hdGlvbiI6dHJ1ZX19LHsiaWQiOiJja3RqZDN3YW8wMDNxM2c2aG4zMWZ0bHBhIiwidHlwZSI6InRleHQiLCJpdGVtcyI6W3siaWQiOiJja3RqY2c3MngwMDF6M2c2aDMwa3dqZTJmIiwiaGVhZGluZyI6IjxwPkFkYW0mIzM5O3Mgdml0YWwgc2lnbnMgaW5jbHVkZSBhIHRlbXBlcmF0dXJlIG9mIDk4LjlGLCByZXNwaXJhdG9yeSByYXRlIG9mIDIyLCBoZWFydCByYXRlIDk4LCBhbmQgQlAgOTUvNjA8L3A+IiwicGFyYWdyYXBoIjoiIn1dLCJmYW1pbHkiOiJ0ZXh0IiwidmFyaWFudCI6InN1YmhlYWRpbmciLCJzZXR0aW5ncyI6eyJwYWRkaW5nVG9wIjozLCJwYWRkaW5nQm90dG9tIjozLCJiYWNrZ3JvdW5kQ29sb3IiOiIiLCJlbnRyYW5jZUFuaW1hdGlvbiI6dHJ1ZX19LHsiaWQiOiJja3RqZDR5bnQwMDNyM2c2aDVvYWdibXpzIiwidHlwZSI6InRleHQiLCJpdGVtcyI6W3siaWQiOiJja3RqY2c3MngwMDIyM2c2aGNtMXRiYjgwIiwiaGVhZGluZyI6IjxwPk1vbSBoYXMgYWxsIGhpcyBzdXBwbGllcyBvdXQgb24gdGhlIHRhYmxlIGFzIHNoZSB3YXMgYWJvdXQgdG8gY2xlYW4gdGhlIHNpdGUgYW5kIGNoYW5nZSBoaXMgdHJhY2hlb3N0b215IHR1YmUmbmJzcDs8L3A+PHA+VGhlIG1lZGljYWwgc3R1ZGVudCBhc2tzIHlvdSB3aGF0IGFsbCB0aGVzZSBzdXBwbGllcyBhcmUgYW5kIHdoYXQgdGhleSBhcmUgZm9yLjwvcD4iLCJwYXJhZ3JhcGgiOiI8cD5XaGVuIHdlIHNob3cgdXAgdG8gdGhlIHByZXNlbnQgbW9tZW50IHdpdGggYWxsIG9mIG91ciBzZW5zZXMsIHdlIGludml0ZSB0aGUgd29ybGRcbiAgICB0byBmaWxsIHVzIHdpdGggam95LiBUaGUgcGFpbnMgb2YgdGhlIHBhc3QgYXJlIGJlaGluZCB1cy4gVGhlIGZ1dHVyZSBoYXMgeWV0IHRvIHVuZm9sZC4gQnV0XG4gICAgdGhlIG5vdyBpcyBmdWxsIG9mIGJlYXV0eSBzaW1wbHkgd2FpdGluZyBmb3Igb3VyIGF0dGVudGlvbi48L3A+In1dLCJmYW1pbHkiOiJ0ZXh0IiwidmFyaWFudCI6InN1YmhlYWRpbmciLCJzZXR0aW5ncyI6eyJwYWRkaW5nVG9wIjozLCJwYWRkaW5nQm90dG9tIjozLCJiYWNrZ3JvdW5kQ29sb3IiOiIiLCJlbnRyYW5jZUFuaW1hdGlvbiI6dHJ1ZX19XSwibWVkaWEiOnt9LCJwaWxlcyI6W10sInNldHRpbmdzIjp7fSwiZHVwbGljYXRlZEZyb21JZCI6IklzdU9DODRtNGVKVzhHSGFVbm5Tb2VwSU1BY0ZDOTBUIiwiZGVsZXRlZCI6ZmFsc2UsImNyZWF0ZWRBdCI6IjIwMjEtMTEtMThUMjE6MjM6NTQuNjE5WiIsInVwZGF0ZWRBdCI6IjIwMjQtMDYtMTVUMDA6MzE6MzIuMDQ5WiIsImxhc3RVcGRhdGVkQnkiOiJhaWR8MWRiOTJhZTUtN2U5MS00YjdjLThhYTgtZjY4YjJjYzNiZjRiIiwicmVhZHkiOnRydWUsInBvc2l0aW9uIjpudWxsLCJ0cmFuc2ZlcnJlZEF0IjpudWxsLCJpc1BhcnRuZXJDb250ZW50QXV0aG9yIjpmYWxzZSwiaGVhZGVySW1hZ2UiOnt9LCJzb3VyY2VMZXNzb25Mb2NhbGVJZCI6bnVsbCwiZXhwZXJpbWVudHMiOm51bGx9LHsiaWQiOiJMemNFUF9sQ3BwWC1JSm5ZTHl1Nm9LNFFkZ3d4WG1keSIsIm9yaWdpbmFsSWQiOm51bGwsImF1dGhvciI6ImFpZHwxZGI5MmFlNS03ZTkxLTRiN2MtOGFhOC1mNjhiMmNjM2JmNGIiLCJzZWxlY3RlZEF1dGhvcklkIjoiYWlkfDFkYjkyYWU1LTdlOTEtNGI3Yy04YWE4LWY2OGIyY2MzYmY0YiIsImNvdXJzZUlkIjoiMkVEeWZuVGp0UmlGN2tBNGtoWUR5TUFnSnhUNUtRcU0iLCJ0aXRsZSI6IlRyYWNoZW9zdG9teSAxMDEiLCJkZXNjcmlwdGlvbiI6IiIsInR5cGUiOiJibG9ja3MiLCJpY29uIjoiQXJ0aWNsZSIsIml0ZW1zIjpbeyJpZCI6ImNrdGt3dXZpZjAwM2wzZTVrZHh6b2VpcGoiLCJ0eXBlIjoiZGl2aWRlciIsIml0ZW1zIjpbXSwiZmFtaWx5IjoiZGl2aWRlciIsInZhcmlhbnQiOiJudW1iZXJlZCBkaXZpZGVyIiwic2V0dGluZ3MiOnsicGFkZGluZ1RvcCI6MywicGFkZGluZ0JvdHRvbSI6MywiYmFja2dyb3VuZENvbG9yIjoiIiwiZW50cmFuY2VBbmltYXRpb24iOnRydWV9fSx7ImlkIjoiY2t0am1uOGxyMDA0ZzNnNmgxaXB0eDJkZSIsInR5cGUiOiJ0ZXh0IiwiaXRlbXMiOlt7ImlkIjoiY2t0amtwbjE4MDAyNTNnNmh3Yjl2cGlkOCIsImhlYWRpbmciOiIiLCJwYXJhZ3JhcGgiOiI8cD5UaGUgdHdvIG1haW4gdHlwZXMgb2YgdHJhY2hlb3N0b215IHR1YmVzIG9mdGVuIHVzZWQgaW4gcGVkaWF0cmljcyBhcmUgU2hpbGV5IGFuZCBCaXZvbmEuICZuYnNwO0JvdGggY29tZSBpbiBhIHZhcmlldHkgb2YgZGlmZmVyZW50IHR5cGVzIHRvIGZpdCB0aGUgbmVlZHMgb2YgdGhlIHBhdGllbnQ8L3A+In1dLCJmYW1pbHkiOiJ0ZXh0IiwidmFyaWFudCI6InBhcmFncmFwaCIsInNldHRpbmdzIjp7InBhZGRpbmdUb3AiOjMsInBhZGRpbmdCb3R0b20iOjAsImJhY2tncm91bmRDb2xvciI6IiIsImVudHJhbmNlQW5pbWF0aW9uIjp0cnVlfX0seyJpZCI6ImNrdGtraWhkZjAwMzIzZzZoc2hoOGpyZXMiLCJ0eXBlIjoidGV4dCIsIml0ZW1zIjpbeyJpZCI6ImNrdGtraWhkZjAwMzMzZzZoaHF2d2Zya2ciLCJwYXJhZ3JhcGgiOiI8cD48YnI+PC9wPjx0YWJsZSBzdHlsZT1cIndpZHRoOiAxMDAlO1wiPjx0aGVhZD48dHI+PHRoIHN0eWxlPVwid2lkdGg6IDQ5Ljk4NzclOyBiYWNrZ3JvdW5kLWNvbG9yOiByZ2IoMjU1LCA5OSwgMzApO1wiPjxzcGFuIHN0eWxlPVwiY29sb3I6IHJnYigyNTUsIDI1NSwgMjU1KTtmb250LXdlaWdodDogYm9sZDtcIj5TaGlsZXk8L3NwYW4+PC90aD48dGggc3R5bGU9XCJ3aWR0aDogNTAuMDEyMyU7IGJhY2tncm91bmQtY29sb3I6IHJnYigyNTUsIDk5LCAzMCk7XCI+PHNwYW4gc3R5bGU9XCJjb2xvcjogcmdiKDI1NSwgMjU1LCAyNTUpO2ZvbnQtd2VpZ2h0OiBib2xkO1wiPkJpdm9uYTwvc3Bhbj48L3RoPjwvdHI+PC90aGVhZD48dGJvZHk+PHRyPjx0ZCBzdHlsZT1cInRleHQtYWxpZ246IGNlbnRlcjsgd2lkdGg6IDQ5Ljk4NzclO1wiPjxzcGFuPlN0aWZmLCBQVkMgbWF0ZXJpYWw8L3NwYW4+PC90ZD48dGQgc3R5bGU9XCJ0ZXh0LWFsaWduOiBjZW50ZXI7IHdpZHRoOiA1MC4wMTIzJTtcIj48c3Bhbj5TaWxpY29uZSwgc29mdGVyPC9zcGFuPjwvdGQ+PC90cj48dHI+PHRkIHN0eWxlPVwidGV4dC1hbGlnbjogY2VudGVyOyB3aWR0aDogNDkuOTg3NyU7XCI+PHNwYW4+Q29tZXMgY3VmZmVkIGFuZCB1bmN1ZmZlZCZuYnNwOzwvc3Bhbj48YnI+PC90ZD48dGQgc3R5bGU9XCJ0ZXh0LWFsaWduOiBjZW50ZXI7IHdpZHRoOiA1MC4wMTIzJTtcIj48c3Bhbj5DdWZmbGVzcyBhbmQgY3VmZmVkLCB0aWdodCB0byBzaGFmdDwvc3Bhbj48L3RkPjwvdHI+PHRyPjx0ZCBzdHlsZT1cInRleHQtYWxpZ246IGNlbnRlcjsgd2lkdGg6IDQ5Ljk4NzclO1wiPkFpciBmaWxsZWQ8L3RkPjx0ZCBzdHlsZT1cInRleHQtYWxpZ246IGNlbnRlcjsgd2lkdGg6IDUwLjAxMjMlO1wiPldhdGVyIG9yIEFpciBmaWxsZWQ8YnI+PC90ZD48L3RyPjx0cj48dGQgc3R5bGU9XCJ0ZXh0LWFsaWduOiBjZW50ZXI7IHdpZHRoOiA0OS45ODc3JTtcIj5NUkkgc2FmZTwvdGQ+PHRkIHN0eWxlPVwidGV4dC1hbGlnbjogY2VudGVyOyB3aWR0aDogNTAuMDEyMyU7XCI+Q29uZGl0aW9uYWwgTVJJPC90ZD48L3RyPjx0cj48dGQgc3R5bGU9XCJ0ZXh0LWFsaWduOiBjZW50ZXI7IHdpZHRoOiA0OS45ODc3JTtcIj5TaW5nbGUgb3IgRG91YmxlIENhbm51bGE8L3RkPjx0ZCBzdHlsZT1cInRleHQtYWxpZ246IGNlbnRlcjsgd2lkdGg6IDUwLjAxMjMlO1wiPlNpbmdsZSBDYW5udWxhPC90ZD48L3RyPjx0cj48dGQgc3R5bGU9XCJ0ZXh0LWFsaWduOiBjZW50ZXI7IHdpZHRoOiA0OS45ODc3JTtcIj48YnI+PC90ZD48dGQgc3R5bGU9XCJ0ZXh0LWFsaWduOiBjZW50ZXI7IHdpZHRoOiA1MC4wMTIzJTtcIj5DYW4gb3JkZXIgRmxleHRlbmQgKGxvbmdlciBleHRlcm5hbCB0dWJlKSZuYnNwOzwvdGQ+PC90cj48L3Rib2R5PjwvdGFibGU+In1dLCJmYW1pbHkiOiJ0ZXh0IiwidmFyaWFudCI6InRhYmxlIiwic2V0dGluZ3MiOnsicGFkZGluZ1RvcCI6MywicGFkZGluZ0JvdHRvbSI6MywiYmFja2dyb3VuZENvbG9yIjoiIiwiZW50cmFuY2VBbmltYXRpb24iOnRydWV9fSx7ImlkIjoiY2t0a3dhcTV5MDAzZjNlNWt0czA4NTVwcyIsInR5cGUiOiJkaXZpZGVyIiwiaXRlbXMiOltdLCJmYW1pbHkiOiJkaXZpZGVyIiwidmFyaWFudCI6Im51bWJlcmVkIGRpdmlkZXIiLCJzZXR0aW5ncyI6eyJwYWRkaW5nVG9wIjozLCJwYWRkaW5nQm90dG9tIjozLCJiYWNrZ3JvdW5kQ29sb3IiOiIiLCJlbnRyYW5jZUFuaW1hdGlvbiI6dHJ1ZX19LHsiaWQiOiJja3Rra29mMDEwMDM3M2c2aGdkY3VxZWIzIiwidHlwZSI6InRleHQiLCJpdGVtcyI6W3siaWQiOiJja3Rra2JkbTQwMDI1M2c2aG13ZXFoOXhpIiwiaGVhZGluZyI6IiIsInBhcmFncmFwaCI6IjxwPkEgdHJhY2hlb3N0b215IHR1YmUgaXMgbWFkZSBvZiBkaWZmZXJlbnQgcGFydHMuJm5ic3A7PC9wPiJ9XSwiZmFtaWx5IjoidGV4dCIsInZhcmlhbnQiOiJwYXJhZ3JhcGgiLCJzZXR0aW5ncyI6eyJwYWRkaW5nVG9wIjozLCJwYWRkaW5nQm90dG9tIjowLCJiYWNrZ3JvdW5kQ29sb3IiOiIiLCJlbnRyYW5jZUFuaW1hdGlvbiI6dHJ1ZX19LHsiaWQiOiJjbHQ5ZGQ4YXYwMDNtM2I3NjBpdWF3aHUwIiwiZGF0YSI6e30sInR5cGUiOiJtdWx0aW1lZGlhIiwiaXRlbXMiOlt7ImlkIjoiY2x0OWRkOGF3MDAzbjNiNzYweGUxMDdxbyIsIm1lZGlhIjp7InZpZGVvIjp7ImtleSI6Inpvb21fMCUyODYlMjkubXA0IiwidXJsIjoidHJhbnNjb2RlZC0yc0lFb001aWoxRDBCdUItLXpvb21fMCg2KS5tcDQiLCJ0eXBlIjoidmlkZW8iLCJwb3N0ZXIiOiJ6b29tXzAlMjg2JTI5LmpwZyIsImR1cmF0aW9uIjoyMDAsImlucHV0S2V5IjoicmlzZS9jb3Vyc2VzLzJFRHlmblRqdFJpRjdrQTRraFlEeU1BZ0p4VDVLUXFNLzJzSUVvTTVpajFEMEJ1Qi0tem9vbV8wKDYpLm1wNCIsInRodW1ibmFpbCI6Imh0dHBzOi8vaW1hZ2VzLmFydGljdWxhdGUuY29tL2Y6anBnLGI6ZmZmLHc6MTAwLGg6MTAwLHM6Y292ZXIvcmlzZS9jb3Vyc2VzLzJFRHlmblRqdFJpRjdrQTRraFlEeU1BZ0p4VDVLUXFNL3RyYW5zY29kZWQtMnNJRW9NNWlqMUQwQnVCLS16b29tXzAoNikuMDAwMDAwMC5qcGciLCJvcmlnaW5hbFVybCI6Inpvb21fMCg2KS5tcDQiLCJ0cmFuc2NvZGVJZCI6IjE3MDkzNDA3OTc2NzEtbzF0eG1qIn19LCJjYXB0aW9uIjoiIn1dLCJmYW1pbHkiOiJtdWx0aW1lZGlhIiwidmFyaWFudCI6InZpZGVvIiwic2V0dGluZ3MiOnsiY2FyZE1vZGUiOiJXSElURSIsInBhZGRpbmdUb3AiOjMsImFjY2VudENvbG9yIjpudWxsLCJwYWRkaW5nQm90dG9tIjozLCJwYWRkaW5nTGlua2VkIjp0cnVlLCJiYWNrZ3JvdW5kVHlwZSI6IkxJR0hUIiwiYmFja2dyb3VuZENvbG9yIjoiIiwiZW50cmFuY2VBbmltYXRpb24iOnRydWUsIm1hcmtlckNvbG9yQ29udHJhc3QiOiJBVVRPIiwic25pcHBldENvbG9yQ29udHJhc3QiOiJBVVRPIiwiY3VzdG9tQmFja2dyb3VuZENvbG9yQ29udHJhc3QiOiJBVVRPIn0sImJhY2tncm91bmQiOnsibWVkaWEiOnsiaW1hZ2UiOnsidHlwZSI6ImltYWdlIiwidXNlQ3J1c2hlZEtleSI6ZmFsc2V9fX19LHsiaWQiOiJja3RrdzRyZ2QwMDMxM2U1a3RvNHNweW9mIiwidHlwZSI6ImRpdmlkZXIiLCJpdGVtcyI6W10sImZhbWlseSI6ImRpdmlkZXIiLCJ2YXJpYW50IjoibnVtYmVyZWQgZGl2aWRlciIsInNldHRpbmdzIjp7InBhZGRpbmdUb3AiOjMsInBhZGRpbmdCb3R0b20iOjMsImJhY2tncm91bmRDb2xvciI6IiIsImVudHJhbmNlQW5pbWF0aW9uIjp0cnVlfX0seyJpZCI6ImNrdGt3Y3ltMTAwM2ozZTVrbXplamF2ZjAiLCJ0eXBlIjoidGV4dCIsIml0ZW1zIjpbeyJpZCI6ImNrdGt2eXFseTAwMXozZTVreWd4Ym9vNnEiLCJwYXJhZ3JhcGgiOiI8cD5UaGUgdHJhY2hlb3N0b215IGFsc28gaGFzIG1hbnkgZGlmZmVyZW50IGFjY2Vzc29yaWVzLiZuYnNwOzwvcD48cD5IYXZpbmcgYSB0cmFjaGVvc3RvbXkgdHViZSBieXBhc3NlcyB0aGUgd2FybXRoIGFuZCBmaWx0cmF0aW9uIGZyb20gb3VyIG5vc2UgYW5kIG1vdXRoIHNvIGh1bWlkaWZpY2F0aW9uIG11c3QgYmUgcHJvdmlkZWQgdG8ga2VlcCBzZWNyZXRpb25zIHRoaW4gYW5kIHRvIGF2b2lkIG11Y3VzIHBsdWdzLiZuYnNwOzwvcD48cD5TcGVlY2ggYW5kIHZvaWNlIG1heSBhbHNvIGJlIGFmZmVjdGVkIHdoZW4gYSBjaGlsZCBoYXMgYSB0cmFjaGVvc3RvbXkgdHViZSBiZWNhdXNlIGl0IHJlcm91dGVzIGFsbCBvciBzb21lIG9mIHRoZSBhaXJzdHJlYW0gYXdheSBmcm9tIHRoZSB2b2NhbCBjb3Jkcy48L3A+In1dLCJmYW1pbHkiOiJ0ZXh0IiwidmFyaWFudCI6InBhcmFncmFwaCIsInNldHRpbmdzIjp7InBhZGRpbmdUb3AiOjMsInBhZGRpbmdCb3R0b20iOjMsImJhY2tncm91bmRDb2xvciI6IiIsImVudHJhbmNlQW5pbWF0aW9uIjp0cnVlfX0seyJpZCI6ImNrdGt6MndibjAwNHIzZTVreng5M3M3dWIiLCJ0eXBlIjoiZGl2aWRlciIsIml0ZW1zIjpbeyJpZCI6ImNrdGt2eXFseTAwMTAzZTVrdjVjaXNobG0iLCJ0eXBlIjoiY29tcGxldGVCbG9jayIsInRpdGxlIjoiQ09OVElOVUUiLCJidXR0b25Db2xvciI6ImJyYW5kIiwiY29tcGxldGVIaW50IjoiQ29tcGxldGUgdGhlIGNvbnRlbnQgYWJvdmUgYmVmb3JlIG1vdmluZyBvbi4ifV0sImZhbWlseSI6ImNvbnRpbnVlIiwidmFyaWFudCI6ImNvbnRpbnVlIiwic2V0dGluZ3MiOnsicGFkZGluZ1RvcCI6MywicGFkZGluZ0JvdHRvbSI6MywiYmFja2dyb3VuZENvbG9yIjoiIiwiZW50cmFuY2VBbmltYXRpb24iOnRydWV9fSx7ImlkIjoiY2t0amdjMXhsMDA2eDNnNmg3cnptZmFwcyIsInR5cGUiOiJ0ZXh0IiwiaXRlbXMiOlt7ImlkIjoiY2t0amNnNzJ4MDAyMjNnNmhjbTF0YmI4MCIsImhlYWRpbmciOiI8cD5Zb3Ugd2FsayBiYWNrIGludG8gdGhlIHJvb20gcmlnaHQgaW4gdGltZS4gTW9tIGp1c3QgZmluaXNoZWQgY2xlYW5pbmcgaGlzIHNpdGUgYW5kIGFza3MgdGhlIG1lZGljYWwgc3R1ZGVudCBpZiBoZSB3YW50cyB0byB3YXRjaCBhIHRyYWNoIGNoYW5nZS4gSGUgYWdyZWVzLiZuYnNwOzwvcD4iLCJwYXJhZ3JhcGgiOiI8cD5XaGVuIHdlIHNob3cgdXAgdG8gdGhlIHByZXNlbnQgbW9tZW50IHdpdGggYWxsIG9mIG91ciBzZW5zZXMsIHdlIGludml0ZSB0aGUgd29ybGRcbiAgICB0byBmaWxsIHVzIHdpdGggam95LiBUaGUgcGFpbnMgb2YgdGhlIHBhc3QgYXJlIGJlaGluZCB1cy4gVGhlIGZ1dHVyZSBoYXMgeWV0IHRvIHVuZm9sZC4gQnV0XG4gICAgdGhlIG5vdyBpcyBmdWxsIG9mIGJlYXV0eSBzaW1wbHkgd2FpdGluZyBmb3Igb3VyIGF0dGVudGlvbi48L3A+In1dLCJmYW1pbHkiOiJ0ZXh0IiwidmFyaWFudCI6InN1YmhlYWRpbmciLCJzZXR0aW5ncyI6eyJwYWRkaW5nVG9wIjozLCJwYWRkaW5nQm90dG9tIjozLCJiYWNrZ3JvdW5kQ29sb3IiOiIiLCJlbnRyYW5jZUFuaW1hdGlvbiI6dHJ1ZX19XSwibWVkaWEiOnt9LCJwaWxlcyI6W10sInNldHRpbmdzIjp7fSwiZHVwbGljYXRlZEZyb21JZCI6Ik12OTRHQ3MyQk92SG9UVzBEMVpXbDVUUTBwZHo1VWFCIiwiZGVsZXRlZCI6ZmFsc2UsImNyZWF0ZWRBdCI6IjIwMjEtMTEtMThUMjE6MjU6NDcuNTEzWiIsInVwZGF0ZWRBdCI6IjIwMjQtMDYtMDlUMjI6MTY6MDguNzQxWiIsImxhc3RVcGRhdGVkQnkiOiJhaWR8MWRiOTJhZTUtN2U5MS00YjdjLThhYTgtZjY4YjJjYzNiZjRiIiwicmVhZHkiOnRydWUsInBvc2l0aW9uIjpudWxsLCJ0cmFuc2ZlcnJlZEF0IjpudWxsLCJpc1BhcnRuZXJDb250ZW50QXV0aG9yIjpudWxsLCJoZWFkZXJJbWFnZSI6e30sInNvdXJjZUxlc3NvbkxvY2FsZUlkIjpudWxsLCJleHBlcmltZW50cyI6bnVsbH0seyJpZCI6IjhzSEFrazhxeElRQVBtY3Q4MmhUYkZDV2ZFNG5xVk5JIiwib3JpZ2luYWxJZCI6bnVsbCwiYXV0aG9yIjoiYWlkfDFkYjkyYWU1LTdlOTEtNGI3Yy04YWE4LWY2OGIyY2MzYmY0YiIsInNlbGVjdGVkQXV0aG9ySWQiOiJhaWR8MWRiOTJhZTUtN2U5MS00YjdjLThhYTgtZjY4YjJjYzNiZjRiIiwiY291cnNlSWQiOiIyRUR5Zm5UanRSaUY3a0E0a2hZRHlNQWdKeFQ1S1FxTSIsInRpdGxlIjoiUHJlcGFyaW5nIGZvciB0aGUgKHVuKWV4cGVjdGVkIiwiZGVzY3JpcHRpb24iOiIiLCJ0eXBlIjoiYmxvY2tzIiwiaWNvbiI6IkFydGljbGUiLCJpdGVtcyI6W3siaWQiOiJja3U5NXVvYmMwMDMwM2U2aTJwZG9weDFqIiwidHlwZSI6InRleHQiLCJpdGVtcyI6W3siaWQiOiJja3U5NWo1NG0wMDI1M2U2aTB1MGFyaTgwIiwiaGVhZGluZyI6IjxwPjxzdHJvbmc+VGhleSBmaW5pc2ggY2hhbmdpbmcgaGlzIHRyYWNoIGFuZCBzaG9ydGx5IGFmdGVyIHlvdSBub3RpY2UgdGhhdCBBZGFtIGlzIHdvcmtpbmcgaGFyZGVyIHRvIGJyZWF0aGUuIEhpcyBveHlnZW4gc2F0dXJhdGlvbiBpcyBpbiB0aGUgNjBzIGFuZCBoZSBpcyB0dXJuaW5nIGJsdWUuPC9zdHJvbmc+PC9wPiJ9XSwiZmFtaWx5IjoidGV4dCIsInZhcmlhbnQiOiJzdWJoZWFkaW5nIiwic2V0dGluZ3MiOnsicGFkZGluZ1RvcCI6MywicGFkZGluZ0JvdHRvbSI6MCwiYmFja2dyb3VuZENvbG9yIjoiIiwiZW50cmFuY2VBbmltYXRpb24iOnRydWV9fSx7ImlkIjoiY2t0bDBtN2piMDA0czNlNWs2djludHd5MSIsInR5cGUiOiJrbm93bGVkZ2VDaGVjayIsIml0ZW1zIjpbeyJpZCI6ImNrdGt2eXFseTAwMTEzZTVrcWkxNGtlem4iLCJ0eXBlIjoiTVVMVElQTEVfQ0hPSUNFIiwidGl0bGUiOiI8cD5XaGF0IGlzIHRoZSBiZXN0IG5leHQgc3RlcD8mbmJzcDs8L3A+IiwiYW5zd2VycyI6W3siaWQiOiJja3RrdnlxbHkwMDEyM2U1a3RibGhtbGhrIiwidGl0bGUiOiI8cD5BZGFtIHdpbGwgcmVjb3ZlciB3aXRob3V0IGFueSBpbnRlcnZlbnRpb24mbmJzcDs8L3A+IiwiY29ycmVjdCI6ZmFsc2UsImZlZWRiYWNrIjoiPHA+SWYgaGlzIHNhdHVyYXRpb25zIGFyZSBpbiB0aGUgNjBzIGFuZCBoZSBpcyB0dXJuaW5nIGJsdWUsICZuYnNwO2hlIG1heSBub3QgcmVjb3ZlciBvbiBoaXMgb3duIGFuZCBsaWtlbHkgd2lsbCBuZWVkIGFuIGludGVydmVudGlvbi4mbmJzcDs8L3A+In0seyJpZCI6ImNrdGt2eXFseTAwMTMzZTVrMm5mNnZhNWUiLCJ0aXRsZSI6IjxwPlRhbGsgdG8gaGlzIG1vbSBhdCBsZW5ndGggYW5kIGZpZ3VyZSBvdXQgd2hhdCBoYXBwZW5lZCZuYnNwOzwvcD4iLCJjb3JyZWN0IjpmYWxzZSwiZmVlZGJhY2siOiI8cD5BZGFtIGlzIGhhdmluZyBhbiBlbWVyZ2VuY3kuIEFjdGlvbiBpcyBuZWVkZWQuIFlvdSBjYW4gb2J0YWluIGEgZ29vZCBoaXN0b3J5IGFmdGVyIGhlIGlzIHN0YWJsZS4mbmJzcDs8L3A+In0seyJpZCI6ImNrdGwwc3o4bjAwNHgzZTVrMGZocmhtcHAiLCJ0aXRsZSI6IjxwPkdyYWIgeW91ciBjb2xsZWFndWVzIHRvIGRpc2N1c3MgdGhlIGJlc3QgbmV4dCBzdGVwJm5ic3A7PC9wPiIsImNvcnJlY3QiOmZhbHNlLCJmZWVkYmFjayI6IjxwPlNvbWV0aW1lcyBpdCBpcyBoZWxwZnVsIHRvIGhhdmUgb3RoZXIgb3BpbmlvbnMsIGhvd2V2ZXIgQWRhbSBpcyBoYXZpbmcgYW4gZW1lcmdlbmN5LiZuYnNwOyZuYnNwOzwvcD4ifSx7ImlkIjoiY2t0bDB0MnI4MDA0eTNlNWs0c3R6bWl6cSIsInRpdGxlIjoiPHA+QXNrIHRoZSBudXJzZSB0byBjaGVjayBoaXMgZXF1aXBtZW50IGFzIHlvdSBzdWN0aW9uIGFuZCBpbmNyZWFzZSBoaXMgb3h5Z2VuJm5ic3A7Jm5ic3A7PC9wPiIsImNvcnJlY3QiOnRydWUsImZlZWRiYWNrIjoiPHA+RHVlIHRvIHRoZSBhY3V0ZSBuYXR1cmUgb2YgaGlzIHN5bXB0b21zLCBoZSBpcyBoYXZpbmcgc29tZSBmb3JtIG9mIG9ic3RydWN0aW9uIHRvIGhpcyB0cmFjaGVvc3RvbXkuJm5ic3A7PC9wPjxwPjxicj48L3A+PHA+U3VjdGlvbmluZyAmbmJzcDtpcyB0aGUgZmlyc3Qgc3RlcCBhbmQgaWYgdGhhdCBkb2VzIG5vdCB3b3JrLCBoZSB3aWxsIG5lZWQgYSB0cmFjaCBjaGFuZ2UuJm5ic3A7PC9wPjxwPjxicj48L3A+PHA+SXQgaXMgYWxzbyBpbXBvcnRhbnQgdG8gY2hlY2sgaGlzIGVxdWlwbWVudCBhbmQgbWFrZSBzdXJlIGV2ZXJ5dGhpbmcgaXMgY29ubmVjdGVkLiZuYnNwOzwvcD4ifV0sImZlZWRiYWNrIjoiIiwiZmVlZGJhY2tUeXBlIjoiQ0hPSUNFIn1dLCJmYW1pbHkiOiJrbm93bGVkZ2VDaGVjayIsInZhcmlhbnQiOiJtdWx0aXBsZSBjaG9pY2UiLCJzZXR0aW5ncyI6eyJwYWRkaW5nVG9wIjozLCJwYWRkaW5nQm90dG9tIjozLCJiYWNrZ3JvdW5kQ29sb3IiOiIiLCJlbnRyYW5jZUFuaW1hdGlvbiI6dHJ1ZX19LHsiaWQiOiJja3RtYm5yMTcwMDNyM2c2aGc1YWNmaDRuIiwidHlwZSI6ImRpdmlkZXIiLCJpdGVtcyI6W3siaWQiOiJja3RtN2trNWswMDEwM2c2aGNkNnU5ZmthIiwidHlwZSI6ImNvbXBsZXRlQWxsIiwidGl0bGUiOiJDT05USU5VRSIsImJ1dHRvbkNvbG9yIjoiYnJhbmQiLCJjb21wbGV0ZUhpbnQiOiJDb21wbGV0ZSB0aGUgY29udGVudCBhYm92ZSBiZWZvcmUgbW92aW5nIG9uLiJ9XSwiZmFtaWx5IjoiY29udGludWUiLCJ2YXJpYW50IjoiY29udGludWUiLCJzZXR0aW5ncyI6eyJwYWRkaW5nVG9wIjozLCJwYWRkaW5nQm90dG9tIjozLCJiYWNrZ3JvdW5kQ29sb3IiOiIiLCJlbnRyYW5jZUFuaW1hdGlvbiI6dHJ1ZX19LHsiaWQiOiJja3c1bDduNHgwMDM0M2U2anltZTZ0Z3p0IiwidHlwZSI6InRleHQiLCJpdGVtcyI6W3siaWQiOiJja3c1bDF0aXgwMDIzM2U2am52M3R0cGVmIiwicGFyYWdyYXBoIjoiPHA+PHNwYW4gc3R5bGU9XCJmb250LXNpemU6IDI0cHg7XCI+PHN0cm9uZz5BY2NpZGVudGFsIGRlYXRocyByZW1haW4gYSBzaWduaWZpY2FudCBjYXVzZSBvZiBtb3JiaWRpdHkgaW4gdGhvc2Ugd2l0aCB0cmFjaGVvc3RvbWllcyBhbmQgdmVudGlsYXRvcnMuICZuYnNwOzwvc3Ryb25nPjwvc3Bhbj48L3A+PHA+SW4gdGhlIFBlbm5zeWx2YW5pYSBWZW50aWxhdG9yIEFzc2lzdGVkIENoaWxkcmVuJiMzOTtzIEhvbWUgUHJvZ3JhbSwgdGhlIG92ZXJhbGwgbW9ydGFsaXR5IHJhdGUgb2YgMSwwMDggY2hpbGRyZW4gd2FzIDI3LjUlIG92ZXIgdGhlIHBhc3QgdGhyZWUgZGVjYWRlcy48c3VwPjE8L3N1cD48L3A+PHVsPjxsaT4xOCB0byAyMCUgb2YgdGhlIG92ZXJhbGwgbW9ydGFsaXR5IHJhdGUgd2FzIGF0dHJpYnV0ZWQgdG8mbmJzcDtwcmV2ZW50YWJsZSZuYnNwO2RlYXRocyByZWxhdGVkIHRvIHRyYWNoZW9zdG9teSBhY2NpZGVudHMgdGhhdCBpbmNsdWRlZCB1bmRldGVjdGVkIGRlY2FubnVsYXRpb24gYW5kIG11Y291cyBwbHVnZ2luZyBvZiB0aGUgdHJhY2hlb3N0b215IHR1YmU8L2xpPjwvdWw+PHA+SW4gYSByZXRyb3NwZWN0aXZlIG9ic2VydmF0aW9uYWwgY29ob3J0IGFuYWx5c2lzIG9mIDIyOCBjaGlsZHJlbiBlbnJvbGxlZCBpbiBhIGhvbWUgbWVjaGFuaWNhbCB2ZW50aWxhdGlvbiBwcm9ncmFtIGluIHNvdXRoZXJuIENhbGlmb3JuaWEgb3ZlciBhIDIyLXllYXIgcGVyaW9kLCB0aGVyZSB3YXMgYSAyMSUgbW9ydGFsaXR5IHJhdGU8c3VwPiZuYnNwOzI8L3N1cD48L3A+PHVsPjxsaT5Qcm9ncmVzc2lvbiBvZiB1bmRlcmx5aW5nIGNvbmRpdGlvbnMgYWNjb3VudGVkIGZvciBvbmx5IDM0JSBvZiB0aGUgZGVhdGhzPC9saT48bGk+NDklIG9mIHRoZSBkZWF0aHMgd2VyZSB1bmV4cGVjdGVkLiBPZiB0aGUgdW5leHBlY3RlZCBkZWF0aHMsIDE5JSB3ZXJlIHJlbGF0ZWQgdG8gYWlyd2F5IGlzc3VlcywgaW5jbHVkaW5nIGFjdXRlIGFpcndheSBvYnN0cnVjdGlvbiwgdHJhY2hlYWwgaGVtb3JyaGFnZSwgYW5kIGFjY2lkZW50YWwgZGVjYW5udWxhdGlvbjwvbGk+PC91bD48cD48c3BhbiBzdHlsZT1cImZvbnQtc2l6ZTogMTJweDtcIj4xLiBCb3JvdWdocyBELCBEb3VnaGVydHkgSkEuIERlY3JlYXNpbmcgYWNjaWRlbnRhbCBtb3J0YWxpdHkgb2YgdmVudGlsYXRvci1kZXBlbmRlbnQgY2hpbGRyZW4gYXQgaG9tZTogYSBjYWxsIHRvIGFjdGlvbi4gSG9tZSBIZWFsdGhjIE51cnNlIDIwMTI7MzA6MTAzJm5kYXNoOzExMTsgcXVpeiAxMTImbmRhc2g7MTEzPC9zcGFuPjwvcD48cD48c3BhbiBzdHlsZT1cImZvbnQtc2l6ZTogMTJweDtcIj4yLiBFZHdhcmRzIEpELCBLdW4gU1MsIEtlZW5zIFRHLiBPdXRjb21lcyBhbmQgY2F1c2VzIG9mIGRlYXRoIGluIGNoaWxkcmVuIG9uIGhvbWUgbWVjaGFuaWNhbCB2ZW50aWxhdGlvbiB2aWEgdHJhY2hlb3N0b215OiBhbiBpbnN0aXR1dGlvbmFsIGFuZCBsaXRlcmF0dXJlIHJldmlldy4gSiBQZWRpYXRyIDIwMTA7MTU3Ojk1NSZuZGFzaDs5NTkuZTIuPC9zcGFuPjwvcD4ifV0sImZhbWlseSI6InRleHQiLCJ2YXJpYW50IjoicGFyYWdyYXBoIiwic2V0dGluZ3MiOnsicGFkZGluZ1RvcCI6MywicGFkZGluZ0JvdHRvbSI6MywiYmFja2dyb3VuZENvbG9yIjoiIiwiZW50cmFuY2VBbmltYXRpb24iOnRydWV9fSx7ImlkIjoiY2t3NW01czVvMDBpaTNlNmpnMzFyZXZjaCIsInR5cGUiOiJkaXZpZGVyIiwiaXRlbXMiOltdLCJmYW1pbHkiOiJkaXZpZGVyIiwidmFyaWFudCI6ImRpdmlkZXIiLCJzZXR0aW5ncyI6eyJwYWRkaW5nVG9wIjozLCJwYWRkaW5nQm90dG9tIjozLCJiYWNrZ3JvdW5kQ29sb3IiOiIiLCJlbnRyYW5jZUFuaW1hdGlvbiI6dHJ1ZX19LHsiaWQiOiJja3c1bTQxa3QwMGlhM2U2anA4amp1OGNxIiwidHlwZSI6ImludGVyYWN0aXZlIiwiaXRlbXMiOlt7ImlkIjoiY2t3NWwxdGl3MDAwajNlNmpwbDlxbnNsYSIsIm1lZGlhIjp7InRtcCI6eyJpbWFnZSI6eyJrZXkiOiJhc3NldHMvcmlzZS9hc3NldHMvYmxvY2stZGVmYXVsdHMvcGFyYWdsaWRlLmpwZyIsInNyYyI6Imh0dHBzOi8vYXJ0aWN1bGF0ZXVzZXJjb250ZW50LmNvbS9hc3NldHMvcmlzZS9hc3NldHMvYmxvY2stZGVmYXVsdHMvcGFyYWdsaWRlLmpwZyIsInR5cGUiOiJpbWFnZSIsInRodW1ibmFpbCI6Imh0dHBzOi8vYXJ0aWN1bGF0ZXVzZXJjb250ZW50LmNvbS9hc3NldHMvcmlzZS9hc3NldHMvYmxvY2stZGVmYXVsdHMvcGFyYWdsaWRlX3RodW1iLmpwZyIsIm9yaWdpbmFsVXJsIjoicGFyYWdsaWRlLmpwZyJ9fX0sInRpdGxlIjoiTXVjdXMgUGx1Z3MiLCJkZXNjcmlwdGlvbiI6IjxwPk11Y3VzIGNhbiBjb2xsZWN0IGluIHRoZSB0cmFjaGVvc3RvbXkgdHViZSBvciB0aGUgYWlyd2F5IHdoaWNoIGNhbiBjYXVzZSBhIHBsdWcuJm5ic3A7PC9wPjxwPlNpZ25zOiB3b3JrIG9mIGJyZWF0aGluZywgZGVzYXR1cmF0aW9ucywgY29sb3IgY2hhbmdlICZuYnNwOyZuYnNwOzwvcD48cD5TdGVwcyB0byByZW1vdmUgYSBtdWN1cyBwbHVnOiZuYnNwOzwvcD48b2w+PGxpPlRyeSBzdWN0aW9uaW5nIHRoZSB0cmFjaGVvc3RvbXkgdHViZSZuYnNwOzwvbGk+PGxpPlBsYWNlIG9uZSBvciB0d28gc2FsaW5lIGRyb3BzIGludG8gdGhlIHRyYWNoZW9zdG9teSB0dWJlIHRvIGxvb3NlbiB0aGUgc2VjcmV0aW9ucyB0aGVuIHN1Y3Rpb24gYWdhaW48L2xpPjxsaT5JZiB0aGUgY2hpbGQgaXMgc2hvd2luZyBzaWducyBvZiByZXNwaXJhdG9yeSBkaXN0cmVzcywgY2hhbmdlIHRoZSB0cmFjaGVvc3RvbXkgdHViZSZuYnNwOzwvbGk+PC9vbD4ifSx7ImlkIjoiY2t3NWwxdGl3MDAwazNlNmowMnNxZnNmciIsInRpdGxlIjoiQmxlZWRpbmciLCJkZXNjcmlwdGlvbiI6IjxwPlRoZSBtYWpvcml0eSBvZiB0cmFjaGVvc3RvbXkgYmxlZWRzIG9yaWdpbmF0ZSBmcm9tIHRoZSBzdG9tYWwgcmVnaW9uIG9yIGFyZSByZWxhdGVkIHRvIHN1Y3Rpb25pbmcgdHJhdW1hIGFuZCBhcmUgc2VsZi1saW1pdGluZy4gSG93ZXZlciwgdGhlIG1vcmUgc2VyaW91cyBjYXVzZXMgb2YgYmxlZWRpbmcgc3VjaCBhcyB0cmFjaGVvaW5ub21pbmF0ZSBmaXN0dWxhIChUSUYpIG11c3QgYWx3YXlzIGJlIGNvbnNpZGVyZWQgYW5kIHJ1bGVkIG91dC4mbmJzcDs8L3A+PHA+U29tZSBjYXVzZXMgZm9yIGJsZWVkaW5nIGFyZTo8L3A+PHVsPjxsaT5zdWN0aW9uLyBtYW5pcHVsYXRpb24gb2YgdHJhY2hlb3N0b215IHR1YmU8L2xpPjxsaT5ibGVlZGluZyBmcm9tIGEgbmVhcmJ5IHN1cmdpY2FsIHNpdGUgdGhhdCB0cmFja3MgdG8gdGhlIHRyYWNoZW9zdG9teSBzaXRlIChlLmcuIHRyYWNoZW9zdG9teSBjcmVhdGVkIGF0IHRoZSB0aW1lIG9mIG9yYWwgcmVjb25zdHJ1Y3Rpb24gYW5kIG5lY2sgZGlzc2VjdGlvbiBmb3IgY2FuY2VyKTwvbGk+PGxpPm9wZXJhdGl2ZSBpbmp1cnkgdG8gYSBzaWduaWZpY2FudCB2ZXNzZWwgKGUuZy4gYW5vbWFsb3VzIHZhc2N1bGF0dXJlKTwvbGk+PGxpPmdyYW51bGF0aW9uIHRpc3N1ZTwvbGk+PGxpPmluZmVjdGlvbiBhdCB0aGUgc3RvbWEgc2l0ZTwvbGk+PGxpPnRyYWNoZW8taW5ub21pbmF0ZSBmaXN0dWxhPC9saT48L3VsPiJ9LHsiaWQiOiJja3c1bDF0aXcwMDBsM2U2aml6cmI5N2xtIiwidGl0bGUiOiJBY2NpZGVudGFsIERlY2FubnVsYXRpb24iLCJkZXNjcmlwdGlvbiI6IjxwPklmIHRoZSB0cmFjaGVvc3RvbXkgdHViZSBpcyBub3Qgc2VjdXJlZCBwcm9wZXJseSBpdCBjYW4gZWFzaWx5IGJlIHB1bGxlZCwgY291Z2hlZCBvciB0YWtlbiBvdXQuIEluY2lkZW5jZSByYW5nZXMgZnJvbSAwLjglIHRvIDIwJSBpbiB0aGUgbGl0ZXJhdHVyZSBhbmQgaGFzIHJlc3VsdGVkIGluIGRlYXRoLiZuYnNwOzwvcD4ifV0sImZhbWlseSI6ImludGVyYWN0aXZlIiwidmFyaWFudCI6InRhYnMiLCJzZXR0aW5ncyI6eyJwYWRkaW5nVG9wIjozLCJ6b29tT25DbGljayI6dHJ1ZSwicGFkZGluZ0JvdHRvbSI6MywiYmFja2dyb3VuZENvbG9yIjoiIiwiZW50cmFuY2VBbmltYXRpb24iOnRydWV9fSx7ImlkIjoiY2t0bHNjZmNwMDAzejNnNmhxejg5cGphMSIsInR5cGUiOiJkaXZpZGVyIiwiaXRlbXMiOlt7ImlkIjoiY2t0bHBtM2RqMDAxMDNnNmhzejR5NWljaCIsInR5cGUiOiJjb21wbGV0ZUFsbCIsInRpdGxlIjoiQ09OVElOVUUiLCJidXR0b25Db2xvciI6ImJyYW5kIiwiY29tcGxldGVIaW50IjoiQ29tcGxldGUgdGhlIGNvbnRlbnQgYWJvdmUgYmVmb3JlIG1vdmluZyBvbi4ifV0sImZhbWlseSI6ImNvbnRpbnVlIiwidmFyaWFudCI6ImNvbnRpbnVlIiwic2V0dGluZ3MiOnsicGFkZGluZ1RvcCI6MywicGFkZGluZ0JvdHRvbSI6MywiYmFja2dyb3VuZENvbG9yIjoiIiwiZW50cmFuY2VBbmltYXRpb24iOnRydWV9fSx7ImlkIjoiY2t0amdraXZoMDA3MzNnNmg3NXJwMGlrZCIsInR5cGUiOiJ0ZXh0IiwiaXRlbXMiOlt7ImlkIjoiY2t0amNnNzJ4MDAyMjNnNmhjbTF0YmI4MCIsImhlYWRpbmciOiI8cD5Zb3Ugc3VjdGlvbiBBZGFtJnJzcXVvO3MgdHJhY2hlb3N0b215IHR1YmUgYW5kIGFyZSBhYmxlIHRvIGdldCBvdXQgYSBsYXJnZSBtdWNvdXMgcGx1Zy4mbmJzcDs8L3A+PHA+SW1tZWRpYXRlbHkgaGlzIHNhdHVyYXRpb25zIHN0YXJ0IHRvIHNsb3dseSByZWNvdmVyLiBIZSBkb2VzIG5vdCBhcHBlYXIgdG8gYmUgaW4gYW55IGRpc3RyZXNzLiBZb3UgdGVsbCBoaXMgcGFyZW50cyB0aGF0IHlvdSB3YW50IGhpbSB0byBzdGF5IGluIHlvdXIgb2ZmaWNlIHVudGlsIGhlIHJldHVybnMgYmFjayB0byBoaXMgYmFzZWxpbmUuJm5ic3A7PC9wPjxwPjxicj48L3A+IiwicGFyYWdyYXBoIjoiPHA+V2hlbiB3ZSBzaG93IHVwIHRvIHRoZSBwcmVzZW50IG1vbWVudCB3aXRoIGFsbCBvZiBvdXIgc2Vuc2VzLCB3ZSBpbnZpdGUgdGhlIHdvcmxkXG4gICAgdG8gZmlsbCB1cyB3aXRoIGpveS4gVGhlIHBhaW5zIG9mIHRoZSBwYXN0IGFyZSBiZWhpbmQgdXMuIFRoZSBmdXR1cmUgaGFzIHlldCB0byB1bmZvbGQuIEJ1dFxuICAgIHRoZSBub3cgaXMgZnVsbCBvZiBiZWF1dHkgc2ltcGx5IHdhaXRpbmcgZm9yIG91ciBhdHRlbnRpb24uPC9wPiJ9XSwiZmFtaWx5IjoidGV4dCIsInZhcmlhbnQiOiJzdWJoZWFkaW5nIiwic2V0dGluZ3MiOnsicGFkZGluZ1RvcCI6MywicGFkZGluZ0JvdHRvbSI6MywiYmFja2dyb3VuZENvbG9yIjoiIiwiZW50cmFuY2VBbmltYXRpb24iOnRydWV9fSx7ImlkIjoiY2t0bWJxaWtrMDAzdTNnNmhia2ZnYTJnMSIsInR5cGUiOiJkaXZpZGVyIiwiaXRlbXMiOlt7ImlkIjoiY2t0bTdrazVrMDAxMDNnNmhjZDZ1OWZrYSIsInR5cGUiOiJjb21wbGV0ZUFsbCIsInRpdGxlIjoiWW91IGZpbmlzaCBkaXNjdXNzaW5nIHRyYWNoZW9zdG9teSBjb21wbGljYXRpb25zIHdpdGggdGhlIG1lZGljYWwgc3R1ZGVudCBhbmQgeW91IGRlY2lkZSB0byBjaGVjayBvbiBBZGFtIiwiYnV0dG9uQ29sb3IiOiJicmFuZCIsImNvbXBsZXRlSGludCI6IkNvbXBsZXRlIHRoZSBjb250ZW50IGFib3ZlIGJlZm9yZSBtb3Zpbmcgb24uIn1dLCJmYW1pbHkiOiJjb250aW51ZSIsInZhcmlhbnQiOiJjb250aW51ZSIsInNldHRpbmdzIjp7InBhZGRpbmdUb3AiOjMsInBhZGRpbmdCb3R0b20iOjMsImJhY2tncm91bmRDb2xvciI6IiIsImVudHJhbmNlQW5pbWF0aW9uIjp0cnVlfX0seyJpZCI6ImNrdG1hcHM1NzAwM28zZzZocmhvcmlhdTAiLCJ0eXBlIjoidGV4dCIsIml0ZW1zIjpbeyJpZCI6ImNrdG03a2s1azAwMjIzZzZoMnc0dW92ZXAiLCJoZWFkaW5nIjoiPHA+QWRhbSYjMzk7cyBzYXR1cmF0aW9ucyBhcmUgOTglIGFuZCBoZSBpcyBzaG93aW5nIG5vIHNpZ25zIG9mIGluY3JlYXNlZCB3b3JrICZuYnNwO29mIGJyZWF0aGluZy4mbmJzcDs8L3A+PHA+SGlzIHBhcmVudHMgZmVlbHMgY29tZm9ydGFibGUgdGFraW5nIGhpbSBob21lIGFuZCB0aGV5IHdpbGwgZm9sbG93IHVwIHdpdGggeW91IGluIDIgbW9udGhzLiZuYnNwOzwvcD4iLCJwYXJhZ3JhcGgiOiI8cD5XaGVuIHdlIHNob3cgdXAgdG8gdGhlIHByZXNlbnQgbW9tZW50IHdpdGggYWxsIG9mIG91ciBzZW5zZXMsIHdlIGludml0ZSB0aGUgd29ybGRcbiAgICB0byBmaWxsIHVzIHdpdGggam95LiBUaGUgcGFpbnMgb2YgdGhlIHBhc3QgYXJlIGJlaGluZCB1cy4gVGhlIGZ1dHVyZSBoYXMgeWV0IHRvIHVuZm9sZC4gQnV0XG4gICAgdGhlIG5vdyBpcyBmdWxsIG9mIGJlYXV0eSBzaW1wbHkgd2FpdGluZyBmb3Igb3VyIGF0dGVudGlvbi48L3A+In1dLCJmYW1pbHkiOiJ0ZXh0IiwidmFyaWFudCI6InN1YmhlYWRpbmciLCJzZXR0aW5ncyI6eyJwYWRkaW5nVG9wIjozLCJwYWRkaW5nQm90dG9tIjozLCJiYWNrZ3JvdW5kQ29sb3IiOiIiLCJlbnRyYW5jZUFuaW1hdGlvbiI6dHJ1ZX19XSwibWVkaWEiOnt9LCJwaWxlcyI6W10sInNldHRpbmdzIjp7fSwiZHVwbGljYXRlZEZyb21JZCI6InkybG96bUVrZ1JKNkx6NmxDUm1VOXV2Qjd6WU5vN2pTIiwiZGVsZXRlZCI6ZmFsc2UsImNyZWF0ZWRBdCI6IjIwMjEtMTEtMThUMjE6MzA6MTQuOTg0WiIsInVwZGF0ZWRBdCI6IjIwMjQtMDMtMDNUMDI6NTA6MjAuMDAyWiIsImxhc3RVcGRhdGVkQnkiOiJhaWR8MWRiOTJhZTUtN2U5MS00YjdjLThhYTgtZjY4YjJjYzNiZjRiIiwicmVhZHkiOnRydWUsInBvc2l0aW9uIjpudWxsLCJ0cmFuc2ZlcnJlZEF0IjpudWxsLCJpc1BhcnRuZXJDb250ZW50QXV0aG9yIjpudWxsLCJoZWFkZXJJbWFnZSI6e30sInNvdXJjZUxlc3NvbkxvY2FsZUlkIjpudWxsLCJleHBlcmltZW50cyI6bnVsbH0seyJpZCI6Im5vZUNHclBaMmFKZ0VjZ0VqaFFNOXQ3UktmbGMwN2xLIiwib3JpZ2luYWxJZCI6bnVsbCwiYXV0aG9yIjoiYWlkfDFkYjkyYWU1LTdlOTEtNGI3Yy04YWE4LWY2OGIyY2MzYmY0YiIsInNlbGVjdGVkQXV0aG9ySWQiOiJhaWR8MWRiOTJhZTUtN2U5MS00YjdjLThhYTgtZjY4YjJjYzNiZjRiIiwiY291cnNlSWQiOiIyRUR5Zm5UanRSaUY3a0E0a2hZRHlNQWdKeFQ1S1FxTSIsInRpdGxlIjoiVGFrZSBob21lIHBvaW50cyIsImRlc2NyaXB0aW9uIjoiIiwidHlwZSI6ImJsb2NrcyIsImljb24iOiJBcnRpY2xlIiwiaXRlbXMiOlt7ImlkIjoiY2t3dmI1M2l3MDAyejNlNmo4azgzanU5eiIsInR5cGUiOiJsaXN0IiwiaXRlbXMiOlt7ImlkIjoiY2t3dmIzNWJ6MDAyYjNlNmo1NjRhajhwbyIsInBhcmFncmFwaCI6IjxwPlRoZXJlIGFyZSBtYW55IHJlYXNvbnMgd2h5IGEgdHJhY2hlb3N0b215IGlzIG5lZWRlZC4gR2VuZXJhbGx5LCB0d28gY29tbW9uIHJlYXNvbnMgZm9yIGEgdHJhY2hlb3N0b215IGluIHRoZSBwZWRpYXRyaWMgcG9wdWxhdGlvbiBpbmNsdWRlIGZpeGVkIHVwcGVyIGFpcndheSBvYnN0cnVjdGlvbiBhbmQgbG9uZyB0ZXJtIHJlc3BpcmF0b3J5IHN1cHBvcnQmbmJzcDs8L3A+In0seyJpZCI6ImNrd3ZiMzViejAwMmMzZTZqb2I5dnpza3oiLCJwYXJhZ3JhcGgiOiI8cD5QcmlvciB0byBhIHRyYWNoZW9zdG9teSBpcyBwbGFjZWQsIHNldmVyYWwgdGhpbmdzIHNob3VsZCBiZSBjb25zaWRlcmVkIHN1Y2ggYXMgdGhlIHVuZGVybHlpbmcgcHJvZ25vc2lzLCB0aGUgb3ZlcmFsbCBnb2FscyBvZiB0aGUgZmFtaWx5LCBhbmQgdGhlIHNvY2lhbCBzaXR1YXRpb24mbmJzcDs8L3A+In0seyJpZCI6ImNrd3ZiMzViejAwMmQzZTZqcGQ1dTJhOTciLCJwYXJhZ3JhcGgiOiI8cD5BY2NpZGVudGFsIGRlY2FubnVsYXRpb24gYW5kIG11Y3VzIHBsdWdzIHJlbWFpbiBhIHNpZ25pZmljYW50IGNhdXNlIG9mIG1vcmJpZGl0eSBpbiB0aG9zZSB3aXRoIHRyYWNoZW9zdG9taWVzIGFuZCB2ZW50aWxhdG9yczwvcD4ifV0sImZhbWlseSI6Imxpc3QiLCJ2YXJpYW50IjoiYnVsbGV0ZWQiLCJzZXR0aW5ncyI6eyJwYWRkaW5nVG9wIjozLCJwYWRkaW5nQm90dG9tIjozLCJiYWNrZ3JvdW5kQ29sb3IiOiIiLCJlbnRyYW5jZUFuaW1hdGlvbiI6dHJ1ZX19XSwibWVkaWEiOnt9LCJwaWxlcyI6W10sInNldHRpbmdzIjp7fSwiZHVwbGljYXRlZEZyb21JZCI6IiIsImRlbGV0ZWQiOmZhbHNlLCJjcmVhdGVkQXQiOiIyMDIxLTEyLTA2VDIzOjMwOjQ2LjEzMloiLCJ1cGRhdGVkQXQiOiIyMDIxLTEyLTA4VDIyOjMzOjE2Ljg3NloiLCJsYXN0VXBkYXRlZEJ5IjoiYWlkfDFkYjkyYWU1LTdlOTEtNGI3Yy04YWE4LWY2OGIyY2MzYmY0YiIsInJlYWR5Ijp0cnVlLCJwb3NpdGlvbiI6bnVsbCwidHJhbnNmZXJyZWRBdCI6bnVsbCwiaXNQYXJ0bmVyQ29udGVudEF1dGhvciI6bnVsbCwiaGVhZGVySW1hZ2UiOnt9LCJzb3VyY2VMZXNzb25Mb2NhbGVJZCI6bnVsbCwiZXhwZXJpbWVudHMiOm51bGx9LHsiaWQiOiJJRl9zQ3d6ZU9DWlVIbmJVMzRjS0VxR2VvMkZUbXRYeiIsIm9yaWdpbmFsSWQiOm51bGwsImF1dGhvciI6ImFpZHwxZGI5MmFlNS03ZTkxLTRiN2MtOGFhOC1mNjhiMmNjM2JmNGIiLCJzZWxlY3RlZEF1dGhvcklkIjoibm9uZSIsImNvdXJzZUlkIjoiMkVEeWZuVGp0UmlGN2tBNGtoWUR5TUFnSnhUNUtRcU0iLCJ0aXRsZSI6IlBvc3QgVGVzdCIsImRlc2NyaXB0aW9uIjoiIiwidHlwZSI6ImJsb2NrcyIsImljb24iOiJRdWl6IiwiaXRlbXMiOlt7ImlkIjoiY2t3dmhlMjFrMDAyeDNlNmNhYXhkbmZteCIsInR5cGUiOiJtdWx0aW1lZGlhIiwiaXRlbXMiOlt7ImlkIjoiY2t3dmg2ZDl0MDAwdjNlNmM0dGYwMzhqZCIsIm1lZGlhIjp7ImVtYmVkIjp7InNyYyI6IjxpZnJhbWUgc3JjPVwiaHR0cHM6Ly91Y3NmLmNvMS5xdWFsdHJpY3MuY29tL2pmZS9mb3JtL1NWXzFZcmZ3dnZLaVdWczNTNlwiPjwvaWZyYW1lPiIsInR5cGUiOiJlbWJlZCIsImVtYmVkVHlwZSI6ImlmcmFtZSIsIm9yaWdpbmFsVXJsIjoiPGlmcmFtZSBzcmM9XCJodHRwczovL3Vjc2YuY28xLnF1YWx0cmljcy5jb20vamZlL2Zvcm0vU1ZfMVlyZnd2dktpV1ZzM1M2XCI+PC9pZnJhbWU+In19fV0sImZhbWlseSI6Im11bHRpbWVkaWEiLCJ2YXJpYW50IjoiZW1iZWQiLCJzZXR0aW5ncyI6eyJtZWRpYVdpZHRoIjoiMiIsInBhZGRpbmdUb3AiOjAsInBhZGRpbmdCb3R0b20iOjAsImJhY2tncm91bmRDb2xvciI6IiIsImVudHJhbmNlQW5pbWF0aW9uIjp0cnVlfX0seyJpZCI6ImNrd3ZocHBuaDAwM2IzZTZjbWY0aTE2cmkiLCJ0eXBlIjoiZGl2aWRlciIsIml0ZW1zIjpbXSwiZmFtaWx5IjoiZGl2aWRlciIsInZhcmlhbnQiOiJzcGFjaW5nIGRpdmlkZXIiLCJzZXR0aW5ncyI6eyJwYWRkaW5nVG9wIjozLCJwYWRkaW5nQm90dG9tIjozLCJiYWNrZ3JvdW5kQ29sb3IiOiIiLCJlbnRyYW5jZUFuaW1hdGlvbiI6dHJ1ZX19LHsiaWQiOiJja3d2aG11cGEwMDM3M2U2Yzl5NXB2OTRvIiwidHlwZSI6Imtub3dsZWRnZUNoZWNrIiwiaXRlbXMiOlt7ImlkIjoiY2t3dmg2ZDl0MDAxOTNlNmNmNWhmdDlycyIsInR5cGUiOiJGSUxMX0lOX1RIRV9CTEFOSyIsInRpdGxlIjoiPHA+VGhhbmsgeW91IGZvciBjb21wbGV0aW5nIHRoZSB0ZXN0ISBQbGVhc2UgY2xpY2sgdGhlIHRlYWwgYXJyb3cgYWJvdmUgdG8gc3VibWl0IHlvdXIgYW5zd2Vycy4gT25jZSB5b3VyIHF1aXogaXMgc3VibWl0dGVkLCBhIGNvZGUgd2lsbCBiZSBnZW5lcmF0ZWQuIFBsZWFzZSB0eXBlIGluIHRoZSBjb2RlIHRvIGNvbnRpbnVlLiZuYnNwOzwvcD4iLCJhbnN3ZXJzIjpbeyJpZCI6ImNrd3ZoNmQ5dDAwMWEzZTZjazB2eXZpcjgiLCJ0aXRsZSI6IlRSQUNIVElFUyIsImNvcnJlY3QiOnRydWV9XSwiZmVlZGJhY2tUeXBlIjoiQ09SUkVDVF9JTkNPUlJFQ1QiLCJmZWVkYmFja0luY29ycmVjdCI6IjxwPlRyeSBBZ2FpbiE8L3A+In1dLCJmYW1pbHkiOiJrbm93bGVkZ2VDaGVjayIsInZhcmlhbnQiOiJmaWxsaW4iLCJzZXR0aW5ncyI6eyJwYWRkaW5nVG9wIjozLCJwYWRkaW5nQm90dG9tIjozLCJiYWNrZ3JvdW5kQ29sb3IiOiIiLCJlbnRyYW5jZUFuaW1hdGlvbiI6dHJ1ZX19LHsiaWQiOiJja3d2aHBzbmswMDNjM2U2Y282OG96eW9sIiwidHlwZSI6ImRpdmlkZXIiLCJpdGVtcyI6W3siaWQiOiJja3d2aDZkOXQwMDEwM2U2Y25zajQ3cmQ5IiwidHlwZSI6ImNvbXBsZXRlQWxsIiwidGl0bGUiOiJDT05USU5VRSIsImJ1dHRvbkNvbG9yIjoiYnJhbmQiLCJjb21wbGV0ZUhpbnQiOiJDb21wbGV0ZSB0aGUgY29udGVudCBhYm92ZSBiZWZvcmUgbW92aW5nIG9uLiJ9XSwiZmFtaWx5IjoiY29udGludWUiLCJ2YXJpYW50IjoiY29udGludWUiLCJzZXR0aW5ncyI6eyJwYWRkaW5nVG9wIjozLCJwYWRkaW5nQm90dG9tIjozLCJiYWNrZ3JvdW5kQ29sb3IiOiIiLCJlbnRyYW5jZUFuaW1hdGlvbiI6dHJ1ZX19XSwibWVkaWEiOnt9LCJwaWxlcyI6W10sInNldHRpbmdzIjp7fSwiZHVwbGljYXRlZEZyb21JZCI6IjlRUXBrbWpMZkpkRnpkdXU1eHNNUlBidEJFa19fUVM2IiwiZGVsZXRlZCI6ZmFsc2UsImNyZWF0ZWRBdCI6IjIwMjMtMDctMDRUMTg6NDU6NTUuNjA3WiIsInVwZGF0ZWRBdCI6IjIwMjMtMDctMDRUMTg6NDU6NTUuNjIyWiIsImxhc3RVcGRhdGVkQnkiOm51bGwsInJlYWR5Ijp0cnVlLCJwb3NpdGlvbiI6bnVsbCwidHJhbnNmZXJyZWRBdCI6bnVsbCwiaXNQYXJ0bmVyQ29udGVudEF1dGhvciI6bnVsbCwiaGVhZGVySW1hZ2UiOnt9LCJzb3VyY2VMZXNzb25Mb2NhbGVJZCI6bnVsbCwiZXhwZXJpbWVudHMiOm51bGx9XSwiam9icyI6W10sImxhYmVsU2V0SWQiOiIiLCJkZWxldGVkIjpmYWxzZSwiY3JlYXRlZEF0IjoiMjAyMi0wMS0yNlQwMToyMjo1Ny44NjRaIiwidXBkYXRlZEF0IjoiMjAyNC0wNi0xNVQwMToxMjowOS4zNzZaIiwibWFya0NvbXBsZXRlIjpmYWxzZSwiaXNEZWZhdWx0IjpmYWxzZSwicmVhZHkiOnRydWUsInJldmlld0lkIjoiIiwiZXhwb3J0U2V0dGluZ3MiOnsidGl0bGUiOiJUcmFjaCBkb3duIGZvciB3aGF0KiIsImZvcm1hdCI6InppcCIsInF1aXpJZCI6bnVsbCwidGFyZ2V0Ijoic2Nvcm0xMiIsInNoYXJlSWQiOiJaakZoeVFSajlCcldBRFl4WlVMZXo1WjBfZWFIenFFMiIsImFjdGl2ZUxNUyI6MCwicmVwb3J0aW5nIjoicGFzc2VkLWluY29tcGxldGUiLCJleHBvcnRUeXBlIjoibG1zIiwiaWRlbnRpZmllciI6IjJFRHlmblRqdFJpRjdrQTRraFlEeU1BZ0p4VDVLUXFNX3Jpc2UiLCJ0YXJnZXROYW1lIjoiU0NPUk0gMS4yIiwic3RvcnlsaW5lSWQiOm51bGwsImNvbXBsZXRlV2l0aCI6InJlcG9ydGluZyIsInF1aXpDb21wbGV0ZSI6ZmFsc2UsImFjdGl2ZUVkaXRpb24iOjAsImRpc2FibGVDb3ZlclBhZ2UiOmZhbHNlLCJlbmFibGVFeGl0Q291cnNlIjpmYWxzZSwicmVzZXRMZWFybmVyRGF0YSI6ZmFsc2UsInVwZGF0ZVJlc3VtZURhdGEiOnRydWUsInN0b3J5bGluZUNvbXBsZXRlIjpmYWxzZSwiY29tcGxldGlvblBlcmNlbnRhZ2UiOjEwMH0sImhlYWRpbmdUeXBlZmFjZUlkIjoiV3N0dTFsVmtSX3JVc0F1VTZ4MU5fVUltd2NoenlnajIiLCJib2R5VHlwZWZhY2VJZCI6IldzdHUxbFZrUl9yVXNBdVU2eDFOX1VJbXdjaHp5Z2oyIiwidWlUeXBlZmFjZUlkIjoiX3Z5OUlWcVJQd3o2d1FsS2kwd3NBOWRzWXBaN2dzUTMiLCJzaWRlYmFyTW9kZSI6Im9wZW4iLCJ0ZW5hbnRJZCI6IjA3YTZiZWVkLTljY2MtNGRiZi1hZDZkLWM0MTFlZjVjODQxYiIsInNob3dMZXNzb25Db3VudCI6dHJ1ZSwic2hvd05hdmlnYXRpb25CdXR0b25zIjp0cnVlLCJhbGxvd1NlYXJjaCI6dHJ1ZSwiYW5pbWF0ZUJsb2NrRW50cmFuY2UiOnRydWUsInRyYW5zZmVycmVkQXQiOm51bGwsImFsbG93Q29weSI6ZmFsc2UsImVuYWJsZVZpZGVvUGxheWJhY2tTcGVlZCI6dHJ1ZSwiam9iVHlwZSI6bnVsbCwicGFydG5lckNvbnRlbnRJZCI6bnVsbCwiY2FyZEltYWdlIjp7fSwidGhlbWUiOnsidGhlbWVJZCI6ImNsYXNzaWMiLCJuYXZpZ2F0aW9uIjp0cnVlLCJzaG93QXV0aG9yIjp0cnVlLCJhbGxvd1NlYXJjaCI6dHJ1ZSwiY29sb3JBY2NlbnQiOiIjZDg0NzM4IiwiYmxvY2tDb3JuZXJzIjoiUk9VTkRFRCIsImJ1dHRvblNjaGVtZSI6IkxJR0hUIiwidWlUeXBlZmFjZUlkIjoiX3Z5OUlWcVJQd3o2d1FsS2kwd3NBOWRzWXBaN2dzUTMiLCJjb3ZlclBhZ2VUeXBlIjoiQ0VOVEVSRUQiLCJib2R5VHlwZWZhY2VJZCI6IldzdHUxbFZrUl9yVXNBdVU2eDFOX1VJbXdjaHp5Z2oyIiwibmF2aWdhdGlvblR5cGUiOiJTSURFQkFSIiwiYmxvY2tQYWRkaW5nVG9wIjozMCwiY292ZXJJbWFnZUFscGhhIjo1MCwibmF2aWdhdGlvblN0eWxlIjoiTElHSFRfSU1BR0UiLCJzaG93TGVzc29uQ291bnQiOnRydWUsImxlc3NvbkhlYWRlclNpemUiOiJNRURJVU0iLCJidXR0b25JbmxpbmVTdHlsZSI6IlJPVU5ERUQiLCJjb3ZlckltYWdlRGVmYXVsdCI6Imh0dHBzOi8vYXJ0aWN1bGF0ZXVzZXJjb250ZW50LmNvbS9hc3NldHMvcmlzZS9hc3NldHMvdGhlbWVzL2NsYXNzaWMvY292ZXItaW1hZ2UvNF9pbnN1cmFuY2UuanBnIiwiaGVhZGluZ1R5cGVmYWNlSWQiOiJXc3R1MWxWa1JfclVzQXVVNngxTl9VSW13Y2h6eWdqMiIsImhpZGVMZXNzb25IZWFkZXJzIjpmYWxzZSwibGVzc29uSGVhZGVyQ29sb3IiOm51bGwsImxlc3NvbkhlYWRlclN0eWxlIjoiTElHSFQiLCJzaWRlYmFyU3RhcnRzT3BlbiI6dHJ1ZSwiYmxvY2tQYWRkaW5nQm90dG9tIjozMCwibWFya0xlc3NvbnNDb21wbGV0ZSI6ZmFsc2UsImFuaW1hdGVCbG9ja0VudHJhbmNlIjp0cnVlLCJuYXZpZ2F0aW9uUmVzdHJpY3RlZCI6dHJ1ZSwiYnV0dG9uTmF2aWdhdGlvblN0eWxlIjoiRlVMTCIsInNob3dOYXZpZ2F0aW9uQnV0dG9ucyI6dHJ1ZSwiY29tcGFjdFNob3dMZXNzb25Db3VudCI6dHJ1ZSwibGVzc29uSGVhZGVySW1hZ2VBbHBoYSI6MC42LCJsZXNzb25IZWFkZXJJbWFnZUNvbG9yIjoiREFSSyIsIm5hdmlnYXRpb25PdmVybGF5SW1hZ2UiOiJodHRwczovL2FydGljdWxhdGV1c2VyY29udGVudC5jb20vYXNzZXRzL3Jpc2UvYXNzZXRzL3RoZW1lcy9leGFtcGxlLWhlYWRlci1pbWFnZS5qcGciLCJlbmFibGVWaWRlb1BsYXliYWNrU3BlZWQiOnRydWUsIm5hdmlnYXRpb25PdmVybGF5SW1hZ2VBbHBoYSI6MC42LCJuYXZpZ2F0aW9uT3ZlcmxheUltYWdlQ29sb3IiOiJEQVJLIn0sImxlc3NvbkhlYWRlckltYWdlIjp7fSwib3ZlcmxheU5hdmlnYXRpb25JbWFnZSI6e30sInR5cGUiOm51bGwsImxvY2FsZSI6bnVsbCwic291cmNlQ291cnNlTG9jYWxlSWQiOm51bGwsImV4cGVyaW1lbnRzIjpudWxsLCJmZWF0dXJlcyI6eyJyaXNlLWJsb2NrLWNvbnRyb2xzLXBoYXNlLW9uZSI6dHJ1ZSwicmlzZS1ibG9jay1jb250cm9scy1waGFzZS10aHJlZSI6dHJ1ZSwicmlzZS1ibG9jay1jb250cm9scy1waGFzZS10d28iOnRydWUsInJpc2UtY291cnNlLW5hdmlnYXRpb24iOnRydWUsInJpc2UtY291cnNlLXRoZW1lcyI6dHJ1ZSwicmlzZS1sYXp5LWxvYWQtaW1ncyI6dHJ1ZX0sImF1dGhvcnMiOlt7ImlkIjoiYWlkfDFkYjkyYWU1LTdlOTEtNGI3Yy04YWE4LWY2OGIyY2MzYmY0YiIsImF2YXRhciI6InNtYWxsLnBuZyIsImF1dGhvck5hbWUiOiJzYW5heiB2YXppcmkifV0sImJvZHlUeXBlZmFjZSI6Ik1lcnJpd2VhdGhlciIsImhlYWRpbmdUeXBlZmFjZSI6Ik1lcnJpd2VhdGhlciIsInVpVHlwZWZhY2UiOiJMYXRvIiwibG1zT3B0aW9ucyI6eyJlbmFibGVFeGl0Q291cnNlIjpmYWxzZSwiZGlzYWJsZUNvdmVyUGFnZSI6ZmFsc2V9LCJtb25kcmlhbiI6e319LCJsYWJlbFNldCI6eyJpZCI6IllkLXF4M0djY0VpMHA3dGYxUTU5a2xsUCIsImF1dGhvciI6ImFpZHwxZGI5MmFlNS03ZTkxLTRiN2MtOGFhOC1mNjhiMmNjM2JmNGIiLCJuYW1lIjoiRW5nbGlzaCIsImRlZmF1bHRJZCI6MSwiZGVmYXVsdFNldCI6dHJ1ZSwibGFiZWxzIjp7ImExMXlBbnN3ZXJMaXZlIjoiWW91ciBhbnN3ZXIiLCJhMTF5QXV0aG9yUHJlZml4IjoiQnkiLCJhMTF5QmxvY2tDaGFydEJhciI6IkJhciBjaGFydCIsImExMXlCbG9ja0NoYXJ0TGluZSI6IkxpbmUgY2hhcnQiLCJhMTF5QmxvY2tDaGFydFBpZSI6IlBpZSBjaGFydCIsImExMXlCbG9ja0NvZGUiOiJDb2RlIiwiYTExeUJsb2NrRW1iZWQiOiJFbWJlZGRlZCBDb250ZW50IiwiYTExeUJsb2NrRmxhc2hjYXJkQmFjayI6IkJhY2sgb2YgY2FyZCIsImExMXlCbG9ja0ZsYXNoY2FyZEZyb250IjoiRnJvbnQgb2YgY2FyZCIsImExMXlCbG9ja0ZsYXNoY2FyZEdyaWQiOiJGbGFzaGNhcmQgZ3JpZCIsImExMXlCbG9ja0ZsYXNoY2FyZFN0YWNrIjoiRmxhc2hjYXJkIGNhcm91c2VsIiwiYTExeUJsb2NrSW1hZ2VDYXJvdXNlbCI6IkltYWdlIENhcm91c2VsIiwiYTExeUJsb2NrSW1hZ2VDYXJvdXNlbFJvbGVEZXNjcmlwdGlvbiI6IkNhcm91c2VsIiwiYTExeUJsb2NrSW1hZ2VDYXJvdXNlbFNsaWRlQ29udHJvbHMiOiJTbGlkZSBjb250cm9scyIsImExMXlCbG9ja0ltYWdlQ2Fyb3VzZWxTbGlkZUNvbnRyb2xzR29Ub05leHQiOiJHbyB0byBuZXh0IHNsaWRlIiwiYTExeUJsb2NrSW1hZ2VDYXJvdXNlbFNsaWRlQ29udHJvbHNHb1RvUHJldmlvdXMiOiJHbyB0byBwcmV2aW91cyBzbGlkZSIsImExMXlCbG9ja0ltYWdlQ2Fyb3VzZWxTbGlkZUNvbnRyb2xzR29Ub1NsaWRlIjoiR28gdG8gc2xpZGUiLCJhMTF5QmxvY2tJbWFnZUNhcm91c2VsU2xpZGVQcmVwb3NpdGlvbiI6Im9mIiwiYTExeUJsb2NrSW1hZ2VDYXJvdXNlbFNsaWRlUm9sZURlc2NyaXB0aW9uIjoiU2xpZGUiLCJhMTF5QmxvY2tLbm93bGVkZ2VDaGVjayI6Iktub3dsZWRnZSBjaGVjayIsImExMXlCbG9ja0tub3dsZWRnZUNoZWNrRklCIjoiS25vd2xlZGdlIGNoZWNrOiBGaWxsIGluIHRoZSBibGFuayIsImExMXlCbG9ja0tub3dsZWRnZUNoZWNrTSI6Iktub3dsZWRnZSBjaGVjazogTWF0Y2hpbmciLCJhMTF5QmxvY2tLbm93bGVkZ2VDaGVja01DIjoiS25vd2xlZGdlIGNoZWNrOiBNdWx0aXBsZSBjaG9pY2UiLCJhMTF5QmxvY2tLbm93bGVkZ2VDaGVja01SIjoiS25vd2xlZGdlIGNoZWNrOiBNdWx0aXBsZSByZXNwb25zZSIsImExMXlCbG9ja1F1b3RlQ2Fyb3VzZWwiOiJRdW90ZSBDYXJvdXNlbCIsImExMXlCbG9ja1F1b3RlQ2Fyb3VzZWxSb2xlRGVzY3JpcHRpb24iOiJDYXJvdXNlbCIsImExMXlCbG9ja1F1b3RlQ2Fyb3VzZWxTbGlkZUNvbnRyb2xzIjoiU2xpZGUgY29udHJvbHMiLCJhMTF5QmxvY2tRdW90ZUNhcm91c2VsU2xpZGVDb250cm9sc0dvVG9OZXh0IjoiR28gdG8gbmV4dCBzbGlkZSIsImExMXlCbG9ja1F1b3RlQ2Fyb3VzZWxTbGlkZUNvbnRyb2xzR29Ub1ByZXZpb3VzIjoiR28gdG8gcHJldmlvdXMgc2xpZGUiLCJhMTF5QmxvY2tRdW90ZUNhcm91c2VsU2xpZGVDb250cm9sc0dvVG9TbGlkZSI6IkdvIHRvIHNsaWRlIiwiYTExeUJsb2NrUXVvdGVDYXJvdXNlbFNsaWRlUHJlcG9zaXRpb24iOiJvZiIsImExMXlCbG9ja1F1b3RlQ2Fyb3VzZWxTbGlkZVJvbGVEZXNjcmlwdGlvbiI6IlNsaWRlIiwiYTExeUJsb2NrU3RvcnlsaW5lIjoiU3RvcnlsaW5lIiwiYTExeUJsb2NrVGltZWxpbmUiOiJUaW1lbGluZSIsImExMXlDYXJvdXNlbE5leHQiOiJOZXh0IiwiYTExeUNhcm91c2VsUHJldmlvdXMiOiJQcmV2aW91cyIsImExMXlDb3JyZWN0TGl2ZSI6IkNvcnJlY3QgYW5zd2VyIiwiYTExeUV4Y2VsSWNvbiI6Ik1pY3Jvc29mdCBFeGNlbCBzcHJlYWRzaGVldCIsImExMXlGaWxlSWNvbiI6IkZpbGUiLCJhMTF5R3JvdXBBdWRpb1BsYXllciI6IkF1ZGlvIHBsYXllciIsImExMXlHcm91cFZpZGVvUGxheWVyIjoiVmlkZW8gcGxheWVyIiwiYTExeUxhYmVsZWRHcmFwaGljQmxvY2siOiJMYWJlbGVkIGdyYXBoaWMiLCJhMTF5TGFiZWxlZEdyYXBoaWNCdXR0b25NYXJrZXIiOiJNYXJrZXIiLCJhMTF5TGFiZWxlZEdyYXBoaWNJY29uQXJyb3dEb3duIjoiRG93biBhcnJvdyIsImExMXlMYWJlbGVkR3JhcGhpY0ljb25BcnJvd0Rvd25MZWZ0IjoiRG93biBsZWZ0IGFycm93IiwiYTExeUxhYmVsZWRHcmFwaGljSWNvbkFycm93RG93blJpZ2h0IjoiRG93biByaWdodCBhcnJvdyIsImExMXlMYWJlbGVkR3JhcGhpY0ljb25BcnJvd0xlZnQiOiJMZWZ0IGFycm93IiwiYTExeUxhYmVsZWRHcmFwaGljSWNvbkFycm93UmlnaHQiOiJSaWdodCBhcnJvdyIsImExMXlMYWJlbGVkR3JhcGhpY0ljb25BcnJvd1VwIjoiVXAgYXJyb3ciLCJhMTF5TGFiZWxlZEdyYXBoaWNJY29uQXJyb3dVcExlZnQiOiJVcCBsZWZ0IGFycm93IiwiYTExeUxhYmVsZWRHcmFwaGljSWNvbkFycm93VXBSaWdodCI6IlVwIHJpZ2h0IGFycm93IiwiYTExeUxhYmVsZWRHcmFwaGljSWNvbkNoZWNrIjoiQ2hlY2sgbWFyayIsImExMXlMYWJlbGVkR3JhcGhpY0ljb25Eb3QiOiJEb3QiLCJhMTF5TGFiZWxlZEdyYXBoaWNJY29uSGVhcnQiOiJIZWFydCIsImExMXlMYWJlbGVkR3JhcGhpY0ljb25JbmZvcm1hdGlvbiI6IkluZm9ybWF0aW9uIiwiYTExeUxhYmVsZWRHcmFwaGljSWNvblBpbiI6Ik1hcCBwaW4iLCJhMTF5TGFiZWxlZEdyYXBoaWNJY29uUGx1cyI6IlBsdXMiLCJhMTF5TGFiZWxlZEdyYXBoaWNJY29uUXVlc3Rpb24iOiJRdWVzdGlvbiBtYXJrIiwiYTExeUxhYmVsZWRHcmFwaGljSWNvblgiOiJYIiwiYTExeUxhYmVsZWRHcmFwaGljVW52aWV3ZWQiOiJOb3Qgdmlld2VkIiwiYTExeUxhYmVsZWRHcmFwaGljVmlld2VkIjoiVmlld2VkIiwiYTExeU1lZGlhUGF1c2UiOiJQYXVzZSIsImExMXlNZWRpYVBsYXkiOiJQbGF5IiwiYTExeU1lZGlhU2VlayI6IlNlZWsiLCJhMTF5TmF2aWdhdGlvbk1lbnVDbG9zZSI6IkNsb3NlIG5hdmlnYXRpb24gbWVudSIsImExMXlOYXZpZ2F0aW9uTWVudU9wZW4iOiJPcGVuIG5hdmlnYXRpb24gbWVudSIsImExMXlQYWdlTWFya2VyIjoiVG9wIG9mIHBhZ2UiLCJhMTF5UERGSWNvbiI6IlBERiBmaWxlIiwiYTExeVBQVEljb24iOiJQb3dlclBvaW50IHByZXNlbnRhdGlvbiIsImExMXlRdWl6RmFpbGVkIjoiRmFpbGVkIiwiYTExeVF1aXpGZWVkYmFjayI6IkZlZWRiYWNrIiwiYTExeVF1aXpQYXNzZWQiOiJQYXNzZWQiLCJhMTF5UXVpelJldmlld0NvcnJlY3RseUNoZWNrZWQiOiJDb3JyZWN0bHkgY2hlY2tlZCIsImExMXlRdWl6UmV2aWV3Q29ycmVjdGx5U2VsZWN0ZWQiOiJDb3JyZWN0bHkgc2VsZWN0ZWQiLCJhMTF5UXVpelJldmlld0NvcnJlY3RseVVuY2hlY2tlZCI6IkNvcnJlY3RseSB1bmNoZWNrZWQiLCJhMTF5UXVpelJldmlld0NvcnJlY3RseVVuc2VsZWN0ZWQiOiJDb3JyZWN0bHkgdW5zZWxlY3RlZCIsImExMXlRdWl6UmV2aWV3SW5jb3JyZWN0bHlDaGVja2VkIjoiSW5jb3JyZWN0bHkgY2hlY2tlZCIsImExMXlRdWl6UmV2aWV3SW5jb3JyZWN0bHlTZWxlY3RlZCI6IkluY29ycmVjdGx5IHNlbGVjdGVkIiwiYTExeVF1aXpSZXZpZXdJbmNvcnJlY3RseVVuY2hlY2tlZCI6IkluY29ycmVjdGx5IHVuY2hlY2tlZCIsImExMXlRdWl6UmV2aWV3SW5jb3JyZWN0bHlVbnNlbGVjdGVkIjoiSW5jb3JyZWN0bHkgdW5zZWxlY3RlZCIsImExMXlSZWdpb25NYWluTGVzc29uIjoiTGVzc29uIGNvbnRlbnQiLCJhMTF5UmVnaW9uTWFpbk92ZXJ2aWV3IjoiQ291cnNlIG92ZXJ2aWV3IiwiYTExeVJlZ2lvbk5hdkxlc3NvbiI6Ik5hdmlnYXRpb24gbWVudSIsImExMXlSZWdpb25OYXZPdmVydmlldyI6IlRhYmxlIG9mIGNvbnRlbnRzIiwiYTExeVJlc3RyaWN0ZWROYXYiOiJUaGlzIGxlc3NvbiBpcyBjdXJyZW50bHkgdW5hdmFpbGFibGUiLCJhMTF5UlRGSWNvbiI6IlJpY2ggVGV4dCBGaWxlIiwiYTExeVNlYXJjaENsb3NlIjoiQ2xvc2Ugc2VhcmNoIG1lbnUiLCJhMTF5U2VhcmNoSW5wdXQiOiJTZWFyY2giLCJhMTF5U2VhcmNoT3BlbiI6Ik9wZW4gc2VhcmNoIG1lbnUiLCJhMTF5U3RhdHVzQWRkaXRpb25hbENvbnRlbnQiOiJBZGRpdGlvbmFsIGNvbnRlbnQgaGFzIGJlZW4gbG9hZGVkIiwiYTExeVN0YXR1c0NvbnRpbnVlZCI6IkNvbnRpbnVlZCIsImExMXlVbnpvb21JbWFnZSI6IlVuem9vbSBpbWFnZSIsImExMXlXb3JkSWNvbiI6Ik1pY3Jvc29mdCBXb3JkIGRvY3VtZW50IiwiYTExeVppcEljb24iOiJaaXAgZmlsZSIsImExMXlab29tSW1hZ2UiOiJab29tIGltYWdlIiwiYmxvY2tzQ2xpY2tUb0ZsaXAiOiJDbGljayB0byBmbGlwIiwiYmxvY2tzUHJlcG9zaXRpb24iOiJvZiIsImNvdXJzZUV4aXQiOiJFWElUIENPVVJTRSIsImNvdXJzZUhvbWUiOiJIb21lIiwiY291cnNlUmVzdW1lIjoiUkVTVU1FIENPVVJTRSIsImNvdXJzZVNraXBUb0xlc3NvbiI6IlNLSVAgVE8gTEVTU09OIiwiY291cnNlU3RhcnQiOiJTVEFSVCBDT1VSU0UiLCJlbWJlZExpbmtHcm91cCI6IkVtYmVkZGVkIHdlYiBjb250ZW50IiwiZW1iZWRQbGF5ZXJHcm91cCI6IkVtYmVkZGVkIG1lZGlhIHBsYXllciIsImVtYmVkUmVhZE1vcmUiOiJSZWFkIG1vcmUiLCJlbWJlZFZpZXdPbiI6IlZJRVcgT04iLCJleGl0TWVzc2FnZSI6IllvdSBtYXkgbm93IGxlYXZlIHRoaXMgcGFnZS4iLCJsYWJlbGVkR3JhcGhpY01hcmtlckxhYmVsIjoiTGFiZWxlZCBncmFwaGljIG1hcmtlciIsImxlc3NvbkNvbXBsZXRlIjoiQ09NUExFVEUiLCJsZXNzb25OYW1lIjoiTGVzc29uIiwibGVzc29uUHJlcG9zaXRpb24iOiJvZiIsImxlc3NvblJlc3RyaWN0ZWQiOiJMZXNzb25zIG11c3QgYmUgY29tcGxldGVkIGluIG9yZGVyIiwibm9SZXN1bHRzIjoiTm8gcmVzdWx0cyBmb3IiLCJudW1iZXJlZERpdmlkZXJHcm91cCI6Ik51bWJlcmVkIGRpdmlkZXIiLCJvdmVydmlld1BhZ2VUaXRsZVN1ZmZpeCI6Ik92ZXJ2aWV3IiwicGF1c2VCdXR0b25MYWJlbCI6IlBhdXNlIiwicGxheUJ1dHRvbkxhYmVsIjoiUGxheSIsInByb2Nlc3NDb21wbGV0ZSI6IkNvbXBsZXRlIiwicHJvY2Vzc0xhbmRtYXJrIjoiUHJvY2VzcyIsInByb2Nlc3NMZXNzb25OYW1lIjoiTGVzc29uIiwicHJvY2Vzc05leHRTdGVwIjoiTkVYVCBTVEVQIiwicHJvY2Vzc1N0YXJ0IjoiU1RBUlQiLCJwcm9jZXNzU3RhcnRBZ2FpbiI6IlNUQVJUIEFHQUlOIiwicHJvY2Vzc1N0ZXBOYW1lIjoiU3RlcCIsInByb2Nlc3NTdGVwUHJlcG9zaXRpb24iOiJvZiIsInByb2Nlc3NTd2lwZSI6IlN3aXBlIHRvIGNvbnRpbnVlIiwicHJvZ3Jlc3NQaWVDbGlja1RvQ29tcGxldGUiOiJDbGljayB0byBjb21wbGV0ZSIsInByb2dyZXNzUGllQ2xpY2tUb1Jlc2V0IjoiQ2xpY2sgdG8gcmVzZXQiLCJwcm9ncmVzc1BpZUNvbXBsZXRlZCI6IkNvbXBsZXRlZCIsInByb2dyZXNzUGllUXVpekZhaWxlZCI6IkZhaWxlZCIsInByb2dyZXNzUGllVW5zdGFydGVkIjoiVW5zdGFydGVkIiwicXVpekFjY2VwdGFibGVSZXNwb25zZXMiOiJBY2NlcHRhYmxlIHJlc3BvbnNlcyIsInF1aXpBbnN3ZXJQbGFjZWhvbGRlciI6IlR5cGUgeW91ciBhbnN3ZXIgaGVyZSIsInF1aXpDb250aW51ZSI6IkNvbnRpbnVlIiwicXVpekNvcnJlY3QiOiJDb3JyZWN0IiwicXVpekluY29ycmVjdCI6IkluY29ycmVjdCIsInF1aXpOZXh0IjoiTkVYVCIsInF1aXpQYXNzaW5nIjoiUEFTU0lORyIsInF1aXpRdWVzdGlvbiI6IlF1ZXN0aW9uIiwicXVpelJlcXVpcmVBbnN3ZXIiOiJQbGVhc2UgYW5zd2VyIHRoZSBxdWVzdGlvbiB0byBjb250aW51ZSIsInF1aXpSZXF1aXJlUGFzc2luZ1Njb3JlIjoiTXVzdCBwYXNzIHF1aXogYmVmb3JlIGNvbnRpbnVpbmciLCJxdWl6UmVzdGFydCI6IlJlc3RhcnQiLCJxdWl6UmVzdWx0cyI6IlF1aXogUmVzdWx0cyIsInF1aXpTY29yZSI6IllvdXIgc2NvcmUiLCJxdWl6U3RhcnQiOiJTVEFSVCBRVUlaIiwicXVpelN1Ym1pdCI6IlNVQk1JVCIsInF1aXpUYWtlQWdhaW4iOiJUQUtFIEFHQUlOIiwicmVzdWx0IjoicmVzdWx0IiwicmVzdWx0cyI6InJlc3VsdHMiLCJzYWx1dGF0aW9uIjoi8J+RiyBCeWUhIiwic2NlbmFyaW9Db21wbGV0ZSI6IlNjZW5hcmlvIENvbXBsZXRlISIsInNjZW5hcmlvQ29udGludWUiOiJDT05USU5VRSIsInNjZW5hcmlvU3RhcnRPdmVyIjoiU1RBUlQgT1ZFUiIsInNjZW5hcmlvVHJ5QWdhaW4iOiJUUlkgQUdBSU4iLCJzZWFyY2giOiJzZWFyY2giLCJzZWVrU2xpZGVyTGFiZWwiOiJTZWVrIiwic29ydGluZ0NhcmRzQ29ycmVjdCI6IkNhcmRzIENvcnJlY3QiLCJzb3J0aW5nTGFuZG1hcmsiOiJTb3J0aW5nIEFjdGl2aXR5Iiwic29ydGluZ1JlcGxheSI6IlJFUExBWSIsInRhYkdyb3VwIjoiVGFiIiwiY29kZUdyb3VwIjoiQ29kZSIsIm5vdGVHcm91cCI6Ik5vdGUiLCJxdW90ZUdyb3VwIjoiUXVvdGUiLCJidXR0b25Hcm91cCI6IkJ1dHRvbiIsInF1aXpMYW5kbWFyayI6IlF1aXoiLCJjb3Vyc2VEZXRhaWxzIjoiREVUQUlMUyIsImZlZWRiYWNrR3JvdXAiOiJGZWVkYmFjayIsImFjY29yZGlvbkdyb3VwIjoiQWNjb3JkaW9uIiwic3RhdGVtZW50R3JvdXAiOiJTdGF0ZW1lbnQiLCJzdG9yeWxpbmVHcm91cCI6IlN0b3J5bGluZSIsImF0dGFjaG1lbnRHcm91cCI6IkZpbGUgQXR0YWNobWVudCIsImVtYmVkUGhvdG9Hcm91cCI6IkVtYmVkZGVkIHBob3RvIiwiZW1iZWRWaWRlb0dyb3VwIjoiRW1iZWRkZWQgdmlkZW8iLCJhdWRpb1BsYXllckdyb3VwIjoiQXVkaW8gcGxheWVyLiBZb3UgY2FuIHVzZSB0aGUgc3BhY2UgYmFyIHRvIHRvZ2dsZSBwbGF5YmFjayBhbmQgYXJyb3cga2V5cyB0byBzY3J1Yi4iLCJidXR0b25TdGFja0dyb3VwIjoiQnV0dG9uIHN0YWNrIiwidGV4dE9uSW1hZ2VHcm91cCI6IlRleHQgb24gaW1hZ2UiLCJ0aW1lbGluZUxhbmRtYXJrIjoiVGltZWxpbmUiLCJ1cmxFbWJlZExhbmRtYXJrIjoiVVJML0VtYmVkIiwidmlkZW9QbGF5ZXJHcm91cCI6IlZpZGVvIHBsYXllci4gWW91IGNhbiB1c2UgdGhlIHNwYWNlIGJhciB0byB0b2dnbGUgcGxheWJhY2sgYW5kIGFycm93IGtleXMgdG8gc2NydWIuIiwiYnVsbGV0ZWRMaXN0R3JvdXAiOiJCdWxsZXRlZCBsaXN0IiwiY2hlY2tib3hMaXN0R3JvdXAiOiJDaGVja2JveCBsaXN0IiwiaW1hZ2VBbmRUZXh0R3JvdXAiOiJJbWFnZSBhbmQgdGV4dCIsImltYWdlR2FsbGVyeUdyb3VwIjoiSW1hZ2UgZ2FsbGVyeSIsIm51bWJlcmVkTGlzdEdyb3VwIjoiTnVtYmVyZWQgbGlzdCIsImZsYXNoY2FyZEJhY2tMYWJlbCI6IkZsYXNoY2FyZCBiYWNrIiwiZmxhc2hjYXJkR3JpZEdyb3VwIjoiRmxhc2hjYXJkIGdyaWQiLCJuZXh0Rmxhc2hDYXJkTGFiZWwiOiJOZXh0IGZsYXNoY2FyZCIsImZsYXNoY2FyZEZyb250TGFiZWwiOiJGbGFzaGNhcmQgZnJvbnQiLCJmbGFzaGNhcmRTdGFja0dyb3VwIjoiRmxhc2hjYXJkIHN0YWNrIiwia25vd2xlZGdlQ2hlY2tHcm91cCI6Iktub3dsZWRnZSBjaGVjayIsImhhbWJ1cmdlckJ1dHRvbkxhYmVsIjoiQ291cnNlIE92ZXJ2aWV3IFNpZGViYXIiLCJsZXNzb25IZWFkZXJMYW5kbWFyayI6Ikxlc3NvbiBIZWFkZXIiLCJsZXNzb25Db250ZW50TGFuZG1hcmsiOiJMZXNzb24gQ29udGVudCIsImxlc3NvblNpZGViYXJMYW5kbWFyayI6Ikxlc3NvbiBTaWRlYmFyIiwibGFiZWxlZEdyYXBoaWNMYW5kbWFyayI6IkxhYmVsZWQgR3JhcGhpYyIsInByZXZpb3VzRmxhc2hDYXJkTGFiZWwiOiJQcmV2aW91cyBmbGFzaGNhcmQiLCJ0aW1lbGluZUNhcmRHcm91cFByZWZpeCI6IlRpbWVsaW5lIENhcmQiLCJsYWJlbGVkR3JhcGhpY0J1YmJsZUxhYmVsIjoiTGFiZWxlZCBncmFwaGljIGJ1YmJsZSIsImxhYmVsZWRHcmFwaGljTmV4dE1hcmtlckxhYmVsIjoiTmV4dCBtYXJrZXIiLCJsYWJlbGVkR3JhcGhpY1ByZXZpb3VzTWFya2VyTGFiZWwiOiJQcmV2aW91cyBtYXJrZXIifSwiZGVsZXRlZCI6ZmFsc2UsImNyZWF0ZWRBdCI6IjIwMjEtMDktMjdUMDY6MDU6NTguNDU3WiIsInVwZGF0ZWRBdCI6IjIwMjEtMDktMjdUMDY6MDU6NTguNDU3WiIsImlzbzYzOUNvZGUiOiJlbiIsInRyYW5zZmVycmVkQXQiOm51bGx9LCJmb250cyI6W3siaWQiOiJfdnk5SVZxUlB3ejZ3UWxLaTB3c0E5ZHNZcFo3Z3NRMyIsIm5hbWUiOiJMYXRvIiwiZGVmYXVsdCI6dHJ1ZSwia2V5IjoiYXNzZXRzL3Jpc2UvZm9udHMvTGF0by1CbGFjay53b2ZmIiwic3R5bGUiOiJub3JtYWwiLCJ3ZWlnaHQiOiI5MDAifSx7ImlkIjoiX3Z5OUlWcVJQd3o2d1FsS2kwd3NBOWRzWXBaN2dzUTMiLCJuYW1lIjoiTGF0byIsImRlZmF1bHQiOnRydWUsImtleSI6ImFzc2V0cy9yaXNlL2ZvbnRzL0xhdG8tSXRhbGljLndvZmYiLCJzdHlsZSI6Iml0YWxpYyIsIndlaWdodCI6IjQwMCJ9LHsiaWQiOiJfdnk5SVZxUlB3ejZ3UWxLaTB3c0E5ZHNZcFo3Z3NRMyIsIm5hbWUiOiJMYXRvIiwiZGVmYXVsdCI6dHJ1ZSwia2V5IjoiYXNzZXRzL3Jpc2UvZm9udHMvTGF0by1Cb2xkLndvZmYiLCJzdHlsZSI6Im5vcm1hbCIsIndlaWdodCI6IjcwMCJ9LHsiaWQiOiJfdnk5SVZxUlB3ejZ3UWxLaTB3c0E5ZHNZcFo3Z3NRMyIsIm5hbWUiOiJMYXRvIiwiZGVmYXVsdCI6dHJ1ZSwia2V5IjoiYXNzZXRzL3Jpc2UvZm9udHMvTGF0by1SZWd1bGFyLndvZmYiLCJzdHlsZSI6Im5vcm1hbCIsIndlaWdodCI6IjQwMCJ9LHsiaWQiOiJfdnk5SVZxUlB3ejZ3UWxLaTB3c0E5ZHNZcFo3Z3NRMyIsIm5hbWUiOiJMYXRvIiwiZGVmYXVsdCI6dHJ1ZSwia2V5IjoiYXNzZXRzL3Jpc2UvZm9udHMvTGF0by1MaWdodC53b2ZmIiwic3R5bGUiOiJub3JtYWwiLCJ3ZWlnaHQiOiIzMDAifSx7ImlkIjoiV3N0dTFsVmtSX3JVc0F1VTZ4MU5fVUltd2NoenlnajIiLCJuYW1lIjoiTWVycml3ZWF0aGVyIiwiZGVmYXVsdCI6dHJ1ZSwia2V5IjoiYXNzZXRzL3Jpc2UvZm9udHMvTWVycml3ZWF0aGVyLUJsYWNrLndvZmYiLCJzdHlsZSI6Im5vcm1hbCIsIndlaWdodCI6IjkwMCJ9LHsiaWQiOiJXc3R1MWxWa1JfclVzQXVVNngxTl9VSW13Y2h6eWdqMiIsIm5hbWUiOiJNZXJyaXdlYXRoZXIiLCJkZWZhdWx0Ijp0cnVlLCJrZXkiOiJhc3NldHMvcmlzZS9mb250cy9NZXJyaXdlYXRoZXItSXRhbGljLndvZmYiLCJzdHlsZSI6Iml0YWxpYyIsIndlaWdodCI6IjQwMCJ9LHsiaWQiOiJXc3R1MWxWa1JfclVzQXVVNngxTl9VSW13Y2h6eWdqMiIsIm5hbWUiOiJNZXJyaXdlYXRoZXIiLCJkZWZhdWx0Ijp0cnVlLCJrZXkiOiJhc3NldHMvcmlzZS9mb250cy9NZXJyaXdlYXRoZXItQm9sZC53b2ZmIiwic3R5bGUiOiJub3JtYWwiLCJ3ZWlnaHQiOiI3MDAifSx7ImlkIjoiV3N0dTFsVmtSX3JVc0F1VTZ4MU5fVUltd2NoenlnajIiLCJuYW1lIjoiTWVycml3ZWF0aGVyIiwiZGVmYXVsdCI6dHJ1ZSwia2V5IjoiYXNzZXRzL3Jpc2UvZm9udHMvTWVycml3ZWF0aGVyLVJlZ3VsYXIud29mZiIsInN0eWxlIjoibm9ybWFsIiwid2VpZ2h0IjoiNDAwIn0seyJpZCI6IldzdHUxbFZrUl9yVXNBdVU2eDFOX1VJbXdjaHp5Z2oyIiwibmFtZSI6Ik1lcnJpd2VhdGhlciIsImRlZmF1bHQiOnRydWUsImtleSI6ImFzc2V0cy9yaXNlL2ZvbnRzL01lcnJpd2VhdGhlci1MaWdodC53b2ZmIiwic3R5bGUiOiJub3JtYWwiLCJ3ZWlnaHQiOiIzMDAifV0sIm1lZGlhIjpbXX0=")
