# Supplementary material for: Development and Implementation of a Pediatric Pulmonary–Focused Active Learning Curriculum
Source: MedEdPORTAL. 2024 Dec 6;20:11470. doi: 10.15766/mep_2374-8265.11470 (PMC11621239; doi:10.15766/mep_2374-8265.11470)
Supplement: Supplementary file 1 — Asthma Module folderTracheostomy Module folderChronic Cough Module folderObstructive Sleep Apnea Module folderPosttest Questions.docxFeedback.docx [file mep_2374-8265.11470-s001.zip › C. Chronic Cough Module/imsmanifest.xml]

<?xml version="1.0" ?>
<manifest identifier="AzBIu5O2xBhx7I5E-V7WgT16p-h1Ke9pAXL0zn-S" version="1"
  xmlns="http://www.imsproject.org/xsd/imscp_rootv1p1p2"
  xmlns:adlcp="http://www.adlnet.org/xsd/adlcp_rootv1p2"
  xmlns:xsi="http://www.w3.org/2001/XMLSchema-instance"
  xsi:schemaLocation="http://www.imsproject.org/xsd/imscp_rootv1p1p2 imscp_rootv1p1p2.xsd
                      http://www.adlnet.org/xsd/adlcp_rootv1p2 adlcp_rootv1p2.xsd">
  <metadata>
    <schema>ADL SCORM</schema>
    <schemaversion>1.2</schemaversion>
    <adlcp:location>metadata.xml</adlcp:location>
  </metadata>
  <organizations default="articulate_rise">
      <organization identifier="articulate_rise">
      <title>Return of the cough*</title>
      <item identifier="i1" identifierref="r1" isvisible="true">
        <title>Return of the cough*</title>
        <adlcp:datafromlms>eyJjcHYiOiJBWEwwem4tUyIsInJsZCI6ZmFsc2V9</adlcp:datafromlms>
      </item>
    </organization>
  </organizations>
  <resources>
    <resource identifier="r1" type="webcontent" adlcp:scormtype="sco" href="scormdriver/indexAPI.html">
      <!-- SCORMDRIVER STUFF -->
      <file href="scormdriver/indexAPI.html" />
      <file href="scormdriver/preloadIntegrity.js" />
      <file href="scormdriver/driverOptions.js" />
      <file href="scormdriver/AICCComm.html" />
      <file href="scormdriver/auto-scripts/AutoBookmark.js" />
      <file href="scormdriver/auto-scripts/AutoCompleteSCO.js" />
      <file href="scormdriver/auto-scripts/CourseExit.js" />
      <file href="scormdriver/blank.html" />
      <file href="scormdriver/goodbye.html" />
      <file href="scormdriver/scormdriver.js" />
      <file href="scormdriver/browsersniff.js" />

      <!-- RUNTIME COMMON STUFF -->
      <file href="scormcontent/index.html" />

      
        <file href="scormcontent/lib/fonts/icomoon.ttf"/>
        <file href="scormcontent/lib/fonts/icomoon.woff"/>

        <file href="scormcontent/lib/icomoon.css"/>
        <file href="scormcontent/lib/player-0.0.11.min.js"/>
        <file href="scormcontent/lib/lzwcompress.js"/>
      

      <!-- FRONTEND BUNDLE ASSETS -->
      <file href="scormcontent/lib/rise/2cffc9b2.js" />
<file href="scormcontent/lib/rise/11732e6a.css" />
<file href="scormcontent/lib/rise/fedafeb7.js" />
<file href="scormcontent/lib/rise/33161bf0.css" />
<file href="scormcontent/lib/rise/7486e62f.js" />
<file href="scormcontent/lib/rise/92e0d0dc.js" />
<file href="scormcontent/lib/rise/bca1d3e6.js" />
<file href="scormcontent/lib/mondrian/entry.js" />
<file href="scormcontent/lib/mondrian/976bee94.js" />
<file href="scormcontent/lib/mondrian/5397085a.js" />
<file href="scormcontent/lib/mondrian/b176ca34.js" />
<file href="scormcontent/lib/mondrian/c16e7dd3.js" />
<file href="scormcontent/lib/mondrian/d7134136.js" />
<file href="scormcontent/lib/mondrian/c1257364.js" />
<file href="scormcontent/lib/mondrian/eab04a62.js" />
<file href="scormcontent/lib/mondrian/714fc133.js" />


      <!-- RUNTIME CONTENT STUFF -->
      <file href="scormcontent/lib/fonts/Lato-Black.woff" />
<file href="scormcontent/lib/fonts/Lato-Italic.woff" />
<file href="scormcontent/lib/fonts/Lato-Bold.woff" />
<file href="scormcontent/lib/fonts/Lato-Regular.woff" />
<file href="scormcontent/lib/fonts/Lato-Light.woff" />
<file href="scormcontent/lib/fonts/Merriweather-Black.woff" />
<file href="scormcontent/lib/fonts/Merriweather-Italic.woff" />
<file href="scormcontent/lib/fonts/Merriweather-Bold.woff" />
<file href="scormcontent/lib/fonts/Merriweather-Regular.woff" />
<file href="scormcontent/lib/fonts/Merriweather-Light.woff" />
<file href="scormcontent/assets/small.png" />
<file href="scormcontent/assets/IKv_y9Muhq1-J2o3.jpg" />
<file href="scormcontent/assets/shutterstock_1636863793.jpg" />
<file href="scormcontent/assets/noun-notepad-2183769.svg" />
<file href="scormcontent/assets/pJpLcR/hotel.jpg" />
<file href="scormcontent/assets/shutterstock_2030708006.jpg" />
<file href="scormcontent/assets/cough.mp3" />
<file href="scormcontent/assets/noun-clock-5855537.svg" />
<file href="scormcontent/assets/noun-cough-4833748.svg" />
<file href="scormcontent/assets/WYyWDr/cough.mp3" />
<file href="scormcontent/assets/whooping%20cough.mp3" />
<file href="scormcontent/assets/habit%20cough.mp3" />
<file href="scormcontent/assets/Screen%20Shot%202021-09-29%20at%2010.18.15%20PM.jpg" />
<file href="scormcontent/assets/exGyDvMB4LznyR_u.jpg" />
<file href="scormcontent/assets/zsX--yzfhae08_iA_192_full.png" />
<file href="scormcontent/assets/L8VBq_9Lo2E-33tm_258_full.png" />
<file href="scormcontent/assets/FzrmB1jI3j0bo-hd_264_full.png" />
<file href="scormcontent/assets/M0BEohVVFpExzZ_5_267_full.png" />
<file href="scormcontent/assets/0epwcAGL7SuVJmsj_279_full.png" />
<file href="scormcontent/assets/tKDtThg4E14KkwOX_288_full.png" />
<file href="scormcontent/assets/OVBnGLRXG_E3nsEO_277_full.png" />
<file href="scormcontent/assets/GTQji5XGdrLcuE08_203_full.png" />
<file href="scormcontent/assets/QGhqLI05iETKbVGV_261_full.png" />
<file href="scormcontent/assets/ij6XXpxjaSzTCHSQ_284_full.png" />
<file href="scormcontent/assets/0H7Q2MSe-sN83Aqj_202_full.png" />
<file href="scormcontent/assets/C1l-cKauPYpz3QF0_310_full.png" />
<file href="scormcontent/assets/EhvjZHWgBkRBQl8d_274_full.png" />
<file href="scormcontent/assets/c3GO3elFU8pcPIeQ_281_full.png" />
<file href="scormcontent/assets/vbOwwx9RuMfWS5e__312_full.png" />
<file href="scormcontent/assets/Mks5Mpe4-Esp1pbQ_282_full.png" />
<file href="scormcontent/assets/fVhg1DS1VdF98vO1_303_full.png" />
<file href="scormcontent/assets/joIblU8A-TZWQg_h_306_full.png" />

      <file href="scormcontent/locales/und.js" />

    </resource>
  </resources>
</manifest>
