# Supplementary material for: Development and Implementation of a Pediatric Pulmonary–Focused Active Learning Curriculum
Source: MedEdPORTAL. 2024 Dec 6;20:11470. doi: 10.15766/mep_2374-8265.11470 (PMC11621239; doi:10.15766/mep_2374-8265.11470)
Supplement: Supplementary file 1 — Asthma Module folderTracheostomy Module folderChronic Cough Module folderObstructive Sleep Apnea Module folderPosttest Questions.docxFeedback.docx [file mep_2374-8265.11470-s001.zip › C. Chronic Cough Module/scormcontent/locales/und.js]

__resolveJsonp("course:und","eyJjb3Vyc2UiOnsiaWQiOiJBekJJdTVPMnhCaHg3STVFLVY3V2dUMTZwLWgxS2U5cCIsIm9yaWdpbmFsSWQiOm51bGwsImF1dGhvciI6ImFpZHwxZGI5MmFlNS03ZTkxLTRiN2MtOGFhOC1mNjhiMmNjM2JmNGIiLCJzZWxlY3RlZEF1dGhvcklkIjoiIiwiY29sb3IiOiIjZmZkMjFlIiwibmF2aWdhdGlvbk1vZGUiOiJyZXN0cmljdGVkIiwidGl0bGUiOiJSZXR1cm4gb2YgdGhlIGNvdWdoKiIsInNoYXJlUGFzc3dvcmQiOiIiLCJkZXNjcmlwdGlvbiI6IjxwPlRoaXMgbW9kdWxlIGZvbGxvd3MgTWF0dGVvIGFuZCBoaXMgbW90aGVyIG9uIHRoZWlyIHF1ZXN0IHRvIHVuZGVyc3RhbmQgd2h5IGhlIGlzIGNvdWdoaW5nLiBBZnRlciBmaW5pc2hpbmcgdGhpcyBtb2R1bGUsIHlvdSB3aWxsIChob3BlZnVsbHkhKSB1bmRlcnN0YW5kIGhvdyB0byBhcHByb2FjaCBjaHJvbmljIGNvdWdoLiZuYnNwOzwvcD4iLCJzaGFyZUlkIjoiay1ZYlgtQlJuS3UxMXQwX2MxUEJpdVMtdS10NEtUZVIiLCJjb3B5T2YiOiJ4MkRjcU92N29xMnU1ci1iVENZT0loem44X3czTEtKNyIsIm9yZGVyIjoiMTcxODQxMzYxMDgwOCIsImZvbnRzIjpudWxsLCJtZWRpYSI6eyJpbWFnZSI6eyJ0eXBlIjoiaW1hZ2UiLCJ3aWR0aCI6MTQwLCJoZWlnaHQiOjQxLCJjcnVzaGVkS2V5IjoiZXhHeUR2TUI0THpueVJfdS5qcGciLCJvcmlnaW5hbFVybCI6IlVDU0YgbG9nby5qcGciLCJ1c2VDcnVzaGVkS2V5Ijp0cnVlfX0sImNvdmVySW1hZ2UiOnsiYWxwaGEiOjMwLCJtZWRpYSI6eyJpbWFnZSI6eyJrZXkiOiJyaXNlL2NvdXJzZXMvQXpCSXU1TzJ4Qmh4N0k1RS1WN1dnVDE2cC1oMUtlOXAvQTVMbkZhV0JTb2Ztc1czNy1TY3JlZW5zaG90JTI1MjAyMDI0LTA2LTE0JTI1MjBhdCUyNTIwNi4wNS4xNSUyNTIwUE0ucG5nIiwiY3J1c2hlZEtleSI6IklLdl95OU11aHExLUoybzMuanBnIiwib3JpZ2luYWxVcmwiOiJTY3JlZW5zaG90IDIwMjQtMDYtMTQgYXQgNi4wNS4xNSBQTS5wbmciLCJ1c2VDcnVzaGVkS2V5Ijp0cnVlLCJzcmMiOiJodHRwczovL2FydGljdWxhdGV1c2VyY29udGVudC5jb20vYXNzZXRzL3Jpc2UvYXNzZXRzL3RoZW1lcy9jbGFzc2ljL2NvdmVyLWltYWdlLzZfbWVkaWNhbC5qcGcifX0sImRpc3BsYXlTaWRlYmFyIjp0cnVlfSwibGVzc29ucyI6W3siaWQiOiItR0FCV095UnVNbDFpX203TUNHZUR1U3phSWNCa1lCdSIsIm9yaWdpbmFsSWQiOm51bGwsImF1dGhvciI6ImFpZHwxZGI5MmFlNS03ZTkxLTRiN2MtOGFhOC1mNjhiMmNjM2JmNGIiLCJzZWxlY3RlZEF1dGhvcklkIjoibm9uZSIsImNvdXJzZUlkIjoiQXpCSXU1TzJ4Qmh4N0k1RS1WN1dnVDE2cC1oMUtlOXAiLCJ0aXRsZSI6IlByZSBUZXN0IiwiZGVzY3JpcHRpb24iOiIiLCJ0eXBlIjoiYmxvY2tzIiwiaWNvbiI6IlF1aXoiLCJpdGVtcyI6W3siaWQiOiJja3dkNW1oNWIwMDM2M2U2amtzanB1bzVvIiwidHlwZSI6Im11bHRpbWVkaWEiLCJpdGVtcyI6W3siaWQiOiJja3dkNWdtaTIwMDB2M2U2am0yc3dobG05IiwibWVkaWEiOnsiZW1iZWQiOnsic3JjIjoiPGlmcmFtZSBzcmM9XCJodHRwczovL3Vjc2YuY28xLnF1YWx0cmljcy5jb20vamZlL2Zvcm0vU1ZfMmdab1VnMFhDcjlvOWlDXCI+PC9pZnJhbWU+IiwidHlwZSI6ImVtYmVkIiwiZW1iZWRUeXBlIjoiaWZyYW1lIiwib3JpZ2luYWxVcmwiOiI8aWZyYW1lIHNyYz1cImh0dHBzOi8vdWNzZi5jbzEucXVhbHRyaWNzLmNvbS9qZmUvZm9ybS9TVl8yZ1pvVWcwWENyOW85aUNcIj48L2lmcmFtZT4ifX0sInNldHRpbmdzIjp7InNob3dNZXRhRGF0YSI6ZmFsc2V9fV0sImZhbWlseSI6Im11bHRpbWVkaWEiLCJ2YXJpYW50IjoiZW1iZWQiLCJzZXR0aW5ncyI6eyJtZWRpYVdpZHRoIjoiMiIsInBhZGRpbmdUb3AiOjAsInBhZGRpbmdCb3R0b20iOjAsImJhY2tncm91bmRDb2xvciI6IiIsImVudHJhbmNlQW5pbWF0aW9uIjp0cnVlfX0seyJpZCI6ImNrd3ZlZnhubDAwMzczZTZjYmc4YXUxOWYiLCJ0eXBlIjoia25vd2xlZGdlQ2hlY2siLCJpdGVtcyI6W3siaWQiOiJja3dkNWdtaTIwMDFkM2U2amRtMHl3ODF6IiwidHlwZSI6IkZJTExfSU5fVEhFX0JMQU5LIiwidGl0bGUiOiI8cD5UaGFuayB5b3UgZm9yIGNvbXBsZXRpbmcgdGhlIHRlc3QhIFBsZWFzZSBjbGljayB0aGUgdGVhbCBhcnJvdyBhYm92ZSB0byBzdWJtaXQgeW91ciBhbnN3ZXJzLiBPbmNlIHlvdXIgcXVpeiBpcyBzdWJtaXR0ZWQsIGEgY29kZSB3aWxsIGJlIGdlbmVyYXRlZC4gUGxlYXNlIHR5cGUgaW4gdGhlIGNvZGUgdG8gY29udGludWUuJm5ic3A7PC9wPiIsImFuc3dlcnMiOlt7ImlkIjoiY2t3ZDVnbWkyMDAxZTNlNmozNmJjeWgyNiIsInRpdGxlIjoicmV0dXJub2Z0aGVjb3VnaCIsImNvcnJlY3QiOnRydWV9XSwiZmVlZGJhY2tUeXBlIjoiQ09SUkVDVF9JTkNPUlJFQ1QiLCJmZWVkYmFja0NvcnJlY3QiOiIiLCJmZWVkYmFja0luY29ycmVjdCI6IjxwPnRyeSBhZ2FpbiEmbmJzcDs8L3A+In1dLCJmYW1pbHkiOiJrbm93bGVkZ2VDaGVjayIsInZhcmlhbnQiOiJmaWxsaW4iLCJzZXR0aW5ncyI6eyJwYWRkaW5nVG9wIjoxLCJwYWRkaW5nQm90dG9tIjoxLCJiYWNrZ3JvdW5kQ29sb3IiOiIiLCJlbnRyYW5jZUFuaW1hdGlvbiI6dHJ1ZX19LHsiaWQiOiJja3d2ZWZqMWYwMDM2M2U2Y3o5bW1sejllIiwidHlwZSI6ImRpdmlkZXIiLCJpdGVtcyI6W3siaWQiOiJja3dkNzdjaG4wMDEwM2U2Y3pwd3oxZHBhIiwidHlwZSI6ImNvbXBsZXRlQWxsIiwidGl0bGUiOiJDT05USU5VRSIsImJ1dHRvbkNvbG9yIjoiYnJhbmQiLCJjb21wbGV0ZUhpbnQiOiJDb21wbGV0ZSB0aGUgY29udGVudCBhYm92ZSBiZWZvcmUgbW92aW5nIG9uLiJ9XSwiZmFtaWx5IjoiY29udGludWUiLCJ2YXJpYW50IjoiY29udGludWUiLCJzZXR0aW5ncyI6eyJwYWRkaW5nVG9wIjozLCJwYWRkaW5nQm90dG9tIjozLCJiYWNrZ3JvdW5kQ29sb3IiOiIiLCJlbnRyYW5jZUFuaW1hdGlvbiI6dHJ1ZX19LHsiaWQiOiJja3dkNXljMGswMDNxM2U2amI5ZmZtdGtuIiwidHlwZSI6ImRpdmlkZXIiLCJpdGVtcyI6W3siaWQiOiJja3dkNWdtaTIwMDEwM2U2anVpZHl6MWc1IiwidHlwZSI6IiIsInRpdGxlIjoiQ09OVElOVUUiLCJidXR0b25Db2xvciI6ImJyYW5kIiwiY29tcGxldGVIaW50IjoiQ29tcGxldGUgdGhlIGNvbnRlbnQgYWJvdmUgYmVmb3JlIG1vdmluZyBvbi4ifV0sImZhbWlseSI6ImRpdmlkZXIiLCJ2YXJpYW50Ijoic3BhY2luZyBkaXZpZGVyIiwic2V0dGluZ3MiOnsicGFkZGluZ1RvcCI6MywicGFkZGluZ0JvdHRvbSI6MywiYmFja2dyb3VuZENvbG9yIjoiIiwiZW50cmFuY2VBbmltYXRpb24iOnRydWV9fV0sIm1lZGlhIjp7fSwicGlsZXMiOltdLCJzZXR0aW5ncyI6e30sImR1cGxpY2F0ZWRGcm9tSWQiOiI1MUwtWUY0SkZCU0VLOFMzOEcyZ2JLemxkSjQxT3JjQiIsImRlbGV0ZWQiOmZhbHNlLCJjcmVhdGVkQXQiOiIyMDIzLTA3LTA0VDE4OjQ2OjE5LjM3MloiLCJ1cGRhdGVkQXQiOiIyMDIzLTA3LTA0VDE4OjQ2OjE5LjM4NVoiLCJsYXN0VXBkYXRlZEJ5IjpudWxsLCJyZWFkeSI6dHJ1ZSwicG9zaXRpb24iOm51bGwsInRyYW5zZmVycmVkQXQiOm51bGwsImlzUGFydG5lckNvbnRlbnRBdXRob3IiOm51bGwsImhlYWRlckltYWdlIjp7fSwic291cmNlTGVzc29uTG9jYWxlSWQiOm51bGwsImV4cGVyaW1lbnRzIjpudWxsfSx7ImlkIjoiR0NVWVU1dUhOQ0JGNjBRQXc4MUltRVR3R2ZhSzItWUsiLCJvcmlnaW5hbElkIjpudWxsLCJhdXRob3IiOiJhaWR8MWRiOTJhZTUtN2U5MS00YjdjLThhYTgtZjY4YjJjYzNiZjRiIiwic2VsZWN0ZWRBdXRob3JJZCI6ImFpZHwxZGI5MmFlNS03ZTkxLTRiN2MtOGFhOC1mNjhiMmNjM2JmNGIiLCJjb3Vyc2VJZCI6IkF6Qkl1NU8yeEJoeDdJNUUtVjdXZ1QxNnAtaDFLZTlwIiwidGl0bGUiOiJPYmplY3RpdmVzIiwiZGVzY3JpcHRpb24iOiIiLCJ0eXBlIjoiYmxvY2tzIiwiaWNvbiI6IkFydGljbGUiLCJpdGVtcyI6W3siaWQiOiJja3UyOTA1NWkwMDJ6M2c2YWpxb2x4M2psIiwidHlwZSI6Imxpc3QiLCJpdGVtcyI6W3siaWQiOiJja3UyOHpibXUwMDJiM2c2YWRjb3U3M256IiwicGFyYWdyYXBoIjoiPHA+RGV2ZWxvcCBhIGRpZmZlcmVudGlhbCBmb3IgY2hyb25pYyBjb3VnaCZuYnNwOzwvcD4ifSx7ImlkIjoiY2t1Mjh6Ym11MDAyYzNnNmF1bHVlejhnNSIsInBhcmFncmFwaCI6IjxwPktub3cgdGhlIGtleSBxdWVzdGlvbnMgYW5kIHBlcnRpbmVudCBmaW5kaW5ncyBvbiBIUEk8L3A+In0seyJpZCI6ImNrdTI4emJtdTAwMmQzZzZhYzlseW85dW4iLCJwYXJhZ3JhcGgiOiI8cD5VbmRlcnN0YW5kIHRoZSB3b3JrdXAgZm9yIGNocm9uaWMgY291Z2gmbmJzcDs8L3A+In1dLCJmYW1pbHkiOiJsaXN0IiwidmFyaWFudCI6Im51bWJlcmVkIiwic2V0dGluZ3MiOnsicGFkZGluZ1RvcCI6MywicGFkZGluZ0JvdHRvbSI6MywiYmFja2dyb3VuZENvbG9yIjoiIiwiZW50cmFuY2VBbmltYXRpb24iOnRydWV9fV0sIm1lZGlhIjp7fSwicGlsZXMiOltdLCJzZXR0aW5ncyI6e30sImR1cGxpY2F0ZWRGcm9tSWQiOiIiLCJkZWxldGVkIjpmYWxzZSwiY3JlYXRlZEF0IjoiMjAyMS0wOS0yN1QwNjowNzowNC40MTNaIiwidXBkYXRlZEF0IjoiMjAyMS0xMS0yNFQwMjozNDo1NC40NDhaIiwibGFzdFVwZGF0ZWRCeSI6ImFpZHwxZGI5MmFlNS03ZTkxLTRiN2MtOGFhOC1mNjhiMmNjM2JmNGIiLCJyZWFkeSI6dHJ1ZSwicG9zaXRpb24iOm51bGwsInRyYW5zZmVycmVkQXQiOm51bGwsImlzUGFydG5lckNvbnRlbnRBdXRob3IiOm51bGwsImhlYWRlckltYWdlIjp7fSwic291cmNlTGVzc29uTG9jYWxlSWQiOm51bGwsImV4cGVyaW1lbnRzIjpudWxsfSx7ImlkIjoiTWxlU1MwRE1FU21BcW9fcU14a2tPTTFqeHlidjNYNzIiLCJvcmlnaW5hbElkIjpudWxsLCJhdXRob3IiOiJhaWR8MWRiOTJhZTUtN2U5MS00YjdjLThhYTgtZjY4YjJjYzNiZjRiIiwic2VsZWN0ZWRBdXRob3JJZCI6ImFpZHwxZGI5MmFlNS03ZTkxLTRiN2MtOGFhOC1mNjhiMmNjM2JmNGIiLCJjb3Vyc2VJZCI6IkF6Qkl1NU8yeEJoeDdJNUUtVjdXZ1QxNnAtaDFLZTlwIiwidGl0bGUiOiJMZXRzIGdldCBzdGFydGVkISAiLCJkZXNjcmlwdGlvbiI6IiIsInR5cGUiOiJibG9ja3MiLCJpY29uIjoiQXJ0aWNsZSIsIml0ZW1zIjpbeyJpZCI6ImNrdTM5cjB6ZTAwMngzZzZoM2F3ZDN0Z3ciLCJ0eXBlIjoidGV4dCIsIml0ZW1zIjpbeyJpZCI6ImNrdTM5b3l4ODAwMjIzZzZoM3puNHl5ZjkiLCJoZWFkaW5nIjoiPHA+TWF0dGVvIGlzIGEgNSB5ZWFyIG9sZCB3aG8gcHJlc2VudHMgdG8gdGhlIG9mZmljZSB3aXRoIGEgNiB3ZWVrIGhpc3Rvcnkgb2YgYSAmbmJzcDt3ZXQgcGVyc2lzdGVudCBjb3VnaC4gTW9tIHN0YXRlcyB0aGF0IGhlIGFuZCBoaXMgc2libGluZ3MgZ290IGEgdmlyYWwgaWxsbmVzcyBhYm91dCAyIG1vbnRocyBhZ28uIEV2ZXJ5b25lIGVsc2UgcmVjb3ZlcmVkIGJ1dCBNYXR0ZW8gY29udGludWVzIHRvIGhhdmUgdGhpcyB3ZXQgY291Z2ggdGhhdCB3aWxsIG5vdCBnbyBhd2F5LiZuYnNwOzwvcD48cD5Nb20gd2FudHMgdG8ga25vdyB3aHkgaGUgaXMgY291Z2hpbmcgc28gbXVjaCBiZWNhdXNlIGhlIGRvZXNuJiMzOTt0IHNlZW0gdG8gYmUgc2ljayBhbnltb3JlIGFuZCBzaGUgd2FudHMgdG8ga25vdyBpZiB0aGlzIGlzIHNvbWV0aGluZyB5b3UgY29tbW9ubHkgc2VlLiZuYnNwOzwvcD4iLCJwYXJhZ3JhcGgiOiI8cD5XaGVuIHdlIHNob3cgdXAgdG8gdGhlIHByZXNlbnQgbW9tZW50IHdpdGggYWxsIG9mIG91ciBzZW5zZXMsIHdlIGludml0ZSB0aGUgd29ybGRcbiAgICB0byBmaWxsIHVzIHdpdGggam95LiBUaGUgcGFpbnMgb2YgdGhlIHBhc3QgYXJlIGJlaGluZCB1cy4gVGhlIGZ1dHVyZSBoYXMgeWV0IHRvIHVuZm9sZC4gQnV0XG4gICAgdGhlIG5vdyBpcyBmdWxsIG9mIGJlYXV0eSBzaW1wbHkgd2FpdGluZyBmb3Igb3VyIGF0dGVudGlvbi48L3A+In1dLCJmYW1pbHkiOiJ0ZXh0IiwidmFyaWFudCI6InN1YmhlYWRpbmciLCJzZXR0aW5ncyI6eyJwYWRkaW5nVG9wIjozLCJwYWRkaW5nQm90dG9tIjozLCJiYWNrZ3JvdW5kQ29sb3IiOiIiLCJlbnRyYW5jZUFuaW1hdGlvbiI6dHJ1ZX19LHsiaWQiOiJja3UzczNuMjkwMDRiM2c2aGx4ZDE4N211IiwidHlwZSI6ImltYWdlIiwiaXRlbXMiOlt7ImlkIjoiY2t1M3B4bDEzMDAyZTNnNmg3aDRvaGNrYiIsIm1lZGlhIjp7ImltYWdlIjp7ImtleSI6InJpc2UvY291cnNlcy9BekJJdTVPMnhCaHg3STVFLVY3V2dUMTZwLWgxS2U5cC9oU0lrYW9Yd3phQkJNdzNHLXNodXR0ZXJzdG9ja18xNjM2ODYzNzkzLmpwZyIsInR5cGUiOiJpbWFnZSIsImNydXNoZWRLZXkiOiJzaHV0dGVyc3RvY2tfMTYzNjg2Mzc5My5qcGciLCJvcmlnaW5hbFVybCI6InNodXR0ZXJzdG9ja18xNjM2ODYzNzkzLmpwZyIsInVzZUNydXNoZWRLZXkiOnRydWV9fSwiY2FwdGlvbiI6IjxwPkltYWdlIGJ5OiBKZWFuZXR0ZSBWaXJnaW5pYSBHb2gsIHBob3RvIGZyb20gc2h1dHRlcnN0b2NrJm5ic3A7PC9wPiIsInBhcmFncmFwaCI6IiJ9XSwiZmFtaWx5IjoiaW1hZ2UiLCJ2YXJpYW50IjoiaGVybyIsInNldHRpbmdzIjp7Im9wYWNpdHkiOjAuNSwicGFkZGluZ1RvcCI6Mywiem9vbU9uQ2xpY2siOnRydWUsIm9wYWNpdHlDb2xvciI6IiMwMDAwMDAiLCJwYWRkaW5nQm90dG9tIjozLCJiYWNrZ3JvdW5kQ29sb3IiOiIiLCJlbnRyYW5jZUFuaW1hdGlvbiI6dHJ1ZX19LHsiaWQiOiJja3diZWI3bzIwMDM5M2c2Y24wOW1pMjN0IiwidHlwZSI6InRleHQiLCJpdGVtcyI6W3siaWQiOiJja3diZTNvaWIwMDI5M2c2Y2VyMHF6dGsyIiwiaGVhZGluZyI6IjxwIHN0eWxlPVwidGV4dC1hbGlnbjogY2VudGVyO1wiPjxzdHJvbmc+V2hhdCBkbyB5b3UgdGVsbCBoZXI/PC9zdHJvbmc+PC9wPiJ9XSwiZmFtaWx5IjoidGV4dCIsInZhcmlhbnQiOiJzdWJoZWFkaW5nIiwic2V0dGluZ3MiOnsicGFkZGluZ1RvcCI6MywicGFkZGluZ0JvdHRvbSI6MCwiYmFja2dyb3VuZENvbG9yIjoiIiwiZW50cmFuY2VBbmltYXRpb24iOnRydWV9fV0sIm1lZGlhIjp7fSwicGlsZXMiOltdLCJzZXR0aW5ncyI6e30sImR1cGxpY2F0ZWRGcm9tSWQiOiJ3X1MxWXlfeHlsRTZGZUE3RjlDRTdZQmtwMFBDWDR5QyIsImRlbGV0ZWQiOmZhbHNlLCJjcmVhdGVkQXQiOiIyMDIxLTExLTIzVDAwOjU5OjAyLjAwN1oiLCJ1cGRhdGVkQXQiOiIyMDI0LTA2LTE1VDAwOjU1OjI1LjM2NVoiLCJsYXN0VXBkYXRlZEJ5IjoiYWlkfDFkYjkyYWU1LTdlOTEtNGI3Yy04YWE4LWY2OGIyY2MzYmY0YiIsInJlYWR5Ijp0cnVlLCJwb3NpdGlvbiI6bnVsbCwidHJhbnNmZXJyZWRBdCI6bnVsbCwiaXNQYXJ0bmVyQ29udGVudEF1dGhvciI6bnVsbCwiaGVhZGVySW1hZ2UiOnt9LCJzb3VyY2VMZXNzb25Mb2NhbGVJZCI6bnVsbCwiZXhwZXJpbWVudHMiOm51bGx9LHsiaWQiOiJkclY2eWV0NHNFRllDNEtHTVA2b3ladUlpU0poaUxsayIsIm9yaWdpbmFsSWQiOm51bGwsImF1dGhvciI6ImFpZHwxZGI5MmFlNS03ZTkxLTRiN2MtOGFhOC1mNjhiMmNjM2JmNGIiLCJzZWxlY3RlZEF1dGhvcklkIjoiYWlkfDFkYjkyYWU1LTdlOTEtNGI3Yy04YWE4LWY2OGIyY2MzYmY0YiIsImNvdXJzZUlkIjoiQXpCSXU1TzJ4Qmh4N0k1RS1WN1dnVDE2cC1oMUtlOXAiLCJ0aXRsZSI6IlRoZSBhcHByb2FjaCIsImRlc2NyaXB0aW9uIjoiIiwidHlwZSI6ImJsb2NrcyIsImljb24iOiJBcnRpY2xlIiwiaXRlbXMiOlt7ImlkIjoiY2t1M2I3dmR5MDAyeDNnNmF6OGYzY3BkbCIsInR5cGUiOiJpbnRlcmFjdGl2ZSIsIml0ZW1zIjpbeyJpZCI6ImNrdTNiMnR3eDAwMGMzZzZhcmhrc2NreW8iLCJtZWRpYSI6eyJ0bXAiOnsiaW1hZ2UiOnsia2V5IjoicmlzZS9jb3Vyc2VzL0F6Qkl1NU8yeEJoeDdJNUUtVjdXZ1QxNnAtaDFLZTlwL250ZDNDckIwZE55TDhycWktU2NyZWVuJTI1MjBTaG90JTI1MjAyMDIxLTA5LTI3JTI1MjBhdCUyNTIwMTEuMDMuMzAlMjUyMFBNLnBuZyIsInR5cGUiOiJpbWFnZSIsImNydXNoZWRLZXkiOiJyaXNlL2NvdXJzZXMvQXpCSXU1TzJ4Qmh4N0k1RS1WN1dnVDE2cC1oMUtlOXAvdm9qdHZoc3hGRExCc25VVC5qcGciLCJvcmlnaW5hbFVybCI6IlNjcmVlbiBTaG90IDIwMjEtMDktMjcgYXQgMTEuMDMuMzAgUE0ucG5nIiwidXNlQ3J1c2hlZEtleSI6dHJ1ZX19fSwidGl0bGUiOiJXaGF0IGlzIGNocm9uaWMgY291Z2g/ICIsImRlc2NyaXB0aW9uIjoiPHA+Q2hyb25pYyBjb3VnaCBpcyBkZWZpbmVkIGFzIGRhaWx5IGNvdWdoIGxhc3RpbmcgNCAmbmJzcDtvciBtb3JlIHdlZWtzIGluIGNoaWxkcmVuLiBUaGUgQnJpdGlzaCBUaG9yYWNpYyBTb2NpZXR5IHV0aWxpemVkIGEgdGhyZXNob2xkIG9mIDggd2Vla3MgZHVyYXRpb24uJm5ic3A7PC9wPjxwPjxicj48L3A+PHA+VGhlIHJhdGlvbmFsZSBvZiB1c2luZyBmb3VyIHdlZWtzIGlzIHRoYXQgbW9zdCBhY3V0ZSByZXNwaXJhdG9yeSBpbmZlY3Rpb25zIGluIGNoaWxkcmVuIHJlc29sdmUgd2l0aGluIHRoaXMgaW50ZXJ2YWwgYW5kIHRoYXQgdGhlIHByZXNlbmNlIG9mIGNocm9uaWMgY291Z2ggaW1wYWlycyBxdWFsaXR5IG9mIGxpZmUgYW5kIG1heSByZXByZXNlbnQgc2luaXN0ZXIgdW5kZXJseWluZyBldGlvbG9naWVzLiBUaGUgZm91ci13ZWVrIHRocmVzaG9sZCB3YXMgc2VsZWN0ZWQgdG8gcGVybWl0IHJlbGF0aXZlbHkgZWFybHkgZGlhZ25vc2lzIG9mIHNlcmlvdXMgdW5kZXJseWluZyBpbGxuZXNzZXMgc3VjaCBhcyBtaXNzZWQgZm9yZWlnbiBib2R5IGFuZCBicm9uY2hpZWN0YXNpcyB0byBwcmV2ZW50IGZ1dHVyZSByZXNwaXJhdG9yeSBtb3JiaWRpdHkuPC9wPiJ9LHsiaWQiOiJja3UzYjJ0d3gwMDBkM2c2YWEyaGYyaGF3IiwidGl0bGUiOiJXaHkgZG8gd2UgY2FyZT8gIiwiZGVzY3JpcHRpb24iOiI8cD5DaHJvbmljIGNvdWdoIGlzIHRoZSA8dT5tb3N0Jm5ic3A7PC91PmNvbW1vbiBjb21wbGFpbnQgcHJlc2VudGVkIGF0IHBoeXNpY2lhbiB2aXNpdHMuIFRoZSBwcmV2YWxlbmNlIGluIGNoaWxkcmVuIGlzIGVzdGltYXRlZCB0byBiZSBhYm91dCA1LTEwJS4gSXQgYWNjb3VudHMgZm9yIDI5LjUgbWlsbGlvbiBhbm51YWwgb3V0cGF0aWVudCB2aXNpdHMuPC9wPjxwPjxicj48L3A+PHA+VGhlIGJ1cmRlbiBvZiBjaHJvbmljIGNvdWdoIGlzIHN1YnN0YW50aWFsIGZvciBjaGlsZHJlbiBhbmQgdGhlaXIgcGFyZW50cy4gVGhlaXIgcXVhbGl0eSBvZiBsaWZlIGlzIGltcGFpcmVkLCBhbmQgaW4gYWZmbHVlbnQgY291bnRyaWVzLCBwYXJlbnRzIG9mdGVuIHNlZWsgcmVjdXJyZW50IGNvbnN1bHRhdGlvbnMgdW50aWwgdGhlaXIgY2hpbGQmIzM5O3MgY291Z2ggcmVzb2x2ZXMuJm5ic3A7PC9wPjx1bD48bGk+QW4gQXVzdHJhbGlhbiBtdWx0aWNlbnRlciBzdHVkeSBmb3VuZCB0aGF0IDc1IHBlcmNlbnQgb2YgcGFyZW50cyBzb3VnaHQgJmdlOzUgZG9jdG9yIHZpc2l0cyAoMTQgcGVyY2VudCBzb3VnaHQgJmdlOzE1IGNvbnN1bHRhdGlvbnMpIGZvciB0aGVpciBjaGlsZCYjMzk7cyBjb3VnaDxzdXA+MTwvc3VwPjwvbGk+PGxpPlRoZSBzdHVkeSBhbHNvIHJlcG9ydGVkIHRoYXQgdGhlIGNoaWxkcmVuJiMzOTtzIG1lYW4gZ2VuZXJpYyBwZWRpYXRyaWMgaGVhbHRoLXJlbGF0ZWQgcXVhbGl0eS1vZi1saWZlIHNjb3JlICh1c2luZyB0aGUgUGVkc1FMIHRvb2wpIHdhcyBpbiB0aGUgcmVhbG0gb2YgY2hpbGRyZW4gd2l0aCBvdGhlciBjaHJvbmljIGlsbG5lc3MgKGVnLCBjYXJkaWFjLCBkaWFiZXRlcykgd2l0aCB0aGVpciBxdWFsaXR5IG9mIGxpZmUgc2lnbmlmaWNhbnRseSBpbXByb3ZlZCB3aGVuIHRoZSBjb3VnaCByZXNvbHZlZC4mbmJzcDs8L2xpPjwvdWw+PHA+QXBwcm94aW1hdGVseSAyIGJpbGxpb24gZG9sbGFycyBpcyBzcGVudCBhbm51YWxseSBvbiBPVEMgY291Z2ggcHJvZHVjdHMhPC9wPjxwPjxicj48L3A+PHA+PHN1cD4xPC9zdXA+Q2hhbmcgQUIsIFJvYmVydHNvbiBDRiwgVmFuIEFzcGVyZW4gUFAsIGV0IGFsLiBBIG11bHRpY2VudGVyIHN0dWR5IG9uIGNocm9uaWMgY291Z2ggaW4gY2hpbGRyZW4gOiBidXJkZW4gYW5kIGV0aW9sb2dpZXMgYmFzZWQgb24gYSBzdGFuZGFyZGl6ZWQgbWFuYWdlbWVudCBwYXRod2F5LiBDaGVzdC4gMjAxMjsxNDIoNCk6OTQzLTk1MC4gZG9pOjEwLjEzNzgvY2hlc3QuMTEtMjcyNTwvcD4ifSx7ImlkIjoiY2t1M2IydHd4MDAwZTNnNmFmcHphNTNiZiIsIm1lZGlhIjp7InRtcCI6eyJpbWFnZSI6eyJrZXkiOiJyaXNlL2NvdXJzZXMvQXpCSXU1TzJ4Qmh4N0k1RS1WN1dnVDE2cC1oMUtlOXAvV0VoZEFDVFZWX0VFa1UxLS1TY3JlZW4lMjUyMFNob3QlMjUyMDIwMjEtMDktMjclMjUyMGF0JTI1MjA0LjU5LjIwJTI1MjBQTS5wbmciLCJ0eXBlIjoiaW1hZ2UiLCJjcnVzaGVkS2V5IjoicmlzZS9jb3Vyc2VzL0F6Qkl1NU8yeEJoeDdJNUUtVjdXZ1QxNnAtaDFLZTlwL09Udm5QMTdhSVlYMkpJRDEuanBnIiwib3JpZ2luYWxVcmwiOiJTY3JlZW4gU2hvdCAyMDIxLTA5LTI3IGF0IDQuNTkuMjAgUE0ucG5nIiwidXNlQ3J1c2hlZEtleSI6dHJ1ZX19fSwidGl0bGUiOiJXaHkgZG8gd2UgY291Z2g/ICIsImRlc2NyaXB0aW9uIjoiPHA+VGhlIHRocmVlIG1haW4gcmVhc29ucyB3aHkgd2UgY291Z2ggYXJlOiZuYnNwOzwvcD48dWw+PGxpPlRvIHByb3RlY3QgdGhlIGFpcndheTwvbGk+PGxpPkNsZWFyIHRoZSBtdWN1cyZuYnNwOzwvbGk+PGxpPkNhbiBiZSB0aGUgZmlyc3Qgc2lnbiBvZiBkaXNlYXNlJm5ic3A7PC9saT48L3VsPjxwPkNvdWdoaW5nIGlzIGEgdGhyZWUtcGhhc2UgZXhwdWxzaXZlIG1vdG9yIGFjdCBjaGFyYWN0ZXJpemVkIGJ5IGFuIGluc3BpcmF0b3J5IGVmZm9ydCAoaW5zcGlyYXRvcnkgcGhhc2UpLCBmb2xsb3dlZCBieSBhIGZvcmNlZCBleHBpcmF0b3J5IGVmZm9ydCBhZ2FpbnN0IGEgY2xvc2VkIGdsb3R0aXMgKGNvbXByZXNzaXZlIHBoYXNlKSBhbmQgdGhlbiBieSB0aGUgb3BlbmluZyBvZiB0aGUgZ2xvdHRpcyBhbmQgcmFwaWQgZXhwaXJhdG9yeSBhaXJmbG93IHVzdWFsbHkgcHJlY2VkZWQgYnkgYSB0cmlnZ2VyLiZuYnNwOzwvcD4ifSx7ImlkIjoiY2t1M3BsbjA3MDAzZDNnNmFkb2lvMGFodSIsIm1lZGlhIjp7fSwidGl0bGUiOiJXaGF0IGlzIHRoZSBkaWFnbm9zdGljIGFwcHJvYWNoIHRvIGNocm9uaWMgY291Z2g/IiwiZGVzY3JpcHRpb24iOiI8cD5FdmFsdWF0aW9uIGFuZCBtYW5hZ2VtZW50IG9mIGNocm9uaWMgY291Z2ggJm5ic3A7aXMgaW5mb3JtZWQgYnkgdGhlIGZvbGxvd2luZyBxdWVzdGlvbnM6Jm5ic3A7PC9wPjx1bD48bGk+SXMgdGhlcmUgYW4gdW5kZXJseWluZyBsdW5nIGRpc2Vhc2UgdGhhdCByZXF1aXJlcyBmdXJ0aGVyIGludmVzdGlnYXRpb24/Jm5ic3A7PC9saT48bGk+QXJlIHRoZXJhcGllcy9tZWRpY2F0aW9ucyBpbmRpY2F0ZWQ/PC9saT48bGk+TW9kaWZpYWJsZSBmYWN0b3JzIHRoYXQgZXhhY2VyYmF0ZSB0aGUgY291Z2g/PC9saT48bGk+V2hhdCBpcyB0aGUgaW1wYWN0IG9mIHRoZSBjb3VnaCBvbiB0aGUgY2hpbGQgYW5kIGZhbWlseSBhbmQgd2hhdCBhcmUgdGhlaXIgZXhwZWN0YXRpb25zIGZvciB0cmVhdG1lbnQgYW5kIG91dGNvbWU/PC9saT48L3VsPiIsImlzTmV3bHlJbnNlcnRlZCI6dHJ1ZX1dLCJmYW1pbHkiOiJpbnRlcmFjdGl2ZSIsInZhcmlhbnQiOiJhY2NvcmRpb24iLCJzZXR0aW5ncyI6eyJwYWRkaW5nVG9wIjozLCJ6b29tT25DbGljayI6dHJ1ZSwicGFkZGluZ0JvdHRvbSI6MywiYmFja2dyb3VuZENvbG9yIjoiIiwiZW50cmFuY2VBbmltYXRpb24iOnRydWV9fSx7ImlkIjoiY2t1M3ByY2h0MDAzeTNnNmE1emFjbDN6byIsInR5cGUiOiJkaXZpZGVyIiwiaXRlbXMiOlt7ImlkIjoiY2t1M2w1YW9rMDAxMDNnNmF6ZHZlemk3ciIsInR5cGUiOiJjb21wbGV0ZUJsb2NrIiwidGl0bGUiOiJDT05USU5VRSIsImJ1dHRvbkNvbG9yIjoiYnJhbmQiLCJjb21wbGV0ZUhpbnQiOiJDb21wbGV0ZSB0aGUgY29udGVudCBhYm92ZSBiZWZvcmUgbW92aW5nIG9uLiJ9XSwiZmFtaWx5IjoiY29udGludWUiLCJ2YXJpYW50IjoiY29udGludWUiLCJzZXR0aW5ncyI6eyJwYWRkaW5nVG9wIjozLCJwYWRkaW5nQm90dG9tIjozLCJiYWNrZ3JvdW5kQ29sb3IiOiIiLCJlbnRyYW5jZUFuaW1hdGlvbiI6dHJ1ZX19LHsiaWQiOiJja3UzcTQ2bzIwMDMyM2c2aGhrb2U1dnpuIiwidHlwZSI6InRleHQiLCJpdGVtcyI6W3siaWQiOiJja3UzcHhsMTMwMDI1M2c2aHFpanNsd2I0IiwiaGVhZGluZyI6IjxwPjxzdHJvbmc+VGhlIGhpc3RvcnkgYW5kIHBoeXNpY2FsIGZvY3VzZXMgb24gaWRlbnRpZnlpbmcgc3ltcHRvbXMgb3IgcmlzayBmYWN0b3JzIHRoYXQgcHJlZGljdCBhIHNwZWNpZmljIGNhdXNlIG9mIGNvdWdoOjwvc3Ryb25nPjwvcD4ifV0sImZhbWlseSI6InRleHQiLCJ2YXJpYW50Ijoic3ViaGVhZGluZyIsInNldHRpbmdzIjp7InBhZGRpbmdUb3AiOjMsInBhZGRpbmdCb3R0b20iOjAsImJhY2tncm91bmRDb2xvciI6IiIsImVudHJhbmNlQW5pbWF0aW9uIjp0cnVlfX0seyJpZCI6ImNrdTNwcmlwYTAwM3ozZzZhZnlyOHhvZHUiLCJ0eXBlIjoiZGl2aWRlciIsIml0ZW1zIjpbXSwiZmFtaWx5IjoiZGl2aWRlciIsInZhcmlhbnQiOiJudW1iZXJlZCBkaXZpZGVyIiwic2V0dGluZ3MiOnsicGFkZGluZ1RvcCI6MywicGFkZGluZ0JvdHRvbSI6MywiYmFja2dyb3VuZENvbG9yIjoiIiwiZW50cmFuY2VBbmltYXRpb24iOnRydWV9fSx7ImlkIjoiY2t1M3FscWtiMDAzNTNnNmhobTVwMnI4ZSIsInR5cGUiOiJpbWFnZSIsIml0ZW1zIjpbeyJpZCI6ImNrdTNweGwxMzAwMmczZzZoOGw0MHczMWQiLCJtZWRpYSI6eyJpbWFnZSI6eyJrZXkiOiJyaXNlL2NvdXJzZXMvQXpCSXU1TzJ4Qmh4N0k1RS1WN1dnVDE2cC1oMUtlOXAvVnh5cW9ncVRXZ3VheWVneS1ub3VuLW5vdGVwYWQtMjE4Mzc2OS5zdmciLCJ0eXBlIjoiaW1hZ2UiLCJjcnVzaGVkS2V5Ijoibm91bi1ub3RlcGFkLTIxODM3Njkuc3ZnIiwib3JpZ2luYWxVcmwiOiJub3VuLW5vdGVwYWQtMjE4Mzc2OS5zdmciLCJ1c2VDcnVzaGVkS2V5Ijp0cnVlfX0sImNhcHRpb24iOiI8cD4mcXVvdDtOb3RlYm9vayZxdW90OyBieSBQcm9TeW1wYm9scyBmcm9tIHRoZW5vdW5wcm9qZWN0LmNvbSwmbmJzcDs8L3A+IiwicGFyYWdyYXBoIjoiPHA+PHN0cm9uZz5JPC9zdHJvbmc+PHN0cm9uZz5tcG9ydGFudCBpbmZvcm1hdGlvbiB0byBlbGljaXQgaW4gdGhlIGhpc3RvcnkgaXM6PC9zdHJvbmc+PC9wPjx1bD48bGk+bmF0dXJlIG9mIHRoZSBjb3VnaDx1bD48bGk+Jm5ic3A7aXMgdGhlIGNvdWdoIHdldCBvciBkcnk/PC9saT48L3VsPjwvbGk+PGxpPmR1cmF0aW9uPC9saT48bGk+dGltaW5nPHVsPjxsaT4mbmJzcDtkaWQgaXQgc3RhcnQgYXQgYmlydGg/PC9saT48L3VsPjwvbGk+PGxpPmRpdXJuYWwgdmFyaWF0aW9uJm5ic3A7PC9saT48bGk+YWdncmF2YXRpbmcvYWxsZXZpYXRpbmcgZmFjdG9ycyZuYnNwOzwvbGk+PGxpPmFzc29jaWF0ZWQgc3ltcHRvbXM8L2xpPjxsaT5jb250ZXh0PHVsPjxsaT5kaWQgaXQgaGFwcGVuIGFmdGVyIGEgY2hva2luZyBlcGlzb2RlPyZuYnNwOzwvbGk+PGxpPmFmdGVyIGlsbG5lc3M/Jm5ic3A7PC9saT48bGk+dHJhdmVsPzwvbGk+PC91bD48L2xpPjwvdWw+In1dLCJmYW1pbHkiOiJpbWFnZSIsInZhcmlhbnQiOiJ0ZXh0IGFzaWRlIiwic2V0dGluZ3MiOnsib3BhY2l0eSI6MC41LCJwYWRkaW5nVG9wIjozLCJ6b29tT25DbGljayI6dHJ1ZSwib3BhY2l0eUNvbG9yIjoiIzAwMDAwMCIsInBhZGRpbmdCb3R0b20iOjMsImJhY2tncm91bmRDb2xvciI6IiIsImVudHJhbmNlQW5pbWF0aW9uIjp0cnVlfX0seyJpZCI6ImNrdTZodjBjdzAwNGgzZTZiOHhndmFoNXEiLCJ0eXBlIjoiZGl2aWRlciIsIml0ZW1zIjpbXSwiZmFtaWx5IjoiZGl2aWRlciIsInZhcmlhbnQiOiJkaXZpZGVyIiwic2V0dGluZ3MiOnsicGFkZGluZ1RvcCI6MywicGFkZGluZ0JvdHRvbSI6MywiYmFja2dyb3VuZENvbG9yIjoiIiwiZW50cmFuY2VBbmltYXRpb24iOnRydWV9fSx7ImlkIjoiY2t1M3FrcGFhMDAzNDNnNmhydTBnbGp6MiIsInR5cGUiOiJ0ZXh0IiwiaXRlbXMiOlt7ImlkIjoiY2t1M3B4bDEzMDAxejNnNmhlcWplMzJlYiIsInBhcmFncmFwaCI6IjxwPjxzdHJvbmc+UGFzdCBtZWRpY2FsIGhpc3RvcnkgaXMgYWxzbyBpbXBvcnRhbnQhPC9zdHJvbmc+PC9wPjx1bD48bGk+TmVvbmF0YWwgaGlzdG9yeTx1bD48bGk+TG93IGJpcnRoIHdlaWdodCBhbmQvb3IgcHJlbWF0dXJlIG5lb25hdGVzIGFyZSBhdCByaXNrIGZvciBhc3RobWEtbGlrZSBkaXNvcmRlcnMsIGJyb25jaGllY3Rhc2lzLCBhbmQgcmVjdXJyZW50IGluZmVjdGlvbnM8L2xpPjxsaT5wcmVtYXR1cml0eSBhbmQgbmVvbmF0YWwgcmVzcGlyYXRvcnkgZGlzdHJlc3Mgc3luZHJvbWUgYXJlIHByZWN1cnNvcnMgZm9yIGJyb25jaG9wdWxtb25hcnkgZHlzcGxhc2lhLCB3aGljaCBtYXkgY2F1c2UgcGVyc2lzdGVudCByZXNwaXJhdG9yeSBzeW1wdG9tcyBpbiBjaGlsZHJlbiBhbmQgYWRvbGVzY2VudHM8L2xpPjwvdWw+PC9saT48bGk+UHJldmlvdXMgaG9zcGl0YWxpemF0aW9uczwvbGk+PGxpPk90aGVyIG1lZGljYWwgcHJvYmxlbXM/PC9saT48bGk+RW52aXJvbm1lbnRhbCBleHBvc3VyZXM/Jm5ic3A7PHVsPjxsaT5GaXJlcz8gTW9sZD8gJm5ic3A7PC9saT48bGk+SEVBRFNTIGV4YW06IHNtb2tpbmcvdmFwaW5nPC9saT48bGk+UGV0cz88L2xpPjwvdWw+PC9saT48L3VsPiJ9XSwiZmFtaWx5IjoidGV4dCIsInZhcmlhbnQiOiJwYXJhZ3JhcGgiLCJzZXR0aW5ncyI6eyJwYWRkaW5nVG9wIjozLCJwYWRkaW5nQm90dG9tIjozLCJiYWNrZ3JvdW5kQ29sb3IiOiIiLCJlbnRyYW5jZUFuaW1hdGlvbiI6dHJ1ZX19LHsiaWQiOiJja3UzcW9haDYwMDNiM2c2aG9pYzV6dnBhIiwidHlwZSI6ImRpdmlkZXIiLCJpdGVtcyI6W10sImZhbWlseSI6ImRpdmlkZXIiLCJ2YXJpYW50IjoibnVtYmVyZWQgZGl2aWRlciIsInNldHRpbmdzIjp7InBhZGRpbmdUb3AiOjMsInBhZGRpbmdCb3R0b20iOjMsImJhY2tncm91bmRDb2xvciI6IiIsImVudHJhbmNlQW5pbWF0aW9uIjp0cnVlfX0seyJpZCI6ImNrdTNiZWpzaDAwM2MzZzZheDcwYmZwMXoiLCJ0eXBlIjoia25vd2xlZGdlQ2hlY2siLCJpdGVtcyI6W3siaWQiOiJja3UzOW95eDgwMDFiM2c2aHAzYjdtb3loIiwidHlwZSI6Ik1BVENISU5HIiwidGl0bGUiOiI8cD5UaGUgcGh5c2ljYWwgZXhhbWluYXRpb24gc2hvdWxkIGV2YWx1YXRlIGZvciB0aGUgZm9sbG93aW5nIHNpZ25zIG9mIGFuIHVuZGVybHlpbmcgY2hyb25pYyBkaXNlYXNlIHRoYXQgbWlnaHQgZXhwbGFpbiB0aGUgY2hyb25pYyBjb3VnaC4gTWF0Y2ggdGhlIGZpbmRpbmcgd2l0aCB0aGUgYXNzb2NpYXRpb24mbmJzcDs8L3A+IiwiYW5zd2VycyI6W3siaWQiOiJja3UzOW95eDgwMDFjM2c2aGo4NzY2eHJxIiwidGl0bGUiOiJEeXNtb3JwaGlzbSwgZGV2ZWxvcG1lbnRhbCBkZWxheSwgb3Igb3RoZXIgZXZpZGVuY2Ugb2YgYSBnZW5ldGljIHN5bmRyb21lIiwiY29ycmVjdCI6dHJ1ZSwibWF0Y2hUaXRsZSI6IlBvc3NpYmlsaXR5IG9mIGFuYXRvbWljIGFibm9ybWFsaXRpZXMgb3Igc3dhbGxvd2luZyBkeXNmdW5jdGlvbiB3aXRoIGFzcGlyYXRpb24uIn0seyJpZCI6ImNrdTM5b3l4ODAwMWQzZzZocXU2Z2xxcGkiLCJ0aXRsZSI6IlBvb3IgZ3Jvd3RoIG9yIHRoaW5uZXNzLCBuYXNhbCBwb2x5cHMgIiwiY29ycmVjdCI6dHJ1ZSwibWF0Y2hUaXRsZSI6IkN5c3RpYyBGaWJyb3NpcyAifSx7ImlkIjoiY2t1MzlveXg4MDAxZTNnNmhhOTFlY2s3bSIsInRpdGxlIjoiTHltcGhhZGVub3BhdGh5IiwiY29ycmVjdCI6dHJ1ZSwibWF0Y2hUaXRsZSI6IkltbXVub2RlZmljaWVuY3ksIG1hbGlnbmFuY3ksIG9yIGNocm9uaWMgaW5mZWN0aW9uLiJ9LHsiaWQiOiJja3UzYWd2M2EwMDNjM2c2aGt2b3pqNXdzIiwidGl0bGUiOiJFY3plbWEsIHN3b2xsZW4gbmFzYWwgdHVyYmluYXRlcywgbmFzYWwgb2JzdHJ1Y3Rpb24uIGFsbGVyZ2ljIHNoaW5lcnMiLCJjb3JyZWN0IjpmYWxzZSwibWF0Y2hUaXRsZSI6IkF0b3BpYyBEaXNlYXNlICJ9LHsiaWQiOiJja3UzYWhpNm8wMDNkM2c2aGxuM3I5NWg3IiwidGl0bGUiOiJUeW1wYW5pYyBtZW1icmFuZSBzY2FycmluZyBvciBvdG9ycmhlYSAiLCJjb3JyZWN0IjpmYWxzZSwibWF0Y2hUaXRsZSI6IlByaW1hcnkgY2lsaWFyeSBkeXNraW5lc2lhICJ9LHsiaWQiOiJja3U2Z21xZHEwMDMxM2U2Ym41a3BiMDViIiwidGl0bGUiOiJDbHViYmluZyIsImNvcnJlY3QiOmZhbHNlLCJtYXRjaFRpdGxlIjoiTHVuZyBkaXNlYXNlICJ9XSwiZmVlZGJhY2siOiIifV0sImZhbWlseSI6Imtub3dsZWRnZUNoZWNrIiwidmFyaWFudCI6Im1hdGNoaW5nIiwic2V0dGluZ3MiOnsicGFkZGluZ1RvcCI6MywicGFkZGluZ0JvdHRvbSI6MywiYmFja2dyb3VuZENvbG9yIjoiIiwiZW50cmFuY2VBbmltYXRpb24iOnRydWV9fV0sIm1lZGlhIjp7fSwicGlsZXMiOltdLCJzZXR0aW5ncyI6e30sImR1cGxpY2F0ZWRGcm9tSWQiOiJSNDd6QnliMWlZV0ZWdXQ4Y3VWLUcwZ0d5RTJ0T0FUQSIsImRlbGV0ZWQiOmZhbHNlLCJjcmVhdGVkQXQiOiIyMDIxLTExLTIzVDAxOjAxOjQxLjE1NloiLCJ1cGRhdGVkQXQiOiIyMDI0LTA2LTA5VDIyOjEwOjM0LjgyN1oiLCJsYXN0VXBkYXRlZEJ5IjoiYWlkfDFkYjkyYWU1LTdlOTEtNGI3Yy04YWE4LWY2OGIyY2MzYmY0YiIsInJlYWR5Ijp0cnVlLCJwb3NpdGlvbiI6bnVsbCwidHJhbnNmZXJyZWRBdCI6bnVsbCwiaXNQYXJ0bmVyQ29udGVudEF1dGhvciI6bnVsbCwiaGVhZGVySW1hZ2UiOnt9LCJzb3VyY2VMZXNzb25Mb2NhbGVJZCI6bnVsbCwiZXhwZXJpbWVudHMiOm51bGx9LHsiaWQiOiJlQmdTMWwwX0RRbkR0S2N0MnZMVlJvUEF6YmpSSFlFTSIsIm9yaWdpbmFsSWQiOm51bGwsImF1dGhvciI6ImFpZHwxZGI5MmFlNS03ZTkxLTRiN2MtOGFhOC1mNjhiMmNjM2JmNGIiLCJzZWxlY3RlZEF1dGhvcklkIjoiYWlkfDFkYjkyYWU1LTdlOTEtNGI3Yy04YWE4LWY2OGIyY2MzYmY0YiIsImNvdXJzZUlkIjoiQXpCSXU1TzJ4Qmh4N0k1RS1WN1dnVDE2cC1oMUtlOXAiLCJ0aXRsZSI6Ik5vdyBiYWNrIHRvIE1hdHRlbyAiLCJkZXNjcmlwdGlvbiI6IiIsInR5cGUiOiJibG9ja3MiLCJpY29uIjoiQXJ0aWNsZSIsIml0ZW1zIjpbeyJpZCI6ImNrdTNyNWo1dTAwM3MzZzZoOWh3ZmQzMmsiLCJ0eXBlIjoidGV4dCIsIml0ZW1zIjpbeyJpZCI6ImNrdTNweGwxMzAwMjUzZzZocWlqc2x3YjQiLCJoZWFkaW5nIjoiPHA+PHN0cm9uZz5Zb3UgZmluaXNoIGFuc3dlcmluZyBtb20mIzM5O3MgcXVlc3Rpb25zIGFuZCBzdGFydCBnYXRoZXJpbmcgeW91ciBoaXN0b3J5LiZuYnNwOzwvc3Ryb25nPjwvcD4ifV0sImZhbWlseSI6InRleHQiLCJ2YXJpYW50Ijoic3ViaGVhZGluZyIsInNldHRpbmdzIjp7InBhZGRpbmdUb3AiOjMsInBhZGRpbmdCb3R0b20iOjAsImJhY2tncm91bmRDb2xvciI6IiIsImVudHJhbmNlQW5pbWF0aW9uIjp0cnVlfX0seyJpZCI6ImNrdTM5d2ltczAwMzAzZzZoNzNhN3o1ajMiLCJ0eXBlIjoiaW50ZXJhY3RpdmUiLCJpdGVtcyI6W3siaWQiOiJja3UzOW95eDgwMDFtM2c2aGduYmgzYWtyIiwidGl0bGUiOiJTY2VuZSAxIiwic2xpZGVzIjpbeyJpZCI6ImNrdTM5b3l4ODAwMW4zZzZoaHdobGJvYzEiLCJnb1RvIjoic2xpZGUiLCJ0eXBlIjoidGV4dCIsInRpdGxlIjoiQ2FuIHlvdSB0ZWxsIG1lIG1vcmUgYWJvdXQgTWF0dGVvJ3MgY291Z2g/ICIsImVtb3Rpb24iOiJuZXV0cmFsIiwibmV4dFNsaWRlIjp7InNjZW5lIjoiY2t1MzlveXg4MDAxbTNnNmhnbmJoM2FrciIsInNsaWRlIjoiY2t1MzlveXg4MDAxbzNnNmhrb285ZzVhZiJ9LCJyZXNwb25zZXMiOltdLCJkZXNjcmlwdGlvbiI6IiIsImhhc0NoYXJhY3RlciI6dHJ1ZX0seyJpZCI6ImNrdTM5b3l4ODAwMW8zZzZoa29vOWc1YWYiLCJnb1RvIjoibmV4dCIsInR5cGUiOiJkaWFsb2d1ZSIsInRpdGxlIjpudWxsLCJlbW90aW9uIjoidGFsa2luZyIsIm5leHRTbGlkZSI6bnVsbCwicmVzcG9uc2VzIjpbeyJpZCI6ImNrdTM5b3l4ODAwMXAzZzZoeHdtem1iaGkiLCJnb1RvIjoic2xpZGUiLCJhY3Rpb24iOiJjb250aW51ZSIsImVtb3Rpb24iOiJ0aGlua2luZyIsImZlZWRiYWNrIjoiPHA+Tm8gaGUgb25seSBoYXMgYSBjb3VnaCEgTm90aGluZyBlbHNlLiZuYnNwOzwvcD4iLCJuZXh0U2xpZGUiOnsic2NlbmUiOiJja3UzOW95eDgwMDFtM2c2aGduYmgzYWtyIiwic2xpZGUiOiJja3UzOW95eDgwMDFyM2c2aDF1ZnZoanBnIn0sImRlc2NyaXB0aW9uIjoiPHA+QW55IG90aGVyIHN5bXB0b21zIGxpa2UgZmV2ZXIsIHJ1bm55IG5vc2UsIGNoZXN0IHBhaW4/Jm5ic3A7IERvIHlvdSBoZWFyIHRoZSBjb3VnaCBhdCBuaWdodD88L3A+In1dLCJkZXNjcmlwdGlvbiI6IjxwPlRoZSBjb3VnaCBzdGFydGVkIGFib3V0IDYgd2Vla3MgYWdvLiBJdCBzdGFydGVkIGFzIHdldCBjb3VnaCB3aGlsZSBoZSB3YXMgc2ljay4gSGUgaGFkIGEgY29sZCBmb3IgNSBkYXlzIGJ1dCB0aGUgY291Z2ggaGFzIGxpbmdlcmVkLiBIZSBoYXMgYmVlbiBjb3VnaGluZyBtdWx0aXBsZSB0aW1lcyBhIGRheSwgZXZlcnlkYXkuJm5ic3A7PC9wPiIsImhhc0NoYXJhY3RlciI6dHJ1ZX0seyJpZCI6ImNrdTM5b3l4ODAwMXIzZzZoMXVmdmhqcGciLCJnb1RvIjoibmV4dCIsInR5cGUiOiJkaWFsb2d1ZSIsInRpdGxlIjpudWxsLCJlbW90aW9uIjoiMjY3IiwibmV4dFNsaWRlIjpudWxsLCJyZXNwb25zZXMiOlt7ImlkIjoiY2t1MzlveXg4MDAxczNnNmhhMW1oam10aCIsImdvVG8iOiJzbGlkZSIsImFjdGlvbiI6ImNvbnRpbnVlIiwiZW1vdGlvbiI6IjI2NyIsImZlZWRiYWNrIjoiPHA+SSB0cmllZCBBbGJ1dGVyb2wgYW5kIGhpcyBjb3VnaCBkaWRuJiMzOTt0IGNoYW5nZS4gSSYjMzk7dmUgYWxzbyBnaXZlbiBoaW0gY291Z2ggbWVkaWNpbmUgbGlrZSBSb2JpdHVzc2luIHdoaWNoIGFsc28gZGlkbiYjMzk7dCByZWFsbHkgaGVscC4mbmJzcDs8L3A+IiwibmV4dFNsaWRlIjp7InNjZW5lIjoiY2t1MzlveXg4MDAxbTNnNmhnbmJoM2FrciIsInNsaWRlIjoiY2t1NGJvZ3NzMDAzYTNnNmhqYjF6Z2g3aCJ9LCJkZXNjcmlwdGlvbiI6IjxwPkhhcyBhbnl0aGluZyBtYWRlIHRoZSBjb3VnaCBiZXR0ZXI/IHdvcnNlPyZuYnNwOzwvcD4ifV0sImRlc2NyaXB0aW9uIjoiPHA+SSBkbyBoZWFyIHRoZSBjb3VnaGluZyBhdCBuaWdodCBhbmQgaGVyZSBhbmQgdGhlcmUgd2hpbGUgaGUgc2xlZXBzLiBIZSBkb2VzbiYjMzk7dCBoYXZlIGFueSBkaWZmaWN1bHRpZXMgcnVubmluZyBhcm91bmQuPC9wPiIsImhhc0NoYXJhY3RlciI6dHJ1ZX0seyJpZCI6ImNrdTRib2dzczAwM2EzZzZoamIxemdoN2giLCJnb1RvIjoic2xpZGUiLCJ0eXBlIjoiZGlhbG9ndWUiLCJ0aXRsZSI6IklzIHRoZXJlIGFueSBmYW1pbHkgaGlzdG9yeSBvZiBhc3RobWE/IERvZXMgaGUgaGF2ZSBhbnkgbWVkaWNhbCBoaXN0b3J5PyIsImVtb3Rpb24iOiIyNzkiLCJuZXh0U2xpZGUiOnsic2NlbmUiOiJja3UzOW95eDgwMDFtM2c2aGduYmgzYWtyIiwic2xpZGUiOiJja3U0YnBvMGkwMDNjM2c2aDQ3N3ZoYzNrIn0sInJlc3BvbnNlcyI6W3siaWQiOiJja3diZjgxNXUwMDM3M2c2YzAzcDB5bzhmIiwiZ29UbyI6InNsaWRlIiwiYWN0aW9uIjoiY29udGludWUiLCJlbW90aW9uIjoidGhpbmtpbmciLCJmZWVkYmFjayI6IjxwPk5vIGZhbWlseSBoaXN0b3J5IG9mIGFzdGhtYSBvciBhbGxlcmdpZXMuJm5ic3A7PC9wPiIsIm5leHRTbGlkZSI6eyJzY2VuZSI6ImNrdTM5b3l4ODAwMW0zZzZoZ25iaDNha3IiLCJzbGlkZSI6ImNrdTRicG8waTAwM2MzZzZoNDc3dmhjM2sifSwiZGVzY3JpcHRpb24iOiJJcyB0aGVyZSBhIGZhbWlseSBoaXN0b3J5IG9mIGFzdGhtYT8ifV0sImRlc2NyaXB0aW9uIjoiPHA+Tm90aGluZyByZWFsbHkgc2VlbXMgdG8gaGVscCB0aGUgY291Z2ghJm5ic3A7PC9wPiIsImhhc0NoYXJhY3RlciI6dHJ1ZX0seyJpZCI6ImNrdTRicG8waTAwM2MzZzZoNDc3dmhjM2siLCJnb1RvIjoiZW5kIiwidHlwZSI6ImRpYWxvZ3VlIiwidGl0bGUiOm51bGwsImVtb3Rpb24iOiIyODgiLCJuZXh0U2xpZGUiOm51bGwsInJlc3BvbnNlcyI6W3siaWQiOiJja3UzOW95eDgwMDFzM2c2aGExbWhqbXRoIiwiZ29UbyI6ImVuZCIsImFjdGlvbiI6ImNvbnRpbnVlIiwiZW1vdGlvbiI6IjI1OCIsImZlZWRiYWNrIjoiPHA+SGUgbGl2ZXMgd2l0aCBtZSBhbmQgaGlzIHNpc3Rlci4gTm8gcGV0cyBhbmQgbm8gY2FycGV0cy4gTm8gb25lIHNtb2tlcy4mbmJzcDs8L3A+IiwibmV4dFNsaWRlIjpudWxsLCJkZXNjcmlwdGlvbiI6IjxwPldobyBkb2VzIGhlIGxpdmUgd2l0aD8gQW55IHBldHM/IENhcnBldHM/IFNtb2tpbmcgZXhwb3N1cmU/Jm5ic3A7Jm5ic3A7PC9wPiJ9XSwiZGVzY3JpcHRpb24iOiI8cD5IZSB3YXMgYm9ybiBvbiB0aW1lIGFuZCBoYXMgbm8gbWVkaWNhbCBpc3N1ZXM8L3A+IiwiaGFzQ2hhcmFjdGVyIjp0cnVlfV0sImNoYXJhY3RlciI6eyJpZCI6InBob3RvLWZlbWFsZS0wMDA0NSIsInNyYyI6Imh0dHBzOi8vY2RuLmFydGljdWxhdGUuY29tL2NvbnRlbnQtcGFzcy91cGxvYWRzL0tKT3ZTdzItQ21fMjBjOUQvdmlja2ktZHJvcC5wbmciLCJuYW1lIjoiVmlja2kiLCJwb3NlcyI6eyIxOTIiOnsiaWQiOiIxOTIiLCJrZXkiOiJjb250ZW50LXBhc3MvdXBsb2Fkcy92dUpNbUt3THZSTmpPblNHLzE5Ml9mdWxsLnBuZyIsInNyYyI6InpzWC0teXpmaGFlMDhfaUFfMTkyX2Z1bGwucG5nIiwiZmlsdGVycyI6W3sibmFtZSI6ImltcG9ydGFudCIsInZhbHVlIjoibm8ifSx7Im5hbWUiOiJlbW90aW9uIiwidmFsdWUiOiJuZWdhdGl2ZSJ9LHsibmFtZSI6InN0eWxlIiwidmFsdWUiOiJ0YWxraW5nIn0seyJuYW1lIjoic3R5bGUiLCJ2YWx1ZSI6InJlYWN0aW5nIn0seyJuYW1lIjoic3R5bGUiLCJ2YWx1ZSI6Imxpc3RlbmluZyJ9XSwidGh1bWJuYWlsS2V5IjoiY29udGVudC1wYXNzL3VwbG9hZHMvVm5tMm84eFltajhDMklYai9LUC1xZzh0S2lkT0EyTW45LmpwZyJ9LCIyNTgiOnsiaWQiOiIyNTgiLCJrZXkiOiJjb250ZW50LXBhc3MvdXBsb2Fkcy9TWC1TVDFlaGZ5amFuN2NELzI1OF9mdWxsLnBuZyIsInNyYyI6Ikw4VkJxXzlMbzJFLTMzdG1fMjU4X2Z1bGwucG5nIiwiZmlsdGVycyI6W3sibmFtZSI6ImltcG9ydGFudCIsInZhbHVlIjoibm8ifSx7Im5hbWUiOiJlbW90aW9uIiwidmFsdWUiOiJuZWdhdGl2ZSJ9LHsibmFtZSI6ImVtb3Rpb24iLCJ2YWx1ZSI6Im5ldXRyYWwifSx7Im5hbWUiOiJzdHlsZSIsInZhbHVlIjoiZ2VzdHVyaW5nIn0seyJuYW1lIjoic3R5bGUiLCJ2YWx1ZSI6InRhbGtpbmcifSx7Im5hbWUiOiJzdHlsZSIsInZhbHVlIjoicmVhY3RpbmcifSx7Im5hbWUiOiJzdHlsZSIsInZhbHVlIjoicHJlc2VudGluZyJ9XSwidGh1bWJuYWlsS2V5IjoiY29udGVudC1wYXNzL3VwbG9hZHMvelJjemUtSHI5Vmk1VWYyei9qNHNMeXZ4LVFmQWpaZzlILmpwZyJ9LCIyNjQiOnsiaWQiOiIyNjQiLCJrZXkiOiJjb250ZW50LXBhc3MvdXBsb2Fkcy9nOHdIZEhCU0F5TTFfYi1JLzI2NF9mdWxsLnBuZyIsInNyYyI6IkZ6cm1CMWpJM2owYm8taGRfMjY0X2Z1bGwucG5nIiwiZmlsdGVycyI6W3sibmFtZSI6ImltcG9ydGFudCIsInZhbHVlIjoibm8ifSx7Im5hbWUiOiJlbW90aW9uIiwidmFsdWUiOiJuZWdhdGl2ZSJ9LHsibmFtZSI6ImVtb3Rpb24iLCJ2YWx1ZSI6Im5ldXRyYWwifSx7Im5hbWUiOiJyaXNlX2Vtb3Rpb24iLCJ2YWx1ZSI6InRhbGtpbmcifSx7Im5hbWUiOiJzdHlsZSIsInZhbHVlIjoiZ2VzdHVyaW5nIn0seyJuYW1lIjoic3R5bGUiLCJ2YWx1ZSI6InRhbGtpbmcifSx7Im5hbWUiOiJzdHlsZSIsInZhbHVlIjoicmVhY3RpbmcifSx7Im5hbWUiOiJzdHlsZSIsInZhbHVlIjoicHJlc2VudGluZyJ9XSwidGh1bWJuYWlsS2V5IjoiY29udGVudC1wYXNzL3VwbG9hZHMvSmFXaVh6MzJOWUpwZFdoUy9HbEl6ang2TzFFXzh2T3VvLmpwZyJ9LCIyNjciOnsiaWQiOiIyNjciLCJrZXkiOiJjb250ZW50LXBhc3MvdXBsb2Fkcy9mODIwM1BqMU44S3FTeld6LzI2N19mdWxsLnBuZyIsInNyYyI6Ik0wQkVvaFZWRnBFeHpaXzVfMjY3X2Z1bGwucG5nIiwiZmlsdGVycyI6W3sibmFtZSI6ImltcG9ydGFudCIsInZhbHVlIjoibm8ifSx7Im5hbWUiOiJlbW90aW9uIiwidmFsdWUiOiJuZWdhdGl2ZSJ9LHsibmFtZSI6InN0eWxlIiwidmFsdWUiOiJ0aGlua2luZyJ9LHsibmFtZSI6InN0eWxlIiwidmFsdWUiOiJnZXN0dXJpbmcifSx7Im5hbWUiOiJzdHlsZSIsInZhbHVlIjoidGFsa2luZyJ9LHsibmFtZSI6InN0eWxlIiwidmFsdWUiOiJyZWFjdGluZyJ9XSwidGh1bWJuYWlsS2V5IjoiY29udGVudC1wYXNzL3VwbG9hZHMvMDhqQVYxbk5FLU1YUC15US9MYkFSLVpnNE9neUxLcFdZLmpwZyJ9LCIyNzkiOnsiaWQiOiIyNzkiLCJrZXkiOiJjb250ZW50LXBhc3MvdXBsb2Fkcy9aTGJscFd6Q3ZfTUpodWc4LzI3OV9mdWxsLnBuZyIsInNyYyI6IjBlcHdjQUdMN1N1Vkptc2pfMjc5X2Z1bGwucG5nIiwiZmlsdGVycyI6W3sibmFtZSI6ImltcG9ydGFudCIsInZhbHVlIjoibm8ifSx7Im5hbWUiOiJlbW90aW9uIiwidmFsdWUiOiJwb3NpdGl2ZSJ9LHsibmFtZSI6ImVtb3Rpb24iLCJ2YWx1ZSI6Im5lZ2F0aXZlIn0seyJuYW1lIjoiZW1vdGlvbiIsInZhbHVlIjoibmV1dHJhbCJ9LHsibmFtZSI6InN0eWxlIiwidmFsdWUiOiJ0aGlua2luZyJ9LHsibmFtZSI6InN0eWxlIiwidmFsdWUiOiJyZWFjdGluZyJ9LHsibmFtZSI6InN0eWxlIiwidmFsdWUiOiJsaXN0ZW5pbmcifV0sInRodW1ibmFpbEtleSI6ImNvbnRlbnQtcGFzcy91cGxvYWRzLzR0Vi1Zek8zdEpMQko3ajgvQ20tWVBIME1ZcjF6QWJGTC5qcGcifSwiMjg4Ijp7ImlkIjoiMjg4Iiwia2V5IjoiY29udGVudC1wYXNzL3VwbG9hZHMvOFNIdldxajR6VjFkUHRxdC8yODhfZnVsbC5wbmciLCJzcmMiOiJ0S0R0VGhnNEUxNEtrd09YXzI4OF9mdWxsLnBuZyIsImZpbHRlcnMiOlt7Im5hbWUiOiJpbXBvcnRhbnQiLCJ2YWx1ZSI6Im5vIn0seyJuYW1lIjoiZW1vdGlvbiIsInZhbHVlIjoibmVnYXRpdmUifSx7Im5hbWUiOiJlbW90aW9uIiwidmFsdWUiOiJuZXV0cmFsIn0seyJuYW1lIjoic3R5bGUiLCJ2YWx1ZSI6InJlYWN0aW5nIn0seyJuYW1lIjoic3R5bGUiLCJ2YWx1ZSI6Imxpc3RlbmluZyJ9XSwidGh1bWJuYWlsS2V5IjoiY29udGVudC1wYXNzL3VwbG9hZHMvOXVwWEUtZnF1ZVJaMFE3RS9pbEt6XzdWZWdTQUZxc296LmpwZyJ9LCJhbmdyeSI6eyJpZCI6IjI3NyIsImtleSI6ImNvbnRlbnQtcGFzcy91cGxvYWRzL05tYXIyOWE0cjR1WkRLQ3IvMjc3X2Z1bGwucG5nIiwic3JjIjoiT1ZCbkdMUlhHX0UzbnNFT18yNzdfZnVsbC5wbmciLCJmaWx0ZXJzIjpbeyJuYW1lIjoiaW1wb3J0YW50IiwidmFsdWUiOiJubyJ9LHsibmFtZSI6ImVtb3Rpb24iLCJ2YWx1ZSI6Im5lZ2F0aXZlIn0seyJuYW1lIjoicmlzZV9lbW90aW9uIiwidmFsdWUiOiJhbmdyeSJ9LHsibmFtZSI6InN0eWxlIiwidmFsdWUiOiJnZXN0dXJpbmcifSx7Im5hbWUiOiJzdHlsZSIsInZhbHVlIjoidGFsa2luZyJ9LHsibmFtZSI6InN0eWxlIiwidmFsdWUiOiJyZWFjdGluZyJ9XSwidGh1bWJuYWlsIjoiaHR0cHM6Ly9jZG4uYXJ0aWN1bGF0ZS5jb20vY29udGVudC1wYXNzL3VwbG9hZHMveDByS1JlMk9nU3RPWk9HMC9zdXVQZzBEWVRrYkx4eHlwLmpwZyIsInRodW1ibmFpbEtleSI6ImNvbnRlbnQtcGFzcy91cGxvYWRzL3gwcktSZTJPZ1N0T1pPRzAvc3V1UGcwRFlUa2JMeHh5cC5qcGcifSwiaGFwcHkiOnsiaWQiOiIyMDMiLCJrZXkiOiJjb250ZW50LXBhc3MvdXBsb2Fkcy9HWHlnb2JfMmRXUmVScXNyLzIwM19mdWxsLnBuZyIsInNyYyI6IkdUUWppNVhHZHJMY3VFMDhfMjAzX2Z1bGwucG5nIiwiZmlsdGVycyI6W3sibmFtZSI6ImltcG9ydGFudCIsInZhbHVlIjoibm8ifSx7Im5hbWUiOiJlbW90aW9uIiwidmFsdWUiOiJwb3NpdGl2ZSJ9LHsibmFtZSI6InJpc2VfZW1vdGlvbiIsInZhbHVlIjoiaGFwcHkifSx7Im5hbWUiOiJzdHlsZSIsInZhbHVlIjoibmV1dHJhbCJ9LHsibmFtZSI6InN0eWxlIiwidmFsdWUiOiJsaXN0ZW5pbmcifV0sInRodW1ibmFpbCI6Imh0dHBzOi8vY2RuLmFydGljdWxhdGUuY29tL2NvbnRlbnQtcGFzcy91cGxvYWRzL1hpXzRHeGdURjJnM0dYZngvcDBKQS1KZmREVnF4VFV0Ui5qcGciLCJ0aHVtYm5haWxLZXkiOiJjb250ZW50LXBhc3MvdXBsb2Fkcy9YaV80R3hnVEYyZzNHWGZ4L3AwSkEtSmZkRFZxeFRVdFIuanBnIn0sImFza2luZyI6eyJpZCI6IjI2MSIsImtleSI6ImNvbnRlbnQtcGFzcy91cGxvYWRzLzhxVmFoNVJVcndha1pBblovMjYxX2Z1bGwucG5nIiwic3JjIjoiUUdocUxJMDVpRVRLYlZHVl8yNjFfZnVsbC5wbmciLCJmaWx0ZXJzIjpbeyJuYW1lIjoiaW1wb3J0YW50IiwidmFsdWUiOiJubyJ9LHsibmFtZSI6ImVtb3Rpb24iLCJ2YWx1ZSI6Im5lZ2F0aXZlIn0seyJuYW1lIjoiZW1vdGlvbiIsInZhbHVlIjoibmV1dHJhbCJ9LHsibmFtZSI6InJpc2VfZW1vdGlvbiIsInZhbHVlIjoiYXNraW5nIn0seyJuYW1lIjoic3R5bGUiLCJ2YWx1ZSI6Imdlc3R1cmluZyJ9LHsibmFtZSI6InN0eWxlIiwidmFsdWUiOiJ0YWxraW5nIn0seyJuYW1lIjoic3R5bGUiLCJ2YWx1ZSI6InJlYWN0aW5nIn0seyJuYW1lIjoic3R5bGUiLCJ2YWx1ZSI6InByZXNlbnRpbmcifV0sInRodW1ibmFpbCI6Imh0dHBzOi8vY2RuLmFydGljdWxhdGUuY29tL2NvbnRlbnQtcGFzcy91cGxvYWRzL29wOHl2eDh4S3lYNGNDUFIvUFZoY2VqSU1Xa29xU3J2LS5qcGciLCJ0aHVtYm5haWxLZXkiOiJjb250ZW50LXBhc3MvdXBsb2Fkcy9vcDh5dng4eEt5WDRjQ1BSL1BWaGNlaklNV2tvcVNydi0uanBnIn0sImFsYXJtZWQiOnsiaWQiOiIyODQiLCJrZXkiOiJjb250ZW50LXBhc3MvdXBsb2Fkcy83Z2VWR2dLcHZUY1JpQXExLzI4NF9mdWxsLnBuZyIsInNyYyI6ImlqNlhYcHhqYVN6VENIU1FfMjg0X2Z1bGwucG5nIiwiZmlsdGVycyI6W3sibmFtZSI6ImltcG9ydGFudCIsInZhbHVlIjoibm8ifSx7Im5hbWUiOiJlbW90aW9uIiwidmFsdWUiOiJwb3NpdGl2ZSJ9LHsibmFtZSI6ImVtb3Rpb24iLCJ2YWx1ZSI6Im5lZ2F0aXZlIn0seyJuYW1lIjoicmlzZV9lbW90aW9uIiwidmFsdWUiOiJhbGFybWVkIn0seyJuYW1lIjoic3R5bGUiLCJ2YWx1ZSI6Imdlc3R1cmluZyJ9LHsibmFtZSI6InN0eWxlIiwidmFsdWUiOiJyZWFjdGluZyJ9LHsibmFtZSI6InN0eWxlIiwidmFsdWUiOiJsaXN0ZW5pbmcifV0sInRodW1ibmFpbCI6Imh0dHBzOi8vY2RuLmFydGljdWxhdGUuY29tL2NvbnRlbnQtcGFzcy91cGxvYWRzL09fTkYxb3lod2xvOEtaa0YvcmpyRDRhbjdkSkdoTkwyci5qcGciLCJ0aHVtYm5haWxLZXkiOiJjb250ZW50LXBhc3MvdXBsb2Fkcy9PX05GMW95aHdsbzhLWmtGL3JqckQ0YW43ZEpHaE5MMnIuanBnIn0sIm5ldXRyYWwiOnsiaWQiOiIyMDIiLCJrZXkiOiJjb250ZW50LXBhc3MvdXBsb2Fkcy9FVTFKQ05Qb290OXVHWW9uLzIwMl9mdWxsLnBuZyIsInNyYyI6IjBIN1EyTVNlLXNOODNBcWpfMjAyX2Z1bGwucG5nIiwiZmlsdGVycyI6W3sibmFtZSI6ImltcG9ydGFudCIsInZhbHVlIjoibm8ifSx7Im5hbWUiOiJlbW90aW9uIiwidmFsdWUiOiJwb3NpdGl2ZSJ9LHsibmFtZSI6ImVtb3Rpb24iLCJ2YWx1ZSI6Im5ldXRyYWwifSx7Im5hbWUiOiJyaXNlX2Vtb3Rpb24iLCJ2YWx1ZSI6Im5ldXRyYWwifSx7Im5hbWUiOiJzdHlsZSIsInZhbHVlIjoibmV1dHJhbCJ9LHsibmFtZSI6InN0eWxlIiwidmFsdWUiOiJsaXN0ZW5pbmcifV0sInRodW1ibmFpbCI6Imh0dHBzOi8vY2RuLmFydGljdWxhdGUuY29tL2NvbnRlbnQtcGFzcy91cGxvYWRzLzY1dGdhVzR0NW9iSXRzbEEvbEhqQV9jckpOY0tTclVkbC5qcGciLCJ0aHVtYm5haWxLZXkiOiJjb250ZW50LXBhc3MvdXBsb2Fkcy82NXRnYVc0dDVvYkl0c2xBL2xIakFfY3JKTmNLU3JVZGwuanBnIn0sInRhbGtpbmciOnsiaWQiOiIyNjQiLCJrZXkiOiJjb250ZW50LXBhc3MvdXBsb2Fkcy9nOHdIZEhCU0F5TTFfYi1JLzI2NF9mdWxsLnBuZyIsInNyYyI6IkZ6cm1CMWpJM2owYm8taGRfMjY0X2Z1bGwucG5nIiwiZmlsdGVycyI6W3sibmFtZSI6ImltcG9ydGFudCIsInZhbHVlIjoibm8ifSx7Im5hbWUiOiJlbW90aW9uIiwidmFsdWUiOiJuZWdhdGl2ZSJ9LHsibmFtZSI6ImVtb3Rpb24iLCJ2YWx1ZSI6Im5ldXRyYWwifSx7Im5hbWUiOiJyaXNlX2Vtb3Rpb24iLCJ2YWx1ZSI6InRhbGtpbmcifSx7Im5hbWUiOiJzdHlsZSIsInZhbHVlIjoiZ2VzdHVyaW5nIn0seyJuYW1lIjoic3R5bGUiLCJ2YWx1ZSI6InRhbGtpbmcifSx7Im5hbWUiOiJzdHlsZSIsInZhbHVlIjoicmVhY3RpbmcifSx7Im5hbWUiOiJzdHlsZSIsInZhbHVlIjoicHJlc2VudGluZyJ9XSwidGh1bWJuYWlsIjoiaHR0cHM6Ly9jZG4uYXJ0aWN1bGF0ZS5jb20vY29udGVudC1wYXNzL3VwbG9hZHMvSmFXaVh6MzJOWUpwZFdoUy9HbEl6ang2TzFFXzh2T3VvLmpwZyIsInRodW1ibmFpbEtleSI6ImNvbnRlbnQtcGFzcy91cGxvYWRzL0phV2lYejMyTllKcGRXaFMvR2xJemp4Nk8xRV84dk91by5qcGcifSwid29ycmllZCI6eyJpZCI6IjMxMCIsImtleSI6ImNvbnRlbnQtcGFzcy91cGxvYWRzL2wxblcyQmtRVU16TUlVcE0vMzEwX2Z1bGwucG5nIiwic3JjIjoiQzFsLWNLYXVQWXB6M1FGMF8zMTBfZnVsbC5wbmciLCJmaWx0ZXJzIjpbeyJuYW1lIjoiaW1wb3J0YW50IiwidmFsdWUiOiJubyJ9LHsibmFtZSI6ImVtb3Rpb24iLCJ2YWx1ZSI6Im5lZ2F0aXZlIn0seyJuYW1lIjoiZW1vdGlvbiIsInZhbHVlIjoibmV1dHJhbCJ9LHsibmFtZSI6InJpc2VfZW1vdGlvbiIsInZhbHVlIjoid29ycmllZCJ9LHsibmFtZSI6InN0eWxlIiwidmFsdWUiOiJ0aGlua2luZyJ9LHsibmFtZSI6InN0eWxlIiwidmFsdWUiOiJyZWFjdGluZyJ9LHsibmFtZSI6InN0eWxlIiwidmFsdWUiOiJsaXN0ZW5pbmcifV0sInRodW1ibmFpbCI6Imh0dHBzOi8vY2RuLmFydGljdWxhdGUuY29tL2NvbnRlbnQtcGFzcy91cGxvYWRzL19jUEsxQTI5MWlqaUgzQ0cvMWFpLVVGVVdWZ1E1UkMyYy5qcGciLCJ0aHVtYm5haWxLZXkiOiJjb250ZW50LXBhc3MvdXBsb2Fkcy9fY1BLMUEyOTFpamlIM0NHLzFhaS1VRlVXVmdRNVJDMmMuanBnIn0sImNvbmZ1c2VkIjp7ImlkIjoiMjc0Iiwia2V5IjoiY29udGVudC1wYXNzL3VwbG9hZHMvVjhOY1dIRU1OWXp2MVZOSC8yNzRfZnVsbC5wbmciLCJzcmMiOiJFaHZqWkhXZ0JrUkJRbDhkXzI3NF9mdWxsLnBuZyIsImZpbHRlcnMiOlt7Im5hbWUiOiJpbXBvcnRhbnQiLCJ2YWx1ZSI6Im5vIn0seyJuYW1lIjoiZW1vdGlvbiIsInZhbHVlIjoibmVnYXRpdmUifSx7Im5hbWUiOiJyaXNlX2Vtb3Rpb24iLCJ2YWx1ZSI6ImNvbmZ1c2VkIn0seyJuYW1lIjoic3R5bGUiLCJ2YWx1ZSI6Imdlc3R1cmluZyJ9LHsibmFtZSI6InN0eWxlIiwidmFsdWUiOiJ0YWxraW5nIn0seyJuYW1lIjoic3R5bGUiLCJ2YWx1ZSI6InJlYWN0aW5nIn0seyJuYW1lIjoic3R5bGUiLCJ2YWx1ZSI6InJpZ2h0X2FsaWduZWQifV0sInRodW1ibmFpbCI6Imh0dHBzOi8vY2RuLmFydGljdWxhdGUuY29tL2NvbnRlbnQtcGFzcy91cGxvYWRzL2hRVDF5V0FKdmM3Z21jeFYvQ3hiaHI0ZTFIdGJtMnNmMi5qcGciLCJ0aHVtYm5haWxLZXkiOiJjb250ZW50LXBhc3MvdXBsb2Fkcy9oUVQxeVdBSnZjN2dtY3hWL0N4YmhyNGUxSHRibTJzZjIuanBnIn0sInN0cmVzc2VkIjp7ImlkIjoiMjgxIiwia2V5IjoiY29udGVudC1wYXNzL3VwbG9hZHMvMk1ZaFBrd3RkLVN1bXd4ZS8yODFfZnVsbC5wbmciLCJzcmMiOiJjM0dPM2VsRlU4cGNQSWVRXzI4MV9mdWxsLnBuZyIsImZpbHRlcnMiOlt7Im5hbWUiOiJpbXBvcnRhbnQiLCJ2YWx1ZSI6Im5vIn0seyJuYW1lIjoiZW1vdGlvbiIsInZhbHVlIjoibmVnYXRpdmUifSx7Im5hbWUiOiJlbW90aW9uIiwidmFsdWUiOiJuZXV0cmFsIn0seyJuYW1lIjoicmlzZV9lbW90aW9uIiwidmFsdWUiOiJzdHJlc3NlZCJ9LHsibmFtZSI6InN0eWxlIiwidmFsdWUiOiJ0aGlua2luZyJ9LHsibmFtZSI6InN0eWxlIiwidmFsdWUiOiJyZWFjdGluZyJ9XSwidGh1bWJuYWlsIjoiaHR0cHM6Ly9jZG4uYXJ0aWN1bGF0ZS5jb20vY29udGVudC1wYXNzL3VwbG9hZHMvMW9ncVhyWGdnbENaQlB2SC9Ddm5uZlNSbDFLVkV6ZXhLLmpwZyIsInRodW1ibmFpbEtleSI6ImNvbnRlbnQtcGFzcy91cGxvYWRzLzFvZ3FYclhnZ2xDWkJQdkgvQ3ZubmZTUmwxS1ZFemV4Sy5qcGcifSwidGhpbmtpbmciOnsiaWQiOiIzMTIiLCJrZXkiOiJjb250ZW50LXBhc3MvdXBsb2Fkcy9qRkx3TkVCTFBBYkFFRG01LzMxMl9mdWxsLnBuZyIsInNyYyI6InZiT3d3eDlSdU1mV1M1ZV9fMzEyX2Z1bGwucG5nIiwiZmlsdGVycyI6W3sibmFtZSI6ImltcG9ydGFudCIsInZhbHVlIjoibm8ifSx7Im5hbWUiOiJlbW90aW9uIiwidmFsdWUiOiJuZXV0cmFsIn0seyJuYW1lIjoicmlzZV9lbW90aW9uIiwidmFsdWUiOiJ0aGlua2luZyJ9LHsibmFtZSI6InN0eWxlIiwidmFsdWUiOiJ0aGlua2luZyJ9LHsibmFtZSI6InN0eWxlIiwidmFsdWUiOiJsaXN0ZW5pbmcifV0sInRodW1ibmFpbCI6Imh0dHBzOi8vY2RuLmFydGljdWxhdGUuY29tL2NvbnRlbnQtcGFzcy91cGxvYWRzL29uVHpKNkFKNnJMdXBwWjUvU1dFUEtCNkYtejFnN01Nci5qcGciLCJ0aHVtYm5haWxLZXkiOiJjb250ZW50LXBhc3MvdXBsb2Fkcy9vblR6SjZBSjZyTHVwcFo1L1NXRVBLQjZGLXoxZzdNTXIuanBnIn0sInN1cnByaXNlZCI6eyJpZCI6IjI4MiIsImtleSI6ImNvbnRlbnQtcGFzcy91cGxvYWRzL09iaERHZzFob1FOM0xIR1EvMjgyX2Z1bGwucG5nIiwic3JjIjoiTWtzNU1wZTQtRXNwMXBiUV8yODJfZnVsbC5wbmciLCJmaWx0ZXJzIjpbeyJuYW1lIjoiaW1wb3J0YW50IiwidmFsdWUiOiJubyJ9LHsibmFtZSI6ImVtb3Rpb24iLCJ2YWx1ZSI6InBvc2l0aXZlIn0seyJuYW1lIjoicmlzZV9lbW90aW9uIiwidmFsdWUiOiJzdXJwcmlzZWQifSx7Im5hbWUiOiJzdHlsZSIsInZhbHVlIjoiZ2VzdHVyaW5nIn0seyJuYW1lIjoic3R5bGUiLCJ2YWx1ZSI6InJlYWN0aW5nIn1dLCJ0aHVtYm5haWwiOiJodHRwczovL2Nkbi5hcnRpY3VsYXRlLmNvbS9jb250ZW50LXBhc3MvdXBsb2Fkcy9wdkoyeHFHUEdhdWItcXg1L0JvLVV5QkNLV25DNXRudlQuanBnIiwidGh1bWJuYWlsS2V5IjoiY29udGVudC1wYXNzL3VwbG9hZHMvcHZKMnhxR1BHYXViLXF4NS9Cby1VeUJDS1duQzV0bnZULmpwZyJ9LCJkaXNhcHBvaW50ZWQiOnsiaWQiOiIzMDMiLCJrZXkiOiJjb250ZW50LXBhc3MvdXBsb2Fkcy9mUkRYSnV0b2VtWWl5Q3QtLzMwM19mdWxsLnBuZyIsInNyYyI6ImZWaGcxRFMxVmRGOTh2TzFfMzAzX2Z1bGwucG5nIiwiZmlsdGVycyI6W3sibmFtZSI6ImltcG9ydGFudCIsInZhbHVlIjoibm8ifSx7Im5hbWUiOiJlbW90aW9uIiwidmFsdWUiOiJuZWdhdGl2ZSJ9LHsibmFtZSI6ImVtb3Rpb24iLCJ2YWx1ZSI6Im5ldXRyYWwifSx7Im5hbWUiOiJyaXNlX2Vtb3Rpb24iLCJ2YWx1ZSI6ImRpc2FwcG9pbnRlZCJ9LHsibmFtZSI6InN0eWxlIiwidmFsdWUiOiJyZWFjdGluZyJ9LHsibmFtZSI6InN0eWxlIiwidmFsdWUiOiJsaXN0ZW5pbmcifSx7Im5hbWUiOiJzdHlsZSIsInZhbHVlIjoibGVmdF9hbGlnbmVkIn1dLCJ0aHVtYm5haWwiOiJodHRwczovL2Nkbi5hcnRpY3VsYXRlLmNvbS9jb250ZW50LXBhc3MvdXBsb2Fkcy9tSFBpSU16OXQtbGktZEkyL0w0a2haazZVT1FPWXZFWkQuanBnIiwidGh1bWJuYWlsS2V5IjoiY29udGVudC1wYXNzL3VwbG9hZHMvbUhQaUlNejl0LWxpLWRJMi9MNGtoWms2VU9RT1l2RVpELmpwZyJ9fX0sImJhY2tncm91bmQiOnsibWVkaWEiOnsiaW1hZ2UiOnsia2V5IjoiYXNzZXRzL3Jpc2UvYXNzZXRzL2Jsb2NrLWRlZmF1bHRzL2JhY2tncm91bmRzL2hvdGVsLmpwZyIsInNyYyI6InBKcExjUi9ob3RlbC5qcGciLCJ0eXBlIjoiaW1hZ2UiLCJ0aHVtYm5haWwiOiJodHRwczovL2FydGljdWxhdGV1c2VyY29udGVudC5jb20vYXNzZXRzL3Jpc2UvYXNzZXRzL2Jsb2NrLWRlZmF1bHRzL2JhY2tncm91bmRzL2hvdGVsX3RodW1iLmpwZyIsIm9yaWdpbmFsVXJsIjoiaG90ZWwuanBnIn19fX1dLCJmYW1pbHkiOiJpbnRlcmFjdGl2ZS1mdWxsc2NyZWVuIiwidmFyaWFudCI6InNjZW5hcmlvIiwic2V0dGluZ3MiOnsibWVkaWFXaWR0aCI6IjEiLCJwYWRkaW5nVG9wIjozLCJ6b29tT25DbGljayI6dHJ1ZSwicGFkZGluZ0JvdHRvbSI6MywiYmFja2dyb3VuZENvbG9yIjoiI2ZmZmZmZiIsImVudHJhbmNlQW5pbWF0aW9uIjp0cnVlLCJwcmV2ZW50RHVwbGljYXRlSWRHZW5lcmF0aW9uIjp0cnVlfX0seyJpZCI6ImNrdTRibnl3ZjAwMzgzZzZobzNsdDdwcXYiLCJ0eXBlIjoiZGl2aWRlciIsIml0ZW1zIjpbeyJpZCI6ImNrdTRiY21vYTAwMTAzZzZoYjgzbDJsenQiLCJ0eXBlIjoiY29tcGxldGVCbG9jayIsInRpdGxlIjoiTmV4dCBzdGVwOiBsZXRzIGdldCBwaHlzaWNhbCEgIiwiYnV0dG9uQ29sb3IiOiJicmFuZCIsImNvbXBsZXRlSGludCI6IkNvbXBsZXRlIHRoZSBjb250ZW50IGFib3ZlIGJlZm9yZSBtb3Zpbmcgb24uIn1dLCJmYW1pbHkiOiJjb250aW51ZSIsInZhcmlhbnQiOiJjb250aW51ZSIsInNldHRpbmdzIjp7InBhZGRpbmdUb3AiOjMsInBhZGRpbmdCb3R0b20iOjMsImJhY2tncm91bmRDb2xvciI6IiIsImVudHJhbmNlQW5pbWF0aW9uIjp0cnVlfX0seyJpZCI6ImNrdTNhaWlkNDAwM2UzZzZoNHBvYjVwNXciLCJ0eXBlIjoidGV4dCIsIml0ZW1zIjpbeyJpZCI6ImNrdTM5b3l4ODAwMjIzZzZoM3puNHl5ZjkiLCJoZWFkaW5nIjoiPHA+SGlzIHZpdGFscyBhcmU6PC9wPjxwPlRlbXAgMzcsIFJSIDE1LCBTcE8yIDEwMCUgQlAgMTEwLzY1LCBCTUkgMjU8L3A+IiwicGFyYWdyYXBoIjoiPHA+V2hlbiB3ZSBzaG93IHVwIHRvIHRoZSBwcmVzZW50IG1vbWVudCB3aXRoIGFsbCBvZiBvdXIgc2Vuc2VzLCB3ZSBpbnZpdGUgdGhlIHdvcmxkXG4gICAgdG8gZmlsbCB1cyB3aXRoIGpveS4gVGhlIHBhaW5zIG9mIHRoZSBwYXN0IGFyZSBiZWhpbmQgdXMuIFRoZSBmdXR1cmUgaGFzIHlldCB0byB1bmZvbGQuIEJ1dFxuICAgIHRoZSBub3cgaXMgZnVsbCBvZiBiZWF1dHkgc2ltcGx5IHdhaXRpbmcgZm9yIG91ciBhdHRlbnRpb24uPC9wPiJ9XSwiZmFtaWx5IjoidGV4dCIsInZhcmlhbnQiOiJzdWJoZWFkaW5nIiwic2V0dGluZ3MiOnsicGFkZGluZ1RvcCI6MywicGFkZGluZ0JvdHRvbSI6MywiYmFja2dyb3VuZENvbG9yIjoiIiwiZW50cmFuY2VBbmltYXRpb24iOnRydWV9fSx7ImlkIjoiY2t1M2Jxb2hpMDAzZDNnNmEzdnh5d3draiIsInR5cGUiOiJpbnRlcmFjdGl2ZSIsIml0ZW1zIjpbeyJ4IjoiNjguMDgzNjM0NTkzOTkzMzIiLCJ5IjoiMzEuOTk2MDQwNzM4NzE0ODA0IiwiaWQiOiJja3UzYjJ0d3kwMDFnM2c2YTdpNTdxZTA4IiwiaWNvbiI6IjA0IiwidGl0bGUiOiIiLCJpc0FjdGl2ZSI6ZmFsc2UsImRlc2NyaXB0aW9uIjoiPHA+QWxlcnQgYW5kIGNvb3BlcmF0aXZlLiBObyBhY3V0ZSBkaXN0cmVzcyZuYnNwOzwvcD4ifSx7IngiOiI4My40NzA1MjI4MDMxMTQ1NiIsInkiOiI4OC44NTQxNTg1MjY3MzgwMyIsImlkIjoiY2t1M3NhdDh4MDA0bjNnNmh6eXpwYzUxdSIsImljb24iOiIwNCIsInRpdGxlIjoiIiwiaGFzTWVkaWEiOmZhbHNlLCJpc0FjdGl2ZSI6ZmFsc2UsImRlc2NyaXB0aW9uIjoiPHA+Tm8gY2x1YmJpbmcgc2Vlbi4mbmJzcDs8L3A+IiwiaXNOZXdseUluc2VydGVkIjp0cnVlfSx7IngiOiI2My42MjYyNTEzOTA0MzM4MiIsInkiOiI3Ni45ODQ3MDk5NTgwNjMwOSIsImlkIjoiY2t1M3NhNWp1MDA0bDNnNmhxdnZhc3JzOSIsImljb24iOiIwNCIsInRpdGxlIjoiIiwiaGFzTWVkaWEiOmZhbHNlLCJpc0FjdGl2ZSI6ZmFsc2UsImRlc2NyaXB0aW9uIjoiPHA+THVuZ3MgY2xlYXIgdG8gYXVzY3VsdGF0aW9uIGJpbGF0ZXJhbGx5LiBObyB3aGVlemVzIG9yIGNyYWNrbGVzLiZuYnNwOzwvcD4ifSx7IngiOiI3Ny44NjQyOTM2NTk2MjE4IiwieSI6Ijc5LjUxODYzNzE4MDU4OTIiLCJpZCI6ImNrdTNzOWNocDAwNGozZzZoeXBsbHl4ejMiLCJpY29uIjoiMDQiLCJ0aXRsZSI6IiIsImhhc01lZGlhIjpmYWxzZSwiaXNBY3RpdmUiOmZhbHNlLCJkZXNjcmlwdGlvbiI6IjxwPk5vIG11cm11cnMuIFJlZ3VsYXIgcmF0ZSBhbmQgcmh5dGhtLiZuYnNwOzwvcD4ifSx7IngiOiI3MS44MTIwODI4Njk4NTU0IiwieSI6IjU2LjQ0NjA0MjA0MTEwMzM4IiwiaWQiOiJja3Uzczh6aDYwMDRoM2c2aGZnM2QybTVnIiwiaWNvbiI6IjA0IiwidGl0bGUiOiIiLCJoYXNNZWRpYSI6ZmFsc2UsImlzQWN0aXZlIjpmYWxzZSwiZGVzY3JpcHRpb24iOiI8cD4xKyB0b25zaWxzJm5ic3A7PC9wPiJ9LHsieCI6Ijc0LjY1OTM0MzcxNTIzOTE2IiwieSI6IjUwLjE3NjM0MzQxMzgyMDk0NSIsImlkIjoiY2t1M3M2emQ4MDA0ZjNnNmhpdmYwN2U1dCIsImljb24iOiIwNCIsInRpdGxlIjoiIiwiaGFzTWVkaWEiOmZhbHNlLCJpc0FjdGl2ZSI6ZmFsc2UsImRlc2NyaXB0aW9uIjoiPHA+TmFzYWwgdHVyYmluYXRlcyBub3JtYWwuICZuYnNwO05vIGJvZ2d5IG11Y29zYS4gTm8gcG9seXBzIHNlZW4uIE5vIHJoaW5vcnJoZWEgb3IgY29uZ2VzdGlvbi4mbmJzcDs8L3A+In0seyJ4IjoiNzguNzI0OTcyMTkxMzIzNyIsInkiOiI0NS41MzQxMDk1NTY5Mjc0MDUiLCJpZCI6ImNrdTNiMnR3eTAwMWgzZzZhcGpvenFwMzMiLCJpY29uIjoiMDQiLCJ0aXRsZSI6IiIsImlzQWN0aXZlIjpmYWxzZSwiZGVzY3JpcHRpb24iOiI8cD5FeWVzIGFyZSBjbGVhci4gTm8gYWxsZXJnaWMgc2hpbmVycy4mbmJzcDs8L3A+In1dLCJtZWRpYSI6eyJpbWFnZSI6eyJrZXkiOiJyaXNlL2NvdXJzZXMvQXpCSXU1TzJ4Qmh4N0k1RS1WN1dnVDE2cC1oMUtlOXAvM2NDbnBzaFlOWmw3bU5obS1zaHV0dGVyc3RvY2tfMjAzMDcwODAwNi5qcGciLCJ0eXBlIjoiaW1hZ2UiLCJjcnVzaGVkS2V5Ijoic2h1dHRlcnN0b2NrXzIwMzA3MDgwMDYuanBnIiwib3JpZ2luYWxVcmwiOiJzaHV0dGVyc3RvY2tfMjAzMDcwODAwNi5qcGciLCJ1c2VDcnVzaGVkS2V5Ijp0cnVlfX0sImZhbWlseSI6ImludGVyYWN0aXZlLWZ1bGxzY3JlZW4iLCJ2YXJpYW50IjoibGFiZWxlZGdyYXBoaWMiLCJzZXR0aW5ncyI6eyJtZWRpYVdpZHRoIjoiMSIsInBhZGRpbmdUb3AiOjMsInpvb21PbkNsaWNrIjp0cnVlLCJwYWRkaW5nQm90dG9tIjozLCJiYWNrZ3JvdW5kQ29sb3IiOiIjZmZmZmZmIiwiZW50cmFuY2VBbmltYXRpb24iOnRydWV9fSx7ImlkIjoiY2x4ODNsdHlqMDA4MTNiNzlidWNxbHdrciIsImRhdGEiOnt9LCJ0eXBlIjoidGV4dCIsIml0ZW1zIjpbeyJpZCI6ImNseDgzbHR5azAwODIzYjc5ZXp1c2tuanoiLCJwYXJhZ3JhcGgiOiI8cD5JbWFnZSBmcm9tIEplYW5ldHRlIFZpcmdpbmlhIEdvaCBmcm9tIHNodXR0ZXJzdG9jayZuYnNwOzwvcD4ifV0sImZhbWlseSI6InRleHQiLCJ2YXJpYW50IjoicGFyYWdyYXBoIiwic2V0dGluZ3MiOnsiY2FyZE1vZGUiOiJXSElURSIsInBhZGRpbmdUb3AiOjMsImFjY2VudENvbG9yIjpudWxsLCJxdW90ZXNJbmxpbmUiOmZhbHNlLCJwYWRkaW5nQm90dG9tIjozLCJwYWRkaW5nTGlua2VkIjp0cnVlLCJiYWNrZ3JvdW5kVHlwZSI6IkxJR0hUIiwiYmFja2dyb3VuZENvbG9yIjoiIiwiZW50cmFuY2VBbmltYXRpb24iOnRydWUsIm1hcmtlckNvbG9yQ29udHJhc3QiOiJBVVRPIiwic25pcHBldENvbG9yQ29udHJhc3QiOiJBVVRPIiwiY3VzdG9tQmFja2dyb3VuZENvbG9yQ29udHJhc3QiOiJBVVRPIn0sImJhY2tncm91bmQiOnsibWVkaWEiOnsiaW1hZ2UiOnsidHlwZSI6ImltYWdlIiwidXNlQ3J1c2hlZEtleSI6ZmFsc2V9fX19LHsiaWQiOiJja3U0Y2Q3Y2gwMDQzM2c2aG84NTU5OXliIiwidHlwZSI6InRleHQiLCJpdGVtcyI6W3siaWQiOiJja3U0YmNtb2EwMDI1M2c2aHl6dDNjdTd1IiwiaGVhZGluZyI6IjxwPjxzdHJvbmc+WW91IGFyZSBhYm91dCB0byBsZWF2ZSB0aGUgcm9vbSB0byByZXZpZXcgaGlzIGNoYXJ0IGluIG1vcmUgZGV0YWlsIHdoZW4gTW9tIHJlbWVtYmVycyB0aGF0IHdoZW4gaGUgd2FzIGEgYmFieSBzaGUgd2FzIHRvbGQgdGhhdCBoaXMgJnF1b3Q7d2luZHBpcGUgd2FzIGZsb3BweSZxdW90OyBidXQgaXQgd2FzIHNvbWV0aGluZyBoZSB3b3VsZCBncm93IG91dCBvZi4mbmJzcDs8L3N0cm9uZz48L3A+PHA+PHN0cm9uZz5Zb3UgYXNrIGhpbSB0byBjb3VnaCBhbmQgeW91IGhlYXIgdGhpczo8L3N0cm9uZz48L3A+In1dLCJmYW1pbHkiOiJ0ZXh0IiwidmFyaWFudCI6InN1YmhlYWRpbmciLCJzZXR0aW5ncyI6eyJwYWRkaW5nVG9wIjozLCJwYWRkaW5nQm90dG9tIjowLCJiYWNrZ3JvdW5kQ29sb3IiOiIiLCJlbnRyYW5jZUFuaW1hdGlvbiI6dHJ1ZX19LHsiaWQiOiJja3U0Y2R2M2wwMDQ0M2c2aDU1YWdobnM5IiwidHlwZSI6Im11bHRpbWVkaWEiLCJpdGVtcyI6W3siaWQiOiJja3U0YmNtbzkwMDBzM2c2aHduczBteXB5IiwibWVkaWEiOnsiYXVkaW8iOnsia2V5IjoiY291Z2gubXAzIiwidXJsIjoidHJhbnNjb2RlZC1OWG16SU9EMTc4QVUycU5GLWNvdWdoLm1wMyIsInR5cGUiOiJhdWRpbyIsImR1cmF0aW9uIjo4LCJpbnB1dEtleSI6InJpc2UlMkZjb3Vyc2VzJTJGQXpCSXU1TzJ4Qmh4N0k1RS1WN1dnVDE2cC1oMUtlOXAlMkZOWG16SU9EMTc4QVUycU5GLWNvdWdoLm1wMyIsInRodW1ibmFpbCI6IiIsIm9yaWdpbmFsVXJsIjoiY291Z2gubXAzIiwidHJhbnNjb2RlSWQiOiIxNjMyODUyMDI5OTY3LTdnc2UzOCJ9fSwiY2FwdGlvbiI6IiJ9XSwiZmFtaWx5IjoibXVsdGltZWRpYSIsInZhcmlhbnQiOiJhdWRpbyIsInNldHRpbmdzIjp7InBhZGRpbmdUb3AiOjMsInBhZGRpbmdCb3R0b20iOjMsImJhY2tncm91bmRDb2xvciI6IiIsImVudHJhbmNlQW5pbWF0aW9uIjp0cnVlfX0seyJpZCI6ImNrd2JlZ3gwdjAwM2ozZzZjN2x0bW9nY2EiLCJ0eXBlIjoiZGl2aWRlciIsIml0ZW1zIjpbXSwiZmFtaWx5IjoiZGl2aWRlciIsInZhcmlhbnQiOiJzcGFjaW5nIGRpdmlkZXIiLCJzZXR0aW5ncyI6eyJwYWRkaW5nVG9wIjozLCJwYWRkaW5nQm90dG9tIjozLCJiYWNrZ3JvdW5kQ29sb3IiOiIiLCJlbnRyYW5jZUFuaW1hdGlvbiI6dHJ1ZX19LHsiaWQiOiJja3diZWZteG8wMDNoM2c2Y3FncTF6OWdwIiwidHlwZSI6InRleHQiLCJpdGVtcyI6W3siaWQiOiJja3diZTNvaWIwMDI5M2c2Y2VyMHF6dGsyIiwiaGVhZGluZyI6IjxwIHN0eWxlPVwidGV4dC1hbGlnbjogY2VudGVyO1wiPjxzdHJvbmc+V2hhdCBpcyB5b3VyIGRpZmZlcmVudGlhbD8gPC9zdHJvbmc+PC9wPiJ9XSwiZmFtaWx5IjoidGV4dCIsInZhcmlhbnQiOiJzdWJoZWFkaW5nIiwic2V0dGluZ3MiOnsicGFkZGluZ1RvcCI6MywicGFkZGluZ0JvdHRvbSI6MCwiYmFja2dyb3VuZENvbG9yIjoiIiwiZW50cmFuY2VBbmltYXRpb24iOnRydWV9fV0sIm1lZGlhIjp7fSwicGlsZXMiOltdLCJzZXR0aW5ncyI6e30sImR1cGxpY2F0ZWRGcm9tSWQiOiJnTFotSTBHVGNYNE9pM0VTYjNabE5OQUxYRWY4cWFUdyIsImRlbGV0ZWQiOmZhbHNlLCJjcmVhdGVkQXQiOiIyMDIxLTExLTIzVDAxOjAyOjQ2LjM4MFoiLCJ1cGRhdGVkQXQiOiIyMDI0LTA2LTA5VDIyOjExOjE1LjM3N1oiLCJsYXN0VXBkYXRlZEJ5IjoiYWlkfDFkYjkyYWU1LTdlOTEtNGI3Yy04YWE4LWY2OGIyY2MzYmY0YiIsInJlYWR5Ijp0cnVlLCJwb3NpdGlvbiI6bnVsbCwidHJhbnNmZXJyZWRBdCI6bnVsbCwiaXNQYXJ0bmVyQ29udGVudEF1dGhvciI6bnVsbCwiaGVhZGVySW1hZ2UiOnt9LCJzb3VyY2VMZXNzb25Mb2NhbGVJZCI6bnVsbCwiZXhwZXJpbWVudHMiOm51bGx9LHsiaWQiOiJZLXpTMHlKaGt3ZS1Cc0NmSWFrOW8xVmVTeWsxVWZJYSIsIm9yaWdpbmFsSWQiOm51bGwsImF1dGhvciI6ImFpZHwxZGI5MmFlNS03ZTkxLTRiN2MtOGFhOC1mNjhiMmNjM2JmNGIiLCJzZWxlY3RlZEF1dGhvcklkIjoiYWlkfDFkYjkyYWU1LTdlOTEtNGI3Yy04YWE4LWY2OGIyY2MzYmY0YiIsImNvdXJzZUlkIjoiQXpCSXU1TzJ4Qmh4N0k1RS1WN1dnVDE2cC1oMUtlOXAiLCJ0aXRsZSI6IlRoZSBEaWZmZXJlbnRpYWwgIiwiZGVzY3JpcHRpb24iOiIiLCJ0eXBlIjoiYmxvY2tzIiwiaWNvbiI6IkFydGljbGUiLCJpdGVtcyI6W3siaWQiOiJja3U0ZHhzc20wMDRlM2c2aHc0aDlueWgxIiwidHlwZSI6InRleHQiLCJpdGVtcyI6W3siaWQiOiJja3U0YmNtb2EwMDF6M2c2aDg3N3k3dzNxIiwicGFyYWdyYXBoIjoiPHA+VGhlIGRpZmZlcmVudGlhbCBmb3IgY2hyb25pYyBjb3VnaCBpcyBicm9hZCBhbmQgaW5jbHVkZXMgcHVsbW9uYXJ5IGFuZCBleHRyYXB1bG1vbmFyeSBjYXVzZXMuJm5ic3A7PC9wPiJ9XSwiZmFtaWx5IjoidGV4dCIsInZhcmlhbnQiOiJwYXJhZ3JhcGgiLCJzZXR0aW5ncyI6eyJwYWRkaW5nVG9wIjozLCJwYWRkaW5nQm90dG9tIjozLCJiYWNrZ3JvdW5kQ29sb3IiOiIiLCJlbnRyYW5jZUFuaW1hdGlvbiI6dHJ1ZX19LHsiaWQiOiJja3U2aHZkMDgwMDRpM2U2YmVzcHF2NHFuIiwidHlwZSI6ImRpdmlkZXIiLCJpdGVtcyI6W10sImZhbWlseSI6ImRpdmlkZXIiLCJ2YXJpYW50IjoiZGl2aWRlciIsInNldHRpbmdzIjp7InBhZGRpbmdUb3AiOjMsInBhZGRpbmdCb3R0b20iOjMsImJhY2tncm91bmRDb2xvciI6IiIsImVudHJhbmNlQW5pbWF0aW9uIjp0cnVlfX0seyJpZCI6ImNrdTRpdjIzbzAwMzQzZzZlcmwwNXNyMWoiLCJ0eXBlIjoidGV4dCIsIml0ZW1zIjpbeyJpZCI6ImNrdTRiY21vYTAwMXozZzZoODc3eTd3M3EiLCJwYXJhZ3JhcGgiOiI8cD5EZXRlcm1pbmluZyB3aGV0aGVyIHRoZXJlIGFyZSBzcGVjaWZpYyBjb3VnaCBwb2ludGVycyBwcmVzZW50IHdpbGwgaGVscCBndWlkZSB5b3VyIGRpZmZlcmVudGlhbC4mbmJzcDs8L3A+In1dLCJmYW1pbHkiOiJ0ZXh0IiwidmFyaWFudCI6InBhcmFncmFwaCIsInNldHRpbmdzIjp7InBhZGRpbmdUb3AiOjMsInBhZGRpbmdCb3R0b20iOjMsImJhY2tncm91bmRDb2xvciI6IiIsImVudHJhbmNlQW5pbWF0aW9uIjp0cnVlfX0seyJpZCI6ImNrdTk2MDc2aDAwMnkzZTZpYTVhc2VvczgiLCJ0eXBlIjoiaW50ZXJhY3RpdmUiLCJpdGVtcyI6W3siaWQiOiJja3U5NXhwZzYwMDBjM2U2aWZ3eGF6d3UxIiwibWVkaWEiOnsiaW1hZ2UiOnsia2V5IjoicmlzZS9jb3Vyc2VzL0F6Qkl1NU8yeEJoeDdJNUUtVjdXZ1QxNnAtaDFLZTlwL2JYZmUtWEJnakhrZTYzLTktbm91bi1jbG9jay01ODU1NTM3LnN2ZyIsInR5cGUiOiJpbWFnZSIsImFsaWduIjoiY2VudGVyIiwiZmlsbFdpZHRoIjpmYWxzZSwiY3J1c2hlZEtleSI6Im5vdW4tY2xvY2stNTg1NTUzNy5zdmciLCJvcmlnaW5hbFVybCI6Im5vdW4tY2xvY2stNTg1NTUzNy5zdmciLCJ1c2VDcnVzaGVkS2V5Ijp0cnVlfX0sInRpdGxlIjoiV2hlbiBkaWQgdGhlIHN5bXB0b21zIHN0YXJ0PyAiLCJkZXNjcmlwdGlvbiI6IjxwPkRpZCBpdCBzdGFydCBpbiB0aGUgbmVvbmF0YWwgcGVyaW9kPyZuYnNwOzwvcD48dWw+PGxpPmNvbmdlbml0YWwgYWJub3JtYWxpdHkgcmVsYXRlZCB0byB0aGUgYWlyd2F5cyBlLmcuIHRyYWNoZW9tYWxhY2lhPHVsPjxsaT5jYW4gcHJlc2VudCB3aXRoIGEgYmFya3kgY291Z2ggc2ltaWxhciB0byBjcm91cCwgbW9ub3Bob25pYyB3aGVlemluZyBhbmQgd29yayBvZiBicmVhdGhpbmc8L2xpPjwvdWw+PC9saT48bGk+SW1tdW5lIGZ1bmN0aW9uPC9saT48bGk+Y2F1c2VzIHdpdGggcHJlZGlzcG9zaXRpb24gdG8gYnJvbmNoaWVjdGFzaXMmbmJzcDs8L2xpPjwvdWw+PHA+RGlkIHRoZSBjb3VnaCBzdGFydCBhZnRlciBhbiBlcGlzb2RlIG9mIGNob2tpbmcgKGV2ZW4gaWYgaXQgaXMgZGF5cyBvciB3ZWVrcyBwcmlvcj8pJm5ic3A7PC9wPjx1bD48bGk+cmV0YWluZWQgaW5oYWxlZCBmb3JlaWduIGJvZHk8dWw+PGxpPm1heSBoZWFyIHVuaWxhdGVyYWwgd2hlZXppbmcgb24gZXhhbSZuYnNwOzwvbGk+PC91bD48L2xpPjwvdWw+PHA+RGlkIHRoZSBjb3VnaCBzdGFydCBhZnRlciB0cmF2ZWw/Jm5ic3A7PC9wPjx1bD48bGk+SXMgdGhlIHJlZ2lvbiB0cmF2ZWxsZWQgdG8gZW5kZW1pYyBmb3IgVGI/PC9saT48L3VsPjxwPiZxdW90O2Nsb2NrJnF1b3Q7IGltYWdlIGJ5IEFobWFkIEFyemFoYSwgdGhlbm91bnByb2plY3QuY29tLCBDQyAzLjAmbmJzcDs8L3A+In0seyJpZCI6ImNrdTk1eHBnNjAwMGQzZTZpa2d6azZzbmEiLCJtZWRpYSI6eyJpbWFnZSI6eyJrZXkiOiJyaXNlL2NvdXJzZXMvQXpCSXU1TzJ4Qmh4N0k1RS1WN1dnVDE2cC1oMUtlOXAvMDU4TjZMN1pISnNYZG1ITC1ub3VuLWNvdWdoLTQ4MzM3NDguc3ZnIiwidHlwZSI6ImltYWdlIiwiYWxpZ24iOiJjZW50ZXIiLCJmaWxsV2lkdGgiOmZhbHNlLCJjcnVzaGVkS2V5Ijoibm91bi1jb3VnaC00ODMzNzQ4LnN2ZyIsIm9yaWdpbmFsVXJsIjoibm91bi1jb3VnaC00ODMzNzQ4LnN2ZyIsInVzZUNydXNoZWRLZXkiOnRydWV9fSwidGl0bGUiOiJXaGF0IGFyZSB0aGVpciBwdWxtb25hcnkgc3ltcHRvbXM/ICIsImRlc2NyaXB0aW9uIjoiPHA+SXMgdGhlIGNvdWdoIHByb2R1Y3RpdmU/Jm5ic3A7PC9wPjx1bD48bGk+PHA+cHJvdHJhY3RlZCBiYWN0ZXJpYWwgYnJvbmNoaXRpcywgYnJvbmNoaWVjdGFzaXMsIGFzcGlyYXRpb24sIGFic2Nlc3M8L3A+PC9saT48L3VsPjxwPklzIHRoZXJlIGEgaGlzdG9yeSBvZiB3aGVlemU/IG5lYnVsaXplciB1c2U/IGZhbWlseSBoaXN0b3J5IG9mIGFsbGVyZ2llcy9hc3RobWE/IER5c3BuZWEgb24gZXhlcnRpb24/PC9wPjx1bD48bGk+QXN0aG1hPC9saT48L3VsPjxwPklzIHRoZXJlIGEgaGlzdG9yeSBvZiByZWN1cnJlbnQgcG5ldW1vbmlhPzwvcD48dWw+PGxpPkltbXVub2RlZmljaWVuY3ksIG9ic3RydWN0ZWQgYWlyd2F5cyBvciBhbnkgY29uZGl0aW9ucyBjYXVzaW5nIGJyb25jaGllY3Rhc2lzJm5ic3A7PC9saT48L3VsPjxwPiZxdW90O2NvdWdoJnF1b3Q7IGltYWdlIGJ5IEhvdWRhIE1iYXJraSwgdGhlbm91bnByb2plY3QuY29tLCBDQyAzLjAgPC9wPiJ9LHsiaWQiOiJja3U5NXhwZzYwMDBlM2U2aXljMHhiZHJ5IiwidGl0bGUiOiJBcmUgeW91IGNvbmNlcm5lZCBhYm91dCBhbnkgb3RoZXIgbWVkaWNhbCBjb25kaXRpb25zPyAiLCJkZXNjcmlwdGlvbiI6Ijx1bD48bGk+V2l0aCBuZXVyb2xvZ2ljYWwgYW5kIGRldmVsb3BtZW50YWwgYWJub3JtYWxpdGllcywgdGhpbmsgb2YgYXNwaXJhdGlvbiZuYnNwOzwvbGk+PGxpPldpdGggYXV0b2ltbXVuZSBkaXNlYXNlLCB0aGluayBvZiBpbnRlcnN0aXRpYWwgbHVuZyBkaXNlYXNlPC9saT48bGk+V2l0aCBjYXJkaWFjIGRpc2Vhc2UsIHRoaW5rIG9mIGhlYXJ0IGZhaWx1cmU8L2xpPjwvdWw+In0seyJpZCI6ImNrdTk2M3B2eTAwM3AzZTZpMG96dW9kdDEiLCJtZWRpYSI6e30sInRpdGxlIjoiV2hhdCBkb2VzIHRoZSBjb3VnaCBzb3VuZCBsaWtlPyAiLCJkZXNjcmlwdGlvbiI6IjxwPkRpZmZlcmVudCBjb3VnaCBjaGFyYWN0ZXJpc3RpY3MgY2FuIHN1Z2dlc3QgYSBzcGVjaWZpYyBjYXVzZSBvZiBjb3VnaC4mbmJzcDs8L3A+PHA+PGJyPjwvcD48cD5DbGljayBiZWxvdyB0byBnbyB0aHJvdWdoIGRpZmZlcmVudCBjb3VnaCBzb3VuZHMuJm5ic3A7PC9wPiIsImlzTmV3bHlJbnNlcnRlZCI6dHJ1ZX1dLCJmYW1pbHkiOiJpbnRlcmFjdGl2ZSIsInZhcmlhbnQiOiJhY2NvcmRpb24iLCJzZXR0aW5ncyI6eyJwYWRkaW5nVG9wIjozLCJ6b29tT25DbGljayI6dHJ1ZSwicGFkZGluZ0JvdHRvbSI6MywiYmFja2dyb3VuZENvbG9yIjoiIiwiZW50cmFuY2VBbmltYXRpb24iOnRydWV9fSx7ImlkIjoiY2t4NWtxYnlkMDAzNTNlNmptNHZvNHN3dCIsInR5cGUiOiJkaXZpZGVyIiwiaXRlbXMiOlt7ImlkIjoiY2t4NWtqbXFlMDAxMDNlNmp6aDRpZjl0YyIsInR5cGUiOiJjb21wbGV0ZUFsbCIsInRpdGxlIjoiQ09OVElOVUUgZm9yIGNvdWdoIHNvdW5kcyIsImJ1dHRvbkNvbG9yIjoiYnJhbmQiLCJjb21wbGV0ZUhpbnQiOiJDb21wbGV0ZSB0aGUgY29udGVudCBhYm92ZSBiZWZvcmUgbW92aW5nIG9uLiJ9XSwiZmFtaWx5IjoiY29udGludWUiLCJ2YXJpYW50IjoiY29udGludWUiLCJzZXR0aW5ncyI6eyJwYWRkaW5nVG9wIjozLCJwYWRkaW5nQm90dG9tIjozLCJiYWNrZ3JvdW5kQ29sb3IiOiIiLCJlbnRyYW5jZUFuaW1hdGlvbiI6dHJ1ZX19LHsiaWQiOiJja3U5NmF1dnkwMDQzM2U2aXBjZjVld2hmIiwidHlwZSI6ImRpdmlkZXIiLCJpdGVtcyI6W10sImZhbWlseSI6ImRpdmlkZXIiLCJ2YXJpYW50IjoiZGl2aWRlciIsInNldHRpbmdzIjp7InBhZGRpbmdUb3AiOjMsInBhZGRpbmdCb3R0b20iOjMsImJhY2tncm91bmRDb2xvciI6IiIsImVudHJhbmNlQW5pbWF0aW9uIjp0cnVlfX0seyJpZCI6ImNrdTRycG9xNDAwNnUzZzZhOHdzcHNlNXgiLCJ0eXBlIjoibXVsdGltZWRpYSIsIml0ZW1zIjpbeyJpZCI6ImNrdTRtNWN1eTAwMHMzZzZhNGU2cThwMjMiLCJtZWRpYSI6eyJhdWRpbyI6eyJrZXkiOiJXWXlXRHIvY291Z2gubXAzIiwidXJsIjoidHJhbnNjb2RlZC1uNU1vQ1lTVVZrVDdXc1lpLWNvdWdoLm1wMyIsInR5cGUiOiJhdWRpbyIsImR1cmF0aW9uIjo4LCJpbnB1dEtleSI6InJpc2UlMkZjb3Vyc2VzJTJGQXpCSXU1TzJ4Qmh4N0k1RS1WN1dnVDE2cC1oMUtlOXAlMkZuNU1vQ1lTVVZrVDdXc1lpLWNvdWdoLm1wMyIsInRodW1ibmFpbCI6IiIsIm9yaWdpbmFsVXJsIjoiY291Z2gubXAzIiwidHJhbnNjb2RlSWQiOiIxNjMyODc1MzE1NjIxLXRibmd3dyJ9fSwiY2FwdGlvbiI6IjxwPlRoaXMgY291Z2ggaXMgZGVzY3JpYmVkIGFzIGEgYmFya3ktc2VhbCBsaWtlIGNvdWdoLiBDYW4gYmUgc2VlIGluIGNyb3VwLCBtYWxhY2lhPC9wPiJ9XSwiZmFtaWx5IjoibXVsdGltZWRpYSIsInZhcmlhbnQiOiJhdWRpbyIsInNldHRpbmdzIjp7InBhZGRpbmdUb3AiOjMsInBhZGRpbmdCb3R0b20iOjMsImJhY2tncm91bmRDb2xvciI6IiIsImVudHJhbmNlQW5pbWF0aW9uIjp0cnVlfX0seyJpZCI6ImNrdTRydnkxbTAwNnozZzZhZ2IzM2ZwMnYiLCJ0eXBlIjoibXVsdGltZWRpYSIsIml0ZW1zIjpbeyJpZCI6ImNrdTRtNWN1eTAwMHMzZzZhNGU2cThwMjMiLCJtZWRpYSI6eyJhdWRpbyI6eyJrZXkiOiJ3aG9vcGluZyUyMGNvdWdoLm1wMyIsInVybCI6InRyYW5zY29kZWQtQ0tnX2VzaE52eDBjV2pxNC13aG9vcGluZyUyNTIwY291Z2gubXAzIiwidHlwZSI6ImF1ZGlvIiwiZHVyYXRpb24iOjEyLCJpbnB1dEtleSI6InJpc2UlMkZjb3Vyc2VzJTJGQXpCSXU1TzJ4Qmh4N0k1RS1WN1dnVDE2cC1oMUtlOXAlMkZDS2dfZXNoTnZ4MGNXanE0LXdob29waW5nJTI1MjBjb3VnaC5tcDMiLCJ0aHVtYm5haWwiOiIiLCJvcmlnaW5hbFVybCI6Indob29waW5nIGNvdWdoLm1wMyIsInRyYW5zY29kZUlkIjoiMTYzMjg3NTc2NzE1OC1kMzFieG8ifX0sImNhcHRpb24iOiI8cD5UaGlzIGlzIHdob29waW5nIGNvdWdoLiBpdCBpcyBtYXJrZWQgYnkgYSBzZXZlcmUgaGFja2luZyBjb3VnaCBmb2xsb3dlZCBieSBhIGhpZ2gtcGl0Y2hlZCBpbnRha2Ugb2YgYnJlYXRoIHRoYXQgc291bmRzIGxpa2UgJnF1b3Q7d2hvb3AuJnF1b3Q7IEl0IGlzIGNhdXNlZCBieSB0aGUgYmFjdGVyaXVtIEJvcmRldGVsbGEgcGVydHVzc2lzLjwvcD4ifV0sImZhbWlseSI6Im11bHRpbWVkaWEiLCJ2YXJpYW50IjoiYXVkaW8iLCJzZXR0aW5ncyI6eyJwYWRkaW5nVG9wIjozLCJwYWRkaW5nQm90dG9tIjozLCJiYWNrZ3JvdW5kQ29sb3IiOiIiLCJlbnRyYW5jZUFuaW1hdGlvbiI6dHJ1ZX19LHsiaWQiOiJja3U0czJmZXUwMDczM2c2YTBhcXI0ZHN2IiwidHlwZSI6Im11bHRpbWVkaWEiLCJpdGVtcyI6W3siaWQiOiJja3U0bTVjdXkwMDBzM2c2YTRlNnE4cDIzIiwibWVkaWEiOnsiYXVkaW8iOnsia2V5IjoiaGFiaXQlMjBjb3VnaC5tcDMiLCJ1cmwiOiJ0cmFuc2NvZGVkLVdRT2s4Q1FiSFlKVDl5U1ctaGFiaXQlMjUyMGNvdWdoLm1wMyIsInR5cGUiOiJhdWRpbyIsImR1cmF0aW9uIjo3LCJpbnB1dEtleSI6InJpc2UlMkZjb3Vyc2VzJTJGQXpCSXU1TzJ4Qmh4N0k1RS1WN1dnVDE2cC1oMUtlOXAlMkZXUU9rOENRYkhZSlQ5eVNXLWhhYml0JTI1MjBjb3VnaC5tcDMiLCJ0aHVtYm5haWwiOiIiLCJvcmlnaW5hbFVybCI6ImhhYml0IGNvdWdoLm1wMyIsInRyYW5zY29kZUlkIjoiMTYzMjg3NjUyODk1My1sYXB6MmYifX0sImNhcHRpb24iOiI8cD5UaGlzIGlzIGhhYml0IGNvdWdoIHdoaWNoIGlzIGEgY2hyb25pYyBjb3VnaCB0aGF0IGhhcyBubyB1bmRlcmx5aW5nIG9yZ2FuaWMgY2F1c2Ugb3IgbWVkaWNhbCBkaWFnbm9zaXMuIFRoZSBjb3VnaCBtYXkgYmUgYmFya3kgb3ImcXVvdDtob25raW5nJnF1b3Q7LiBDaGFyYWN0ZXJpc3RpY2FsbHksIGl0IGRpc2FwcGVhcnMgZHVyaW5nIHNsZWVwIG9yIHdoaWxlIGRpc3RyYWN0ZWQgYW5kIGlzIG5vdCBleGFjZXJiYXRlZCBieSBwaHlzaWNhbCBleGVyY2lzZS4gVHJlYXRtZW50IGludm9sdmVzIGJlaGF2aW9yYWwgdGhlcmFweS4mbmJzcDs8L3A+In1dLCJmYW1pbHkiOiJtdWx0aW1lZGlhIiwidmFyaWFudCI6ImF1ZGlvIiwic2V0dGluZ3MiOnsicGFkZGluZ1RvcCI6MywicGFkZGluZ0JvdHRvbSI6MywiYmFja2dyb3VuZENvbG9yIjoiIiwiZW50cmFuY2VBbmltYXRpb24iOnRydWV9fSx7ImlkIjoiY2t1NHFwcHE1MDA1djNnNmFpNmFmZXAyYyIsInR5cGUiOiJkaXZpZGVyIiwiaXRlbXMiOltdLCJmYW1pbHkiOiJkaXZpZGVyIiwidmFyaWFudCI6ImRpdmlkZXIiLCJzZXR0aW5ncyI6eyJwYWRkaW5nVG9wIjozLCJwYWRkaW5nQm90dG9tIjozLCJiYWNrZ3JvdW5kQ29sb3IiOiIiLCJlbnRyYW5jZUFuaW1hdGlvbiI6dHJ1ZX19XSwibWVkaWEiOnt9LCJwaWxlcyI6W10sInNldHRpbmdzIjp7fSwiZHVwbGljYXRlZEZyb21JZCI6InBSdjhrUVlDOC04aE85UDVROFhINXplZkhtYkp3X21XIiwiZGVsZXRlZCI6ZmFsc2UsImNyZWF0ZWRBdCI6IjIwMjEtMTEtMjNUMDE6MDc6MDIuNjQzWiIsInVwZGF0ZWRBdCI6IjIwMjQtMDYtMDlUMjI6MTI6MjEuMzg5WiIsImxhc3RVcGRhdGVkQnkiOiJhaWR8MWRiOTJhZTUtN2U5MS00YjdjLThhYTgtZjY4YjJjYzNiZjRiIiwicmVhZHkiOnRydWUsInBvc2l0aW9uIjpudWxsLCJ0cmFuc2ZlcnJlZEF0IjpudWxsLCJpc1BhcnRuZXJDb250ZW50QXV0aG9yIjpudWxsLCJoZWFkZXJJbWFnZSI6e30sInNvdXJjZUxlc3NvbkxvY2FsZUlkIjpudWxsLCJleHBlcmltZW50cyI6bnVsbH0seyJpZCI6IkhTQy1PbF9vN3FvVkFXcEVUZ1ZIdnV0VE1TdzRvTjlxIiwib3JpZ2luYWxJZCI6bnVsbCwiYXV0aG9yIjoiYWlkfDFkYjkyYWU1LTdlOTEtNGI3Yy04YWE4LWY2OGIyY2MzYmY0YiIsInNlbGVjdGVkQXV0aG9ySWQiOiJhaWR8MWRiOTJhZTUtN2U5MS00YjdjLThhYTgtZjY4YjJjYzNiZjRiIiwiY291cnNlSWQiOiJBekJJdTVPMnhCaHg3STVFLVY3V2dUMTZwLWgxS2U5cCIsInRpdGxlIjoiVGhlIFdvcmt1cCIsImRlc2NyaXB0aW9uIjoiIiwidHlwZSI6ImJsb2NrcyIsImljb24iOiJBcnRpY2xlIiwiaXRlbXMiOlt7ImlkIjoiY2t1NGx4Zms4MDAzeDNnNmFqa3o1Yzl5NCIsInR5cGUiOiJrbm93bGVkZ2VDaGVjayIsIml0ZW1zIjpbeyJpZCI6ImNrdTRrYzY1bDAwMTEzZzZheGllY21kc3IiLCJ0eXBlIjoiTVVMVElQTEVfQ0hPSUNFIiwidGl0bGUiOiI8cD5Zb3UgZmluaXNoIHJldmlld2luZyBoaXMgY2hhcnQgYW5kIHdhbGsgYmFjayBpbiB0aGUgcm9vbS4gTW9tIHNhaWQgdGhhdCBzaGUgcmVhZCBvbiBHb29nbGUgdGhhdCB0aGVyZSBhcmUgc29tZSB0ZXN0cyB5b3UgY2FuIGRvIHRvIGZpZ3VyZSBvdXQgd2hhdCBpcyBjYXVzaW5nIGhpcyBjb3VnaC4gWW91IHJlc3BvbmQgd2l0aC4uPC9wPiIsImFuc3dlcnMiOlt7ImlkIjoiY2t1NGtjNjVsMDAxMjNnNmFtNDc0Z2ZtbSIsInRpdGxlIjoiPHA+TGV0cyBkbyB3aGF0ZXZlciBHb29nbGUgc2FpZDwvcD4iLCJjb3JyZWN0IjpmYWxzZSwiZmVlZGJhY2siOiI8cD5Hb29nbGUgbWF5IGJlIHJpZ2h0LCBidXQgdGhlcmUgaXMgYSBiZXR0ZXIgY2hvaWNlJm5ic3A7PC9wPiJ9LHsiaWQiOiJja3U0a2M2NWwwMDEzM2c2YWd3aGJ2bXlqIiwidGl0bGUiOiI8cD5XZSB3aWxsIGRvIGEgY2hlc3QgeC1yYXkgYW5kIHNwaXJvbWV0cnkmbmJzcDs8L3A+IiwiY29ycmVjdCI6dHJ1ZSwiZmVlZGJhY2siOiI8cD5HcmVhdCBjaG9pY2UhIENsaWNrIG9uIHRvIHNlZSB3aHk8L3A+In0seyJpZCI6ImNrdTRsendrMzAwM3kzZzZhdXQzNThnbHgiLCJ0aXRsZSI6IjxwPldlIHdvbiYjMzk7dCBkbyBhbnkgdGVzdHMmbmJzcDs8L3A+IiwiY29ycmVjdCI6ZmFsc2UsImZlZWRiYWNrIjoiPHA+QmVjYXVzZSB0aGUgY291Z2ggaGFzIGJlZW4gb25nb2luZyBmb3IgJmd0OzQgd2Vla3MsICZuYnNwO3lvdSBzaG91bGQgbWFrZSBzdXJlIHlvdSBhcmVuJiMzOTt0IG1pc3NpbmcgYW55dGhpbmcuICZuYnNwOzwvcD4ifSx7ImlkIjoiY2t1NG0xbGhrMDAzejNnNmFiOXM3ZDAxZCIsInRpdGxlIjoiPHA+TGV0cyBqdXN0IHRyZWF0IGhpbS4gV2Ugd2lsbCBzdGFydCBoaW0gb24gYSBkYWlseSBpbmhhbGVkIHN0ZXJvaWQgYW5kIGFsYnV0ZXJvbCBhcyBuZWVkZWQmbmJzcDs8L3A+IiwiY29ycmVjdCI6ZmFsc2UsImZlZWRiYWNrIjoiPHA+UHJpb3IgdG8gc3RhcnRpbmcgYSBtZWRpY2F0aW9uIHRyaWFsLCBpdCB3b3VsZCBiZSBoZWxwZnVsIHRvIG9idGFpbiBpbWFnaW5nIGFuZCBzcGlyb21ldHJ5LiZuYnNwOzwvcD48cD48YnI+PC9wPjxwPkl0IGlzIGltcG9ydGFudCB0byBub3RlIHRoYXQgbm90IGFsbCBjb3VnaCBpcyBzZWNvbmRhcnkgdG8gYXN0aG1hLiBKYXNvbiBkb2VzIG5vdCBzZWVtIHRvIGhhdmUgYW55IHJpc2sgZmFjdG9ycy9zeW1wdG9tcyBjb25zaXN0ZW50OiZuYnNwOzwvcD48cD4tIG5vIGhpc3Rvcnkgb2Ygd2hlZXppbmc8L3A+PHA+LSBubyBmYW1pbHkgaGlzdG9yeSBvZiBhc3RobWEgb3IgYWxsZXJnaWVzPC9wPjxwPi0gbm8gaGlzdG9yeSBvZiBlY3plbWE8L3A+PHA+LSBkeXNwbmVhIG9uIGV4ZXJ0aW9uPC9wPiJ9XSwiZmVlZGJhY2siOiI8cD5Zb3UmIzM5O3JlIG5vdCB3cm9uZyw8L3A+IiwiZmVlZGJhY2tUeXBlIjoiQ0hPSUNFIn1dLCJmYW1pbHkiOiJrbm93bGVkZ2VDaGVjayIsInZhcmlhbnQiOiJtdWx0aXBsZSBjaG9pY2UiLCJzZXR0aW5ncyI6eyJwYWRkaW5nVG9wIjozLCJwYWRkaW5nQm90dG9tIjozLCJiYWNrZ3JvdW5kQ29sb3IiOiIiLCJlbnRyYW5jZUFuaW1hdGlvbiI6dHJ1ZX19LHsiaWQiOiJja3U0bXRuNmIwMDJ6M2c2YTVpc3FieDhmIiwidHlwZSI6ImRpdmlkZXIiLCJpdGVtcyI6W3siaWQiOiJja3U0bTVjdXkwMDEwM2c2YXFucXgxcXJlIiwidHlwZSI6ImNvbXBsZXRlQWxsIiwidGl0bGUiOiJXaGF0IGlzIHRoZSB3b3JrdXAgZm9yIGNocm9uaWMgY291Z2g/IiwiYnV0dG9uQ29sb3IiOiJicmFuZCIsImNvbXBsZXRlSGludCI6IkNvbXBsZXRlIHRoZSBjb250ZW50IGFib3ZlIGJlZm9yZSBtb3Zpbmcgb24uIn1dLCJmYW1pbHkiOiJjb250aW51ZSIsInZhcmlhbnQiOiJjb250aW51ZSIsInNldHRpbmdzIjp7InBhZGRpbmdUb3AiOjMsInBhZGRpbmdCb3R0b20iOjMsImJhY2tncm91bmRDb2xvciI6IiIsImVudHJhbmNlQW5pbWF0aW9uIjp0cnVlfX0seyJpZCI6ImNrd2JldGJ5ODAwM24zZzZjbW02eGRrdHciLCJ0eXBlIjoiZGl2aWRlciIsIml0ZW1zIjpbXSwiZmFtaWx5IjoiZGl2aWRlciIsInZhcmlhbnQiOiJudW1iZXJlZCBkaXZpZGVyIiwic2V0dGluZ3MiOnsicGFkZGluZ1RvcCI6MywicGFkZGluZ0JvdHRvbSI6MywiYmFja2dyb3VuZENvbG9yIjoiIiwiZW50cmFuY2VBbmltYXRpb24iOnRydWV9fSx7ImlkIjoiY2t3YmV0aHE1MDAzbzNnNmN2cm4zaWU2ayIsInR5cGUiOiJ0ZXh0IiwiaXRlbXMiOlt7ImlkIjoiY2t3YmUzb2liMDAyOTNnNmNlcjBxenRrMiIsImhlYWRpbmciOiI8cCBzdHlsZT1cInRleHQtYWxpZ246IGNlbnRlcjtcIj48c3Ryb25nPkltYWdpbmc8L3N0cm9uZz48L3A+In1dLCJmYW1pbHkiOiJ0ZXh0IiwidmFyaWFudCI6InN1YmhlYWRpbmciLCJzZXR0aW5ncyI6eyJwYWRkaW5nVG9wIjozLCJwYWRkaW5nQm90dG9tIjowLCJiYWNrZ3JvdW5kQ29sb3IiOiIiLCJlbnRyYW5jZUFuaW1hdGlvbiI6dHJ1ZX19LHsiaWQiOiJja3UzY2cwYmgwMDN5M2c2YTliOXBucnE0IiwidHlwZSI6InRleHQiLCJpdGVtcyI6W3siaWQiOiJja3UzYjJ0d3kwMDIzM2c2YTB1YTUyeHYxIiwiaGVhZGluZyI6IiIsInBhcmFncmFwaCI6IjxwPkEgY2hlc3QgcmFkaW9ncmFwaCBzaG91bGQgYmUgb2J0YWluZWQgYXMgcGFydCBvZiBhbiBldmFsdWF0aW9uIGluIGNoaWxkcmVuIHdpdGggY2hyb25pYyBjb3VnaC4gV2hpbGUgYW4gYWJub3JtYWwgY2hlc3QgcmFkaW9ncmFwaCBpcyBhbiBpbXBvcnRhbnQgcG9pbnRlciBmb3Igc3BlY2lmaWMgY291Z2gsIGEgbm9ybWFsIGNoZXN0IHJhZGlvZ3JhcGggZG9lcyBub3QgZXhjbHVkZSBzcGVjaWZpYyBjb3VnaCBvciBhbiB1bmRlcmx5aW5nIGRpc2Vhc2UgcHJvY2Vzcy4mbmJzcDs8L3A+In1dLCJmYW1pbHkiOiJ0ZXh0IiwidmFyaWFudCI6InBhcmFncmFwaCIsInNldHRpbmdzIjp7InBhZGRpbmdUb3AiOjMsInBhZGRpbmdCb3R0b20iOjMsImJhY2tncm91bmRDb2xvciI6IiIsImVudHJhbmNlQW5pbWF0aW9uIjp0cnVlfX0seyJpZCI6ImNrd2JldTY0NDAwM3czZzZjYXhtYWlhMTQiLCJ0eXBlIjoidGV4dCIsIml0ZW1zIjpbeyJpZCI6ImNrdTRtNWN1eTAwMXozZzZheGh6anF2cHQiLCJwYXJhZ3JhcGgiOiI8cD5DaGVzdCBDVCBzY2FucyBtYXkgYmUgcmVxdWlyZWQgdG8gZnVydGhlciBldmFsdWF0ZSB0aGUgdW5kZXJseWluZyBldGlvbG9neSBzdWNoIGFzIHN1cHB1cmF0aXZlIGx1bmcgZGlzZWFzZSwgbWFzcyBzZWVuIG9uIHRoZSBjaGVzdCByYWRpb2dyYXBoLCBvciBub25yZXNvbHZpbmcgcHVsbW9uYXJ5IGNvbnNvbGlkYXRpb24uIElmIGEgdmFzY3VsYXIgYWJub3JtYWxpdHkgaXMgYWxzbyBzdXNwZWN0ZWQgKGVnLCBzbGluZyBvciByaW5nKSwgY29udHJhc3QgbWF5IGJlIGluZGljYXRlZCBjb25jdXJyZW50bHkgd2l0aCB0aGUgQ1Qgc2Nhbi4mbmJzcDs8L3A+In1dLCJmYW1pbHkiOiJ0ZXh0IiwidmFyaWFudCI6InBhcmFncmFwaCIsInNldHRpbmdzIjp7InBhZGRpbmdUb3AiOjMsInBhZGRpbmdCb3R0b20iOjMsImJhY2tncm91bmRDb2xvciI6IiIsImVudHJhbmNlQW5pbWF0aW9uIjp0cnVlfX0seyJpZCI6ImNrd2JldXE3ZTAwM3gzZzZjZnJqZ2V0NjMiLCJ0eXBlIjoiZGl2aWRlciIsIml0ZW1zIjpbXSwiZmFtaWx5IjoiZGl2aWRlciIsInZhcmlhbnQiOiJudW1iZXJlZCBkaXZpZGVyIiwic2V0dGluZ3MiOnsicGFkZGluZ1RvcCI6MywicGFkZGluZ0JvdHRvbSI6MywiYmFja2dyb3VuZENvbG9yIjoiIiwiZW50cmFuY2VBbmltYXRpb24iOnRydWV9fSx7ImlkIjoiY2t3YmV2MHV6MDAzeTNnNmNsMmxwa2RiMiIsInR5cGUiOiJ0ZXh0IiwiaXRlbXMiOlt7ImlkIjoiY2t3YmUzb2liMDAyOTNnNmNlcjBxenRrMiIsImhlYWRpbmciOiI8cCBzdHlsZT1cInRleHQtYWxpZ246IGNlbnRlcjtcIj48c3Ryb25nPlNwaXJvbWV0cnk8L3N0cm9uZz48L3A+In1dLCJmYW1pbHkiOiJ0ZXh0IiwidmFyaWFudCI6InN1YmhlYWRpbmciLCJzZXR0aW5ncyI6eyJwYWRkaW5nVG9wIjozLCJwYWRkaW5nQm90dG9tIjowLCJiYWNrZ3JvdW5kQ29sb3IiOiIiLCJlbnRyYW5jZUFuaW1hdGlvbiI6dHJ1ZX19LHsiaWQiOiJjbGpvbTQybnMwMDB1M2I2NHhlbG9zazk3IiwidHlwZSI6InRleHQiLCJpdGVtcyI6W3siaWQiOiJjbGpvbTQybnQwMDB2M2I2NG9lMDVoZWV6IiwicGFyYWdyYXBoIjoiPHA+U3Bpcm9tZXRyeSBzaG91bGQgYWxzbyBiZSBvYnRhaW5lZCBhcyBwYXJ0IG9mIGFuIGV2YWx1YXRpb24gaW4gY2hpbGRyZW4gd2l0aCBjaHJvbmljIGNvdWdoIGlmIHRoZXkgYXJlIGFnZSBhcHByb3ByaWF0ZSAoZ2VuZXJhbGx5IGFib3ZlIDUtNiB5ZWFycyBvbGQpLiBOb3JtYWwgc3Bpcm9tZXRyeSBkb2VzIG5vdCBleGNsdWRlIGRpc2Vhc2UsIGJ1dCBhYm5vcm1hbGl0aWVzIGluIHNwaXJvbWV0cnkgdmFsdWVzIG1heSBiZSBoZWxwZnVsLjwvcD48dWw+PGxpPkFuIG9ic3RydWN0aXZlIHBhdHRlcm4gaW4gdGhlIHNwaXJvbWV0cnkgaW5kaWNhdGVzIG9ic3RydWN0aXZlIGFpcndheSBkaXNlYXNlIHN1Y2ggYXMgYXN0aG1hIG9yIHN1cHB1cmF0aXZlIGx1bmcgZGlzZWFzZTx1bD48bGk+SWYgYW4gb2JzdHJ1Y3RpdmUgcGF0dGVybiBpcyBzZWVuIG9uIHRoZSBleHBpcmF0b3J5IGZsb3ctdm9sdW1lIGxvb3AsIGFpcndheSByZXZlcnNpYmlsaXR5IHNob3VsZCBiZSBhc3Nlc3NlZCBiZWZvcmUgYW5kIGFmdGVyIGluaGFsYXRpb24gb2YgYmV0YTItYWdvbmlzdC4mbmJzcDs8L2xpPjxsaT4mbmJzcDtBIHBvc2l0aXZlIHJlc3BvbnNlIHRvIGJyb25jaG9kaWxhdG9ycyBlc3RhYmxpc2hlcyB0aGUgcHJlc2VuY2Ugb2YgYWlyd2F5IHJlYWN0aXZpdHkgYW5kIGlzIHN1Z2dlc3RpdmUgb2YgYXN0aG1hLCBidXQgZG9lcyBub3QgcnVsZSBvdXQgb3RoZXIgZGlzb3JkZXJzLjwvbGk+PGxpPldpdGggb2JzdHJ1Y3Rpb24sIEZFVjxzdWI+MSZuYnNwOzwvc3ViPmlzIGRlY3JlYXNlZCBidXQgRlZDIGNhbiBiZSBub3JtYWwmbmJzcDs8L2xpPjwvdWw+PC9saT48bGk+YSByZXN0cmljdGl2ZSBwYXR0ZXJuIHJlZmxlY3RzIGFuIGludGVyc3RpdGlhbCBvciBjaGVzdCB3YWxsIHJlc3RyaWN0aXZlIHByb2Nlc3Nlcy4gLjx1bD48bGk+V2l0aCByZXN0cmljdGlvbiwgRlZDIGFuZCBGRVY8c3ViPjE8L3N1Yj4gYXJlIGRlY3JlYXNlZCZuYnNwOzwvbGk+PC91bD48L2xpPjwvdWw+In1dLCJmYW1pbHkiOiJ0ZXh0IiwidmFyaWFudCI6InBhcmFncmFwaCIsInNldHRpbmdzIjp7ImNhcmRNb2RlIjoiV0hJVEUiLCJwYWRkaW5nVG9wIjozLCJhY2NlbnRDb2xvciI6bnVsbCwicGFkZGluZ0JvdHRvbSI6MywiYmFja2dyb3VuZFR5cGUiOiJMSUdIVCIsImJhY2tncm91bmRDb2xvciI6IiIsImVudHJhbmNlQW5pbWF0aW9uIjp0cnVlfX0seyJpZCI6ImNrd2Jldm0xczAwM3ozZzZjcHV6OWd2ZXgiLCJ0eXBlIjoiZGl2aWRlciIsIml0ZW1zIjpbXSwiZmFtaWx5IjoiZGl2aWRlciIsInZhcmlhbnQiOiJudW1iZXJlZCBkaXZpZGVyIiwic2V0dGluZ3MiOnsicGFkZGluZ1RvcCI6MywicGFkZGluZ0JvdHRvbSI6MywiYmFja2dyb3VuZENvbG9yIjoiIiwiZW50cmFuY2VBbmltYXRpb24iOnRydWV9fSx7ImlkIjoiY2t3YmV2eXg2MDA0MzNnNmM1NjZqdHVzNSIsInR5cGUiOiJ0ZXh0IiwiaXRlbXMiOlt7ImlkIjoiY2t3YmV2dXViMDA0MTNnNmM0eWtqY2t0ZCIsImhlYWRpbmciOiI8cCBzdHlsZT1cInRleHQtYWxpZ246IGNlbnRlcjtcIj48c3Ryb25nPkFkZGl0aW9uYWwgd29ya3VwJm5ic3A7PC9zdHJvbmc+PC9wPiJ9XSwiZmFtaWx5IjoidGV4dCIsInZhcmlhbnQiOiJzdWJoZWFkaW5nIiwic2V0dGluZ3MiOnsicGFkZGluZ1RvcCI6MywicGFkZGluZ0JvdHRvbSI6MCwiYmFja2dyb3VuZENvbG9yIjoiIiwiZW50cmFuY2VBbmltYXRpb24iOnRydWV9fSx7ImlkIjoiY2t1NHB1cmZ0MDA1NTNnNmFhNWs1eXgzYiIsInR5cGUiOiJ0ZXh0IiwiaXRlbXMiOlt7ImlkIjoiY2t1NG01Y3V5MDAxejNnNmF4aHpqcXZwdCIsInBhcmFncmFwaCI6IjxwPkFkZGl0aW9uYWwgd29ya3VwIGRlcGVuZHMgb24gZmluZGluZ3MgZnJvbSB0aGUgaGlzdG9yeSwgcGh5c2ljYWwgZXhhbSwgeC1yYXkgYW5kIHNwaXJvbWV0cnkgd2hpY2ggZGV0ZXJtaW5lIHRoZSBkaWFnbm9zaXMgYmVpbmcgY29uc2lkZXJlZC48L3A+PHA+RmxleGlibGUgYnJvbmNob3Njb3B5IGlzIGEgcHJvY2VkdXJlIHRoYXQgYWxsb3dzIGEgY2xpbmljaWFuIHRvIGV4YW1pbmUgdGhlIGFpcndheXMgb2YgdGhlIGx1bmdzLiBEdXJpbmcgYnJvbmNob3Njb3B5LCBhIHRoaW4gdHViZSBjYWxsZWQgYSBicm9uY2hvc2NvcGUgaXMgcGxhY2VkIGluIHRoZSBub3NlIG9yIG1vdXRoLiBUaGUgYnJvbmNob3Njb3BlIGhhcyBhIHZlcnkgc21hbGwgY2FtZXJhIGF0IGl0cyB0aXAgdGhhdCBkaXNwbGF5cyBwaWN0dXJlcyBvbiBhIHZpZGVvIHNjcmVlbiBvciBjYW1lcmEuJm5ic3A7PC9wPjxwPlRoZSBpbmRpY2F0aW9ucyBmb3IgYSBicm9uY2hvc2NvcHkgaW4gY2hpbGRyZW4gd2l0aCBjaHJvbmljIGNvdWdoIGFyZTo8L3A+PHVsPjxsaT5mb3JlaWduIGJvZHkgYXNwaXJhdGlvbiAoZG9uZSB3aXRoIGEgcmlnaWQgc2NvcGUpPC9saT48bGk+YWlyd2F5IG1hbGFjaWEsIHRyYWNoZW9lc29waGFnZWFsIGZpc3R1bGEsIHN0ZW5vc2lzJm5ic3A7PC9saT48bGk+UHJlc3VtZWQgaW5mZWN0aW91cyBldGlvbG9naWVzIHdoaWNoIGNhbiBiZSBldmFsdWF0ZWQgd2l0aCBhIGxhdmFnZSBmb3IgYmFjdGVyaWFsLCBmdW5nYWwgYW5kIG15Y29iYWN0ZXJpYWwgY3VsdHVyZXM8L2xpPjxsaT5jaWxpYXJ5IGJydXNoaW5ncyBjYW4gYWxzbyBiZSB0YWtlbiBmb3IgcGF0aWVudHMgd2l0aCBzdXNwZWN0ZWQgY2lsaWFyeSBkeXNraW5lc2lhJm5ic3A7PC9saT48L3VsPiJ9XSwiZmFtaWx5IjoidGV4dCIsInZhcmlhbnQiOiJwYXJhZ3JhcGgiLCJzZXR0aW5ncyI6eyJwYWRkaW5nVG9wIjozLCJwYWRkaW5nQm90dG9tIjozLCJiYWNrZ3JvdW5kQ29sb3IiOiIiLCJlbnRyYW5jZUFuaW1hdGlvbiI6dHJ1ZX19LHsiaWQiOiJja3U0cW05YjgwMDVyM2c2YTU2ZWt2ZzlyIiwidHlwZSI6InRleHQiLCJpdGVtcyI6W3siaWQiOiJja3U0bTVjdXkwMDF6M2c2YXhoempxdnB0IiwicGFyYWdyYXBoIjoiPHA+T3RoZXIgdGVzdHMgbWF5IGJlIHJlcXVpcmVkIGRlcGVuZGluZyBvbiB0aGUgc3VzcGVjdGVkIGRpYWdub3Nlcy4mbmJzcDs8L3A+PHVsPjxsaT5JbiBzZXR0aW5ncyB3aGVyZSB0dWJlcmN1bG9zaXMgaXMgZW5kZW1pYyBvciBoYXMgYSBoaWdoIHByZXZhbGVuY2UgYW5kIGlmIHRoZSBjaGlsZCBpcyBhdCBoaWdoIHJpc2sgZm9yIGV4cG9zdXJlLCBzdGFuZGFyZCB0ZXN0aW5nIHNob3VsZCBiZSBjb25zaWRlcmVkJm5ic3A7PC9saT48bGk+YWxsZXJneSB0ZXN0aW5nPC9saT48bGk+ZXZhbHVhdGlvbnMgZm9yIGFzcGlyYXRpb24gYW5kIHN3YWxsb3dpbmcgZHlzZnVuY3Rpb248L2xpPjxsaT5lY2hvY2FyZGlvZ3JhbTwvbGk+PGxpPmdlbmV0aWMgdGVzdGluZyBmb3IgQ0YvUENEPC9saT48bGk+c3dlYXQgdGVzdCBmb3IgQ0YmbmJzcDs8L2xpPjwvdWw+In1dLCJmYW1pbHkiOiJ0ZXh0IiwidmFyaWFudCI6InBhcmFncmFwaCIsInNldHRpbmdzIjp7InBhZGRpbmdUb3AiOjMsInBhZGRpbmdCb3R0b20iOjMsImJhY2tncm91bmRDb2xvciI6IiIsImVudHJhbmNlQW5pbWF0aW9uIjp0cnVlfX0seyJpZCI6ImNrdTRxcHdmcTAwNXczZzZhb2l5dDE1Z28iLCJ0eXBlIjoiZGl2aWRlciIsIml0ZW1zIjpbeyJpZCI6ImNrdTRtNWN1eTAwMTAzZzZhcW5xeDFxcmUiLCJ0eXBlIjoiY29tcGxldGVBbGwiLCJ0aXRsZSI6IkNPTlRJTlVFIiwiYnV0dG9uQ29sb3IiOiJicmFuZCIsImNvbXBsZXRlSGludCI6IkNvbXBsZXRlIHRoZSBjb250ZW50IGFib3ZlIGJlZm9yZSBtb3Zpbmcgb24uIn1dLCJmYW1pbHkiOiJjb250aW51ZSIsInZhcmlhbnQiOiJjb250aW51ZSIsInNldHRpbmdzIjp7InBhZGRpbmdUb3AiOjMsInBhZGRpbmdCb3R0b20iOjMsImJhY2tncm91bmRDb2xvciI6IiIsImVudHJhbmNlQW5pbWF0aW9uIjp0cnVlfX0seyJpZCI6ImNrdTRxcTNpcDAwNXgzZzZhOHcwcTFzZWsiLCJ0eXBlIjoidGV4dCIsIml0ZW1zIjpbeyJpZCI6ImNrdTRtNWN1eTAwMjUzZzZhNHI2NW0ydzEiLCJoZWFkaW5nIjoiPHA+PHN0cm9uZz5Zb3UgZG8gYSBjaGVzdCB4LXJheSBpbiB0aGUgb2ZmaWNlIHdoaWNoIHNob3dzIG5vIGFibm9ybWFsaXRpZXMgYW5kIE1hdHRlbyBpcyB1bmFibGUgdG8gZG8gYSBzcGlyb21ldHJ5Ljwvc3Ryb25nPjwvcD4ifV0sImZhbWlseSI6InRleHQiLCJ2YXJpYW50Ijoic3ViaGVhZGluZyIsInNldHRpbmdzIjp7InBhZGRpbmdUb3AiOjMsInBhZGRpbmdCb3R0b20iOjAsImJhY2tncm91bmRDb2xvciI6IiIsImVudHJhbmNlQW5pbWF0aW9uIjp0cnVlfX0seyJpZCI6ImNrd2JmaXgyMjAwMzYzZTZjNzV4bm4zY2kiLCJ0eXBlIjoiZGl2aWRlciIsIml0ZW1zIjpbXSwiZmFtaWx5IjoiZGl2aWRlciIsInZhcmlhbnQiOiJzcGFjaW5nIGRpdmlkZXIiLCJzZXR0aW5ncyI6eyJwYWRkaW5nVG9wIjozLCJwYWRkaW5nQm90dG9tIjozLCJiYWNrZ3JvdW5kQ29sb3IiOiIiLCJlbnRyYW5jZUFuaW1hdGlvbiI6dHJ1ZX19LHsiaWQiOiJja3diZmdkdTIwMDMxM2U2Y3d6eGdkc3JnIiwidHlwZSI6ImludGVyYWN0aXZlIiwiaXRlbXMiOlt7ImlkIjoiY2t3YmZmcm5uMDAxcTNlNmNweG5sYWh0MSIsInRpdGxlIjoiU2NlbmUgMSIsInNsaWRlcyI6W3siaWQiOiJja3diZmZybm4wMDFzM2U2YzFhNW1wc3ZyIiwiZ29UbyI6ImVuZCIsInR5cGUiOiJkaWFsb2d1ZSIsInRpdGxlIjpudWxsLCJlbW90aW9uIjoiMzA2IiwibmV4dFNsaWRlIjpudWxsLCJyZXNwb25zZXMiOltdLCJkZXNjcmlwdGlvbiI6IjxwPldoYXQgaXMgY2F1c2luZyBoaXMgY291Z2g/IElzIHRoZXJlIGEgY3VyZT88L3A+IiwiaGFzQ2hhcmFjdGVyIjp0cnVlfV0sImNoYXJhY3RlciI6eyJpZCI6InBob3RvLWZlbWFsZS0wMDA0NSIsInNyYyI6Imh0dHBzOi8vY2RuLmFydGljdWxhdGUuY29tL2NvbnRlbnQtcGFzcy91cGxvYWRzL0tKT3ZTdzItQ21fMjBjOUQvdmlja2ktZHJvcC5wbmciLCJuYW1lIjoiVmlja2kiLCJwb3NlcyI6eyIzMDYiOnsiaWQiOiIzMDYiLCJrZXkiOiJjb250ZW50LXBhc3MvdXBsb2Fkcy9aMVlodkNYN3BhLXRzTkZVLzMwNl9mdWxsLnBuZyIsInNyYyI6ImpvSWJsVThBLVRaV1FnX2hfMzA2X2Z1bGwucG5nIiwiZmlsdGVycyI6W3sibmFtZSI6ImltcG9ydGFudCIsInZhbHVlIjoibm8ifSx7Im5hbWUiOiJlbW90aW9uIiwidmFsdWUiOiJuZWdhdGl2ZSJ9LHsibmFtZSI6InN0eWxlIiwidmFsdWUiOiJnZXN0dXJpbmcifSx7Im5hbWUiOiJzdHlsZSIsInZhbHVlIjoidGFsa2luZyJ9LHsibmFtZSI6InN0eWxlIiwidmFsdWUiOiJyZWFjdGluZyJ9XSwidGh1bWJuYWlsS2V5IjoiY29udGVudC1wYXNzL3VwbG9hZHMvOVZmYzFrWE03akFOZ2IxMy94WjdTVVU3U1FxRUR3WFZwLmpwZyJ9LCJhbmdyeSI6eyJpZCI6IjI3NyIsImtleSI6ImNvbnRlbnQtcGFzcy91cGxvYWRzL05tYXIyOWE0cjR1WkRLQ3IvMjc3X2Z1bGwucG5nIiwic3JjIjoiT1ZCbkdMUlhHX0UzbnNFT18yNzdfZnVsbC5wbmciLCJmaWx0ZXJzIjpbeyJuYW1lIjoiaW1wb3J0YW50IiwidmFsdWUiOiJubyJ9LHsibmFtZSI6ImVtb3Rpb24iLCJ2YWx1ZSI6Im5lZ2F0aXZlIn0seyJuYW1lIjoicmlzZV9lbW90aW9uIiwidmFsdWUiOiJhbmdyeSJ9LHsibmFtZSI6InN0eWxlIiwidmFsdWUiOiJnZXN0dXJpbmcifSx7Im5hbWUiOiJzdHlsZSIsInZhbHVlIjoidGFsa2luZyJ9LHsibmFtZSI6InN0eWxlIiwidmFsdWUiOiJyZWFjdGluZyJ9XSwidGh1bWJuYWlsIjoiaHR0cHM6Ly9jZG4uYXJ0aWN1bGF0ZS5jb20vY29udGVudC1wYXNzL3VwbG9hZHMveDByS1JlMk9nU3RPWk9HMC9zdXVQZzBEWVRrYkx4eHlwLmpwZyIsInRodW1ibmFpbEtleSI6ImNvbnRlbnQtcGFzcy91cGxvYWRzL3gwcktSZTJPZ1N0T1pPRzAvc3V1UGcwRFlUa2JMeHh5cC5qcGcifSwiaGFwcHkiOnsiaWQiOiIyMDMiLCJrZXkiOiJjb250ZW50LXBhc3MvdXBsb2Fkcy9HWHlnb2JfMmRXUmVScXNyLzIwM19mdWxsLnBuZyIsInNyYyI6IkdUUWppNVhHZHJMY3VFMDhfMjAzX2Z1bGwucG5nIiwiZmlsdGVycyI6W3sibmFtZSI6ImltcG9ydGFudCIsInZhbHVlIjoibm8ifSx7Im5hbWUiOiJlbW90aW9uIiwidmFsdWUiOiJwb3NpdGl2ZSJ9LHsibmFtZSI6InJpc2VfZW1vdGlvbiIsInZhbHVlIjoiaGFwcHkifSx7Im5hbWUiOiJzdHlsZSIsInZhbHVlIjoibmV1dHJhbCJ9LHsibmFtZSI6InN0eWxlIiwidmFsdWUiOiJsaXN0ZW5pbmcifV0sInRodW1ibmFpbCI6Imh0dHBzOi8vY2RuLmFydGljdWxhdGUuY29tL2NvbnRlbnQtcGFzcy91cGxvYWRzL1hpXzRHeGdURjJnM0dYZngvcDBKQS1KZmREVnF4VFV0Ui5qcGciLCJ0aHVtYm5haWxLZXkiOiJjb250ZW50LXBhc3MvdXBsb2Fkcy9YaV80R3hnVEYyZzNHWGZ4L3AwSkEtSmZkRFZxeFRVdFIuanBnIn0sImFza2luZyI6eyJpZCI6IjI2MSIsImtleSI6ImNvbnRlbnQtcGFzcy91cGxvYWRzLzhxVmFoNVJVcndha1pBblovMjYxX2Z1bGwucG5nIiwic3JjIjoiUUdocUxJMDVpRVRLYlZHVl8yNjFfZnVsbC5wbmciLCJmaWx0ZXJzIjpbeyJuYW1lIjoiaW1wb3J0YW50IiwidmFsdWUiOiJubyJ9LHsibmFtZSI6ImVtb3Rpb24iLCJ2YWx1ZSI6Im5lZ2F0aXZlIn0seyJuYW1lIjoiZW1vdGlvbiIsInZhbHVlIjoibmV1dHJhbCJ9LHsibmFtZSI6InJpc2VfZW1vdGlvbiIsInZhbHVlIjoiYXNraW5nIn0seyJuYW1lIjoic3R5bGUiLCJ2YWx1ZSI6Imdlc3R1cmluZyJ9LHsibmFtZSI6InN0eWxlIiwidmFsdWUiOiJ0YWxraW5nIn0seyJuYW1lIjoic3R5bGUiLCJ2YWx1ZSI6InJlYWN0aW5nIn0seyJuYW1lIjoic3R5bGUiLCJ2YWx1ZSI6InByZXNlbnRpbmcifV0sInRodW1ibmFpbCI6Imh0dHBzOi8vY2RuLmFydGljdWxhdGUuY29tL2NvbnRlbnQtcGFzcy91cGxvYWRzL29wOHl2eDh4S3lYNGNDUFIvUFZoY2VqSU1Xa29xU3J2LS5qcGciLCJ0aHVtYm5haWxLZXkiOiJjb250ZW50LXBhc3MvdXBsb2Fkcy9vcDh5dng4eEt5WDRjQ1BSL1BWaGNlaklNV2tvcVNydi0uanBnIn0sImFsYXJtZWQiOnsiaWQiOiIyODQiLCJrZXkiOiJjb250ZW50LXBhc3MvdXBsb2Fkcy83Z2VWR2dLcHZUY1JpQXExLzI4NF9mdWxsLnBuZyIsInNyYyI6ImlqNlhYcHhqYVN6VENIU1FfMjg0X2Z1bGwucG5nIiwiZmlsdGVycyI6W3sibmFtZSI6ImltcG9ydGFudCIsInZhbHVlIjoibm8ifSx7Im5hbWUiOiJlbW90aW9uIiwidmFsdWUiOiJwb3NpdGl2ZSJ9LHsibmFtZSI6ImVtb3Rpb24iLCJ2YWx1ZSI6Im5lZ2F0aXZlIn0seyJuYW1lIjoicmlzZV9lbW90aW9uIiwidmFsdWUiOiJhbGFybWVkIn0seyJuYW1lIjoic3R5bGUiLCJ2YWx1ZSI6Imdlc3R1cmluZyJ9LHsibmFtZSI6InN0eWxlIiwidmFsdWUiOiJyZWFjdGluZyJ9LHsibmFtZSI6InN0eWxlIiwidmFsdWUiOiJsaXN0ZW5pbmcifV0sInRodW1ibmFpbCI6Imh0dHBzOi8vY2RuLmFydGljdWxhdGUuY29tL2NvbnRlbnQtcGFzcy91cGxvYWRzL09fTkYxb3lod2xvOEtaa0YvcmpyRDRhbjdkSkdoTkwyci5qcGciLCJ0aHVtYm5haWxLZXkiOiJjb250ZW50LXBhc3MvdXBsb2Fkcy9PX05GMW95aHdsbzhLWmtGL3JqckQ0YW43ZEpHaE5MMnIuanBnIn0sIm5ldXRyYWwiOnsiaWQiOiIyMDIiLCJrZXkiOiJjb250ZW50LXBhc3MvdXBsb2Fkcy9FVTFKQ05Qb290OXVHWW9uLzIwMl9mdWxsLnBuZyIsInNyYyI6IjBIN1EyTVNlLXNOODNBcWpfMjAyX2Z1bGwucG5nIiwiZmlsdGVycyI6W3sibmFtZSI6ImltcG9ydGFudCIsInZhbHVlIjoibm8ifSx7Im5hbWUiOiJlbW90aW9uIiwidmFsdWUiOiJwb3NpdGl2ZSJ9LHsibmFtZSI6ImVtb3Rpb24iLCJ2YWx1ZSI6Im5ldXRyYWwifSx7Im5hbWUiOiJyaXNlX2Vtb3Rpb24iLCJ2YWx1ZSI6Im5ldXRyYWwifSx7Im5hbWUiOiJzdHlsZSIsInZhbHVlIjoibmV1dHJhbCJ9LHsibmFtZSI6InN0eWxlIiwidmFsdWUiOiJsaXN0ZW5pbmcifV0sInRodW1ibmFpbCI6Imh0dHBzOi8vY2RuLmFydGljdWxhdGUuY29tL2NvbnRlbnQtcGFzcy91cGxvYWRzLzY1dGdhVzR0NW9iSXRzbEEvbEhqQV9jckpOY0tTclVkbC5qcGciLCJ0aHVtYm5haWxLZXkiOiJjb250ZW50LXBhc3MvdXBsb2Fkcy82NXRnYVc0dDVvYkl0c2xBL2xIakFfY3JKTmNLU3JVZGwuanBnIn0sInRhbGtpbmciOnsiaWQiOiIyNjQiLCJrZXkiOiJjb250ZW50LXBhc3MvdXBsb2Fkcy9nOHdIZEhCU0F5TTFfYi1JLzI2NF9mdWxsLnBuZyIsInNyYyI6IkZ6cm1CMWpJM2owYm8taGRfMjY0X2Z1bGwucG5nIiwiZmlsdGVycyI6W3sibmFtZSI6ImltcG9ydGFudCIsInZhbHVlIjoibm8ifSx7Im5hbWUiOiJlbW90aW9uIiwidmFsdWUiOiJuZWdhdGl2ZSJ9LHsibmFtZSI6ImVtb3Rpb24iLCJ2YWx1ZSI6Im5ldXRyYWwifSx7Im5hbWUiOiJyaXNlX2Vtb3Rpb24iLCJ2YWx1ZSI6InRhbGtpbmcifSx7Im5hbWUiOiJzdHlsZSIsInZhbHVlIjoiZ2VzdHVyaW5nIn0seyJuYW1lIjoic3R5bGUiLCJ2YWx1ZSI6InRhbGtpbmcifSx7Im5hbWUiOiJzdHlsZSIsInZhbHVlIjoicmVhY3RpbmcifSx7Im5hbWUiOiJzdHlsZSIsInZhbHVlIjoicHJlc2VudGluZyJ9XSwidGh1bWJuYWlsIjoiaHR0cHM6Ly9jZG4uYXJ0aWN1bGF0ZS5jb20vY29udGVudC1wYXNzL3VwbG9hZHMvSmFXaVh6MzJOWUpwZFdoUy9HbEl6ang2TzFFXzh2T3VvLmpwZyIsInRodW1ibmFpbEtleSI6ImNvbnRlbnQtcGFzcy91cGxvYWRzL0phV2lYejMyTllKcGRXaFMvR2xJemp4Nk8xRV84dk91by5qcGcifSwid29ycmllZCI6eyJpZCI6IjMxMCIsImtleSI6ImNvbnRlbnQtcGFzcy91cGxvYWRzL2wxblcyQmtRVU16TUlVcE0vMzEwX2Z1bGwucG5nIiwic3JjIjoiQzFsLWNLYXVQWXB6M1FGMF8zMTBfZnVsbC5wbmciLCJmaWx0ZXJzIjpbeyJuYW1lIjoiaW1wb3J0YW50IiwidmFsdWUiOiJubyJ9LHsibmFtZSI6ImVtb3Rpb24iLCJ2YWx1ZSI6Im5lZ2F0aXZlIn0seyJuYW1lIjoiZW1vdGlvbiIsInZhbHVlIjoibmV1dHJhbCJ9LHsibmFtZSI6InJpc2VfZW1vdGlvbiIsInZhbHVlIjoid29ycmllZCJ9LHsibmFtZSI6InN0eWxlIiwidmFsdWUiOiJ0aGlua2luZyJ9LHsibmFtZSI6InN0eWxlIiwidmFsdWUiOiJyZWFjdGluZyJ9LHsibmFtZSI6InN0eWxlIiwidmFsdWUiOiJsaXN0ZW5pbmcifV0sInRodW1ibmFpbCI6Imh0dHBzOi8vY2RuLmFydGljdWxhdGUuY29tL2NvbnRlbnQtcGFzcy91cGxvYWRzL19jUEsxQTI5MWlqaUgzQ0cvMWFpLVVGVVdWZ1E1UkMyYy5qcGciLCJ0aHVtYm5haWxLZXkiOiJjb250ZW50LXBhc3MvdXBsb2Fkcy9fY1BLMUEyOTFpamlIM0NHLzFhaS1VRlVXVmdRNVJDMmMuanBnIn0sImNvbmZ1c2VkIjp7ImlkIjoiMjc0Iiwia2V5IjoiY29udGVudC1wYXNzL3VwbG9hZHMvVjhOY1dIRU1OWXp2MVZOSC8yNzRfZnVsbC5wbmciLCJzcmMiOiJFaHZqWkhXZ0JrUkJRbDhkXzI3NF9mdWxsLnBuZyIsImZpbHRlcnMiOlt7Im5hbWUiOiJpbXBvcnRhbnQiLCJ2YWx1ZSI6Im5vIn0seyJuYW1lIjoiZW1vdGlvbiIsInZhbHVlIjoibmVnYXRpdmUifSx7Im5hbWUiOiJyaXNlX2Vtb3Rpb24iLCJ2YWx1ZSI6ImNvbmZ1c2VkIn0seyJuYW1lIjoic3R5bGUiLCJ2YWx1ZSI6Imdlc3R1cmluZyJ9LHsibmFtZSI6InN0eWxlIiwidmFsdWUiOiJ0YWxraW5nIn0seyJuYW1lIjoic3R5bGUiLCJ2YWx1ZSI6InJlYWN0aW5nIn0seyJuYW1lIjoic3R5bGUiLCJ2YWx1ZSI6InJpZ2h0X2FsaWduZWQifV0sInRodW1ibmFpbCI6Imh0dHBzOi8vY2RuLmFydGljdWxhdGUuY29tL2NvbnRlbnQtcGFzcy91cGxvYWRzL2hRVDF5V0FKdmM3Z21jeFYvQ3hiaHI0ZTFIdGJtMnNmMi5qcGciLCJ0aHVtYm5haWxLZXkiOiJjb250ZW50LXBhc3MvdXBsb2Fkcy9oUVQxeVdBSnZjN2dtY3hWL0N4YmhyNGUxSHRibTJzZjIuanBnIn0sInN0cmVzc2VkIjp7ImlkIjoiMjgxIiwia2V5IjoiY29udGVudC1wYXNzL3VwbG9hZHMvMk1ZaFBrd3RkLVN1bXd4ZS8yODFfZnVsbC5wbmciLCJzcmMiOiJjM0dPM2VsRlU4cGNQSWVRXzI4MV9mdWxsLnBuZyIsImZpbHRlcnMiOlt7Im5hbWUiOiJpbXBvcnRhbnQiLCJ2YWx1ZSI6Im5vIn0seyJuYW1lIjoiZW1vdGlvbiIsInZhbHVlIjoibmVnYXRpdmUifSx7Im5hbWUiOiJlbW90aW9uIiwidmFsdWUiOiJuZXV0cmFsIn0seyJuYW1lIjoicmlzZV9lbW90aW9uIiwidmFsdWUiOiJzdHJlc3NlZCJ9LHsibmFtZSI6InN0eWxlIiwidmFsdWUiOiJ0aGlua2luZyJ9LHsibmFtZSI6InN0eWxlIiwidmFsdWUiOiJyZWFjdGluZyJ9XSwidGh1bWJuYWlsIjoiaHR0cHM6Ly9jZG4uYXJ0aWN1bGF0ZS5jb20vY29udGVudC1wYXNzL3VwbG9hZHMvMW9ncVhyWGdnbENaQlB2SC9Ddm5uZlNSbDFLVkV6ZXhLLmpwZyIsInRodW1ibmFpbEtleSI6ImNvbnRlbnQtcGFzcy91cGxvYWRzLzFvZ3FYclhnZ2xDWkJQdkgvQ3ZubmZTUmwxS1ZFemV4Sy5qcGcifSwidGhpbmtpbmciOnsiaWQiOiIzMTIiLCJrZXkiOiJjb250ZW50LXBhc3MvdXBsb2Fkcy9qRkx3TkVCTFBBYkFFRG01LzMxMl9mdWxsLnBuZyIsInNyYyI6InZiT3d3eDlSdU1mV1M1ZV9fMzEyX2Z1bGwucG5nIiwiZmlsdGVycyI6W3sibmFtZSI6ImltcG9ydGFudCIsInZhbHVlIjoibm8ifSx7Im5hbWUiOiJlbW90aW9uIiwidmFsdWUiOiJuZXV0cmFsIn0seyJuYW1lIjoicmlzZV9lbW90aW9uIiwidmFsdWUiOiJ0aGlua2luZyJ9LHsibmFtZSI6InN0eWxlIiwidmFsdWUiOiJ0aGlua2luZyJ9LHsibmFtZSI6InN0eWxlIiwidmFsdWUiOiJsaXN0ZW5pbmcifV0sInRodW1ibmFpbCI6Imh0dHBzOi8vY2RuLmFydGljdWxhdGUuY29tL2NvbnRlbnQtcGFzcy91cGxvYWRzL29uVHpKNkFKNnJMdXBwWjUvU1dFUEtCNkYtejFnN01Nci5qcGciLCJ0aHVtYm5haWxLZXkiOiJjb250ZW50LXBhc3MvdXBsb2Fkcy9vblR6SjZBSjZyTHVwcFo1L1NXRVBLQjZGLXoxZzdNTXIuanBnIn0sInN1cnByaXNlZCI6eyJpZCI6IjI4MiIsImtleSI6ImNvbnRlbnQtcGFzcy91cGxvYWRzL09iaERHZzFob1FOM0xIR1EvMjgyX2Z1bGwucG5nIiwic3JjIjoiTWtzNU1wZTQtRXNwMXBiUV8yODJfZnVsbC5wbmciLCJmaWx0ZXJzIjpbeyJuYW1lIjoiaW1wb3J0YW50IiwidmFsdWUiOiJubyJ9LHsibmFtZSI6ImVtb3Rpb24iLCJ2YWx1ZSI6InBvc2l0aXZlIn0seyJuYW1lIjoicmlzZV9lbW90aW9uIiwidmFsdWUiOiJzdXJwcmlzZWQifSx7Im5hbWUiOiJzdHlsZSIsInZhbHVlIjoiZ2VzdHVyaW5nIn0seyJuYW1lIjoic3R5bGUiLCJ2YWx1ZSI6InJlYWN0aW5nIn1dLCJ0aHVtYm5haWwiOiJodHRwczovL2Nkbi5hcnRpY3VsYXRlLmNvbS9jb250ZW50LXBhc3MvdXBsb2Fkcy9wdkoyeHFHUEdhdWItcXg1L0JvLVV5QkNLV25DNXRudlQuanBnIiwidGh1bWJuYWlsS2V5IjoiY29udGVudC1wYXNzL3VwbG9hZHMvcHZKMnhxR1BHYXViLXF4NS9Cby1VeUJDS1duQzV0bnZULmpwZyJ9LCJkaXNhcHBvaW50ZWQiOnsiaWQiOiIzMDMiLCJrZXkiOiJjb250ZW50LXBhc3MvdXBsb2Fkcy9mUkRYSnV0b2VtWWl5Q3QtLzMwM19mdWxsLnBuZyIsInNyYyI6ImZWaGcxRFMxVmRGOTh2TzFfMzAzX2Z1bGwucG5nIiwiZmlsdGVycyI6W3sibmFtZSI6ImltcG9ydGFudCIsInZhbHVlIjoibm8ifSx7Im5hbWUiOiJlbW90aW9uIiwidmFsdWUiOiJuZWdhdGl2ZSJ9LHsibmFtZSI6ImVtb3Rpb24iLCJ2YWx1ZSI6Im5ldXRyYWwifSx7Im5hbWUiOiJyaXNlX2Vtb3Rpb24iLCJ2YWx1ZSI6ImRpc2FwcG9pbnRlZCJ9LHsibmFtZSI6InN0eWxlIiwidmFsdWUiOiJyZWFjdGluZyJ9LHsibmFtZSI6InN0eWxlIiwidmFsdWUiOiJsaXN0ZW5pbmcifSx7Im5hbWUiOiJzdHlsZSIsInZhbHVlIjoibGVmdF9hbGlnbmVkIn1dLCJ0aHVtYm5haWwiOiJodHRwczovL2Nkbi5hcnRpY3VsYXRlLmNvbS9jb250ZW50LXBhc3MvdXBsb2Fkcy9tSFBpSU16OXQtbGktZEkyL0w0a2haazZVT1FPWXZFWkQuanBnIiwidGh1bWJuYWlsS2V5IjoiY29udGVudC1wYXNzL3VwbG9hZHMvbUhQaUlNejl0LWxpLWRJMi9MNGtoWms2VU9RT1l2RVpELmpwZyJ9fX0sImJhY2tncm91bmQiOnsibWVkaWEiOnsiaW1hZ2UiOnsia2V5IjoiYXNzZXRzL3Jpc2UvYXNzZXRzL2Jsb2NrLWRlZmF1bHRzL2JhY2tncm91bmRzL2hvdGVsLmpwZyIsInNyYyI6InBKcExjUi9ob3RlbC5qcGciLCJ0eXBlIjoiaW1hZ2UiLCJ0aHVtYm5haWwiOiJodHRwczovL2FydGljdWxhdGV1c2VyY29udGVudC5jb20vYXNzZXRzL3Jpc2UvYXNzZXRzL2Jsb2NrLWRlZmF1bHRzL2JhY2tncm91bmRzL2hvdGVsX3RodW1iLmpwZyIsIm9yaWdpbmFsVXJsIjoiaG90ZWwuanBnIn19fX1dLCJmYW1pbHkiOiJpbnRlcmFjdGl2ZS1mdWxsc2NyZWVuIiwidmFyaWFudCI6InNjZW5hcmlvIiwic2V0dGluZ3MiOnsibWVkaWFXaWR0aCI6IjEiLCJwYWRkaW5nVG9wIjozLCJ6b29tT25DbGljayI6dHJ1ZSwicGFkZGluZ0JvdHRvbSI6MywiYmFja2dyb3VuZENvbG9yIjoiI2ZmZmZmZiIsImVudHJhbmNlQW5pbWF0aW9uIjp0cnVlLCJwcmV2ZW50RHVwbGljYXRlSWRHZW5lcmF0aW9uIjp0cnVlfX1dLCJtZWRpYSI6e30sInBpbGVzIjpbXSwic2V0dGluZ3MiOnt9LCJkdXBsaWNhdGVkRnJvbUlkIjoiX2RRV3VMOFctSDVMUzF3NU5sZ2pQdVJ6ODVSdmZGVmwiLCJkZWxldGVkIjpmYWxzZSwiY3JlYXRlZEF0IjoiMjAyMS0xMS0yM1QwMToxMDoyMS45OTRaIiwidXBkYXRlZEF0IjoiMjAyMy0wNy0wNFQxODoxNzoyOC4wMDFaIiwibGFzdFVwZGF0ZWRCeSI6ImFpZHwxZGI5MmFlNS03ZTkxLTRiN2MtOGFhOC1mNjhiMmNjM2JmNGIiLCJyZWFkeSI6dHJ1ZSwicG9zaXRpb24iOm51bGwsInRyYW5zZmVycmVkQXQiOm51bGwsImlzUGFydG5lckNvbnRlbnRBdXRob3IiOm51bGwsImhlYWRlckltYWdlIjp7fSwic291cmNlTGVzc29uTG9jYWxlSWQiOm51bGwsImV4cGVyaW1lbnRzIjpudWxsfSx7ImlkIjoiTmVHRldKajA2OHhLZjgxMXFpYkRaM0tCZG0wTnBtSC0iLCJvcmlnaW5hbElkIjpudWxsLCJhdXRob3IiOiJhaWR8MWRiOTJhZTUtN2U5MS00YjdjLThhYTgtZjY4YjJjYzNiZjRiIiwic2VsZWN0ZWRBdXRob3JJZCI6ImFpZHwxZGI5MmFlNS03ZTkxLTRiN2MtOGFhOC1mNjhiMmNjM2JmNGIiLCJjb3Vyc2VJZCI6IkF6Qkl1NU8yeEJoeDdJNUUtVjdXZ1QxNnAtaDFLZTlwIiwidGl0bGUiOiJUaGUgRGlhZ25vc2lzIiwiZGVzY3JpcHRpb24iOiIiLCJ0eXBlIjoiYmxvY2tzIiwiaWNvbiI6IkFydGljbGUiLCJpdGVtcyI6W3siaWQiOiJja3diZjAwZ2YwMDQ1M2c2YzJpeWcxeHdxIiwidHlwZSI6InRleHQiLCJpdGVtcyI6W3siaWQiOiJja3diZTNvaWIwMDI5M2c2Y2VyMHF6dGsyIiwiaGVhZGluZyI6IjxwPjxzdHJvbmc+TGV0cyBicmVhayBpdCBkb3duISZuYnNwOzwvc3Ryb25nPjwvcD4ifV0sImZhbWlseSI6InRleHQiLCJ2YXJpYW50Ijoic3ViaGVhZGluZyIsInNldHRpbmdzIjp7InBhZGRpbmdUb3AiOjMsInBhZGRpbmdCb3R0b20iOjAsImJhY2tncm91bmRDb2xvciI6IiIsImVudHJhbmNlQW5pbWF0aW9uIjp0cnVlfX0seyJpZCI6ImNrdTRxeTRqMDAwNjYzZzZhZGM0YmZnczIiLCJ0eXBlIjoidGV4dCIsIml0ZW1zIjpbeyJpZCI6ImNrdTRtNWN1eTAwMXozZzZheGh6anF2cHQiLCJwYXJhZ3JhcGgiOiI8cD5NYXR0ZW8mIzM5O3MgaGlzdG9yeSwgZXhhbSBhbmQgd29ya3VwIGNvbnNpc3Qgb2Y6Jm5ic3A7PC9wPiJ9XSwiZmFtaWx5IjoidGV4dCIsInZhcmlhbnQiOiJwYXJhZ3JhcGgiLCJzZXR0aW5ncyI6eyJwYWRkaW5nVG9wIjozLCJwYWRkaW5nQm90dG9tIjozLCJiYWNrZ3JvdW5kQ29sb3IiOiIiLCJlbnRyYW5jZUFuaW1hdGlvbiI6dHJ1ZX19LHsiaWQiOiJja3U0cXVwMGcwMDYwM2c2YWZ6Y2I4bTJyIiwidHlwZSI6Imxpc3QiLCJpdGVtcyI6W3siaWQiOiJja3U0bTVjdXkwMDJiM2c2YXcwOGVtNG5iIiwicGFyYWdyYXBoIjoiPHA+V2V0IGNvdWdoIGZvciA2IHdlZWtzJm5ic3A7PC9wPiJ9LHsiaWQiOiJja3U0bTVjdXkwMDJjM2c2YXRjMzhtZGVhIiwicGFyYWdyYXBoIjoiPHA+Tm8gb3RoZXIgc3ltcHRvbXMgKG5vIHJ1bm55IG5vc2UsIGNvbmdlc3Rpb24sIGZldmVycywgZHlzcG5lYSwgc2hvcnRuZXNzIG9mIGJyZWF0aCwgd2hlZXppbmcpJm5ic3A7PC9wPiJ9LHsiaWQiOiJja3U0bTVjdXkwMDJkM2c2YW83bzFsZTMxIiwicGFyYWdyYXBoIjoiPHA+Q2hlc3QgeC1yYXkgd2l0aCBubyBhYm5vcm1hbGl0aWVzPC9wPiJ9LHsiaWQiOiJja3U0cXZyZWYwMDYxM2c2YWJudHBna2ZuIiwicGFyYWdyYXBoIjoiPHA+SGlzdG9yeSBvZiB0cmFjaGVvbWFsYWNpYSBvdGhlcndpc2UgaGVhbHRoeSB3aXRoIG5vIG90aGVyIG1lZGljYWwgaXNzdWVzJm5ic3A7PC9wPiIsImlzTmV3bHlJbnNlcnRlZCI6ZmFsc2V9LHsiaWQiOiJja3U0cXdsdWowMDYyM2c2YWs2OTZtbDdkIiwicGFyYWdyYXBoIjoiPHA+QXR0ZW5kcyBkYXljYXJlJm5ic3A7PC9wPiIsImlzTmV3bHlJbnNlcnRlZCI6ZmFsc2V9XSwiZmFtaWx5IjoibGlzdCIsInZhcmlhbnQiOiJidWxsZXRlZCIsInNldHRpbmdzIjp7InBhZGRpbmdUb3AiOjMsInBhZGRpbmdCb3R0b20iOjMsImJhY2tncm91bmRDb2xvciI6IiIsImVudHJhbmNlQW5pbWF0aW9uIjp0cnVlfX0seyJpZCI6ImNrdTRyNW4xYjAwNjgzZzZhNnBibDlnYXAiLCJ0eXBlIjoia25vd2xlZGdlQ2hlY2siLCJpdGVtcyI6W3siaWQiOiJja3U0bTVjdXkwMDExM2c2YXdjaWs3c2x0IiwidHlwZSI6Ik1VTFRJUExFX0NIT0lDRSIsInRpdGxlIjoiPHA+TWF0dGVvIG1vc3QgbGlrZWx5IGhhcy4uLjwvcD4iLCJhbnN3ZXJzIjpbeyJpZCI6ImNrdTRtNWN1eTAwMTIzZzZhMnBmM3h1dHoiLCJ0aXRsZSI6IjxwPkFzdGhtYTwvcD4iLCJjb3JyZWN0IjpmYWxzZSwiZmVlZGJhY2siOiI8cD5IaXMgc3ltcHRvbXMgYXJlIG5vdCBlbnRpcmVseSBjb25zaXN0ZW50IHdpdGggYXN0aG1hLiBUaGVyZSBpcyBubyBzaG9ydG5lc3Mgb2YgYnJlYXRoLCBleGVyY2lzZSBsaW1pdGF0aW9uLCBmYW1pbHkgaGlzdG9yeSBvZiBhc3RobWEvYWxsZXJnaWVzIG9yIGVjemVtYS4mbmJzcDs8L3A+In0seyJpZCI6ImNrdTRtNWN1eTAwMTMzZzZhZmtlNXJ0YTYiLCJ0aXRsZSI6IjxwPlByb3RyYWN0ZWQgQmFjdGVyaWFsIEJyb25jaGl0aXMmbmJzcDs8L3A+IiwiY29ycmVjdCI6dHJ1ZSwiZmVlZGJhY2siOiI8cD5Db3JyZWN0ISBDbGljayBDb250aW51ZSB0byBsZWFybiBtb3JlLiZuYnNwOzwvcD4ifSx7ImlkIjoiY2t1NHI2Y216MDA2OTNnNmEweGI0d2N1eiIsInRpdGxlIjoiPHA+QWxsZXJnaWVzPC9wPiIsImNvcnJlY3QiOmZhbHNlLCJmZWVkYmFjayI6IjxwPkhlIGRvZXNuJiMzOTt0IGhhdmUgYW55IG90aGVyIHN5bXB0b21zIHRoYXQgd2Ugd291bGQgZXhwZWN0IHRvIHNlZSBzdWNoIGFzIGEgcnVubnkgbm9zZSwgaXRjaHkgZXllcyZuYnNwOzwvcD4ifSx7ImlkIjoiY2t1NHI2Zjl2MDA2YTNnNmFmM2VqbDc5eCIsInRpdGxlIjoiPHA+VHViZXJjdWxvc2lzPC9wPiIsImNvcnJlY3QiOmZhbHNlLCJmZWVkYmFjayI6IjxwPkhlIGhhcyBubyByaXNrIGZhY3RvcnMmbmJzcDs8L3A+In1dLCJmZWVkYmFjayI6IiIsImZlZWRiYWNrVHlwZSI6IkNIT0lDRSJ9XSwiZmFtaWx5Ijoia25vd2xlZGdlQ2hlY2siLCJ2YXJpYW50IjoibXVsdGlwbGUgY2hvaWNlIiwic2V0dGluZ3MiOnsicGFkZGluZ1RvcCI6MywicGFkZGluZ0JvdHRvbSI6MywiYmFja2dyb3VuZENvbG9yIjoiIiwiZW50cmFuY2VBbmltYXRpb24iOnRydWV9fSx7ImlkIjoiY2t1NHI4d2p1MDA2YzNnNmE1YjYzNDRudyIsInR5cGUiOiJkaXZpZGVyIiwiaXRlbXMiOlt7ImlkIjoiY2t1NG01Y3V5MDAxMDNnNmFxbnF4MXFyZSIsInR5cGUiOiJjb21wbGV0ZUFsbCIsInRpdGxlIjoiQ09OVElOVUUiLCJidXR0b25Db2xvciI6ImJyYW5kIiwiY29tcGxldGVIaW50IjoiQ29tcGxldGUgdGhlIGNvbnRlbnQgYWJvdmUgYmVmb3JlIG1vdmluZyBvbi4ifV0sImZhbWlseSI6ImNvbnRpbnVlIiwidmFyaWFudCI6ImNvbnRpbnVlIiwic2V0dGluZ3MiOnsicGFkZGluZ1RvcCI6MywicGFkZGluZ0JvdHRvbSI6MywiYmFja2dyb3VuZENvbG9yIjoiIiwiZW50cmFuY2VBbmltYXRpb24iOnRydWV9fSx7ImlkIjoiY2t1NHJoNHp6MDA2aTNnNmFlZ2d2ZHNteiIsInR5cGUiOiJpbnRlcmFjdGl2ZSIsIml0ZW1zIjpbeyJpZCI6ImNrdTRtNWN1eTAwMWkzZzZhMDg2cDMyYmYiLCJ0eXBlIjoiaW50cm8iLCJtZWRpYSI6eyJ0bXAiOnsiaW1hZ2UiOnsia2V5IjoicmlzZS9jb3Vyc2VzL0F6Qkl1NU8yeEJoeDdJNUUtVjdXZ1QxNnAtaDFLZTlwL2lsQ0huaS1zRXNELXVSTkEtbm91bi1iYWN0ZXJpYS01ODQ4NDkzLnN2ZyIsInR5cGUiOiJpbWFnZSIsImFsaWduIjoiY2VudGVyIiwiZmlsbFdpZHRoIjpmYWxzZSwiY3J1c2hlZEtleSI6InJpc2UvY291cnNlcy9BekJJdTVPMnhCaHg3STVFLVY3V2dUMTZwLWgxS2U5cC9NT2s5TWRqcUtZcFIyY1ljLnN2ZyIsIm9yaWdpbmFsVXJsIjoibm91bi1iYWN0ZXJpYS01ODQ4NDkzLnN2ZyIsInVzZUNydXNoZWRLZXkiOnRydWV9fX0sInRpdGxlIjoiUHJvdHJhY3RlZCBCYWN0ZXJpYWwgQnJvbmNoaXRpcyAoUEJCKSIsImlzSGlkZGVuIjpmYWxzZSwiZGVzY3JpcHRpb24iOiIifSx7ImlkIjoiY2t1NG01Y3V5MDAxajNnNmFiMTRtamptZiIsInR5cGUiOiJzdW1tYXJ5IiwidGl0bGUiOiJTdW1tYXJ5IiwiaXNIaWRkZW4iOnRydWUsImRlc2NyaXB0aW9uIjoiPHA+TG9yZW0gaXBzdW0gZG9sb3Igc2l0IGFtZXQsIGNvbnNlY3RldHVyIGFkaXBpc2NpbmcgZWxpdC4gSW4gcHVydXMgdmVsaXQsIHRpbmNpZHVudCBhYyBuaWJoIHF1aXMsIHNvbGxpY2l0dWRpbiB2YXJpdXMgbGliZXJvLiBOdWxsYW0gYXQgbWkgZmVsaXMuIERvbmVjIGEgc2NlbGVyaXNxdWUgYXVndWUsIHNpdCBhbWV0IHBvcnR0aXRvciBuaWJoLiBTdXNwZW5kaXNzZSBhdCBsb3JlbSB1dCBlbGl0IHBsYWNlcmF0IGJsYW5kaXQuPC9wPiJ9LHsiaWQiOiJja3U0bTVjdXkwMDFrM2c2YWhlNXc0bmZ2IiwidHlwZSI6InN0ZXAiLCJtZWRpYSI6eyJ0bXAiOnsiaW1hZ2UiOnsia2V5IjoicmlzZS9jb3Vyc2VzL0F6Qkl1NU8yeEJoeDdJNUUtVjdXZ1QxNnAtaDFLZTlwL3l3UURfbkxoR2pqN0tvUE8tZG93bmxvYWQuanBlZyIsInR5cGUiOiJpbWFnZSIsImFsaWduIjoibGVmdCIsImZpbGxXaWR0aCI6ZmFsc2UsImNydXNoZWRLZXkiOiJyaXNlL2NvdXJzZXMvQXpCSXU1TzJ4Qmh4N0k1RS1WN1dnVDE2cC1oMUtlOXAvSmphbHpLeTNxNFlmTG5zbC5qcGciLCJvcmlnaW5hbFVybCI6ImRvd25sb2FkLmpwZWciLCJ1c2VDcnVzaGVkS2V5Ijp0cnVlfX19LCJ0aXRsZSI6IldoYXQgaXMgaXQ/ICIsImlzSGlkZGVuIjpmYWxzZSwiZGVzY3JpcHRpb24iOiI8cD5QQkIgaXMgYSBjb21tb24gY2F1c2Ugb2YgcGVyc2lzdGVudCB3ZXQgY291Z2ggaW4gcHJlc2Nob29sIGNoaWxkcmVuIHdvcmxkd2lkZTsgaXQgaXMgZnJlcXVlbnRseSB1bmRlciBkaWFnbm9zZWQgb3IgbWlzdGFrZW4gZm9yIG90aGVyIGRpc2Vhc2VzIHN1Y2ggYXMgcG9zdCB2aXJhbCBjb3VnaCBvciBhc3RobWEuPC9wPjxwPldpdGggUEJCLCBhIGJhY3RlcmlhbCBpbmZlY3Rpb24gaW5cbnRoZSBhaXJ3YXlzIGNhdXNlcyBhbiBpbmNyZWFzZSBvZiBtdWN1cyBhbmRcbmNvbnRpbnVhbCBjb3VnaC48L3A+PHA+R2VuZXJhbGx5LCB0aGUgbWVkaWFuIGFnZSByYW5nZXMgZnJvbSAxMCBtb250aHMgdG8gNSB5ZWFycyB0aG91Z2ggUEJCIGNhbiBvY2N1ciBhbHNvIGxhdGVyLiZuYnNwOzwvcD48cD48YnI+PC9wPiJ9LHsiaWQiOiJja3U0bTVjdXkwMDFsM2c2YTN1YmJwbWU4IiwidHlwZSI6InN0ZXAiLCJtZWRpYSI6eyJ0bXAiOnsiaW1hZ2UiOnsia2V5IjoiYXNzZXRzL3Jpc2UvYXNzZXRzL2Jsb2NrLWRlZmF1bHRzL3NreV9tb3VudGFpbnMuanBnIiwic3JjIjoiaHR0cHM6Ly9hcnRpY3VsYXRldXNlcmNvbnRlbnQuY29tL2Fzc2V0cy9yaXNlL2Fzc2V0cy9ibG9jay1kZWZhdWx0cy9za3lfbW91bnRhaW5zLmpwZyIsInR5cGUiOiJpbWFnZSIsInRodW1ibmFpbCI6Imh0dHBzOi8vYXJ0aWN1bGF0ZXVzZXJjb250ZW50LmNvbS9hc3NldHMvcmlzZS9hc3NldHMvYmxvY2stZGVmYXVsdHMvc2t5X21vdW50YWluc190aHVtYi5qcGciLCJvcmlnaW5hbFVybCI6InNreV9tb3VudGFpbnMuanBnIn19fSwidGl0bGUiOiJEaWFnbm9zdGljIENyaXRlcmlhICIsImlzSGlkZGVuIjpmYWxzZSwiZGVzY3JpcHRpb24iOiI8cD5UaGUgZGlhZ25vc2lzIGlzIG1haW5seSBjbGluaWNhbC4gRGlhZ25vc3RpYyBjcml0ZXJpYSBpbmNsdWRlczombmJzcDs8L3A+PG9sPjxsaT5Db250aW51b3VzIGNocm9uaWMgY291Z2ggKCZndDs0IHdlZWtzKSB0aGF0IGlzIHByb2R1Y3RpdmU8L2xpPjxsaT5BYnNlbmNlIG9mIHNpZ25zIG9yIHN5bXB0b21zIHRoYXQgaXMgc3VnZ2VzdGl2ZSBvZiBvdGhlciBjYXVzZXMmbmJzcDs8L2xpPjxsaT5Db3VnaCByZXNvbHZlcyBmb2xsb3dpbmcgYSAyLTQgd2VlayBjb3Vyc2Ugb2YgYW50aWJpb3RpY3MmbmJzcDs8L2xpPjwvb2w+In0seyJpZCI6ImNrdTRyaXptazAwNmszZzZhNm43cnZ1amoiLCJ0eXBlIjoic3RlcCIsInRpdGxlIjoiV2h5IGRvZXMgUEJCIG9jY3VyPyAiLCJpc0hpZGRlbiI6ZmFsc2UsImRlc2NyaXB0aW9uIjoiPHA+SXQgaXMgdGhvdWdodCB0aGF0IGZyZXF1ZW50IHZpcmFsIGlsbG5lc3NlcyBjb21tb25seSBzZWVuIGluIHlvdW5nZXIgY2hpbGRyZW4gY2F1c2VzIGFpcndheSBpbmp1cnkgYW5kIGluZmxhbW1hdGlvbiBtYWtpbmcgaXQgZWFzaWVyIGZvciBiYWN0ZXJpYSB0byBncm93PC9wPjx1bD48bGk+Q2hpbGRyZW4gd2hvIGF0dGVuZCBkYXljYXJlIGFyZSBhdCBoaWdoZXIgcmlzayBvZiBQQkI8L2xpPjxsaT5DaGlsZHJlbiB3aXRoIG1hbGFjaWEgYXJlIGF0IGhpZ2hlciByaXNrICh3YWxsIGZsb3BweSB3aGljaCBsZWFkcyB0byB0cmFwcGluZyBvZiBtdWN1cyk8L2xpPjwvdWw+In0seyJpZCI6ImNrdTRyamdkeDAwNm0zZzZhbGJkMmR6eGUiLCJ0eXBlIjoic3RlcCIsIm1lZGlhIjp7InRtcCI6eyJpbWFnZSI6eyJrZXkiOiJyaXNlL2NvdXJzZXMvQXpCSXU1TzJ4Qmh4N0k1RS1WN1dnVDE2cC1oMUtlOXAvamNtVS12S2REaVRJcTRYRy1zaHV0dGVyc3RvY2tfNzA2OTEyODQzLmpwZyIsInR5cGUiOiJpbWFnZSIsImFsaWduIjoibGVmdCIsImZpbGxXaWR0aCI6ZmFsc2UsImNydXNoZWRLZXkiOiJyaXNlL2NvdXJzZXMvQXpCSXU1TzJ4Qmh4N0k1RS1WN1dnVDE2cC1oMUtlOXAvV2lPOHFEMGJWSFFnS0JKdC5qcGciLCJvcmlnaW5hbFVybCI6InNodXR0ZXJzdG9ja183MDY5MTI4NDMuanBnIiwidXNlQ3J1c2hlZEtleSI6dHJ1ZX19fSwidGl0bGUiOiJUcmVhdG1lbnQgIiwiaXNIaWRkZW4iOmZhbHNlLCJkZXNjcmlwdGlvbiI6IjxwPlRyZWF0bWVudCB0YXJnZXRzIHRoZSBtb3N0IGNvbW1vbiBsb3dlciBhaXJ3YXkgYmFjdGVyaWEgcGF0aG9nZW5zIHN1Y2ggYXMgSGFlbW9waGlsdXMgaW5mbHVlbnphZSwgTW9yYXhlbGxhIGNhdGFycmhhbGlzLCBhbmQgU3RyZXB0b2NvY2N1cyBwbmV1bW9uaWFlLjwvcD48cD5BbW94aWNpbGxpbi1jbGF2dWxhbmF0ZSBhY2lkIGlzIHRoZSBtb3N0IGNvbW1vbmx5IHVzZWQgYW50aWJpb3RpYyBkdWUgdG8gaXRzIGFjdGl2aXR5IGFnYWluc3QgJmJldGE7LWxhY3RhbWFzZSwgYWx0aG91Z2ggb3RoZXIgb3B0aW9ucyBzdWNoIGFzIG9yYWwgc2Vjb25kIG9yIHRoaXJkIGdlbmVyYXRpb24gY2VwaGFsb3Nwb3JpbnMsIHRyaW1ldGhvcHJpbS1zdWxmYW1ldGhveGF6b2xlLCBvciBhIG1hY3JvbGlkZSBtYXkgYmUgdXNlZCBhbW9uZyBwYXRpZW50cyB3aXRoIElnRS1tZWRpYXRlZCByZWFjdGlvbiB0byBwZW5pY2lsbGluPC9wPjxwPlRoZSBkdXJhdGlvbiBpcyBiZXR3ZWVuIDItNCB3ZWVrcy4mbmJzcDs8L3A+In0seyJpZCI6ImNrdTRyamtvZDAwNm8zZzZhYXBjNjhkejkiLCJ0eXBlIjoic3RlcCIsInRpdGxlIjoiQ29tcGxpY2F0aW9ucyIsImlzSGlkZGVuIjpmYWxzZSwiZGVzY3JpcHRpb24iOiI8cD5QQkIgY2FuIHJlY3VyLiBBcm91bmQgNDAlIG9mIGFsbCBjaGlsZHJlbiB3aG8gaGF2ZSBQQkIgd2lsbCBoYXZlIG9uZSBvciBtb3JlIGVwaXNvZGVzIGFnYWluIGluIHRoZSBmdXR1cmUgd2hpY2ggY2FuIGxlYWQgdG8gbW9yZSBkaWZmaWN1bHR5IGluIHRyZWF0bWVudCBhbmQgdGhlIG5lZWQgdG8gY2hhbmdlIGFudGliaW90aWNzLiZuYnNwOzwvcD48cD5SZXBlYXRlZCBlcGlzb2RlcyBhbHNvIGluY3JlYXNlIHRoZSByaXNrIG9mIGRhbWFnZSB0byB0aGUgbHVuZ3MuIEJhY3RlcmlhIGluIHRoZSBhaXJ3YXlzIGNhdXNpbmcgaW5mZWN0aW9uIGNhbiBldmVudHVhbGx5IGxlYWQgdG8gcGVybWFuZW50IGRhbWFnZSB0byB0aG9zZSBhaXJ3YXlzLCBjYWxsZWQgYnJvbmNoaWVjdGFzaXMuIEJyb25jaGllY3Rhc2lzIGNhbiBsZWFkIHRvIHRyYXBwaW5nIG9mIG11Y3VzIGFuZCBpbmZlY3Rpb24sIHJlc3VsdGluZyBpbiBhIHZpY2lvdXMgY3ljbGUgdGhhdCBpcyBtb3JlIGRpZmZpY3VsdCB0byB0cmVhdC48L3A+PHA+QSBmbGV4aWJsZSBicm9uY2hvc2NvcHlcbmNvdWxkIGFsc28gYmUgcGVyZm9ybWVkIGlmIHRoZSBjaHJvbmljIHdldCBjb3VnaCBkb2VzIG5vdFxucmVzb2x2ZSBhZnRlciByZXBlYXRlZCBhbnRpYmlvdGljIHRyZWF0bWVudC4mbmJzcDs8L3A+IiwiaXNOZXdseUluc2VydGVkIjp0cnVlfV0sImZhbWlseSI6ImludGVyYWN0aXZlLWZ1bGxzY3JlZW4iLCJ2YXJpYW50IjoicHJvY2VzcyIsInNldHRpbmdzIjp7Im1lZGlhV2lkdGgiOiIxIiwicGFkZGluZ1RvcCI6Mywiem9vbU9uQ2xpY2siOnRydWUsInBhZGRpbmdCb3R0b20iOjMsImJhY2tncm91bmRDb2xvciI6IiNmNWY1ZjUiLCJlbnRyYW5jZUFuaW1hdGlvbiI6dHJ1ZX19LHsiaWQiOiJja3U2aGRrY2wwMDN4M2U2YjlrNTE4eWxjIiwidHlwZSI6ImRpdmlkZXIiLCJpdGVtcyI6W3siaWQiOiJja3U2Z2tsa2wwMDEwM2U2YmNqcTBoNTZ4IiwidHlwZSI6ImNvbXBsZXRlQWxsIiwidGl0bGUiOiJDT05USU5VRSIsImJ1dHRvbkNvbG9yIjoiYnJhbmQiLCJjb21wbGV0ZUhpbnQiOiJDb21wbGV0ZSB0aGUgY29udGVudCBhYm92ZSBiZWZvcmUgbW92aW5nIG9uLiJ9XSwiZmFtaWx5IjoiY29udGludWUiLCJ2YXJpYW50IjoiY29udGludWUiLCJzZXR0aW5ncyI6eyJwYWRkaW5nVG9wIjozLCJwYWRkaW5nQm90dG9tIjozLCJiYWNrZ3JvdW5kQ29sb3IiOiIiLCJlbnRyYW5jZUFuaW1hdGlvbiI6dHJ1ZX19LHsiaWQiOiJja3U2aHAzYXIwMDRiM2U2YnE0OTQydGg2IiwidHlwZSI6InRleHQiLCJpdGVtcyI6W3siaWQiOiJja3U2Z2tsa2wwMDI1M2U2YjRmMXBldXdvIiwiaGVhZGluZyI6IjxwPllvdSBkaXNjdXNzIHRoaXMgZGlhZ25vc2lzIHdpdGggbW9tIGFuZCBzdGFydCBoaW0gb24gYSAyIHdlZWsgY291cnNlIG9mIGFudGliaW90aWNzLiZuYnNwOzwvcD48cD5IZSBmb2xsb3dzIHVwIHdpdGggeW91IGEgbW9udGggbGF0ZXIgYW5kIHRoZSBjb3VnaCBpcyBnb25lITwvcD4ifV0sImZhbWlseSI6InRleHQiLCJ2YXJpYW50Ijoic3ViaGVhZGluZyIsInNldHRpbmdzIjp7InBhZGRpbmdUb3AiOjMsInBhZGRpbmdCb3R0b20iOjAsImJhY2tncm91bmRDb2xvciI6IiIsImVudHJhbmNlQW5pbWF0aW9uIjp0cnVlfX0seyJpZCI6ImNrdTZobWFvdTAwNDAzZTZiOGY2emhvb2kiLCJ0eXBlIjoiaW1hZ2UiLCJpdGVtcyI6W3siaWQiOiJja3U2Z2tsa2wwMDJlM2U2YmxjbmN4dWozIiwibWVkaWEiOnsiaW1hZ2UiOnsia2V5IjoicmlzZS9jb3Vyc2VzL0F6Qkl1NU8yeEJoeDdJNUUtVjdXZ1QxNnAtaDFLZTlwL0c1TEIwU3VyRHdmR1UwWjIuanBnIiwidHlwZSI6ImltYWdlIiwiaXNTcXVhcmUiOmZhbHNlLCJjcnVzaGVkS2V5IjoiU2NyZWVuJTIwU2hvdCUyMDIwMjEtMDktMjklMjBhdCUyMDEwLjE4LjE1JTIwUE0uanBnIiwiZGltZW5zaW9ucyI6eyJ0b3AiOjc5LCJsZWZ0IjozNiwid2lkdGgiOjEwMTUsImhlaWdodCI6MTAxNCwib3JpZ2luYWxXaWR0aCI6MTA3Niwib3JpZ2luYWxIZWlnaHQiOjEzNzB9LCJvcmlnaW5hbFVybCI6IlNjcmVlbiBTaG90IDIwMjEtMDktMjkgYXQgMTAuMTguMTUgUE0ucG5nIiwib3JpZ2luYWxJbWFnZSI6eyJrZXkiOiJyaXNlL2NvdXJzZXMvQXpCSXU1TzJ4Qmh4N0k1RS1WN1dnVDE2cC1oMUtlOXAvUjlxMjI3YjZYVWh2SFRKSy1TY3JlZW4lMjUyMFNob3QlMjUyMDIwMjEtMDktMjklMjUyMGF0JTI1MjAxMC4xOC4xNSUyNTIwUE0ucG5nIiwidHlwZSI6ImltYWdlIiwiY3J1c2hlZEtleSI6InJpc2UvY291cnNlcy9BekJJdTVPMnhCaHg3STVFLVY3V2dUMTZwLWgxS2U5cC9RTVFqWUNyN1JkWUd2X1gwLmpwZyIsIm9yaWdpbmFsVXJsIjoiU2NyZWVuIFNob3QgMjAyMS0wOS0yOSBhdCAxMC4xOC4xNSBQTS5wbmciLCJ1c2VDcnVzaGVkS2V5Ijp0cnVlfSwidXNlQ3J1c2hlZEtleSI6dHJ1ZX19LCJjYXB0aW9uIjoiPHA+cmV0cmlldmVkIGZyb20gc2h1dHRlcnN0b2NrLCBwaG90byBjb250cmlidXRvcjogSmVhbmV0dGUgVmlyZ2luaWEgR29oLiA8L3A+IiwicGFyYWdyYXBoIjoiIn1dLCJmYW1pbHkiOiJpbWFnZSIsInZhcmlhbnQiOiJoZXJvIiwic2V0dGluZ3MiOnsib3BhY2l0eSI6MC41LCJpbWFnZVNpemUiOiJzbWFsbCIsInBhZGRpbmdUb3AiOjMsInpvb21PbkNsaWNrIjp0cnVlLCJvcGFjaXR5Q29sb3IiOiIjMDAwMDAwIiwiaW1hZ2VQb3NpdGlvbiI6InJpZ2h0IiwicGFkZGluZ0JvdHRvbSI6MywiYmFja2dyb3VuZENvbG9yIjoiIiwiZW50cmFuY2VBbmltYXRpb24iOnRydWV9fV0sIm1lZGlhIjp7fSwicGlsZXMiOltdLCJzZXR0aW5ncyI6e30sImR1cGxpY2F0ZWRGcm9tSWQiOiJtaXhXUmFCYTFXTmhyQ3d6d0R6YnBHU1BRRVJUWjhMRiIsImRlbGV0ZWQiOmZhbHNlLCJjcmVhdGVkQXQiOiIyMDIxLTExLTIzVDAxOjIyOjU1LjY3M1oiLCJ1cGRhdGVkQXQiOiIyMDI0LTA2LTE1VDAxOjAyOjM2LjU1MFoiLCJsYXN0VXBkYXRlZEJ5IjoiYWlkfDFkYjkyYWU1LTdlOTEtNGI3Yy04YWE4LWY2OGIyY2MzYmY0YiIsInJlYWR5Ijp0cnVlLCJwb3NpdGlvbiI6bnVsbCwidHJhbnNmZXJyZWRBdCI6bnVsbCwiaXNQYXJ0bmVyQ29udGVudEF1dGhvciI6bnVsbCwiaGVhZGVySW1hZ2UiOnt9LCJzb3VyY2VMZXNzb25Mb2NhbGVJZCI6bnVsbCwiZXhwZXJpbWVudHMiOm51bGx9LHsiaWQiOiJVVVVzVXV6VlFZZk5XejVYSVc0OHpWWnlSQk5oQTNVayIsIm9yaWdpbmFsSWQiOm51bGwsImF1dGhvciI6ImFpZHwxZGI5MmFlNS03ZTkxLTRiN2MtOGFhOC1mNjhiMmNjM2JmNGIiLCJzZWxlY3RlZEF1dGhvcklkIjoiYWlkfDFkYjkyYWU1LTdlOTEtNGI3Yy04YWE4LWY2OGIyY2MzYmY0YiIsImNvdXJzZUlkIjoiQXpCSXU1TzJ4Qmh4N0k1RS1WN1dnVDE2cC1oMUtlOXAiLCJ0aXRsZSI6IlRha2UgSG9tZSBQb2ludHMgIiwiZGVzY3JpcHRpb24iOiIiLCJ0eXBlIjoiYmxvY2tzIiwiaWNvbiI6IkFydGljbGUiLCJpdGVtcyI6W3siaWQiOiJja3U0c255NTgwMDc4M2c2YXNtNXE3YWxkIiwidHlwZSI6Imxpc3QiLCJpdGVtcyI6W3siaWQiOiJja3U0bTVjdXkwMDJiM2c2YXcwOGVtNG5iIiwicGFyYWdyYXBoIjoiPHA+Q2hyb25pYyBjb3VnaCBpcyBhIGNvdWdoIGxhc3RpbmcgZm9yIG1vcmUgdGhhbiA0IHdlZWtzPC9wPiJ9LHsiaWQiOiJja3U0bTVjdXkwMDJjM2c2YXRjMzhtZGVhIiwicGFyYWdyYXBoIjoiPHA+R29vZCBoaXN0b3J5IGFuZCBwaHlzaWNhbCBleGFtIGlzIGltcG9ydGFudCA8L3A+In0seyJpZCI6ImNrdTRtNWN1eTAwMmQzZzZhbzdvMWxlMzEiLCJwYXJhZ3JhcGgiOiI8cD5EaWZmZXJlbnRpYWwgZm9yIGNocm9uaWMgY291Z2ggaXMgZXh0ZW5zaXZlIDwvcD4ifSx7ImlkIjoiY2t3YmZrYmg4MDAzNzNlNmN4eHNweGNvZyIsInBhcmFncmFwaCI6IjxwPlRyZWF0bWVudCBkZXBlbmRzIG9uIHRoZSB1bmRlcmx5aW5nIGRpYWdub3NpczwvcD4iLCJpc05ld2x5SW5zZXJ0ZWQiOmZhbHNlfSx7ImlkIjoiY2t1NHNveWs3MDA3OTNnNmF3cHBpam5hOCIsInBhcmFncmFwaCI6IjxwPk5vdCBhbGwgY291Z2ggaXMgYXN0aG1hITwvcD4iLCJpc05ld2x5SW5zZXJ0ZWQiOmZhbHNlfV0sImZhbWlseSI6Imxpc3QiLCJ2YXJpYW50IjoiYnVsbGV0ZWQiLCJzZXR0aW5ncyI6eyJwYWRkaW5nVG9wIjozLCJwYWRkaW5nQm90dG9tIjozLCJiYWNrZ3JvdW5kQ29sb3IiOiIiLCJlbnRyYW5jZUFuaW1hdGlvbiI6dHJ1ZX19XSwibWVkaWEiOnt9LCJwaWxlcyI6W10sInNldHRpbmdzIjp7fSwiZHVwbGljYXRlZEZyb21JZCI6Im1peFdSYUJhMVdOaHJDd3p3RHpicEdTUFFFUlRaOExGIiwiZGVsZXRlZCI6ZmFsc2UsImNyZWF0ZWRBdCI6IjIwMjEtMTEtMjNUMDE6MTI6MDQuMTE0WiIsInVwZGF0ZWRBdCI6IjIwMjEtMTEtMjRUMDI6MzQ6NTQuNDQ4WiIsImxhc3RVcGRhdGVkQnkiOiJhaWR8MWRiOTJhZTUtN2U5MS00YjdjLThhYTgtZjY4YjJjYzNiZjRiIiwicmVhZHkiOnRydWUsInBvc2l0aW9uIjpudWxsLCJ0cmFuc2ZlcnJlZEF0IjpudWxsLCJpc1BhcnRuZXJDb250ZW50QXV0aG9yIjpudWxsLCJoZWFkZXJJbWFnZSI6e30sInNvdXJjZUxlc3NvbkxvY2FsZUlkIjpudWxsLCJleHBlcmltZW50cyI6bnVsbH0seyJpZCI6IlZlQjJhV2dneTRjSFdZT1ZWNFduT3o1cEdLTDBIUldaIiwib3JpZ2luYWxJZCI6bnVsbCwiYXV0aG9yIjoiYWlkfDFkYjkyYWU1LTdlOTEtNGI3Yy04YWE4LWY2OGIyY2MzYmY0YiIsInNlbGVjdGVkQXV0aG9ySWQiOiJub25lIiwiY291cnNlSWQiOiJBekJJdTVPMnhCaHg3STVFLVY3V2dUMTZwLWgxS2U5cCIsInRpdGxlIjoiUG9zdCBUZXN0IiwiZGVzY3JpcHRpb24iOiIiLCJ0eXBlIjoiYmxvY2tzIiwiaWNvbiI6IlF1aXoiLCJpdGVtcyI6W3siaWQiOiJja3dkNW1oNWIwMDM2M2U2amtzanB1bzVvIiwidHlwZSI6Im11bHRpbWVkaWEiLCJpdGVtcyI6W3siaWQiOiJja3dkNWdtaTIwMDB2M2U2am0yc3dobG05IiwibWVkaWEiOnsiZW1iZWQiOnsic3JjIjoiPGlmcmFtZSBzcmM9XCJodHRwczovL3Vjc2YuY28xLnF1YWx0cmljcy5jb20vamZlL2Zvcm0vU1ZfMGowWE1PN0taNWt5RERVXCI+PC9pZnJhbWU+IiwidHlwZSI6ImVtYmVkIiwiZW1iZWRUeXBlIjoiaWZyYW1lIiwib3JpZ2luYWxVcmwiOiI8aWZyYW1lIHNyYz1cImh0dHBzOi8vdWNzZi5jbzEucXVhbHRyaWNzLmNvbS9qZmUvZm9ybS9TVl8wajBYTU83S1o1a3lERFVcIj48L2lmcmFtZT4ifX0sInNldHRpbmdzIjp7InNob3dNZXRhRGF0YSI6ZmFsc2V9fV0sImZhbWlseSI6Im11bHRpbWVkaWEiLCJ2YXJpYW50IjoiZW1iZWQiLCJzZXR0aW5ncyI6eyJtZWRpYVdpZHRoIjoiMiIsInBhZGRpbmdUb3AiOjAsInBhZGRpbmdCb3R0b20iOjAsImJhY2tncm91bmRDb2xvciI6IiIsImVudHJhbmNlQW5pbWF0aW9uIjp0cnVlfX0seyJpZCI6ImNrd3ZlZnhubDAwMzczZTZjYmc4YXUxOWYiLCJ0eXBlIjoia25vd2xlZGdlQ2hlY2siLCJpdGVtcyI6W3siaWQiOiJja3dkNWdtaTIwMDFkM2U2amRtMHl3ODF6IiwidHlwZSI6IkZJTExfSU5fVEhFX0JMQU5LIiwidGl0bGUiOiI8cD5UaGFuayB5b3UgZm9yIGNvbXBsZXRpbmcgdGhlIHRlc3QhIFBsZWFzZSBjbGljayB0aGUgdGVhbCBhcnJvdyBhYm92ZSB0byBzdWJtaXQgeW91ciBhbnN3ZXJzLiBPbmNlIHlvdXIgcXVpeiBpcyBzdWJtaXR0ZWQsIGEgY29kZSB3aWxsIGJlIGdlbmVyYXRlZC4gUGxlYXNlIHR5cGUgaW4gdGhlIGNvZGUgdG8gY29udGludWUuJm5ic3A7PC9wPiIsImFuc3dlcnMiOlt7ImlkIjoiY2t3ZDVnbWkyMDAxZTNlNmozNmJjeWgyNiIsInRpdGxlIjoiSU1ET05FIiwiY29ycmVjdCI6dHJ1ZX1dLCJmZWVkYmFja1R5cGUiOiJDT1JSRUNUX0lOQ09SUkVDVCIsImZlZWRiYWNrQ29ycmVjdCI6IiIsImZlZWRiYWNrSW5jb3JyZWN0IjoiPHA+dHJ5IGFnYWluISZuYnNwOzwvcD4ifV0sImZhbWlseSI6Imtub3dsZWRnZUNoZWNrIiwidmFyaWFudCI6ImZpbGxpbiIsInNldHRpbmdzIjp7InBhZGRpbmdUb3AiOjEsInBhZGRpbmdCb3R0b20iOjEsImJhY2tncm91bmRDb2xvciI6IiIsImVudHJhbmNlQW5pbWF0aW9uIjp0cnVlfX0seyJpZCI6ImNrd3ZlZmoxZjAwMzYzZTZjejltbWx6OWUiLCJ0eXBlIjoiZGl2aWRlciIsIml0ZW1zIjpbeyJpZCI6ImNrd2Q3N2NobjAwMTAzZTZjenB3ejFkcGEiLCJ0eXBlIjoiY29tcGxldGVBbGwiLCJ0aXRsZSI6IkNPTlRJTlVFIiwiYnV0dG9uQ29sb3IiOiJicmFuZCIsImNvbXBsZXRlSGludCI6IkNvbXBsZXRlIHRoZSBjb250ZW50IGFib3ZlIGJlZm9yZSBtb3Zpbmcgb24uIn1dLCJmYW1pbHkiOiJjb250aW51ZSIsInZhcmlhbnQiOiJjb250aW51ZSIsInNldHRpbmdzIjp7InBhZGRpbmdUb3AiOjMsInBhZGRpbmdCb3R0b20iOjMsImJhY2tncm91bmRDb2xvciI6IiIsImVudHJhbmNlQW5pbWF0aW9uIjp0cnVlfX0seyJpZCI6ImNrd2Q1eWMwazAwM3EzZTZqYjlmZm10a24iLCJ0eXBlIjoiZGl2aWRlciIsIml0ZW1zIjpbeyJpZCI6ImNrd2Q1Z21pMjAwMTAzZTZqdWlkeXoxZzUiLCJ0eXBlIjoiIiwidGl0bGUiOiJDT05USU5VRSIsImJ1dHRvbkNvbG9yIjoiYnJhbmQiLCJjb21wbGV0ZUhpbnQiOiJDb21wbGV0ZSB0aGUgY29udGVudCBhYm92ZSBiZWZvcmUgbW92aW5nIG9uLiJ9XSwiZmFtaWx5IjoiZGl2aWRlciIsInZhcmlhbnQiOiJzcGFjaW5nIGRpdmlkZXIiLCJzZXR0aW5ncyI6eyJwYWRkaW5nVG9wIjozLCJwYWRkaW5nQm90dG9tIjozLCJiYWNrZ3JvdW5kQ29sb3IiOiIiLCJlbnRyYW5jZUFuaW1hdGlvbiI6dHJ1ZX19XSwibWVkaWEiOnt9LCJwaWxlcyI6W10sInNldHRpbmdzIjp7fSwiZHVwbGljYXRlZEZyb21JZCI6IlgwbUFWRS1QUlVIaTFZekVkcXl1dDlxeTdscHc1aTRnIiwiZGVsZXRlZCI6ZmFsc2UsImNyZWF0ZWRBdCI6IjIwMjMtMDctMDRUMTg6NDY6MjMuNTYxWiIsInVwZGF0ZWRBdCI6IjIwMjMtMDctMDRUMTg6NDY6MjMuNTc0WiIsImxhc3RVcGRhdGVkQnkiOm51bGwsInJlYWR5Ijp0cnVlLCJwb3NpdGlvbiI6bnVsbCwidHJhbnNmZXJyZWRBdCI6bnVsbCwiaXNQYXJ0bmVyQ29udGVudEF1dGhvciI6bnVsbCwiaGVhZGVySW1hZ2UiOnt9LCJzb3VyY2VMZXNzb25Mb2NhbGVJZCI6bnVsbCwiZXhwZXJpbWVudHMiOm51bGx9XSwiam9icyI6W10sImxhYmVsU2V0SWQiOiIiLCJkZWxldGVkIjpmYWxzZSwiY3JlYXRlZEF0IjoiMjAyMi0wMS0yNlQwMToyMzowOS4yNTVaIiwidXBkYXRlZEF0IjoiMjAyNC0wNi0xNVQwMTowNjo1MC44MDhaIiwibWFya0NvbXBsZXRlIjpmYWxzZSwiaXNEZWZhdWx0IjpmYWxzZSwicmVhZHkiOnRydWUsInJldmlld0lkIjoiIiwiZXhwb3J0U2V0dGluZ3MiOnsidGl0bGUiOiJSZXR1cm4gb2YgdGhlIGNvdWdoKiIsImZvcm1hdCI6InppcCIsInF1aXpJZCI6bnVsbCwidGFyZ2V0Ijoic2Nvcm0xMiIsInNoYXJlSWQiOiJrLVliWC1CUm5LdTExdDBfYzFQQml1Uy11LXQ0S1RlUiIsImFjdGl2ZUxNUyI6MCwicmVwb3J0aW5nIjoicGFzc2VkLWluY29tcGxldGUiLCJleHBvcnRUeXBlIjoicmF3IiwiaWRlbnRpZmllciI6IkF6Qkl1NU8yeEJoeDdJNUUtVjdXZ1QxNnAtaDFLZTlwX3Jpc2UiLCJ0YXJnZXROYW1lIjoiU0NPUk0gMS4yIiwic3RvcnlsaW5lSWQiOm51bGwsImNvbXBsZXRlV2l0aCI6InJlcG9ydGluZyIsInF1aXpDb21wbGV0ZSI6ZmFsc2UsImFjdGl2ZUVkaXRpb24iOjAsImRpc2FibGVDb3ZlclBhZ2UiOmZhbHNlLCJlbmFibGVFeGl0Q291cnNlIjpmYWxzZSwicmVzZXRMZWFybmVyRGF0YSI6ZmFsc2UsInVwZGF0ZVJlc3VtZURhdGEiOnRydWUsInN0b3J5bGluZUNvbXBsZXRlIjpmYWxzZSwiY29tcGxldGlvblBlcmNlbnRhZ2UiOjEwMH0sImhlYWRpbmdUeXBlZmFjZUlkIjoiV3N0dTFsVmtSX3JVc0F1VTZ4MU5fVUltd2NoenlnajIiLCJib2R5VHlwZWZhY2VJZCI6IldzdHUxbFZrUl9yVXNBdVU2eDFOX1VJbXdjaHp5Z2oyIiwidWlUeXBlZmFjZUlkIjoiX3Z5OUlWcVJQd3o2d1FsS2kwd3NBOWRzWXBaN2dzUTMiLCJzaWRlYmFyTW9kZSI6Im9wZW4iLCJ0ZW5hbnRJZCI6IjA3YTZiZWVkLTljY2MtNGRiZi1hZDZkLWM0MTFlZjVjODQxYiIsInNob3dMZXNzb25Db3VudCI6dHJ1ZSwic2hvd05hdmlnYXRpb25CdXR0b25zIjp0cnVlLCJhbGxvd1NlYXJjaCI6dHJ1ZSwiYW5pbWF0ZUJsb2NrRW50cmFuY2UiOnRydWUsInRyYW5zZmVycmVkQXQiOm51bGwsImFsbG93Q29weSI6ZmFsc2UsImVuYWJsZVZpZGVvUGxheWJhY2tTcGVlZCI6dHJ1ZSwiam9iVHlwZSI6bnVsbCwicGFydG5lckNvbnRlbnRJZCI6bnVsbCwiY2FyZEltYWdlIjp7fSwidGhlbWUiOnsidGhlbWVJZCI6ImNsYXNzaWMiLCJuYXZpZ2F0aW9uIjp0cnVlLCJzaG93QXV0aG9yIjp0cnVlLCJhbGxvd1NlYXJjaCI6dHJ1ZSwiY29sb3JBY2NlbnQiOiIjZmZkMjFlIiwiYmxvY2tDb3JuZXJzIjoiUk9VTkRFRCIsImJ1dHRvblNjaGVtZSI6IkxJR0hUIiwidWlUeXBlZmFjZUlkIjoiX3Z5OUlWcVJQd3o2d1FsS2kwd3NBOWRzWXBaN2dzUTMiLCJjb3ZlclBhZ2VUeXBlIjoiQ0VOVEVSRUQiLCJib2R5VHlwZWZhY2VJZCI6IldzdHUxbFZrUl9yVXNBdVU2eDFOX1VJbXdjaHp5Z2oyIiwibmF2aWdhdGlvblR5cGUiOiJTSURFQkFSIiwiYmxvY2tQYWRkaW5nVG9wIjozMCwiY292ZXJJbWFnZUFscGhhIjo1MCwibmF2aWdhdGlvblN0eWxlIjoiTElHSFRfSU1BR0UiLCJzaG93TGVzc29uQ291bnQiOnRydWUsImxlc3NvbkhlYWRlclNpemUiOiJNRURJVU0iLCJidXR0b25JbmxpbmVTdHlsZSI6IlJPVU5ERUQiLCJjb3ZlckltYWdlRGVmYXVsdCI6Imh0dHBzOi8vYXJ0aWN1bGF0ZXVzZXJjb250ZW50LmNvbS9hc3NldHMvcmlzZS9hc3NldHMvdGhlbWVzL2NsYXNzaWMvY292ZXItaW1hZ2UvNl9tZWRpY2FsLmpwZyIsImhlYWRpbmdUeXBlZmFjZUlkIjoiV3N0dTFsVmtSX3JVc0F1VTZ4MU5fVUltd2NoenlnajIiLCJoaWRlTGVzc29uSGVhZGVycyI6ZmFsc2UsImxlc3NvbkhlYWRlckNvbG9yIjpudWxsLCJsZXNzb25IZWFkZXJTdHlsZSI6IkxJR0hUIiwic2lkZWJhclN0YXJ0c09wZW4iOnRydWUsImJsb2NrUGFkZGluZ0JvdHRvbSI6MzAsIm1hcmtMZXNzb25zQ29tcGxldGUiOmZhbHNlLCJhbmltYXRlQmxvY2tFbnRyYW5jZSI6dHJ1ZSwibmF2aWdhdGlvblJlc3RyaWN0ZWQiOnRydWUsImJ1dHRvbk5hdmlnYXRpb25TdHlsZSI6IkZVTEwiLCJzaG93TmF2aWdhdGlvbkJ1dHRvbnMiOnRydWUsImNvbXBhY3RTaG93TGVzc29uQ291bnQiOnRydWUsImxlc3NvbkhlYWRlckltYWdlQWxwaGEiOjAuNiwibGVzc29uSGVhZGVySW1hZ2VDb2xvciI6IkRBUksiLCJuYXZpZ2F0aW9uT3ZlcmxheUltYWdlIjoiaHR0cHM6Ly9hcnRpY3VsYXRldXNlcmNvbnRlbnQuY29tL2Fzc2V0cy9yaXNlL2Fzc2V0cy90aGVtZXMvZXhhbXBsZS1oZWFkZXItaW1hZ2UuanBnIiwiZW5hYmxlVmlkZW9QbGF5YmFja1NwZWVkIjp0cnVlLCJuYXZpZ2F0aW9uT3ZlcmxheUltYWdlQWxwaGEiOjAuNiwibmF2aWdhdGlvbk92ZXJsYXlJbWFnZUNvbG9yIjoiREFSSyJ9LCJsZXNzb25IZWFkZXJJbWFnZSI6e30sIm92ZXJsYXlOYXZpZ2F0aW9uSW1hZ2UiOnt9LCJ0eXBlIjpudWxsLCJsb2NhbGUiOm51bGwsInNvdXJjZUNvdXJzZUxvY2FsZUlkIjpudWxsLCJleHBlcmltZW50cyI6bnVsbCwiZmVhdHVyZXMiOnsicmlzZS1ibG9jay1jb250cm9scy1waGFzZS1vbmUiOnRydWUsInJpc2UtYmxvY2stY29udHJvbHMtcGhhc2UtdGhyZWUiOnRydWUsInJpc2UtYmxvY2stY29udHJvbHMtcGhhc2UtdHdvIjp0cnVlLCJyaXNlLWNvdXJzZS1uYXZpZ2F0aW9uIjp0cnVlLCJyaXNlLWNvdXJzZS10aGVtZXMiOnRydWUsInJpc2UtbGF6eS1sb2FkLWltZ3MiOnRydWV9LCJhdXRob3JzIjpbeyJpZCI6ImFpZHwxZGI5MmFlNS03ZTkxLTRiN2MtOGFhOC1mNjhiMmNjM2JmNGIiLCJhdmF0YXIiOiJzbWFsbC5wbmciLCJhdXRob3JOYW1lIjoic2FuYXogdmF6aXJpIn1dLCJib2R5VHlwZWZhY2UiOiJNZXJyaXdlYXRoZXIiLCJoZWFkaW5nVHlwZWZhY2UiOiJNZXJyaXdlYXRoZXIiLCJ1aVR5cGVmYWNlIjoiTGF0byIsImxtc09wdGlvbnMiOnsiZW5hYmxlRXhpdENvdXJzZSI6ZmFsc2UsImRpc2FibGVDb3ZlclBhZ2UiOmZhbHNlfSwibW9uZHJpYW4iOnt9fSwibGFiZWxTZXQiOnsiaWQiOiJZZC1xeDNHY2NFaTBwN3RmMVE1OWtsbFAiLCJhdXRob3IiOiJhaWR8MWRiOTJhZTUtN2U5MS00YjdjLThhYTgtZjY4YjJjYzNiZjRiIiwibmFtZSI6IkVuZ2xpc2giLCJkZWZhdWx0SWQiOjEsImRlZmF1bHRTZXQiOnRydWUsImxhYmVscyI6eyJhMTF5QW5zd2VyTGl2ZSI6IllvdXIgYW5zd2VyIiwiYTExeUF1dGhvclByZWZpeCI6IkJ5IiwiYTExeUJsb2NrQ2hhcnRCYXIiOiJCYXIgY2hhcnQiLCJhMTF5QmxvY2tDaGFydExpbmUiOiJMaW5lIGNoYXJ0IiwiYTExeUJsb2NrQ2hhcnRQaWUiOiJQaWUgY2hhcnQiLCJhMTF5QmxvY2tDb2RlIjoiQ29kZSIsImExMXlCbG9ja0VtYmVkIjoiRW1iZWRkZWQgQ29udGVudCIsImExMXlCbG9ja0ZsYXNoY2FyZEJhY2siOiJCYWNrIG9mIGNhcmQiLCJhMTF5QmxvY2tGbGFzaGNhcmRGcm9udCI6IkZyb250IG9mIGNhcmQiLCJhMTF5QmxvY2tGbGFzaGNhcmRHcmlkIjoiRmxhc2hjYXJkIGdyaWQiLCJhMTF5QmxvY2tGbGFzaGNhcmRTdGFjayI6IkZsYXNoY2FyZCBjYXJvdXNlbCIsImExMXlCbG9ja0ltYWdlQ2Fyb3VzZWwiOiJJbWFnZSBDYXJvdXNlbCIsImExMXlCbG9ja0ltYWdlQ2Fyb3VzZWxSb2xlRGVzY3JpcHRpb24iOiJDYXJvdXNlbCIsImExMXlCbG9ja0ltYWdlQ2Fyb3VzZWxTbGlkZUNvbnRyb2xzIjoiU2xpZGUgY29udHJvbHMiLCJhMTF5QmxvY2tJbWFnZUNhcm91c2VsU2xpZGVDb250cm9sc0dvVG9OZXh0IjoiR28gdG8gbmV4dCBzbGlkZSIsImExMXlCbG9ja0ltYWdlQ2Fyb3VzZWxTbGlkZUNvbnRyb2xzR29Ub1ByZXZpb3VzIjoiR28gdG8gcHJldmlvdXMgc2xpZGUiLCJhMTF5QmxvY2tJbWFnZUNhcm91c2VsU2xpZGVDb250cm9sc0dvVG9TbGlkZSI6IkdvIHRvIHNsaWRlIiwiYTExeUJsb2NrSW1hZ2VDYXJvdXNlbFNsaWRlUHJlcG9zaXRpb24iOiJvZiIsImExMXlCbG9ja0ltYWdlQ2Fyb3VzZWxTbGlkZVJvbGVEZXNjcmlwdGlvbiI6IlNsaWRlIiwiYTExeUJsb2NrS25vd2xlZGdlQ2hlY2siOiJLbm93bGVkZ2UgY2hlY2siLCJhMTF5QmxvY2tLbm93bGVkZ2VDaGVja0ZJQiI6Iktub3dsZWRnZSBjaGVjazogRmlsbCBpbiB0aGUgYmxhbmsiLCJhMTF5QmxvY2tLbm93bGVkZ2VDaGVja00iOiJLbm93bGVkZ2UgY2hlY2s6IE1hdGNoaW5nIiwiYTExeUJsb2NrS25vd2xlZGdlQ2hlY2tNQyI6Iktub3dsZWRnZSBjaGVjazogTXVsdGlwbGUgY2hvaWNlIiwiYTExeUJsb2NrS25vd2xlZGdlQ2hlY2tNUiI6Iktub3dsZWRnZSBjaGVjazogTXVsdGlwbGUgcmVzcG9uc2UiLCJhMTF5QmxvY2tRdW90ZUNhcm91c2VsIjoiUXVvdGUgQ2Fyb3VzZWwiLCJhMTF5QmxvY2tRdW90ZUNhcm91c2VsUm9sZURlc2NyaXB0aW9uIjoiQ2Fyb3VzZWwiLCJhMTF5QmxvY2tRdW90ZUNhcm91c2VsU2xpZGVDb250cm9scyI6IlNsaWRlIGNvbnRyb2xzIiwiYTExeUJsb2NrUXVvdGVDYXJvdXNlbFNsaWRlQ29udHJvbHNHb1RvTmV4dCI6IkdvIHRvIG5leHQgc2xpZGUiLCJhMTF5QmxvY2tRdW90ZUNhcm91c2VsU2xpZGVDb250cm9sc0dvVG9QcmV2aW91cyI6IkdvIHRvIHByZXZpb3VzIHNsaWRlIiwiYTExeUJsb2NrUXVvdGVDYXJvdXNlbFNsaWRlQ29udHJvbHNHb1RvU2xpZGUiOiJHbyB0byBzbGlkZSIsImExMXlCbG9ja1F1b3RlQ2Fyb3VzZWxTbGlkZVByZXBvc2l0aW9uIjoib2YiLCJhMTF5QmxvY2tRdW90ZUNhcm91c2VsU2xpZGVSb2xlRGVzY3JpcHRpb24iOiJTbGlkZSIsImExMXlCbG9ja1N0b3J5bGluZSI6IlN0b3J5bGluZSIsImExMXlCbG9ja1RpbWVsaW5lIjoiVGltZWxpbmUiLCJhMTF5Q2Fyb3VzZWxOZXh0IjoiTmV4dCIsImExMXlDYXJvdXNlbFByZXZpb3VzIjoiUHJldmlvdXMiLCJhMTF5Q29ycmVjdExpdmUiOiJDb3JyZWN0IGFuc3dlciIsImExMXlFeGNlbEljb24iOiJNaWNyb3NvZnQgRXhjZWwgc3ByZWFkc2hlZXQiLCJhMTF5RmlsZUljb24iOiJGaWxlIiwiYTExeUdyb3VwQXVkaW9QbGF5ZXIiOiJBdWRpbyBwbGF5ZXIiLCJhMTF5R3JvdXBWaWRlb1BsYXllciI6IlZpZGVvIHBsYXllciIsImExMXlMYWJlbGVkR3JhcGhpY0Jsb2NrIjoiTGFiZWxlZCBncmFwaGljIiwiYTExeUxhYmVsZWRHcmFwaGljQnV0dG9uTWFya2VyIjoiTWFya2VyIiwiYTExeUxhYmVsZWRHcmFwaGljSWNvbkFycm93RG93biI6IkRvd24gYXJyb3ciLCJhMTF5TGFiZWxlZEdyYXBoaWNJY29uQXJyb3dEb3duTGVmdCI6IkRvd24gbGVmdCBhcnJvdyIsImExMXlMYWJlbGVkR3JhcGhpY0ljb25BcnJvd0Rvd25SaWdodCI6IkRvd24gcmlnaHQgYXJyb3ciLCJhMTF5TGFiZWxlZEdyYXBoaWNJY29uQXJyb3dMZWZ0IjoiTGVmdCBhcnJvdyIsImExMXlMYWJlbGVkR3JhcGhpY0ljb25BcnJvd1JpZ2h0IjoiUmlnaHQgYXJyb3ciLCJhMTF5TGFiZWxlZEdyYXBoaWNJY29uQXJyb3dVcCI6IlVwIGFycm93IiwiYTExeUxhYmVsZWRHcmFwaGljSWNvbkFycm93VXBMZWZ0IjoiVXAgbGVmdCBhcnJvdyIsImExMXlMYWJlbGVkR3JhcGhpY0ljb25BcnJvd1VwUmlnaHQiOiJVcCByaWdodCBhcnJvdyIsImExMXlMYWJlbGVkR3JhcGhpY0ljb25DaGVjayI6IkNoZWNrIG1hcmsiLCJhMTF5TGFiZWxlZEdyYXBoaWNJY29uRG90IjoiRG90IiwiYTExeUxhYmVsZWRHcmFwaGljSWNvbkhlYXJ0IjoiSGVhcnQiLCJhMTF5TGFiZWxlZEdyYXBoaWNJY29uSW5mb3JtYXRpb24iOiJJbmZvcm1hdGlvbiIsImExMXlMYWJlbGVkR3JhcGhpY0ljb25QaW4iOiJNYXAgcGluIiwiYTExeUxhYmVsZWRHcmFwaGljSWNvblBsdXMiOiJQbHVzIiwiYTExeUxhYmVsZWRHcmFwaGljSWNvblF1ZXN0aW9uIjoiUXVlc3Rpb24gbWFyayIsImExMXlMYWJlbGVkR3JhcGhpY0ljb25YIjoiWCIsImExMXlMYWJlbGVkR3JhcGhpY1Vudmlld2VkIjoiTm90IHZpZXdlZCIsImExMXlMYWJlbGVkR3JhcGhpY1ZpZXdlZCI6IlZpZXdlZCIsImExMXlNZWRpYVBhdXNlIjoiUGF1c2UiLCJhMTF5TWVkaWFQbGF5IjoiUGxheSIsImExMXlNZWRpYVNlZWsiOiJTZWVrIiwiYTExeU5hdmlnYXRpb25NZW51Q2xvc2UiOiJDbG9zZSBuYXZpZ2F0aW9uIG1lbnUiLCJhMTF5TmF2aWdhdGlvbk1lbnVPcGVuIjoiT3BlbiBuYXZpZ2F0aW9uIG1lbnUiLCJhMTF5UGFnZU1hcmtlciI6IlRvcCBvZiBwYWdlIiwiYTExeVBERkljb24iOiJQREYgZmlsZSIsImExMXlQUFRJY29uIjoiUG93ZXJQb2ludCBwcmVzZW50YXRpb24iLCJhMTF5UXVpekZhaWxlZCI6IkZhaWxlZCIsImExMXlRdWl6RmVlZGJhY2siOiJGZWVkYmFjayIsImExMXlRdWl6UGFzc2VkIjoiUGFzc2VkIiwiYTExeVF1aXpSZXZpZXdDb3JyZWN0bHlDaGVja2VkIjoiQ29ycmVjdGx5IGNoZWNrZWQiLCJhMTF5UXVpelJldmlld0NvcnJlY3RseVNlbGVjdGVkIjoiQ29ycmVjdGx5IHNlbGVjdGVkIiwiYTExeVF1aXpSZXZpZXdDb3JyZWN0bHlVbmNoZWNrZWQiOiJDb3JyZWN0bHkgdW5jaGVja2VkIiwiYTExeVF1aXpSZXZpZXdDb3JyZWN0bHlVbnNlbGVjdGVkIjoiQ29ycmVjdGx5IHVuc2VsZWN0ZWQiLCJhMTF5UXVpelJldmlld0luY29ycmVjdGx5Q2hlY2tlZCI6IkluY29ycmVjdGx5IGNoZWNrZWQiLCJhMTF5UXVpelJldmlld0luY29ycmVjdGx5U2VsZWN0ZWQiOiJJbmNvcnJlY3RseSBzZWxlY3RlZCIsImExMXlRdWl6UmV2aWV3SW5jb3JyZWN0bHlVbmNoZWNrZWQiOiJJbmNvcnJlY3RseSB1bmNoZWNrZWQiLCJhMTF5UXVpelJldmlld0luY29ycmVjdGx5VW5zZWxlY3RlZCI6IkluY29ycmVjdGx5IHVuc2VsZWN0ZWQiLCJhMTF5UmVnaW9uTWFpbkxlc3NvbiI6Ikxlc3NvbiBjb250ZW50IiwiYTExeVJlZ2lvbk1haW5PdmVydmlldyI6IkNvdXJzZSBvdmVydmlldyIsImExMXlSZWdpb25OYXZMZXNzb24iOiJOYXZpZ2F0aW9uIG1lbnUiLCJhMTF5UmVnaW9uTmF2T3ZlcnZpZXciOiJUYWJsZSBvZiBjb250ZW50cyIsImExMXlSZXN0cmljdGVkTmF2IjoiVGhpcyBsZXNzb24gaXMgY3VycmVudGx5IHVuYXZhaWxhYmxlIiwiYTExeVJURkljb24iOiJSaWNoIFRleHQgRmlsZSIsImExMXlTZWFyY2hDbG9zZSI6IkNsb3NlIHNlYXJjaCBtZW51IiwiYTExeVNlYXJjaElucHV0IjoiU2VhcmNoIiwiYTExeVNlYXJjaE9wZW4iOiJPcGVuIHNlYXJjaCBtZW51IiwiYTExeVN0YXR1c0FkZGl0aW9uYWxDb250ZW50IjoiQWRkaXRpb25hbCBjb250ZW50IGhhcyBiZWVuIGxvYWRlZCIsImExMXlTdGF0dXNDb250aW51ZWQiOiJDb250aW51ZWQiLCJhMTF5VW56b29tSW1hZ2UiOiJVbnpvb20gaW1hZ2UiLCJhMTF5V29yZEljb24iOiJNaWNyb3NvZnQgV29yZCBkb2N1bWVudCIsImExMXlaaXBJY29uIjoiWmlwIGZpbGUiLCJhMTF5Wm9vbUltYWdlIjoiWm9vbSBpbWFnZSIsImJsb2Nrc0NsaWNrVG9GbGlwIjoiQ2xpY2sgdG8gZmxpcCIsImJsb2Nrc1ByZXBvc2l0aW9uIjoib2YiLCJjb3Vyc2VFeGl0IjoiRVhJVCBDT1VSU0UiLCJjb3Vyc2VIb21lIjoiSG9tZSIsImNvdXJzZVJlc3VtZSI6IlJFU1VNRSBDT1VSU0UiLCJjb3Vyc2VTa2lwVG9MZXNzb24iOiJTS0lQIFRPIExFU1NPTiIsImNvdXJzZVN0YXJ0IjoiU1RBUlQgQ09VUlNFIiwiZW1iZWRMaW5rR3JvdXAiOiJFbWJlZGRlZCB3ZWIgY29udGVudCIsImVtYmVkUGxheWVyR3JvdXAiOiJFbWJlZGRlZCBtZWRpYSBwbGF5ZXIiLCJlbWJlZFJlYWRNb3JlIjoiUmVhZCBtb3JlIiwiZW1iZWRWaWV3T24iOiJWSUVXIE9OIiwiZXhpdE1lc3NhZ2UiOiJZb3UgbWF5IG5vdyBsZWF2ZSB0aGlzIHBhZ2UuIiwibGFiZWxlZEdyYXBoaWNNYXJrZXJMYWJlbCI6IkxhYmVsZWQgZ3JhcGhpYyBtYXJrZXIiLCJsZXNzb25Db21wbGV0ZSI6IkNPTVBMRVRFIiwibGVzc29uTmFtZSI6Ikxlc3NvbiIsImxlc3NvblByZXBvc2l0aW9uIjoib2YiLCJsZXNzb25SZXN0cmljdGVkIjoiTGVzc29ucyBtdXN0IGJlIGNvbXBsZXRlZCBpbiBvcmRlciIsIm5vUmVzdWx0cyI6Ik5vIHJlc3VsdHMgZm9yIiwibnVtYmVyZWREaXZpZGVyR3JvdXAiOiJOdW1iZXJlZCBkaXZpZGVyIiwib3ZlcnZpZXdQYWdlVGl0bGVTdWZmaXgiOiJPdmVydmlldyIsInBhdXNlQnV0dG9uTGFiZWwiOiJQYXVzZSIsInBsYXlCdXR0b25MYWJlbCI6IlBsYXkiLCJwcm9jZXNzQ29tcGxldGUiOiJDb21wbGV0ZSIsInByb2Nlc3NMYW5kbWFyayI6IlByb2Nlc3MiLCJwcm9jZXNzTGVzc29uTmFtZSI6Ikxlc3NvbiIsInByb2Nlc3NOZXh0U3RlcCI6Ik5FWFQgU1RFUCIsInByb2Nlc3NTdGFydCI6IlNUQVJUIiwicHJvY2Vzc1N0YXJ0QWdhaW4iOiJTVEFSVCBBR0FJTiIsInByb2Nlc3NTdGVwTmFtZSI6IlN0ZXAiLCJwcm9jZXNzU3RlcFByZXBvc2l0aW9uIjoib2YiLCJwcm9jZXNzU3dpcGUiOiJTd2lwZSB0byBjb250aW51ZSIsInByb2dyZXNzUGllQ2xpY2tUb0NvbXBsZXRlIjoiQ2xpY2sgdG8gY29tcGxldGUiLCJwcm9ncmVzc1BpZUNsaWNrVG9SZXNldCI6IkNsaWNrIHRvIHJlc2V0IiwicHJvZ3Jlc3NQaWVDb21wbGV0ZWQiOiJDb21wbGV0ZWQiLCJwcm9ncmVzc1BpZVF1aXpGYWlsZWQiOiJGYWlsZWQiLCJwcm9ncmVzc1BpZVVuc3RhcnRlZCI6IlVuc3RhcnRlZCIsInF1aXpBY2NlcHRhYmxlUmVzcG9uc2VzIjoiQWNjZXB0YWJsZSByZXNwb25zZXMiLCJxdWl6QW5zd2VyUGxhY2Vob2xkZXIiOiJUeXBlIHlvdXIgYW5zd2VyIGhlcmUiLCJxdWl6Q29udGludWUiOiJDb250aW51ZSIsInF1aXpDb3JyZWN0IjoiQ29ycmVjdCIsInF1aXpJbmNvcnJlY3QiOiJJbmNvcnJlY3QiLCJxdWl6TmV4dCI6Ik5FWFQiLCJxdWl6UGFzc2luZyI6IlBBU1NJTkciLCJxdWl6UXVlc3Rpb24iOiJRdWVzdGlvbiIsInF1aXpSZXF1aXJlQW5zd2VyIjoiUGxlYXNlIGFuc3dlciB0aGUgcXVlc3Rpb24gdG8gY29udGludWUiLCJxdWl6UmVxdWlyZVBhc3NpbmdTY29yZSI6Ik11c3QgcGFzcyBxdWl6IGJlZm9yZSBjb250aW51aW5nIiwicXVpelJlc3RhcnQiOiJSZXN0YXJ0IiwicXVpelJlc3VsdHMiOiJRdWl6IFJlc3VsdHMiLCJxdWl6U2NvcmUiOiJZb3VyIHNjb3JlIiwicXVpelN0YXJ0IjoiU1RBUlQgUVVJWiIsInF1aXpTdWJtaXQiOiJTVUJNSVQiLCJxdWl6VGFrZUFnYWluIjoiVEFLRSBBR0FJTiIsInJlc3VsdCI6InJlc3VsdCIsInJlc3VsdHMiOiJyZXN1bHRzIiwic2FsdXRhdGlvbiI6IvCfkYsgQnllISIsInNjZW5hcmlvQ29tcGxldGUiOiJTY2VuYXJpbyBDb21wbGV0ZSEiLCJzY2VuYXJpb0NvbnRpbnVlIjoiQ09OVElOVUUiLCJzY2VuYXJpb1N0YXJ0T3ZlciI6IlNUQVJUIE9WRVIiLCJzY2VuYXJpb1RyeUFnYWluIjoiVFJZIEFHQUlOIiwic2VhcmNoIjoic2VhcmNoIiwic2Vla1NsaWRlckxhYmVsIjoiU2VlayIsInNvcnRpbmdDYXJkc0NvcnJlY3QiOiJDYXJkcyBDb3JyZWN0Iiwic29ydGluZ0xhbmRtYXJrIjoiU29ydGluZyBBY3Rpdml0eSIsInNvcnRpbmdSZXBsYXkiOiJSRVBMQVkiLCJ0YWJHcm91cCI6IlRhYiIsImNvZGVHcm91cCI6IkNvZGUiLCJub3RlR3JvdXAiOiJOb3RlIiwicXVvdGVHcm91cCI6IlF1b3RlIiwiYnV0dG9uR3JvdXAiOiJCdXR0b24iLCJxdWl6TGFuZG1hcmsiOiJRdWl6IiwiY291cnNlRGV0YWlscyI6IkRFVEFJTFMiLCJmZWVkYmFja0dyb3VwIjoiRmVlZGJhY2siLCJhY2NvcmRpb25Hcm91cCI6IkFjY29yZGlvbiIsInN0YXRlbWVudEdyb3VwIjoiU3RhdGVtZW50Iiwic3RvcnlsaW5lR3JvdXAiOiJTdG9yeWxpbmUiLCJhdHRhY2htZW50R3JvdXAiOiJGaWxlIEF0dGFjaG1lbnQiLCJlbWJlZFBob3RvR3JvdXAiOiJFbWJlZGRlZCBwaG90byIsImVtYmVkVmlkZW9Hcm91cCI6IkVtYmVkZGVkIHZpZGVvIiwiYXVkaW9QbGF5ZXJHcm91cCI6IkF1ZGlvIHBsYXllci4gWW91IGNhbiB1c2UgdGhlIHNwYWNlIGJhciB0byB0b2dnbGUgcGxheWJhY2sgYW5kIGFycm93IGtleXMgdG8gc2NydWIuIiwiYnV0dG9uU3RhY2tHcm91cCI6IkJ1dHRvbiBzdGFjayIsInRleHRPbkltYWdlR3JvdXAiOiJUZXh0IG9uIGltYWdlIiwidGltZWxpbmVMYW5kbWFyayI6IlRpbWVsaW5lIiwidXJsRW1iZWRMYW5kbWFyayI6IlVSTC9FbWJlZCIsInZpZGVvUGxheWVyR3JvdXAiOiJWaWRlbyBwbGF5ZXIuIFlvdSBjYW4gdXNlIHRoZSBzcGFjZSBiYXIgdG8gdG9nZ2xlIHBsYXliYWNrIGFuZCBhcnJvdyBrZXlzIHRvIHNjcnViLiIsImJ1bGxldGVkTGlzdEdyb3VwIjoiQnVsbGV0ZWQgbGlzdCIsImNoZWNrYm94TGlzdEdyb3VwIjoiQ2hlY2tib3ggbGlzdCIsImltYWdlQW5kVGV4dEdyb3VwIjoiSW1hZ2UgYW5kIHRleHQiLCJpbWFnZUdhbGxlcnlHcm91cCI6IkltYWdlIGdhbGxlcnkiLCJudW1iZXJlZExpc3RHcm91cCI6Ik51bWJlcmVkIGxpc3QiLCJmbGFzaGNhcmRCYWNrTGFiZWwiOiJGbGFzaGNhcmQgYmFjayIsImZsYXNoY2FyZEdyaWRHcm91cCI6IkZsYXNoY2FyZCBncmlkIiwibmV4dEZsYXNoQ2FyZExhYmVsIjoiTmV4dCBmbGFzaGNhcmQiLCJmbGFzaGNhcmRGcm9udExhYmVsIjoiRmxhc2hjYXJkIGZyb250IiwiZmxhc2hjYXJkU3RhY2tHcm91cCI6IkZsYXNoY2FyZCBzdGFjayIsImtub3dsZWRnZUNoZWNrR3JvdXAiOiJLbm93bGVkZ2UgY2hlY2siLCJoYW1idXJnZXJCdXR0b25MYWJlbCI6IkNvdXJzZSBPdmVydmlldyBTaWRlYmFyIiwibGVzc29uSGVhZGVyTGFuZG1hcmsiOiJMZXNzb24gSGVhZGVyIiwibGVzc29uQ29udGVudExhbmRtYXJrIjoiTGVzc29uIENvbnRlbnQiLCJsZXNzb25TaWRlYmFyTGFuZG1hcmsiOiJMZXNzb24gU2lkZWJhciIsImxhYmVsZWRHcmFwaGljTGFuZG1hcmsiOiJMYWJlbGVkIEdyYXBoaWMiLCJwcmV2aW91c0ZsYXNoQ2FyZExhYmVsIjoiUHJldmlvdXMgZmxhc2hjYXJkIiwidGltZWxpbmVDYXJkR3JvdXBQcmVmaXgiOiJUaW1lbGluZSBDYXJkIiwibGFiZWxlZEdyYXBoaWNCdWJibGVMYWJlbCI6IkxhYmVsZWQgZ3JhcGhpYyBidWJibGUiLCJsYWJlbGVkR3JhcGhpY05leHRNYXJrZXJMYWJlbCI6Ik5leHQgbWFya2VyIiwibGFiZWxlZEdyYXBoaWNQcmV2aW91c01hcmtlckxhYmVsIjoiUHJldmlvdXMgbWFya2VyIn0sImRlbGV0ZWQiOmZhbHNlLCJjcmVhdGVkQXQiOiIyMDIxLTA5LTI3VDA2OjA1OjU4LjQ1N1oiLCJ1cGRhdGVkQXQiOiIyMDIxLTA5LTI3VDA2OjA1OjU4LjQ1N1oiLCJpc282MzlDb2RlIjoiZW4iLCJ0cmFuc2ZlcnJlZEF0IjpudWxsfSwiZm9udHMiOlt7ImlkIjoiX3Z5OUlWcVJQd3o2d1FsS2kwd3NBOWRzWXBaN2dzUTMiLCJuYW1lIjoiTGF0byIsImRlZmF1bHQiOnRydWUsImtleSI6ImFzc2V0cy9yaXNlL2ZvbnRzL0xhdG8tQmxhY2sud29mZiIsInN0eWxlIjoibm9ybWFsIiwid2VpZ2h0IjoiOTAwIn0seyJpZCI6Il92eTlJVnFSUHd6NndRbEtpMHdzQTlkc1lwWjdnc1EzIiwibmFtZSI6IkxhdG8iLCJkZWZhdWx0Ijp0cnVlLCJrZXkiOiJhc3NldHMvcmlzZS9mb250cy9MYXRvLUl0YWxpYy53b2ZmIiwic3R5bGUiOiJpdGFsaWMiLCJ3ZWlnaHQiOiI0MDAifSx7ImlkIjoiX3Z5OUlWcVJQd3o2d1FsS2kwd3NBOWRzWXBaN2dzUTMiLCJuYW1lIjoiTGF0byIsImRlZmF1bHQiOnRydWUsImtleSI6ImFzc2V0cy9yaXNlL2ZvbnRzL0xhdG8tQm9sZC53b2ZmIiwic3R5bGUiOiJub3JtYWwiLCJ3ZWlnaHQiOiI3MDAifSx7ImlkIjoiX3Z5OUlWcVJQd3o2d1FsS2kwd3NBOWRzWXBaN2dzUTMiLCJuYW1lIjoiTGF0byIsImRlZmF1bHQiOnRydWUsImtleSI6ImFzc2V0cy9yaXNlL2ZvbnRzL0xhdG8tUmVndWxhci53b2ZmIiwic3R5bGUiOiJub3JtYWwiLCJ3ZWlnaHQiOiI0MDAifSx7ImlkIjoiX3Z5OUlWcVJQd3o2d1FsS2kwd3NBOWRzWXBaN2dzUTMiLCJuYW1lIjoiTGF0byIsImRlZmF1bHQiOnRydWUsImtleSI6ImFzc2V0cy9yaXNlL2ZvbnRzL0xhdG8tTGlnaHQud29mZiIsInN0eWxlIjoibm9ybWFsIiwid2VpZ2h0IjoiMzAwIn0seyJpZCI6IldzdHUxbFZrUl9yVXNBdVU2eDFOX1VJbXdjaHp5Z2oyIiwibmFtZSI6Ik1lcnJpd2VhdGhlciIsImRlZmF1bHQiOnRydWUsImtleSI6ImFzc2V0cy9yaXNlL2ZvbnRzL01lcnJpd2VhdGhlci1CbGFjay53b2ZmIiwic3R5bGUiOiJub3JtYWwiLCJ3ZWlnaHQiOiI5MDAifSx7ImlkIjoiV3N0dTFsVmtSX3JVc0F1VTZ4MU5fVUltd2NoenlnajIiLCJuYW1lIjoiTWVycml3ZWF0aGVyIiwiZGVmYXVsdCI6dHJ1ZSwia2V5IjoiYXNzZXRzL3Jpc2UvZm9udHMvTWVycml3ZWF0aGVyLUl0YWxpYy53b2ZmIiwic3R5bGUiOiJpdGFsaWMiLCJ3ZWlnaHQiOiI0MDAifSx7ImlkIjoiV3N0dTFsVmtSX3JVc0F1VTZ4MU5fVUltd2NoenlnajIiLCJuYW1lIjoiTWVycml3ZWF0aGVyIiwiZGVmYXVsdCI6dHJ1ZSwia2V5IjoiYXNzZXRzL3Jpc2UvZm9udHMvTWVycml3ZWF0aGVyLUJvbGQud29mZiIsInN0eWxlIjoibm9ybWFsIiwid2VpZ2h0IjoiNzAwIn0seyJpZCI6IldzdHUxbFZrUl9yVXNBdVU2eDFOX1VJbXdjaHp5Z2oyIiwibmFtZSI6Ik1lcnJpd2VhdGhlciIsImRlZmF1bHQiOnRydWUsImtleSI6ImFzc2V0cy9yaXNlL2ZvbnRzL01lcnJpd2VhdGhlci1SZWd1bGFyLndvZmYiLCJzdHlsZSI6Im5vcm1hbCIsIndlaWdodCI6IjQwMCJ9LHsiaWQiOiJXc3R1MWxWa1JfclVzQXVVNngxTl9VSW13Y2h6eWdqMiIsIm5hbWUiOiJNZXJyaXdlYXRoZXIiLCJkZWZhdWx0Ijp0cnVlLCJrZXkiOiJhc3NldHMvcmlzZS9mb250cy9NZXJyaXdlYXRoZXItTGlnaHQud29mZiIsInN0eWxlIjoibm9ybWFsIiwid2VpZ2h0IjoiMzAwIn1dLCJtZWRpYSI6W119")
