# Supplementary material for: Development and Implementation of a Pediatric Pulmonary–Focused Active Learning Curriculum
Source: MedEdPORTAL. 2024 Dec 6;20:11470. doi: 10.15766/mep_2374-8265.11470 (PMC11621239; doi:10.15766/mep_2374-8265.11470)
Supplement: Supplementary file 1 — Asthma Module folderTracheostomy Module folderChronic Cough Module folderObstructive Sleep Apnea Module folderPosttest Questions.docxFeedback.docx [file mep_2374-8265.11470-s001.zip › D. Obstructive Sleep Apnea Module/imsmanifest.xml]

<?xml version="1.0" ?>
<manifest identifier="q3SMLm8CrZIH_fP4VCWNjhBjeblFaVAyJs9YChoi" version="1"
  xmlns="http://www.imsproject.org/xsd/imscp_rootv1p1p2"
  xmlns:adlcp="http://www.adlnet.org/xsd/adlcp_rootv1p2"
  xmlns:xsi="http://www.w3.org/2001/XMLSchema-instance"
  xsi:schemaLocation="http://www.imsproject.org/xsd/imscp_rootv1p1p2 imscp_rootv1p1p2.xsd
                      http://www.adlnet.org/xsd/adlcp_rootv1p2 adlcp_rootv1p2.xsd">
  <metadata>
    <schema>ADL SCORM</schema>
    <schemaversion>1.2</schemaversion>
    <adlcp:location>metadata.xml</adlcp:location>
  </metadata>
  <organizations default="articulate_rise">
      <organization identifier="articulate_rise">
      <title>Snoredom*</title>
      <item identifier="i1" identifierref="r1" isvisible="true">
        <title>Snoredom*</title>
        <adlcp:datafromlms>eyJjcHYiOiJKczlZQ2hvaSIsInJsZCI6ZmFsc2V9</adlcp:datafromlms>
      </item>
    </organization>
  </organizations>
  <resources>
    <resource identifier="r1" type="webcontent" adlcp:scormtype="sco" href="scormdriver/indexAPI.html">
      <!-- SCORMDRIVER STUFF -->
      <file href="scormdriver/indexAPI.html" />
      <file href="scormdriver/preloadIntegrity.js" />
      <file href="scormdriver/driverOptions.js" />
      <file href="scormdriver/AICCComm.html" />
      <file href="scormdriver/auto-scripts/AutoBookmark.js" />
      <file href="scormdriver/auto-scripts/AutoCompleteSCO.js" />
      <file href="scormdriver/auto-scripts/CourseExit.js" />
      <file href="scormdriver/blank.html" />
      <file href="scormdriver/goodbye.html" />
      <file href="scormdriver/scormdriver.js" />
      <file href="scormdriver/browsersniff.js" />

      <!-- RUNTIME COMMON STUFF -->
      <file href="scormcontent/index.html" />

      
        <file href="scormcontent/lib/fonts/icomoon.ttf"/>
        <file href="scormcontent/lib/fonts/icomoon.woff"/>

        <file href="scormcontent/lib/icomoon.css"/>
        <file href="scormcontent/lib/player-0.0.11.min.js"/>
        <file href="scormcontent/lib/lzwcompress.js"/>
      

      <!-- FRONTEND BUNDLE ASSETS -->
      <file href="scormcontent/lib/rise/2cffc9b2.js" />
<file href="scormcontent/lib/rise/11732e6a.css" />
<file href="scormcontent/lib/rise/fedafeb7.js" />
<file href="scormcontent/lib/rise/33161bf0.css" />
<file href="scormcontent/lib/rise/7486e62f.js" />
<file href="scormcontent/lib/rise/92e0d0dc.js" />
<file href="scormcontent/lib/rise/bca1d3e6.js" />
<file href="scormcontent/lib/mondrian/entry.js" />
<file href="scormcontent/lib/mondrian/976bee94.js" />
<file href="scormcontent/lib/mondrian/5397085a.js" />
<file href="scormcontent/lib/mondrian/b176ca34.js" />
<file href="scormcontent/lib/mondrian/c16e7dd3.js" />
<file href="scormcontent/lib/mondrian/d7134136.js" />
<file href="scormcontent/lib/mondrian/c1257364.js" />
<file href="scormcontent/lib/mondrian/eab04a62.js" />
<file href="scormcontent/lib/mondrian/714fc133.js" />


      <!-- RUNTIME CONTENT STUFF -->
      <file href="scormcontent/lib/fonts/Lato-Black.woff" />
<file href="scormcontent/lib/fonts/Lato-Italic.woff" />
<file href="scormcontent/lib/fonts/Lato-Bold.woff" />
<file href="scormcontent/lib/fonts/Lato-Regular.woff" />
<file href="scormcontent/lib/fonts/Lato-Light.woff" />
<file href="scormcontent/lib/fonts/Merriweather-Black.woff" />
<file href="scormcontent/lib/fonts/Merriweather-Italic.woff" />
<file href="scormcontent/lib/fonts/Merriweather-Bold.woff" />
<file href="scormcontent/lib/fonts/Merriweather-Regular.woff" />
<file href="scormcontent/lib/fonts/Merriweather-Light.woff" />
<file href="scormcontent/assets/small.png" />
<file href="scormcontent/assets/YCv8mzl9MwoPPYac.jpg" />
<file href="scormcontent/assets/medical.jpg" />
<file href="scormcontent/assets/ky0m8zFQRyvgjHTp.jpg" />
<file href="scormcontent/assets/shutterstock_70179694.jpg" />
<file href="scormcontent/assets/stock-image.jpg" />
<file href="scormcontent/assets/Screen%20Shot%202021-11-14%20at%208.05.10%20PM.png" />
<file href="scormcontent/assets/bkiaJC/stock-image.jpg" />
<file href="scormcontent/assets/Screen%20Shot%202021-09-29%20at%209.29.14%20PM.png" />
<file href="scormcontent/assets/noun-genetics-4387641.svg" />
<file href="scormcontent/assets/noun_genetic_3218468.png" />
<file href="scormcontent/assets/I9Sb3LGdlAHprtGg.jpg" />
<file href="scormcontent/assets/XqU4Z_f-IGYFSC2R_112_full.png" />
<file href="scormcontent/assets/B18Cp-iPjIVnbg6c_114_full.png" />
<file href="scormcontent/assets/5CjVzhtXlHwl3RpV_133_full.png" />
<file href="scormcontent/assets/XFhcEUhhhiB5M1DG_152_full.png" />
<file href="scormcontent/assets/BIe8zpQS0oRoHOsR_008_full.png" />
<file href="scormcontent/assets/XU0DNhPXxsG05zRP_060_full.png" />
<file href="scormcontent/assets/VUYaZblyGsHD_JOO_067_full.png" />
<file href="scormcontent/assets/HCAiK1JI9Gw2ABpg_007_full.png" />
<file href="scormcontent/assets/7nn6fW1mU-F6A6DH_047_full.png" />
<file href="scormcontent/assets/8bICRLpdu6ZiWkMW_104_full.png" />
<file href="scormcontent/assets/mMf_Eq1JCOew04pv_108_full.png" />
<file href="scormcontent/assets/Br0ZGMlWhFbjGUNG_049_full.png" />
<file href="scormcontent/assets/MvoqhBTCUJEqZ-l1_143_full.png" />
<file href="scormcontent/assets/TlxqERB-MSj4rUyh_056_full.png" />
<file href="scormcontent/assets/nRpkmgAXTUdjoVfh_141_full.png" />
<file href="scormcontent/assets/g8vD1WvIcgHp2Dhd_142_full.png" />
<file href="scormcontent/assets/B5hTdJqJm2QwwVSj_053_full.png" />
<file href="scormcontent/assets/3rSqB8kPYhFQizdZ_135_full.png" />

      <file href="scormcontent/locales/und.js" />

    </resource>
  </resources>
</manifest>
